# Supplementary material for: Neuronal methylome reveals CREB-associated neuro-axonal impairment in multiple sclerosis
Source: Clin Epigenetics. 2019 May 30;11:86. doi: 10.1186/s13148-019-0678-1 (PMC6543588; doi:10.1186/s13148-019-0678-1)
Supplement: Supplementary file 2 — Table S1. Description of cohorts. (XLSX 102 kb) [file 13148_2019_678_MOESM2_ESM.xlsx]

## Sheet: TS1 Cohorts
Supplementary Table 1. Description of pilot samples and study cohorts.
Cohort	Group	ID	Gender	Age	MS disease course	Cause of death	Brain weight (g)	PMI (hrs)	block ID	Type lesion	Brain location	Sample type	Tissue type	Analysis	Additional information (cohort IF)
Pilot samples - DNA methylation	case	MS94	F	42	PPMS	bronchopneumonia	1229	11	P3D7	AL	posterior	bulk	mixed GM/WM	BS: mixed 5mC/5hmC
											posterior	sorted neurons	mixed GM/WM	BS: mixed 5mC/5hmC
									P5D3	CL	posterior	bulk	WM	BS: mixed 5mC/5hmC
											posterior	sorted neurons	WM	BS: mixed 5mC/5hmC (+)
									P5D6	NAWM	posterior	bulk	mixed GM/WM	BS: mixed 5mC/5hmC
											posterior	sorted neurons	mixed GM/WM	BS: mixed 5mC/5hmC
									P3D3	CAL	posterior	bulk	GM	BS: mixed 5mC/5hmC
											posterior	sorted neurons	GM	BS: mixed 5mC/5hmC
	control	C16	M	92	-	cardiac failure	1327	13	P1D3	WM	posterior	bulk	mixed GM/WM	BS: mixed 5mC/5hmC
											posterior	bulk	mixed GM/WM	BS: mixed 5mC/5hmC_dup
											posterior	sorted neurons	mixed GM/WM	BS: mixed 5mC/5hmC
Cohort 1 - DNA methylation	case	MS94	F	42	PPMS	bronchopeunomia	1229	11	P3D3	CL	posterior	sorted neurons	WM	BS: mixed 5mC/5hmC
									P5D6	NAWM	posterior	sorted neurons	WM	BS: mixed 5mC/5hmC
	case	MS200	F	44	SPMS	sepsis	1205	20	A3D2	AL	anterior	sorted neurons	WM	BS: mixed 5mC/5hmC
	case	MS207	F	46	SPMS	pneumonia, MS	1048	10	A3C2	CL	anterior	sorted neurons	WM	BS: mixed 5mC/5hmC
	case	MS229	M	53	SPMS	bronchial pneumonia	1219	13	P4E3	NAWM	posterior	sorted neurons	WM	BS: mixed 5mC/5hmC
	case	MS230	F	42	SPMS	MS	1029	31	P3C3	NAWM	posterior	sorted neurons	WM	BS: mixed 5mC/5hmC
									A1A2	AL	middle	sorted neurons	WM	BS: mixed 5mC/5hmC
	control	C14	M	64	-	cardiac failure	1431	18	P5C4	WM	posterior	sorted neurons	WM	BS: mixed 5mC/5hmC
	control	C15	M	82	-	unknown	1166	21	P5C2	WM	posterior	sorted neurons	WM	BS: mixed 5mC/5hmC
	control	C16	M	92	-	cardiac failure	1327	13	P1D3	WM	middle	sorted neurons	WM	BS: mixed 5mC/5hmC
	control	C22	F	69	-	lung cancer	1130	33	A3B6	WM	anterior	sorted neurons	WM	BS: mixed 5mC/5hmC
	control	C25	M	35	-	tongue carcinoma	1670	22	P4E2	WM	posterior	sorted neurons	WM	BS: mixed 5mC/5hmC
Cohort 2 - DNA methylation	case	MS050	F	72	SPMS	bronchopeunomia	1175	8	A5D3	NAWM	anterior	sorted neurons	WM	BS/oxBS: 'true' 5mC and 5hmC + MSRE-GSRE
	case	MS051	F	73	SPMS	bronchopeunomia	1150	19	A1C2	NAWM	middle	sorted neurons	WM	BS/oxBS: 'true' 5mC and 5hmC + MSRE-GSRE
	case	MS053	M	66	SPMS	bronchopeunomia	1100	26	A2B5	NAWM	anterior	sorted neurons	WM	BS/oxBS: 'true' 5mC and 5hmC + MSRE-GSRE
	case	MS060	M	55	SPMS	aspiration	1360	16	P2E5*	NAWM	middle	sorted neurons	WM	BS/oxBS: 'true' 5mC and 5hmC
	case	MS063	F	66	SPMS	aspiration	1050	13	P2B4	NAWM	posterior	sorted neurons	WM	BS/oxBS: 'true' 5mC and 5hmC
	case	MS062	F	49	SPMS	respiratory infection	935	10	P3C4*	NAWM	posterior	sorted neurons	WM	BS/oxBS: 'true' 5mC and 5hmC + MSRE-GSRE
	case	MS071	F	78	SPMS	bronchus cancer	1062	5	P3D4*	NAWM	posterior	sorted neurons	WM	BS/oxBS: 'true' 5mC and 5hmC + MSRE-GSRE
	case	MS076	F	49	SPMS	chronic renal failure, heart disease	1139	31	A1D3	NAWM	middle	sorted neurons	WM	BS/oxBS: 'true' 5mC and 5hmC
	case	MS94	F	42	PPMS	bronchopeunomia	1229	11	P5D3	CL	posterior	bulk	mixed GM/WM	BS/oxBS: 'true' 5mC and 5hmC
									P5D6	NAWM	posterior	sorted neurons	mixed GM/WM	BS/oxBS: 'true' 5mC and 5hmC
	case	MS107	M	38	RPMS	aspiration	1273	19	A1C2	CL	middle	bulk	WM	BS/oxBS: 'true' 5mC and 5hmC
	case	MS229	M	53	SPMS	bronchial pneumonia	1219	13	P5E7	CL	posterior	sorted neurons	WM	BS/oxBS: 'true' 5mC and 5hmC
	case	MS230	F	42	SPMS	MS	1029	31	A2D2	CL	middle	sorted neurons	WM	BS/oxBS: 'true' 5mC and 5hmC
	control	C19	F	90	-	old age	1000	15	P1C3	WM	middle	sorted neurons	WM	BS/oxBS: 'true' 5mC and 5hmC + MSRE-GSRE
	control	C22	F	69	-	lung cancer	1130	33	A1A2	WM	middle	sorted neurons	WM	BS/oxBS: 'true' 5mC and 5hmC
	control	C36	M	68	-	cardiac failure	1394	30	A4C5	WM	anterior	sorted neurons	WM	BS/oxBS: 'true' 5mC and 5hmC
	control	C37	M	84	-	bladder cancer, peunomia	1100	5	A2C1	WM	anterior	sorted neurons	WM	BS/oxBS: 'true' 5mC and 5hmC + MSRE-GSRE
	control	C45	M	77	-	cardio-pulmonary degeneration	1381	22	P4C4*	WM	posterior	sorted neurons	WM	BS/oxBS: 'true' 5mC and 5hmC + MSRE-GSRE
	control	PDC026	F	80	-	breast and uterus cancer	1269	na	A3A1	WM	anterior	sorted neurons	WM	BS/oxBS: 'true' 5mC and 5hmC + MSRE-GSRE
	control	PDC029	M	82	-	liver and lung cancer	1312	na	P3D3	WM	posterior	sorted neurons	WM	BS/oxBS: 'true' 5mC and 5hmC + MSRE-GSRE
	control	C15	M	82	-	unknown	1166	21	P4C4	WM	posterior	sorted neurons	WM	MSRE-GSRE
	control	PDC029	M	82	-	liver and lung cancer	1312	na	A3D2	WM	posterior	sorted neurons	WM	MSRE-GSRE
	control	PDC022	M	75	-	lung carcinoma	1489	na	P3A2	WM	posterior	sorted neurons	WM	MSRE-GSRE
	control	C11	M	77	-	lung carcinoma	1375	26	P1A5	WM	middle	sorted neurons	WM	MSRE-GSRE
	control	C25	M	35	-	tongue carcinoma	1670	22	P4E2	WM	posterior	sorted neurons	WM	MSRE-GSRE
	case	MS203	F	53	SPMS	MS	1123	17	A2B2	CL	anterior	sorted neurons	WM	MSRE-GSRE
	case	MS071	F	78	SPMS	bronchus cancer	1062	5	A2C4	WM	anterior	sorted neurons	WM	MSRE-GSRE
Cohort IF - Immunofluoresence	case	MS050	F	72	SPMS	bronchopeunomia	1175	8	P1B4	NAWM	posterior	neurons	WM and GM	P-CREB IF	-
	case	MS051	F	73	SPMS	bronchopeunomia	1150	19	P3B3	NAWM	posterior	neurons	WM and GM	P-CREB IF	-
	case	MS055	F	47	SPMS	peunomia	1075	15	P5D4	NAWM	posterior	neurons	WM and GM	P-CREB IF	Sign of pathology in GM
	case	MS060	M	55	SPMS	aspiration	1360	16	P2E5*	NAWM	middle	neurons	WM and GM	P-CREB IF	-
	case	MS062	F	49	SPMS	respiratory infection	935	10	P3C4*	NAWM	posterior	neurons	WM and GM	P-CREB IF	-
	case	MS071	F	78	SPMS	bronchus cancer	1062	5	P3D4*	NAWM	posterior	neurons	WM and GM	P-CREB IF	-
	case	MS080	F	71	SPMS	cardiac failure	1133	24	P3D5	NAWM	posterior	neurons	WM and GM	P-CREB IF	-
	control	C15	M	82	-	unknown	1166	21	P4D6	WM	posterior	neurons	WM and GM	P-CREB IF	Alzheimer-type changes; possible ischaemia
	control	C36	M	68	-	cardiac failure	1394	30	P3A1	WM	posterior	neurons	WM and GM	P-CREB IF	Age- related changes: neuronal atrophy/loss, hypoxia, vascular pathology etc.
	control	C39	M	82	-	Myelodysplastic Syndrome	1108	21	P3B5	WM	posterior	neurons	WM and GM	P-CREB IF	Mild age- related changes
	control	C45	M	77	-	cardio-pulmonary degeneration	1381	22	P4C4*	WM	posterior	neurons	WM and GM	P-CREB IF	Mild age- related changes
	control	PDC022	M	75	-	lung carcinoma	1489	na	P3A2	WM	posterior	neurons	WM and GM	P-CREB IF	Mild age- related changes
	control	PDC023	F	78	-	unknown	1418	23	P4B2	WM	posterior	neurons	WM and GM	P-CREB IF	Alzheimer-type changes, mild age- related changes, small demyelination areas (silent MS)
	control	PDC026	F	80	-	breast and uterus cancer	1269	na	P3A1	WM	posterior	neurons	WM and GM	P-CREB IF	Alzheimer-type changes, mild age- related changes
	control	PDC028	F	84	-	pancreatic cancer	1204	na	P3B2	WM	posterior	neurons	WM and GM	P-CREB IF	Alzheimer-type changes, age- related changes; vascular pathology

## Sheet: Description
Supplementary Table 1. Description of cohorts.
MS, Multiple Sclerosis, PPMS, primary-progressive MS, SPMS, secondary-progressive MS, RPMS, relapsing-progressive MS, AL, active lesion, CAL, chronic active lesion, CL, chronic (inactive) lesion, NAWM, normal appearing white matter, WM, white matter, GM, gray matter, PMI, post-mortem interval (hours), BS, bisulfite, oxBS, oxidative bisulfite. IF, immunofluorescence. *same sample used for both DNA…
