# Supplementary material for: Neuronal methylome reveals CREB-associated neuro-axonal impairment in multiple sclerosis
Source: Clin Epigenetics. 2019 May 30;11:86. doi: 10.1186/s13148-019-0678-1 (PMC6543588; doi:10.1186/s13148-019-0678-1)
Supplement: Supplementary file 3 — Table S2. BS-DMPs (cohort 1, P-value <0.001). (XLSX 197 kb) [file 13148_2019_678_MOESM3_ESM.xlsx]

## Sheet: TS2. BS-DMPs (cohort 1)
Supplementary Table 2. BS-DMPs (cohort 1, P-value<0.001).
																				Huynh et al., 2014 (RNA-seq): bulk NAWM vs WM#
probeID	CHR	MAPINFO		mean_MS	mean_control	delta.beta	logFC	AveExpr	t	P.Value	adj.P.Val	B	UCSC_RefGene_Name	UCSC_RefGene_Group	cgi	conserved_tfbs			RefSeq	Symbol	log2(MS/Control)	pvalue	RefSeq	Symbol	log2(MS/Control)	pvalue	RefSeq	Symbol	log2(MS/Control)	pvalue
cg23635910	1	912055		0.181906	0.141009	0.0408968	2.66428	-2.61359	5.95423	5.61775e-05	0.262374	0.733938	C1orf170	Body	shore	NA			n.a.
cg00211609	1	1178039		0.792808	0.744687	0.0481215	2.449	1.88246	5.20169	0.000193293	0.350546	0.0204294	FAM132A	Body	island	NA			NM_001014980	FAM132A	-0.333904	0.0203293
cg18123911	1	1550773		0.0248107	0.0227781	0.00203257	1.52012	-5.481	4.31073	0.000922165	0.548879	-0.959389	MIB2;MIB2;MIB2;MIB2;MIB2;MIB2	TSS1500;TSS200;TSS200;TSS200;TSS200;TSS200	island	NA			NM_001170689	MIB2	-0.0286665	0.813262
cg07570618	1	1992389		0.813106	0.88592	-0.0728138	-2.54201	2.6269	-5.18836	0.000197709	0.351749	0.00686017	PRKCZ	Body	shore	NA			NM_001033581	PRKCZ	-0.169384	0.155041
cg20300514	1	2120985		0.167735	0.0761588	0.0915764	2.81703	-3.18663	8.16726	2.30645e-06	0.0569541	2.30189	C1orf86;LOC100128003	Body;Body	shore	NA			NR_046426	C1orf86	0.153591	0.140396
cg26227225	1	2121039		0.241801	0.116769	0.125032	3.16985	-2.63839	7.34962	6.97845e-06	0.0901901	1.80413	C1orf86;LOC100128003;C1orf86	Body;Body;3'UTR	island	NA			NR_046426	C1orf86	0.153591	0.140396
cg05337761	1	2121349		0.253345	0.0936904	0.159655	3.15314	-2.5357	8.4285	1.64597e-06	0.0502858	2.44393	C1orf86;LOC100128003;C1orf86	Body;Body;Body	island	NA			NR_046426	C1orf86	0.153591	0.140396
cg08200543	1	2121449		0.218385	0.139639	0.0787466	2.46113	-2.44277	6.89535	1.33764e-05	0.128685	1.48878	C1orf86;LOC100128003;C1orf86	Body;Body;Body	island	NA			NR_046426	C1orf86	0.153591	0.140396
cg01894875	1	2121521		0.261116	0.147647	0.113469	2.32224	-2.10748	6.623	2.00145e-05	0.164624	1.28502	C1orf86;LOC100128003;C1orf86	Body;Body;Body	island	NA			NR_046426	C1orf86	0.153591	0.140396
cg17820022	1	2425860		0.947742	0.973934	-0.0261921	-2.04487	4.8697	-4.77035	0.000406579	0.460714	-0.435635	PLCH2	Body	open sea	NA			NM_014638	PLCH2	0.0887336	0.550134
cg11692307	1	2426035		0.900355	0.932278	-0.031923	-1.75266	3.57183	-4.80852	0.000380304	0.45316	-0.393877	PLCH2	Body	open sea	NA			NM_014638	PLCH2	0.0887336	0.550134
cg22226775	1	3008033		0.824741	0.885278	-0.0605373	-2.09121	2.84047	-4.77182	0.000405533	0.460714	-0.434022	PRDM16;PRDM16	Body;Body	open sea	NA			NM_199454	PRDM16	-0.413824	0.00444717
cg14008571	1	3038564		0.876477	0.867526	0.0089508	1.58062	3.00356	4.47992	0.0006801	0.511768	-0.76215	PRDM16;PRDM16	Body;Body	shore	NA			NM_199454	PRDM16	-0.413824	0.00444717
cg16386396	1	3132458		0.768581	0.740135	0.0284464	1.76351	1.78669	5.06325	0.000244716	0.385851	-0.122155	PRDM16;PRDM16	Body;Body	open sea	NA			NM_199454	PRDM16	-0.413824	0.00444717
cg05334053	1	3474202		0.870287	0.807267	0.0630197	1.6071	2.62203	4.36644	0.000833884	0.536988	-0.893885	MEGF6	Body	open sea	NA			NM_001409	MEGF6	-0.165572	0.158581
cg13197521	1	9400692		0.860017	0.817969	0.0420479	1.51157	2.51395	4.33241	0.000886717	0.544529	-0.933836	SPSB1	5'UTR	open sea	NA			NM_025106	SPSB1	0.193966	0.166602
cg08108188	1	10853918		0.121	0.100221	0.0207793	1.63316	-3.11348	4.72954	0.000436774	0.477632	-0.480579	CASZ1;CASZ1	5'UTR;5'UTR	island	NA			NM_001079843	CASZ1	-0.112134	0.371458
cg07242540	1	12600348		0.841406	0.814962	0.0264435	1.84586	2.48647	4.40771	0.000774167	0.527262	-0.845716	-	-	island	NA			-
cg00124011	1	14075958		0.0774088	0.0700722	0.00733657	1.64557	-3.76759	4.66209	0.000491907	0.484563	-0.555534	PRDM2;PRDM2;PRDM2;PRDM2;PRDM2	1stExon;Body;Body;5'UTR;Body	island	V$OLF1_01			NM_012231	PRDM2	-0.123109	0.309103
cg16004427	1	16083101		0.807507	0.738164	0.0693428	1.93115	1.96457	4.72421	0.00044089	0.477632	-0.486475	-	-	shelf	NA			-
cg11406134	1	19202951		0.89615	0.90812	-0.01197	-1.75492	3.69507	-5.00015	0.000272736	0.393921	-0.188342	ALDH4A1;ALDH4A1;ALDH4A1	Body;Body;Body	shore	NA			NM_170726	ALDH4A1	-0.14332	0.337369
cg02459271	1	22174498		0.917278	0.973416	-0.0561375	-2.36039	4.36434	-5.91379	5.99134e-05	0.262374	0.698185	HSPG2	Body	open sea	NA			NM_005529	HSPG2	-0.189008	0.176134
cg00891459	1	23670936		0.135714	0.0944057	0.0413083	1.64692	-3.01755	4.68693	0.00047081	0.481526	-0.527839	HNRNPR;HNRNPR;HNRNPR;HNRNPR	TSS200;TSS200;TSS200;TSS200	island	NA			NM_001102398	HNRNPR	0.0253388	0.717985
cg21273013	1	23670943		0.158141	0.126609	0.0315324	1.62764	-2.70764	4.56307	0.000586322	0.50767	-0.667097	HNRNPR;HNRNPR;HNRNPR;HNRNPR	TSS200;TSS200;TSS200;TSS200	island	NA			NM_001102398	HNRNPR	0.0253388	0.717985
cg18082402	1	27935352		0.163251	0.158673	0.00457835	1.81701	-2.6146	5.06042	0.000245909	0.385851	-0.125117	-	-	open sea	NA			-
cg06319327	1	28415113		0.10024	0.0622107	0.0380296	1.52704	-3.60026	4.36378	0.000837893	0.536988	-0.897	EYA3;EYA3	1stExon;5'UTR	island	NA			NM_001990	EYA3	0.117361	0.229351
cg27539046	1	32451252		0.683134	0.781089	-0.0979544	-1.67488	1.45516	-4.49215	0.000665386	0.510311	-0.748094	-	-	open sea	NA			-
cg18118503	1	32737633		0.760886	0.73936	0.0215261	1.80102	1.70549	4.30482	0.00093208	0.548879	-0.966369	LCK	5'UTR	shelf	NA			NM_001042771	LCK	0.175856	0.231587
cg11197101	1	33219998		0.12157	0.0489439	0.0726256	1.87269	-3.71472	5.42538	0.000132772	0.317572	0.243304	KIAA1522	Body	island	NA			NM_001198972	KIAA1522	-0.141647	0.311173
cg13060114	1	36038950		0.158094	0.196854	-0.0387597	-1.51713	-2.37674	-4.38046	0.000813074	0.536988	-0.877483	TFAP2E	TSS200	island	V$RORA2_01			NM_178548	TFAP2E	-0.129366	0.331724
cg00102166	1	43425337		0.230566	0.146537	0.0840291	1.5409	-2.11079	4.46725	0.000695706	0.512436	-0.776746	SLC2A1	TSS1500	shore	NA			NM_006516	SLC2A1	-0.0933453	0.435507
cg09824328	1	43425412		0.0837081	0.0499126	0.0337955	1.53512	-3.81	4.37196	0.000825621	0.536988	-0.88742	SLC2A1	TSS1500	shore	NA			NM_006516	SLC2A1	-0.0933453	0.435507
cg02076414	1	47779921		0.0287453	0.0127677	0.0159775	2.31113	-5.82662	6.67819	1.84304e-05	0.159265	1.32724	STIL;STIL	TSS200;TSS200	island	NA			NM_003035	STIL	-0.0931835	0.287899
cg20312179	1	51981505		0.854965	0.847616	0.00734886	1.64947	2.75371	4.33038	0.000889977	0.544529	-0.936227	EPS15	Body	shelf	NA			NM_001981	EPS15	-0.0664593	0.27698
cg14659662	1	54151053		0.810621	0.741301	0.0693198	1.57883	1.98415	4.56279	0.000586616	0.50767	-0.667418	GLIS1	5'UTR	open sea	NA			NM_147193	GLIS1	-0.0401304	0.783272
cg00026909	1	58089001		0.592284	0.59272	-0.000436238	2.23166	0.609909	5.6722	8.84396e-05	0.300212	0.478557	DAB1	5'UTR	open sea	NA			NM_021080	DAB1	-0.390288	0.00883192
cg07926502	1	66641968		0.805801	0.858067	-0.0522659	-1.90501	2.4053	-5.52408	0.000112746	0.315765	0.338709	PDE4B;PDE4B;PDE4B	Body;Body;Body	open sea	NA			NM_001037339	PDE4B	0.0958527	0.389434
cg13099417	1	68516713		0.560591	0.52476	0.0358311	1.53771	0.276726	4.27593	0.000982178	0.553031	-1.00059	DIRAS3	TSS1500	shore	NA			NM_004675	DIRAS3	-0.00374784	0.979958
cg07783134	1	70225706		0.758832	0.848672	-0.0898406	-1.7065	2.05611	-4.93028	0.00030771	0.409496	-0.262491	LRRC7	TSS200	open sea	NA			NM_020794	LRRC7	-0.302069	0.0227776
cg15985533	1	75231817		0.585568	0.538054	0.0475132	1.74432	0.414554	4.97015	0.000287215	0.401826	-0.22007	TYW3;TYW3;TYW3	3'UTR;3'UTR;Body	open sea	NA			NM_001162916	TYW3	0.0985241	0.375437
cg10101470	1	90286633		0.061445	0.0455516	0.0158934	1.88396	-4.32541	5.15205	0.00021029	0.366903	-0.0302857	LRRC8D;LRRC8D;LRRC8D	TSS1500;1stExon;5'UTR	island	NA			NM_018103	LRRC8D	0.163724	0.192395
cg06100373	1	93718087		0.814935	0.792444	0.0224913	2.25082	2.30439	5.15	0.000211026	0.366903	-0.0323931	CCDC18	Body	open sea	NA			NM_206886	CCDC18	-0.0598334	0.52503
cg24682415	1	97610703		0.871078	0.868517	0.00256105	1.51436	2.84881	4.32205	0.000903478	0.545803	-0.946038	DPYD	Body	open sea	NA			NM_000110	DPYD	0.18657	0.165765
cg05376756	1	101493828		0.635181	0.590359	0.0448219	1.54262	0.758484	4.33948	0.000875459	0.543776	-0.925517	-	-	shelf	NA			-
cg24506221	1	110230401		0.370318	0.305346	0.0649722	-2.52087	-1.14324	-4.51691	0.000636592	0.507981	-0.719709	GSTM1;GSTM1	TSS200;TSS200	island	NA			NM_146421	GSTM1	0.00729018	0.945783
cg10807101	1	110282274		0.5573	0.453407	0.103893	1.48633	0.0888113	4.29756	0.000944419	0.548879	-0.974957	GSTM3;GSTM3	Body;Body	shore	NA			NM_000849	GSTM3	-0.112742	0.44547
cg16045498	1	120490955		0.921549	0.915826	0.00572371	1.48797	3.64523	4.30772	0.000927199	0.548879	-0.962942	NOTCH2	Body	open sea	NA			NM_001200001	NOTCH2	-0.334382	0.00646604
cg07796016	1	152779584		0.347389	0.508348	-0.160959	2.63085	-0.513514	7.50522	5.61776e-06	0.0840271	1.90549	LCE1C	TSS1500	open sea	NA			NM_001276331	LCE1C	0.0479283	0.733162
cg10226922	1	153895448		0.034384	0.0147228	0.0196612	2.06298	-5.56606	5.1962	0.000195099	0.350615	0.0148449	GATAD2B;GATAD2B	5'UTR;1stExon	island	NA			NM_020699	GATAD2B	0.0686195	0.423601
cg26310319	1	155023248		0.0264865	0.0175315	0.00895502	1.71979	-5.55	4.42257	0.000753755	0.522461	-0.828437	ADAM15;ADAM15;ADAM15;DCST1;ADAM15;DCST1;ADAM15;ADAM15	TSS1500;TSS1500;TSS1500;Body;TSS1500;Body;TSS1500;TSS1500	island	NA			NM_001261465	ADAM15	0.222267	0.112586	NM_001143687	DCST1	-0.358854	0.00877233
cg16273215	1	155100190		0.0492279	0.0168506	0.0323773	1.85878	-5.05872	5.11182	0.000225211	0.374151	-0.0717232	EFNA1;EFNA1	TSS200;TSS200	island	NA			NM_182685	EFNA1	0.0734292	0.61939
cg26022183	1	156215655		0.121418	0.166649	-0.0452305	-1.54477	-2.70199	-4.30978	0.000923752	0.548879	-0.960511	PAQR6;PAQR6	5'UTR;Body	island	NA			NM_001272107	PAQR6	-0.0764882	0.605419
cg04671462	1	156647602		0.337451	0.393061	-0.0556095	2.0903	-0.905188	5.86128	6.51607e-05	0.262374	0.651324	NES	TSS1500	shore	NA			NM_006617	NES	0.032956	0.800382
cg07826235	1	167906354		0.0403922	0.0260656	0.0143267	1.66692	-4.91726	4.76836	0.000408003	0.460714	-0.437824	BRP44;DCAF6;BRP44;BRP44;DCAF6	TSS1500;Body;TSS200;TSS1500;Body	island	NA			n.a.				NM_001198956	DCAF6	-0.204254	0.169822
cg11066601	1	185373486		0.577854	0.620999	-0.0431451	-1.68915	0.627658	-4.89615	0.000326466	0.423686	-0.299037	-	-	open sea	NA			-
cg17751414	1	185632290		0.897145	0.896819	0.000326481	2.36204	3.33212	4.41138	0.000769065	0.527136	-0.841438	-	-	open sea	NA			-
cg14662181	1	192408849		0.828326	0.892647	-0.0643203	-1.53575	2.6458	-4.28149	0.000972316	0.550823	-0.993985	-	-	open sea	NA			-
cg21160472	1	212782112		0.132571	0.108851	0.0237205	1.70577	-2.98148	4.57605	0.000572936	0.505724	-0.652365	ATF3;ATF3;ATF3;ATF3;ATF3	1stExon;5'UTR;1stExon;5'UTR;5'UTR	island	NA			NM_001674	ATF3	0.0276055	0.847327
cg24154024	1	228550401		0.975792	0.96997	0.0058219	1.64701	5.26275	4.47639	0.000684412	0.511768	-0.766215	OBSCN	Body	shelf	NA			NM_001098623	OBSCN	-0.337227	0.00109264
cg13110283	1	233751191		0.133708	0.0865726	0.0471355	1.80781	-3.13072	5.22936	0.000184449	0.350546	0.0485023	KCNK1	Body	shore	NA			NM_002245	KCNK1	0.087045	0.55743
cg04706276	1	242012044		0.253303	0.0811713	0.172132	2.20754	-2.49963	5.75321	7.75438e-05	0.276387	0.553354	EXO1;EXO1;EXO1;EXO1;EXO1	5'UTR;1stExon;1stExon;5'UTR;5'UTR	shore	NA			NM_130398	EXO1	-0.192499	0.0796267
cg15393025	1	244318867		0.860381	0.821548	0.038833	2.07279	2.69861	4.7215	0.000442994	0.477632	-0.489469	-	-	open sea	NA			-
cg25139877	1	247691111		0.904034	0.884021	0.0200137	3.0911	3.52011	8.80916	1.02024e-06	0.0391028	2.63765	LOC148824	Body	shelf	NA			n.a.
cg22041610	2	636122		0.940287	0.902405	0.0378826	1.59833	3.69677	4.52729	0.000624915	0.50792	-0.70785	-	-	island	NA			-
cg06850787	2	716357		0.751567	0.866845	-0.115278	-1.99138	2.13348	-5.56601	0.000105223	0.314721	0.378705	-	-	open sea	NA			-
cg21032567	2	795935		0.187914	0.13872	0.0491937	1.72532	-2.42111	4.83503	0.000363107	0.44628	-0.365044	-	-	open sea	NA			-
cg24485927	2	795989		0.28237	0.217951	0.0644193	1.61345	-1.67359	4.62206	0.000528017	0.497443	-0.600424	-	-	open sea	NA			-
cg19274180	2	2726437		0.624835	0.389457	0.235378	3.92739	0.286022	11.2229	6.78794e-08	0.00620664	3.57343	-	-	open sea	NA			-
cg06694012	2	2936423		0.744685	0.701917	0.0427683	1.57746	1.48483	4.55169	0.000598321	0.50792	-0.680035	-	-	open sea	NA			-
cg01196744	2	3689727		0.950062	0.873536	0.0765263	1.55348	3.72499	4.44298	0.000726636	0.515408	-0.804778	COLEC11;COLEC11	Body;Body	shore	NA			NM_199235	COLEC11	-0.266997	0.0211376
cg17265300	2	6026872		0.835736	0.808957	0.026779	1.8758	2.35867	5.18691	0.000198198	0.351749	0.00537772	-	-	open sea	NA			-
cg12356859	2	6109646		0.860859	0.7828	0.0780596	1.60225	2.50904	4.47668	0.000684055	0.511768	-0.76588	LOC150622	Body	open sea	NA			NR_026832	LOC150622	-0.0284826	0.839318
cg15362557	2	9496288		0.846165	0.844181	0.0019849	1.76093	2.63569	4.71462	0.000448395	0.477632	-0.497095	ASAP2;ASAP2	Body;Body	open sea	NA			NM_003887	ASAP2	-0.0219337	0.83342
cg23396070	2	12036904		0.712231	0.684181	0.02805	1.53774	1.2844	4.40934	0.000771901	0.527136	-0.84382	-	-	open sea	NA			-
cg16170919	2	13863167		0.85772	0.858902	-0.00118227	1.58346	2.9695	4.40873	0.000772749	0.527136	-0.84453	-	-	open sea	NA			-
cg09615017	2	26569718		0.0487416	0.0300445	0.0186971	1.89395	-4.76313	4.43115	0.000742227	0.518725	-0.818481	GPR113;SELI	TSS200;Body	shore	NA			NM_153835	GPR113	-0.157816	0.0902805
cg10665293	2	27592932		0.0451821	0.0326027	0.0125794	1.50194	-4.72473	4.29556	0.000947849	0.548879	-0.977325	EIF2B4;SNX17;EIF2B4;EIF2B4	Body;TSS1500;TSS200;Body	island	NA			NM_172195	EIF2B4	0.146752	0.0647321	NM_001267061	SNX17	0.13586	0.115743
cg15652532	2	30669759		0.407002	0.467324	-0.0603226	-1.9797	-0.533288	-4.36656	0.0008337	0.536988	-0.893741	LCLAT1;LCLAT1	TSS1500;TSS1500	shore	NA			NM_001002257	LCLAT1	-0.0165871	0.886941
cg12835981	2	30670159		0.0923041	0.0503856	0.0419185	1.6646	-3.85899	4.37863	0.000815756	0.536988	-0.879619	LCLAT1;LCLAT1;LCLAT1;LCLAT1	1stExon;1stExon;5'UTR;5'UTR	island	NA			NM_001002257	LCLAT1	-0.0165871	0.886941
cg02625745	2	37458728		0.0358096	0.0175136	0.018296	1.8546	-5.6751	4.66032	0.000493449	0.484563	-0.557514	CEBPZ;C2orf56;C2orf56;CEBPZ	5'UTR;TSS200;TSS200;1stExon	island	NA			NM_005760	CEBPZ	0.0857212	0.447504
cg12630082	2	42275740		0.0384117	0.0254077	0.013004	1.69369	-5.06911	4.67709	0.000479049	0.481526	-0.538792	PKDCC	1stExon	open sea	NA			NM_138370	PKDCC	0.143141	0.337482
cg19623588	2	61149856		0.873942	0.881822	-0.00787983	1.61729	3.02409	4.29898	0.000941998	0.548879	-0.973281	REL	3'UTR	open sea	NA			NM_002908	REL	0.0635052	0.637651
cg02249233	2	62816860		0.668902	0.688817	-0.0199147	1.73339	1.17882	4.51267	0.000641432	0.508723	-0.724565	-	-	open sea	NA			-
cg24421216	2	66782831		0.575187	0.524935	0.0502521	1.65732	0.330583	4.50716	0.000647771	0.50974	-0.730872	MEIS1	Body	open sea	NA			NM_002398	MEIS1	0.0287775	0.832335
cg18769357	2	68691913		0.913396	0.925653	-0.0122567	1.91418	3.75996	4.63138	0.00051937	0.494723	-0.589945	FBXO48	Body	shelf	NA			NM_001024680	FBXO48	-0.0132654	0.903373
cg12572665	2	72788795		0.627076	0.569343	0.0577332	1.63833	0.632498	4.73188	0.000434982	0.477044	-0.477994	EXOC6B	Body	open sea	NA			NM_015189	EXOC6B	-0.234174	0.109448
cg24478630	2	74692696		0.100287	0.0578353	0.0424512	1.72809	-3.6915	4.9292	0.000308286	0.409496	-0.263645	MOGS;MOGS	TSS200;TSS200	shore	NA			NM_001146158	MOGS	0.0678352	0.476461
cg15123824	2	85581917		0.0661435	0.040979	0.0251645	1.77647	-4.18332	4.82488	0.000369592	0.448255	-0.376066	ELMOD3;ELMOD3;ELMOD3;ELMOD3;ELMOD3;ELMOD3;RETSAT;ELMOD3;ELMOD3	1stExon;5'UTR;5'UTR;1stExon;5'UTR;1stExon;TSS200;1stExon;5'UTR	island	NA			NM_032213	ELMOD3	0.126909	0.250094
cg07297467	2	101635691		0.888587	0.920276	-0.0316891	-2.83175	3.65856	-5.0258	0.00026096	0.386213	-0.161344	RPL31;TBC1D8	3'UTR;Body	open sea	NA			NM_000993	RPL31	0.0728477	0.516816	NM_001102426	TBC1D8	-0.223505	0.111052
cg03464366	2	106227786		0.840425	0.854988	-0.0145626	-1.6089	2.58171	-4.56829	0.000580895	0.506594	-0.661164	-	-	open sea	NA			-
cg08570243	2	110969853		0.219163	0.169473	0.0496899	1.76343	-2.24506	4.76319	0.000411718	0.463016	-0.443503	NCRNA00116	Body	island	NA			n.a.
cg21482265	2	113992762		0.753229	0.610446	0.142783	2.26448	1.2941	5.97093	5.47071e-05	0.262374	0.74862	PAX8;PAX8;PAX8;PAX8;PAX8;LOC440839;LOC654433	Body;Body;Body;Body;Body;Body;TSS1500	shore	NA			NM_003466	PAX8	0.229308	0.117959					NR_047570	LOC654433	0.284609	0.0229982
cg12889195	2	113992843		0.681158	0.563819	0.117338	2.14689	0.848332	6.18894	3.88345e-05	0.212949	0.935868	PAX8;PAX8;PAX8;PAX8;PAX8;LOC440839;LOC654433	Body;Body;Body;Body;Body;Body;TSS1500	shore	NA			NM_003466	PAX8	0.229308	0.117959					NR_047570	LOC654433	0.284609	0.0229982
cg11763394	2	113992921		0.644073	0.53531	0.108763	1.69999	0.602226	4.72343	0.000441498	0.477632	-0.487342	PAX8;PAX8;PAX8;PAX8;PAX8;LOC440839;LOC654433	Body;Body;Body;Body;Body;Body;TSS1500	shore	NA			NM_003466	PAX8	0.229308	0.117959					NR_047570	LOC654433	0.284609	0.0229982
cg21550016	2	113992930		0.638724	0.539484	0.0992399	1.72615	0.594337	4.8308	0.000365795	0.447436	-0.369635	PAX8;PAX8;PAX8;PAX8;PAX8;LOC440839;LOC654433	Body;Body;Body;Body;Body;Body;TSS1500	shore	NA			NM_003466	PAX8	0.229308	0.117959					NR_047570	LOC654433	0.284609	0.0229982
cg19083407	2	113993142		0.759657	0.657395	0.102262	2.64429	1.47264	7.29657	7.51922e-06	0.0918875	1.76882	PAX8;PAX8;PAX8;PAX8;PAX8;LOC440839;LOC654433	Body;Body;Body;Body;Body;Body;TSS1500	shore	NA			NM_003466	PAX8	0.229308	0.117959					NR_047570	LOC654433	0.284609	0.0229982
cg07594247	2	113993304		0.584554	0.436628	0.147926	2.20004	0.148841	6.38104	2.88696e-05	0.19096	1.0942	PAX8;PAX8;PAX8;PAX8;PAX8;LOC440839;LOC654433	Body;Body;Body;Body;Body;Body;TSS1500	island	NA			NM_003466	PAX8	0.229308	0.117959					NR_047570	LOC654433	0.284609	0.0229982
cg17445212	2	113993313		0.727425	0.635136	0.0922883	2.35759	1.22467	6.76423	1.62204e-05	0.14761	1.39211	PAX8;PAX8;PAX8;PAX8;PAX8;LOC440839;LOC654433	Body;Body;Body;Body;Body;Body;TSS1500	island	NA			NM_003466	PAX8	0.229308	0.117959					NR_047570	LOC654433	0.284609	0.0229982
cg21610815	2	113994035		0.85797	0.793946	0.0640231	1.91457	2.41578	4.85443	0.000351033	0.437609	-0.344017	PAX8;PAX8;LOC654433;PAX8;PAX8;PAX8;LOC440839	Body;Body;Body;Body;Body;Body;Body	island	NA			NM_003466	PAX8	0.229308	0.117959	NR_047570	LOC654433	0.284609	0.0229982
cg06675538	2	114033490		0.378262	0.539012	-0.16075	-1.64984	-0.353156	-4.46085	0.000703723	0.512761	-0.784125	PAX8;PAX8;PAX8;PAX8;PAX8;LOC440839	Body;Body;Body;Body;Body;Body	island	NA			NM_003466	PAX8	0.229308	0.117959
cg13274077	2	121334614		0.0540806	0.0278006	0.02628	1.87508	-4.6635	5.37504	0.000144393	0.321319	0.193959	-	-	island	NA			-
cg20816104	2	131577425		0.601263	0.596316	0.00494695	1.58349	0.614732	4.56766	0.000581554	0.506594	-0.661887	-	-	open sea	NA			-
cg07169764	2	136633963		0.0614572	0.0198111	0.0416462	2.38296	-5.24548	5.20907	0.000190891	0.350546	0.0279324	MCM6;MCM6	1stExon;5'UTR	island	NA			NM_005915	MCM6	-0.174318	0.140645
cg19267910	2	142948816		0.762387	0.757341	0.00504564	1.64517	1.84097	4.72016	0.000444038	0.477632	-0.490951	-	-	open sea	NA			-
cg07931608	2	146614451		0.887952	0.900936	-0.0129841	1.52062	3.51317	4.38541	0.000805866	0.536988	-0.871709	-	-	open sea	NA			-
cg09890200	2	179316161		0.0678866	0.0561979	0.0116886	1.52959	-3.97989	4.35451	0.000852023	0.539242	-0.907867	PRKRA;DFNB59;PRKRA;PRKRA;MIR548N	TSS1500;TSS200;TSS1500;TSS1500;Body	island	NA			NM_001139518	PRKRA	0.0279378	0.747033	NM_001042702	DFNB59	-0.144997	0.293923
cg20770175	2	189839474		0.818088	0.825775	-0.00768714	2.1089	2.4977	5.85094	6.62495e-05	0.262374	0.642043	COL3A1	Body	open sea	NA			NM_000090	COL3A1	-0.100404	0.325519
cg18172643	2	190494969		0.825335	0.793069	0.0322657	2.44961	2.30455	5.78475	7.36917e-05	0.271645	0.582165	-	-	open sea	NA			-
cg12486510	2	196271934		0.72166	0.684125	0.0375348	1.51904	1.3279	4.37321	0.000823776	0.536988	-0.885968	-	-	open sea	NA			-
cg10907912	2	197024904		0.615537	0.613451	0.00208596	1.98684	0.761845	4.98345	0.000280696	0.397539	-0.205975	STK17B	Body	open sea	NA			NM_004226	STK17B	0.137243	0.175574
cg05767788	2	198364585		0.034166	0.0230462	0.0111198	1.75279	-5.2069	5.08416	0.00023611	0.378229	-0.100389	HSPD1;HSPD1;HSPD1;HSPE1	1stExon;5'UTR;5'UTR;TSS200	island	V$HOX13_01			NM_199440	HSPD1	0.215906	0.147247	NM_002157	HSPE1	0.261338	0.074665
cg03052172	2	202730153		0.947466	0.941753	0.00571323	1.4735	4.18322	4.26886	0.000994858	0.553965	-1.00898	CDK15	Body	open sea	NA			NM_139158	CDK15	-0.0928498	0.445337
cg24336674	2	204602302		0.670356	0.691206	-0.0208506	1.49609	1.14085	4.33715	0.000879153	0.543776	-0.928259	CD28	3'UTR	open sea	NA			NM_001243078	CD28	0.0420131	0.72472
cg14288266	2	204737672		0.855801	0.848482	0.00731931	4.22721	3.07958	7.75105	4.01209e-06	0.0686408	2.05909	CTLA4;CTLA4	3'UTR;3'UTR	open sea	NA			n.a.
cg07085590	2	206053812		0.781026	0.734926	0.0461002	1.73375	1.77827	4.35683	0.000848462	0.539223	-0.905144	PARD3B;PARD3B;PARD3B	Body;Body;Body	open sea	NA			NM_152526	PARD3B	-0.0872227	0.508447
cg03991534	2	218182275		0.885066	0.948271	-0.0632053	-2.93855	3.775	-8.09664	2.53004e-06	0.0569541	2.26216	DIRC3	Body	open sea	NA			NR_026597	DIRC3	-0.13316	0.243331
cg06755438	2	219885614		0.869178	0.848685	0.0204938	1.49054	2.72018	4.31254	0.00091916	0.548879	-0.95726	CCDC108	Body	open sea	NA			NM_194302	CCDC108	-0.14699	0.0707619
cg21665557	2	220427342		0.934527	0.975951	-0.0414237	-3.13856	4.87569	-8.35785	1.80187e-06	0.0513786	2.40627	OBSL1	Body	island	NA			NM_001173408	OBSL1	-0.241236	0.101775
cg07160871	2	221969259		0.194246	0.155089	0.0391568	1.55186	-2.35037	4.49991	0.000656222	0.510311	-0.739189	-	-	open sea	NA			-
cg17012555	2	232025074		0.830191	0.81447	0.0157215	1.68219	2.47248	4.88033	0.000335564	0.432304	-0.316057	PSMD1	Body	open sea	NA			NM_002807	PSMD1	-0.0640972	0.459799
cg27168076	2	232186928		0.802963	0.872904	-0.0699405	-1.61542	2.41139	-4.67765	0.000478577	0.481526	-0.53817	ARMC9	Body	open sea	NA			NM_025139	ARMC9	-0.205336	0.167606
cg16227748	2	232186992		0.805612	0.8943	-0.0886877	-1.76856	2.64755	-5.10613	0.000227409	0.374151	-0.077609	ARMC9	Body	open sea	NA			NM_025139	ARMC9	-0.205336	0.167606
cg01987515	2	232651086		0.0281502	0.0152257	0.0129245	2.03752	-5.59472	5.053	0.000249057	0.385851	-0.132863	COPS7B	TSS200	island	NA			NM_022730	COPS7B	0.146334	0.0987962
cg05088433	2	239144301		0.387594	0.423662	-0.0360682	-3.41986	-0.752579	-7.37784	6.70781e-06	0.0896566	1.82276	-	-	shelf	NA			-
cg19205847	2	239800268		0.638735	0.603443	0.0352921	2.034	0.780665	5.87237	6.4013e-05	0.262374	0.661266	TWIST2	3'UTR	open sea	NA			n.a.
cg01121603	2	242005101		0.757725	0.802501	-0.0447759	1.50029	1.91852	4.30772	0.000927207	0.548879	-0.962948	SNED1	Body	island	NA			NM_001080437	SNED1	-0.0936219	0.46454
cg23899450	2	242787324		0.849653	0.874233	-0.0245803	1.72323	2.8718	4.99125	0.00027695	0.393921	-0.197737	-	-	island	NA			-
cg08421685	3	238611		0.0525219	0.038508	0.0140138	1.68432	-4.5044	4.66805	0.00048676	0.484563	-0.548883	CHL1	TSS200	island	NA			NM_006614	CHL1	-0.245618	0.0848378
cg04373034	3	8546989		0.955305	0.948415	0.0068898	2.91067	4.62368	5.71833	8.20504e-05	0.290033	0.521297	LMCD1	Body	shelf	NA			NM_014583	LMCD1	0.0248437	0.854258
cg00320513	3	8720135		0.887584	0.900629	-0.0130455	1.731	3.21832	4.93845	0.000303386	0.408056	-0.253767	-	-	open sea	NA			-
cg08512456	3	10053861		0.813005	0.792676	0.0203292	1.58046	2.11168	4.46342	0.000700498	0.512436	-0.781167	LOC401052	TSS1500	shore	NA			NM_001008737	LOC401052	0.00612828	0.941192
cg22623967	3	16554910		0.03524	0.0242543	0.0109856	1.77542	-5.12604	4.58449	0.000564411	0.505724	-0.642812	RFTN1	5'UTR	island	NA			NM_015150	RFTN1	0.0031191	0.983231
cg16531622	3	24782112		0.663174	0.676672	-0.0134976	1.64242	1.09474	4.32591	0.0008972	0.544529	-0.941493	-	-	open sea	NA			-
cg16273366	3	25426563		0.89917	0.897099	0.00207075	2.65748	3.48486	5.76757	7.5764e-05	0.273639	0.566496	-	-	open sea	NA			-
cg13707894	3	27674461		0.101315	0.0842603	0.0170547	2.42032	-3.49792	5.90348	6.09073e-05	0.262374	0.689024	-	-	island	NA			-
cg18662365	3	27678193		0.694975	0.689652	0.00532332	1.56171	1.27338	4.37421	0.000822286	0.536988	-0.884793	-	-	shelf	NA			-
cg22918553	3	29788397		0.921618	0.929286	-0.00766794	2.09397	3.89945	5.23412	0.00018297	0.350546	0.0533195	RBMS3;RBMS3;RBMS3	Body;Body;Body	open sea	NA			NM_001177712	RBMS3	-0.42012	0.00421944
cg18005693	3	30936070		0.0629986	0.0444529	0.0185456	1.8902	-4.35146	5.28627	0.000167564	0.339665	0.105799	GADL1	1stExon	island	NA			NM_207359	GADL1	-0.0752747	0.558661
cg12818447	3	32992514		0.870042	0.786054	0.0839881	1.88104	2.46422	5.43889	0.000129822	0.317572	0.256474	CCR4	TSS1500	open sea	NA			n.a.
cg16362181	3	45390583		0.685868	0.650916	0.0349528	1.62672	1.06754	4.69197	0.000466643	0.478798	-0.522231	-	-	open sea	NA			-
cg17901955	3	47844311		0.021292	0.0159041	0.00538792	2.0494	-5.92255	5.52247	0.000113044	0.315765	0.337175	DHX30;DHX30	TSS200;TSS200	island	NA			NR_075079	DHX30	0.0702799	0.339464
cg03588998	3	55517101		0.513216	0.582716	-0.0694993	1.53532	0.273646	4.31742	0.000911074	0.548841	-0.951496	WNT5A	Body	shore	NA			NM_001256105	WNT5A	0.221719	0.136676
cg20746482	3	55517496		0.7818	0.809476	-0.0276752	2.2838	2.13273	4.35353	0.000853535	0.539242	-0.909019	WNT5A	Body	shore	NA			NM_001256105	WNT5A	0.221719	0.136676
cg18010752	3	55518091		0.785828	0.786808	-0.000979703	2.00065	1.99286	4.55642	0.000593304	0.50792	-0.674655	WNT5A	Body	shore	NA			NM_001256105	WNT5A	0.221719	0.136676
cg22352371	3	57184624		0.855941	0.835161	0.0207805	3.04052	2.77405	5.05688	0.000247404	0.385851	-0.128807	IL17RD	Body	open sea	NA			NM_017563	IL17RD	-0.0476789	0.692976
cg25628310	3	57543243		0.0768094	0.0524546	0.0243548	1.53874	-3.93305	4.4553	0.000710761	0.512783	-0.790535	PDE12	1stExon	island	NA			NM_177966	PDE12	0.0479534	0.55891
cg18676082	3	75629433		0.0595735	0.0375897	0.0219838	1.79412	-4.37969	5.20098	0.000193524	0.350546	0.0197132	-	-	island	NA			-
cg23188336	3	85178247		0.627393	0.771289	-0.143896	-2.74291	1.26879	-7.84563	3.53154e-06	0.0676142	2.11612	CADM2;CADM2	Body;Body	open sea	NA			NM_001167675	CADM2	-0.236041	0.109306
cg26039484	3	86863864		0.838201	0.844618	-0.00641727	1.88986	2.68272	5.46661	0.000123985	0.317572	0.283381	-	-	open sea	V$GATA1_05			-
cg24866706	3	96338474		0.858157	0.883697	-0.0255403	1.58759	2.95733	4.47144	0.000690508	0.512436	-0.771919	-	-	open sea	NA			-
cg08375941	3	98250382		0.838661	0.850096	-0.011435	2.01049	2.79536	5.03577	0.000256531	0.385851	-0.150892	GPR15	TSS1500	open sea	NA			n.a.
cg03329597	3	108125523		0.231092	0.570828	-0.339736	-3.00361	-0.778593	-7.11049	9.79673e-06	0.110268	1.64184	MYH15	Body	open sea	NA			NM_014981	MYH15	-0.220545	0.0554583
cg04039397	3	111260783		0.77134	0.762738	0.0086014	1.96524	1.88423	5.20155	0.000193338	0.350546	0.0202908	CD96;CD96	TSS200;TSS200	open sea	NA			NM_005816	CD96	0.243991	0.0799913
cg24850932	3	119396027		0.0309841	0.0295755	0.00140856	-2.19754	-5.27689	-5.47273	0.000122734	0.317572	0.289301	COX17	Body	island	NA			NM_005694	COX17	0.122904	0.261164
cg04425094	3	124732722		0.843353	0.813204	0.0301494	1.91611	2.53972	5.03436	0.000257151	0.385851	-0.152366	HEG1	Body	open sea	NA			NM_020733	HEG1	-0.120537	0.325015
cg19430967	3	132757741		0.0935403	0.0645585	0.0289818	2.03821	-3.75815	4.70554	0.000455619	0.477632	-0.50716	TMEM108;TMEM108	5'UTR;5'UTR	island	NA			NM_001136469	TMEM108	-0.190139	0.194662
cg24127513	3	136675895		0.915653	0.941884	-0.0262311	-1.99432	3.86883	-4.46611	0.000697125	0.512436	-0.778058	IL20RB	TSS1500	open sea	NA			NM_144717	IL20RB	0.134109	0.177583
cg21370966	3	149771534		0.832736	0.803081	0.0296554	1.55947	2.37588	4.51802	0.000635327	0.50792	-0.718435	-	-	shelf	NA			-
cg14073922	3	150805167		0.0627645	0.0413295	0.021435	1.57297	-4.35659	4.45787	0.0007075	0.512783	-0.787573	MED12L	Body	island	NA			NM_053002	MED12L	-0.35052	0.017783
cg07632615	3	150819587		0.49954	0.485585	0.0139554	1.75916	-0.0198033	5.03607	0.000256398	0.385851	-0.150576	MED12L	Body	open sea	NA			NM_053002	MED12L	-0.35052	0.017783
cg27199599	3	151778395		0.771672	0.72669	0.0449828	1.6414	1.68693	4.58898	0.000559923	0.505724	-0.637727	-	-	open sea	NA			-
cg15664462	3	151996146		0.741005	0.734929	0.00607582	1.69464	1.62584	4.60292	0.000546245	0.505724	-0.621989	MBNL1;MBNL1	5'UTR;5'UTR	open sea	NA			NM_207297	MBNL1	-0.150863	0.310177
cg14460708	3	172428874		0.049896	0.0290759	0.0208201	1.77646	-4.83317	4.99702	0.000274212	0.393921	-0.191648	NCEH1;NCEH1;NCEH1;NCEH1;NCEH1;NCEH1;NCEH1;NCEH1	1stExon;5'UTR;5'UTR;1stExon;5'UTR;1stExon;5'UTR;1stExon	island	V$ARNT_02			NM_020792	NCEH1	-0.164262	0.176415
cg19462523	3	181429908		0.201324	0.156069	0.0452553	2.25811	-2.32891	6.54115	2.26351e-05	0.166919	1.22152	SOX2;SOX2OT;SOX2	5'UTR;Body;1stExon	shore	NA			NM_003106	SOX2	0.031535	0.817736
cg04056904	3	182399388		0.787862	0.811701	-0.023839	1.78246	2.42488	4.96379	0.000290385	0.401826	-0.226814	-	-	shore	NA			-
cg01324343	3	183735012		0.100111	0.0613966	0.0387146	1.94282	-3.62626	5.61997	9.63117e-05	0.308627	0.429699	ABCC5;ABCC5	5'UTR;5'UTR	shore	NA			NM_001023587	ABCC5	0.175429	0.157254
cg18456640	3	190686505		0.857318	0.882073	-0.0247545	2.02424	3.02972	4.41208	0.000768104	0.527136	-0.840629	-	-	open sea	NA			-
cg17393267	3	192127356		0.0873528	0.0608316	0.0265212	1.56221	-3.75019	4.48258	0.000676875	0.511768	-0.759094	FGF12;FGF12	TSS1500;Body	island	NA			NM_004113	FGF12	-0.181147	0.160546
cg21197336	3	193587490		0.809862	0.843853	-0.0339904	1.66929	2.41238	4.50772	0.00064713	0.50974	-0.730236	-	-	island	NA			-
cg02909206	3	194574434		0.947669	0.929983	0.0176855	1.59001	4.15701	4.59966	0.00054941	0.505724	-0.625664	-	-	open sea	NA			-
cg23720929	3	195310887		0.513258	0.491933	0.0213248	1.56551	0.0300495	4.54035	0.000610524	0.50792	-0.692941	APOD;APOD	1stExon;5'UTR	open sea	NA			NM_001647	APOD	0.225284	0.0965963
cg05834845	3	195489306		0.628858	0.708489	-0.079631	1.73677	1.18387	4.59184	0.000557091	0.505724	-0.634499	MUC4;MUC4;MUC4	Body;Body;Body	island	NA			NM_138297	MUC4	-0.182723	0.0907774
cg14586363	4	1224499		0.933325	0.949178	-0.015853	2.22574	4.29438	6.10642	4.41788e-05	0.22495	0.865951	CTBP1;CTBP1	Body;Body	island	NA			NM_001012614	CTBP1	-0.070071	0.430726
cg08283595	4	1299466		0.706958	0.697169	0.00978881	3.09369	1.45883	7.44378	6.11794e-06	0.0872238	1.86586	MAEA;MAEA	Body;Body	open sea	NA			NM_005882	MAEA	0.0292491	0.783451
cg02135083	4	1299514		0.742682	0.746283	-0.00360096	1.68862	1.62153	4.88747	0.000331428	0.428265	-0.308375	MAEA;MAEA	Body;Body	shelf	NA			NM_005882	MAEA	0.0292491	0.783451
cg12012426	4	1366463		0.716249	0.688228	0.0280216	2.79678	1.57081	5.57423	0.000103811	0.312684	0.386509	KIAA1530	Body	island	NA			n.a.
cg23921777	4	1366597		0.70453	0.718913	-0.0143826	1.77439	1.36826	4.34274	0.000870316	0.543776	-0.921683	KIAA1530	Body	island	NA			n.a.
cg25941985	4	1562020		0.886043	0.94061	-0.0545676	-2.26026	3.66066	-6.54477	2.25116e-05	0.166919	1.22435	-	-	open sea	NA			-
cg00626702	4	1647016		0.87573	0.828297	0.0474326	1.81848	2.73504	4.57207	0.000577009	0.505724	-0.656882	FAM53A	Body	shore	NA			NM_001174070	FAM53A	0.0488816	0.734646
cg08741578	4	4250464		0.053006	0.0334225	0.0195835	1.6223	-4.56776	4.6568	0.000496529	0.484866	-0.561451	TMEM128	TSS1500	shore	NA			NM_032927	TMEM128	0.0622111	0.642635
cg05842457	4	7044863		0.0263011	0.019476	0.00682519	1.70519	-5.51796	4.29278	0.00095264	0.548879	-0.98062	CCDC96;TADA2B	TSS200;TSS1500	island	NA			NM_153376	CCDC96	-0.159305	0.285341	NM_152293	TADA2B	0.037608	0.552596
cg21744417	4	9760275		0.723356	0.818389	-0.0950328	-1.55227	1.78887	-4.33595	0.000881053	0.543776	-0.929664	-	-	open sea	NA			-
cg02722613	4	25162898		0.128408	0.0930135	0.0353942	1.9117	-3.14481	5.47253	0.000122776	0.317572	0.289102	SEPSECS;SEPSECS;SEPSECS	TSS1500;TSS1500;TSS1500	shore	NA			NM_016955	SEPSECS	-0.0114586	0.916232
cg12494166	4	31998088		0.82185	0.745182	0.0766686	1.58987	2.09896	4.32234	0.000903	0.545803	-0.945693	-	-	open sea	NA			-
cg11416384	4	37246827		0.0255748	0.01489	0.0106848	1.55226	-5.68978	4.49221	0.00066531	0.510311	-0.74802	KIAA1239	1stExon	island	NA			n.a.
cg21131031	4	37455341		0.0224969	0.013956	0.00854086	1.63675	-5.79405	4.6494	0.000503069	0.486537	-0.569735	C4orf19	TSS1500	island	NA			NM_018302	C4orf19	0.0450085	0.662602
cg21524061	4	38825551		0.852818	0.889518	-0.0366999	-2.1198	2.90439	-5.43007	0.00013174	0.317572	0.247878	TLR6	3'UTR	open sea	NA			NM_006068	TLR6	0.21461	0.141996
cg09947615	4	42659549		0.113659	0.0727471	0.0409122	1.77353	-3.365	4.79854	0.000387001	0.45316	-0.404774	ATP8A1;ATP8A1	TSS1500;TSS1500	island	NA			NM_001105529	ATP8A1	0.0775804	0.559749
cg10000195	4	43758625		0.647773	0.620105	0.0276681	1.566	0.887418	4.5426	0.000608079	0.50792	-0.690374	-	-	open sea	NA			-
cg22871610	4	56464927		0.779108	0.803785	-0.0246771	1.84803	2.06774	4.85661	0.000349702	0.437344	-0.341657	NMU	3'UTR	open sea	NA			NM_006681	NMU	-0.0985134	0.373378
cg00426855	4	56496836		0.851745	0.824681	0.0270636	2.50712	2.62623	7.14908	9.27028e-06	0.110139	1.66858	NMU	Body	open sea	NA			NM_006681	NMU	-0.0985134	0.373378
cg00901741	4	70999690		0.758718	0.760977	-0.00225838	1.91995	1.78352	5.42039	0.000133877	0.317572	0.238439	CSN1S2B	Body	open sea	NA			n.a.
cg15614628	4	74124464		0.0247276	0.0141469	0.0105807	1.867	-5.7274	4.72365	0.000441324	0.477632	-0.487094	ANKRD17;ANKRD17;ANKRD17;ANKRD17	5'UTR;1stExon;5'UTR;1stExon	island	NA			NM_032217	ANKRD17	-0.0769303	0.454771
cg01901089	4	75862195		0.824806	0.865199	-0.0403934	-1.68302	2.53075	-4.46549	0.000697901	0.512436	-0.778774	PARM1	Body	shelf	NA			NM_015393	PARM1	-0.109793	0.315239
cg11940149	4	78978697		0.0252214	0.019143	0.00607843	1.76286	-5.58037	5.02009	0.000263538	0.387756	-0.167351	FRAS1;FRAS1	TSS200;TSS200	island	NA			NM_001166133	FRAS1	-0.188468	0.0605514
cg25894985	4	83294101		0.035381	0.018652	0.016729	1.78598	-5.22427	5.12909	0.000218674	0.370279	-0.0538984	HNRNPD;HNRNPD;HNRNPD;HNRNPD	Body;Body;Body;Body	shore	NA			NM_001003810	HNRNPD	0.0345814	0.708593
cg10249074	4	83542146		0.837865	0.86584	-0.0279745	-1.78749	2.66107	-5.14433	0.000213072	0.368962	-0.0382185	C4orf11;C4orf11	Body;Body	open sea	NA			n.a.
cg08118646	4	99850258		0.0530078	0.0301801	0.0228277	2.24226	-4.72115	6.26926	3.42853e-05	0.20088	1.00281	EIF4E;EIF4E;EIF4E	1stExon;TSS200;1stExon	island	NA			NM_001968	EIF4E	-0.0163477	0.811713
cg04777988	4	107952897		0.717259	0.731618	-0.0143594	1.70172	1.48903	4.93649	0.000304421	0.408164	-0.255866	DKK2	Body	shelf	NA			NM_014421	DKK2	-0.0384207	0.796439
cg05855157	4	110622421		0.944467	0.908757	0.0357101	2.9081	4.44334	6.58931	2.1052e-05	0.166889	1.25901	CASP6;CASP6	Body;Body	shore	NA			NM_032992	CASP6	0.0317781	0.725325
cg16701124	4	115406970		0.819172	0.80662	0.0125518	1.50377	2.33507	4.36251	0.000839816	0.536988	-0.898489	-	-	open sea	NA			-
cg13781689	4	119754819		0.580105	0.570439	0.00966658	1.55011	0.476487	4.49179	0.000665812	0.510311	-0.748504	SEC24D	Body	shelf	NA			NM_014822	SEC24D	-0.0337747	0.813201
cg01736133	4	120605519		0.453409	0.442693	0.0107156	1.51608	-0.336308	4.28907	0.000959059	0.549549	-0.985009	-	-	open sea	NA			-
cg20146506	4	122053520		0.487204	0.509121	-0.0219171	1.57202	-0.0163288	4.4516	0.000715486	0.512783	-0.794806	TNIP3;TNIP3	3'UTR;3'UTR	open sea	NA			NM_024873	TNIP3	0.0944887	0.394555
cg27576968	4	122615133		0.687002	0.622197	0.0648054	1.5687	1.09034	4.51321	0.000640806	0.508723	-0.723939	ANXA5	Body	shelf	NA			NM_001154	ANXA5	0.265044	0.0268858
cg07040220	4	124594794		0.710759	0.706644	0.00411527	1.50778	1.41786	4.30505	0.000931702	0.548879	-0.966104	LOC285419	Body	open sea	NA			n.a.
cg04171487	4	126245530		0.755467	0.757746	-0.00227849	1.66793	1.76063	4.82432	0.000369954	0.448255	-0.376676	FAT4	Body	open sea	NA			NM_024582	FAT4	0.0318421	0.820046
cg06053056	4	140554535		0.900592	0.92445	-0.0238579	-1.58217	3.45564	-4.50415	0.000651268	0.509906	-0.734326	-	-	open sea	NA			-
cg26642420	4	146601345		0.68263	0.70376	-0.0211301	1.52453	1.23051	4.34967	0.000859498	0.54141	-0.913546	C4orf51	TSS200	open sea	NA			NM_001080531	C4orf51	-0.0487984	0.695497
cg04077800	4	156134989		0.880838	0.944234	-0.0633965	-2.18349	3.66022	-5.86486	6.4788e-05	0.262374	0.654534	NPY2R	5'UTR	open sea	NA			n.a.
cg23590262	4	173470589		0.77852	0.741316	0.0372045	2.15878	1.83446	5.70666	8.36198e-05	0.293157	0.510518	GALNTL6	Body	open sea	NA			NM_001034845	GALNTL6	-0.146316	0.206704
cg18447419	5	496299		0.809196	0.90898	-0.0997842	-2.21756	2.6786	-6.34271	3.06167e-05	0.19096	1.0631	SLC9A3	Body	shore	NA			NM_004174	SLC9A3	-0.0969815	0.48948
cg00502885	5	1211660		0.864513	0.819545	0.0449685	1.82925	2.60757	5.30617	0.000162052	0.333229	0.125684	SLC6A19	Body	shore	NA			NM_001003841	SLC6A19	-0.147941	0.209181
cg18634758	5	1552688		0.304988	0.271052	0.0339364	1.63461	-1.39828	4.34147	0.000872317	0.543776	-0.923178	-	-	shore	NA			-
cg22648182	5	1663755		0.686625	0.695485	-0.00886012	1.80333	1.25289	5.13598	0.000216122	0.369751	-0.046801	-	-	island	NA			-
cg05991929	5	1925014		0.816569	0.732193	0.0843752	2.05484	1.96515	5.94655	5.68681e-05	0.262374	0.727166	-	-	open sea	NA			-
cg19010166	5	1983799		0.811983	0.772592	0.0393918	1.90973	2.1126	5.37982	0.000143245	0.321319	0.198664	-	-	open sea	NA			-
cg17491560	5	6338529		0.769257	0.821312	-0.0520551	-1.63989	2.03247	-4.37707	0.000818058	0.536988	-0.881448	FLJ33360	TSS1500	open sea	NA			NR_028351	FLJ33360	0.0326386	0.804395
cg14521931	5	10832172		0.776153	0.700109	0.0760436	1.84793	1.67123	5.22964	0.00018436	0.350546	0.0487913	-	-	open sea	NA			-
cg04988367	5	10933006		0.890333	0.920848	-0.0305148	-1.49993	3.342	-4.26732	0.000997644	0.553965	-1.01082	-	-	open sea	NA			-
cg19604060	5	22928822		0.771924	0.581452	0.190472	2.3751	1.31662	4.73416	0.000433241	0.476356	-0.475475	-	-	open sea	NA			-
cg13390975	5	34915890		0.102283	0.0680015	0.0342814	1.50543	-3.55948	4.36767	0.000832038	0.536988	-0.892446	BRIX1;RAD1;RAD1	1stExon;TSS200;TSS200	island	NA			NM_018321	BRIX1	0.187511	0.0361272	NR_026591	RAD1	0.0148574	0.817933
cg27344430	5	41587931		0.949121	0.938881	0.0102395	1.9634	4.27462	5.20364	0.000192654	0.350546	0.0224172	-	-	open sea	NA			-
cg11821403	5	57756024		0.0416015	0.0278404	0.0137611	1.63011	-5.10479	4.30268	0.000935707	0.548879	-0.968905	PLK2	TSS200	island	NA			NM_006622	PLK2	-0.196832	0.135541
cg06452669	5	68463117		0.0560742	0.0354375	0.0206367	1.74622	-4.50272	4.38735	0.000803051	0.536988	-0.86944	CCNB1	Body	island	NA			NM_031966	CCNB1	0.00559829	0.960028
cg05262173	5	76131154		0.854342	0.881281	-0.0269392	-1.76761	2.83709	-5.12814	0.000219027	0.370279	-0.0548741	-	-	open sea	NA			-
cg24834873	5	79865402		0.101401	0.0553279	0.0460726	2.20661	-4.01267	6.13736	4.20889e-05	0.222246	0.892306	ANKRD34B	5'UTR	island	NA			NM_001004441	ANKRD34B	-0.158127	0.227838
cg23264557	5	89770687		0.0776252	0.0540518	0.0235733	1.60682	-3.86209	4.62952	0.000521086	0.494723	-0.592039	MBLAC2;POLR3G;POLR3G	TSS200;5'UTR;1stExon	island	NA			NM_203406	MBLAC2	-0.128436	0.24868	NM_006467	POLR3G	-0.157288	0.204659
cg11650763	5	92930530		0.502246	0.547921	-0.0456749	-1.89608	0.142423	-5.35473	0.000149379	0.322638	0.173921	-	-	island	NA			-
cg03277974	5	94617750		0.632052	0.600606	0.0314458	1.79681	0.782368	4.96023	0.000292178	0.401826	-0.230597	MCTP1	Body	shore	NA			NM_001002796	MCTP1	-0.383643	0.00787211
cg03975104	5	99871026		0.0416443	0.0221728	0.0194714	1.57114	-5.08545	4.36281	0.000839367	0.536988	-0.898141	FAM174A	TSS200	island	NA			NM_198507	FAM174A	-0.0133604	0.914107
cg10163945	5	115421152		0.0896852	0.0478497	0.0418355	1.56437	-4.00304	4.52974	0.000622188	0.50792	-0.70505	COMMD10	Body	island	NA			NM_016144	COMMD10	0.0938511	0.39819
cg24192786	5	122917781		0.713131	0.68777	0.0253601	1.67646	1.34972	4.38061	0.000812862	0.536988	-0.877314	CSNK1G3;CSNK1G3;CSNK1G3;CSNK1G3	Body;Body;Body;Body	open sea	NA			NM_001031812	CSNK1G3	-0.00956757	0.861884
cg04304687	5	125350677		0.84615	0.855538	-0.00938788	1.69497	2.73384	4.67826	0.000478067	0.481526	-0.537496	-	-	open sea	NA			-
cg05993306	5	137090649		0.0299818	0.0168593	0.0131225	1.54062	-5.47077	4.29563	0.000947722	0.548879	-0.977237	HNRNPA0	TSS1500	island	NA			NM_006805	HNRNPA0	-0.0074295	0.933786
cg03466083	5	139088813		0.511447	0.426718	0.0847289	3.25341	-0.0545575	9.26792	5.84882e-07	0.027361	2.85191	-	-	island	NA			-
cg19669193	5	146472905		0.857369	0.850548	0.00682134	1.63424	2.75935	4.73874	0.000429773	0.473761	-0.470426	-	-	open sea	NA			-
cg00540540	5	167219531		0.884872	0.918254	-0.0333825	-1.50826	3.25301	-4.354	0.000852802	0.539242	-0.908461	ODZ2	Body	open sea	NA			n.a.
cg10862399	5	168724547		0.499043	0.471081	0.0279621	1.62377	-0.0613418	4.57843	0.000570516	0.505724	-0.649667	SLIT3	Body	shelf	NA			NM_001271946	SLIT3	-0.439459	0.0028466
cg02732152	5	169217409		0.814014	0.765711	0.0483029	1.64234	2.06954	4.75432	0.000418175	0.466463	-0.453257	DOCK2	Body	open sea	NA			NM_004946	DOCK2	0.294996	0.0435105
cg19694206	5	172730277		0.864101	0.84739	0.0167105	2.5615	2.95643	5.616	9.6939e-05	0.308627	0.425967	-	-	open sea	NA			-
cg18693985	5	173351052		0.273508	0.363071	-0.0895631	-1.51265	-1.18016	-4.36947	0.000829349	0.536988	-0.890344	CPEB4	Body	open sea	NA			NM_030627	CPEB4	0.0431468	0.682635
cg02565647	5	174350186		0.883989	0.867733	0.0162559	-1.50862	3.07954	-4.26773	0.000996889	0.553965	-1.01032	-	-	open sea	NA			-
cg13922901	5	177783729		0.192153	0.139766	0.052387	1.56512	-2.47059	4.49454	0.000662541	0.510311	-0.745342	COL23A1	Body	open sea	NA			NM_173465	COL23A1	-0.154226	0.300875
cg12488586	5	178220967		0.814573	0.775943	0.0386302	1.54544	2.15153	4.44761	0.000720629	0.513801	-0.799423	-	-	open sea	NA			-
cg23221052	5	179740743		0.34372	0.280796	0.0629246	1.92113	-1.21279	5.55384	0.000107351	0.315765	0.367127	GFPT2	Body	island	NA			NM_005110	GFPT2	-0.0442815	0.72822
cg23248424	5	179741104		0.447429	0.39521	0.0522197	2.07718	-0.465581	5.16913	0.000204271	0.359543	-0.0127814	GFPT2	Body	island	NA			NM_005110	GFPT2	-0.0442815	0.72822
cg02891314	5	179741120		0.424044	0.391572	0.0324722	1.76173	-0.557529	4.46637	0.000696797	0.512436	-0.777755	GFPT2	Body	island	NA			NM_005110	GFPT2	-0.0442815	0.72822
cg11797364	6	436969		0.85384	0.747852	0.105988	1.98118	2.31506	4.28993	0.00095756	0.549549	-0.983986	-	-	open sea	NA			-
cg08433051	6	3800707		0.873463	0.834634	0.0388294	2.07339	2.82336	4.48257	0.000676887	0.511768	-0.759106	-	-	open sea	NA			-
cg09568252	6	8952871		0.811075	0.779992	0.0310825	1.57064	2.08128	4.5024	0.000653309	0.509906	-0.736334	-	-	open sea	NA			-
cg19055458	6	16128933		0.0831502	0.0415301	0.0416201	1.78006	-4.05573	5.02639	0.000260699	0.386213	-0.160734	MYLIP	TSS1500	shore	NA			NM_013262	MYLIP	0.204437	0.0924792
cg10154826	6	17600994		0.329231	0.253859	0.0753723	1.62184	-1.29615	4.66562	0.00048885	0.484563	-0.551592	FAM8A1	1stExon	island	V$SEF1_C;V$CDPCR3_01			NM_016255	FAM8A1	0.0680959	0.381034
cg18213495	6	17985408		0.191748	0.145855	0.0458927	1.58426	-2.37374	4.5183	0.000635011	0.50792	-0.718116	KIF13A;KIF13A;KIF13A;KIF13A	Body;Body;Body;Body	shelf	NA			NM_001105566	KIF13A	-0.238604	0.0757694
cg02436602	6	26246270		0.901047	0.885197	0.01585	1.56848	3.27968	4.54118	0.000609622	0.50792	-0.691995	-	-	shore	NA			-
cg11886286	6	27114864		0.0550563	0.0351442	0.0199121	1.93321	-4.50337	5.36252	0.000147446	0.322638	0.181613	HIST1H2BK;HIST1H2AH	TSS1500;TSS200	island	NA			NM_080593	HIST1H2BK	0.18595	0.161476
cg22349489	6	27114943		0.0875668	0.0673521	0.0202147	1.63561	-3.63062	4.37539	0.000820536	0.536988	-0.88341	HIST1H2BK;HIST1H2AH	TSS1500;1stExon	island	NA			NM_080593	HIST1H2BK	0.18595	0.161476
cg05716726	6	27343671		0.327784	0.251804	0.0759809	2.18829	-1.31084	6.34829	3.03554e-05	0.19096	1.06764	ZNF204P	TSS1500	shore	NA			NR_002722	ZNF204P	-0.178107	0.213317
cg08851530	6	28072375		0.1064	0.0718741	0.0345254	1.84855	-3.46432	5.22045	0.000187249	0.350546	0.0394807	-	-	shore	NA			-
cg05096492	6	28828946		0.811006	0.870524	-0.0595176	-2.26527	2.47583	-6.52183	2.3305e-05	0.168947	1.20638	-	-	shelf	NA			-
cg05954825	6	29341892		0.741516	0.73408	0.00743581	1.70194	1.66001	4.89796	0.000325443	0.423686	-0.297095	OR12D3;OR12D3	1stExon;3'UTR	open sea	NA			NM_030959	OR12D3	-0.158802	0.230248
cg22425474	6	29818086		0.408627	0.36486	0.0437675	1.78543	-0.672461	5.10173	0.000229126	0.374151	-0.0821662	-	-	island	NA			-
cg10181330	6	29818243		0.329431	0.288222	0.04121	1.63048	-1.17715	4.33618	0.000880689	0.543776	-0.929394	-	-	island	NA			-
cg15931205	6	29894820		0.192711	0.291838	-0.0991274	-1.571	-1.83114	-4.52285	0.000629878	0.50792	-0.712916	HCG4P6	TSS1500	island	NA			n.a.
cg01336390	6	29895059		0.397225	0.489215	-0.0919904	-2.05542	-0.423574	-5.40491	0.000137373	0.320357	0.223302	-	-	island	NA			-
cg01499815	6	29895074		0.368369	0.468149	-0.0997801	-2.19864	-0.601297	-5.40308	0.000137794	0.320357	0.221502	-	-	island	NA			-
cg15411272	6	29895187		0.533272	0.605178	-0.0719065	-1.84242	0.386186	-4.38163	0.000811372	0.536988	-0.876124	-	-	shore	NA			-
cg05217468	6	30689475		0.0265572	0.0156811	0.0108761	1.86922	-5.75884	5.27932	0.000169537	0.340438	0.0988303	TUBB	Body	island	NA			NM_178014	TUBB	-0.0190521	0.889099
cg18969004	6	31164743		0.64096	0.65708	-0.0161203	-1.69866	0.91071	-4.80425	0.000383152	0.45316	-0.398534	HCG27	TSS1500	shore	NA			NR_026791	HCG27	-0.12056	0.382404
cg26482585	6	31461768		0.0589496	0.0439348	0.0150147	1.5997	-4.32201	4.60924	0.000540155	0.504794	-0.614861	-	-	island	NA			-
cg03923227	6	31691050		0.704691	0.743837	-0.0391459	-1.51265	1.42243	-4.33786	0.000878029	0.543776	-0.927425	C6orf25;C6orf25;C6orf25;C6orf25;C6orf25;C6orf25	TSS200;TSS200;TSS200;TSS200;TSS200;TSS200	shore	NA			NM_138274	C6orf25	-0.171578	0.0869746
cg19593741	6	31734217		0.785622	0.718128	0.067494	1.96613	1.79577	5.28837	0.000166974	0.339665	0.107901	C6orf27	Body	open sea	NA			n.a.
cg25264948	6	31734232		0.775997	0.709147	0.0668505	1.50725	1.66981	4.33648	0.000880218	0.543776	-0.929046	C6orf27	Body	open sea	NA			n.a.
cg01975461	6	31940276		0.0251798	0.0186309	0.00654883	1.68413	-5.55303	4.48135	0.000678366	0.511768	-0.760509	STK19;STK19;DOM3Z;STK19	Body;Body;TSS1500;Body	island	NA			NR_026717	STK19	-0.0200648	0.800538	NM_005510	DOM3Z	0.00244904	0.984819
cg09599399	6	32121843		0.0213666	0.0116619	0.00970467	2.14927	-6.08297	6.23137	3.63568e-05	0.207337	0.971368	PPT2;PPT2;PPT2	5'UTR;Body;1stExon	island	NA			NM_138717	PPT2	-0.176226	0.0419318
cg10428798	6	32290111		0.868314	0.91369	-0.0453767	-1.61656	3.17251	-4.39373	0.000793884	0.53642	-0.862	C6orf10	Body	open sea	NA			NM_006781	C6orf10	-0.00777164	0.919601
cg03282991	6	32294260		0.892857	0.915146	-0.0222883	-1.88375	3.32765	-5.23186	0.000183671	0.350546	0.0510308	C6orf10	Body	open sea	NA			NM_006781	C6orf10	-0.00777164	0.919601
cg13279700	6	32313583		0.850448	0.820669	0.029779	1.57067	2.74293	4.52855	0.000623504	0.50792	-0.706403	C6orf10	Body	open sea	NA			NM_006781	C6orf10	-0.00777164	0.919601
cg13972202	6	32489801		0.370769	0.263645	0.107123	2.23046	-1.15948	6.32933	3.12527e-05	0.19096	1.05218	HLA-DRB5	Body	island	NA			NM_002125	HLA-DRB5	0.0993359	0.372554
cg23365293	6	32489984		0.147394	0.109633	0.0377609	2.8185	-3.02081	8.04721	2.70021e-06	0.0577456	2.234	HLA-DRB5	Body	island	NA			NM_002125	HLA-DRB5	0.0993359	0.372554
cg00579921	6	32489991		0.206245	0.159467	0.0467775	2.93421	-2.37142	6.11078	4.38775e-05	0.22495	0.869679	HLA-DRB5	Body	island	NA			NM_002125	HLA-DRB5	0.0993359	0.372554
cg08265274	6	32490444		0.442636	0.405833	0.0368028	2.45558	-0.442401	7.07063	1.0374e-05	0.110766	1.61399	HLA-DRB5	Body	shore	NA			NM_002125	HLA-DRB5	0.0993359	0.372554
cg10104420	6	32526414		0.555288	0.526046	0.0292419	2.16561	0.284476	4.59959	0.000549478	0.505724	-0.625742	HLA-DRB6	Body	open sea	NA			NR_001298	HLA-DRB6	0.232194	0.110569
cg19575208	6	32551888		0.204735	0.133808	0.0709273	2.69262	-2.44338	7.60371	4.90473e-06	0.0806851	1.96797	HLA-DRB1	Body	island	NA			NM_001243965	HLA-DRB1	0.348524	0.0196778
cg08845336	6	32551891		0.18888	0.12746	0.0614199	2.39021	-2.52303	6.88709	1.35391e-05	0.128685	1.48277	HLA-DRB1	Body	island	NA			NM_001243965	HLA-DRB1	0.348524	0.0196778
cg24242384	6	32551954		0.246631	0.205508	0.0411232	3.24114	-1.92417	7.41835	6.33862e-06	0.0874549	1.84931	HLA-DRB1	Body	island	NA			NM_001243965	HLA-DRB1	0.348524	0.0196778
cg09139047	6	32552042		0.153769	0.0936067	0.0601625	2.6125	-2.9738	6.94362	1.24672e-05	0.124009	1.52371	HLA-DRB1	Body	island	NA			NM_001243965	HLA-DRB1	0.348524	0.0196778
cg00211215	6	32552246		0.317074	0.223086	0.0939871	5.12307	-1.71972	13.0912	1.13892e-08	0.00279896	4.05209	HLA-DRB1	Body	island	NA			NM_001243965	HLA-DRB1	0.348524	0.0196778
cg27099086	6	32940443		0.0631273	0.0418273	0.0213	1.73289	-4.29827	4.35823	0.000846325	0.538666	-0.903505	BRD2;BRD2	5'UTR;5'UTR	island	NA			NM_001199456	BRD2	0.0352524	0.597358
cg12168509	6	33036934		0.898255	0.92959	-0.0313344	-1.85579	3.52977	-5.13952	0.000214824	0.369007	-0.0431623	HLA-DPA1	Body	open sea	NA			NM_001242524	HLA-DPA1	-0.340911	0.0214833
cg05366160	6	33039481		0.799455	0.867592	-0.0681371	-1.7311	2.38508	-4.58678	0.000562114	0.505724	-0.640215	HLA-DPA1	Body	open sea	NA			NM_001242524	HLA-DPA1	-0.340911	0.0214833
cg14644387	6	33173137		0.324014	0.292715	0.0312999	1.62893	-1.18187	4.6076	0.000541721	0.504794	-0.616701	HSD17B8	Body	shore	NA			NM_014234	HSD17B8	-0.111859	0.0760118
cg22967329	6	33217032		0.018625	0.0144401	0.00418491	2.00521	-6.07675	5.5414	0.000109571	0.315765	0.355272	-	-	island	NA			-
cg15921239	6	35765215		0.878459	0.855715	0.0227445	1.50713	2.78929	4.36387	0.000837765	0.536988	-0.896901	CLPS	TSS200	open sea	NA			NM_001832	CLPS	-0.0061611	0.958537
cg16615154	6	40567553		0.733825	0.659367	0.0744576	1.9067	1.3231	4.7015	0.000458872	0.478066	-0.511642	-	-	island	NA			-
cg00960138	6	41668804		0.878919	0.831421	0.047498	2.13667	2.772	4.34605	0.000865136	0.543361	-0.917798	TFEB;TFEB	5'UTR;5'UTR	open sea	NA			NM_001271945	TFEB	0.309943	0.0208903
cg22756655	6	42715412		0.0972608	0.0784398	0.018821	1.61434	-3.44288	4.51193	0.000642279	0.508723	-0.725411	-	-	shore	NA			-
cg13163765	6	46620396		0.149629	0.08484	0.0647891	2.95137	-3.11635	7.12228	9.63267e-06	0.110268	1.65002	CYP39A1;CYP39A1;SLC25A27	5'UTR;1stExon;TSS1500	shore	NA			NM_016593	CYP39A1	0.139563	0.324078
cg04092581	6	70573798		0.661706	0.630425	0.0312812	1.6679	0.954764	4.77757	0.000401471	0.46055	-0.427721	-	-	shelf	NA			-
cg00732807	6	73935584		0.923831	0.757315	0.166515	3.2066	3.09601	4.76802	0.000408244	0.460714	-0.438193	KHDC1L	TSS1500	open sea	NA			NM_001126063	KHDC1L	-0.0310456	0.82973
cg13663057	6	78002283		0.848919	0.817209	0.0317103	1.87856	2.50515	5.04825	0.000251092	0.385851	-0.137821	-	-	open sea	NA			-
cg13345255	6	100868626		0.89613	0.85086	0.0452694	1.59919	3.0784	4.48319	0.000676134	0.511768	-0.75839	SIM1	Body	open sea	NA			NM_005068	SIM1	-0.0821519	0.454022
cg25992775	6	105475141		0.801289	0.807456	-0.00616742	1.78162	2.16301	4.8006	0.000385611	0.45316	-0.402527	LIN28B	Body	open sea	NA			n.a.
cg08880115	6	108481559		0.821475	0.773292	0.0481828	1.52354	2.08698	4.32572	0.000897498	0.544529	-0.941709	-	-	shelf	NA			-
cg19948183	6	110008415		0.862964	0.86811	-0.00514627	-1.82223	2.83425	-4.95372	0.000295482	0.402487	-0.237514	AKD1;AKD1	5'UTR;5'UTR	shelf	NA			NM_001145128	AKD1	-0.0742665	0.408147
cg20011134	6	110736422		0.849443	0.802135	0.0473078	1.74177	2.45406	4.62889	0.00052166	0.494723	-0.592737	DDO;DDO	Body;Body	open sea	NA			NM_003649	DDO	0.060149	0.666271
cg07259165	6	113639635		0.619756	0.556238	0.0635178	1.87234	0.578895	5.42788	0.000132221	0.317572	0.245744	-	-	open sea	NA			-
cg13526264	6	113886304		0.132638	0.0781753	0.0544631	1.74282	-3.1633	4.87392	0.000339322	0.434176	-0.322959	-	-	open sea	NA			-
cg19815376	6	114225306		0.859744	0.836009	0.0237352	1.61174	2.62701	4.58431	0.000564592	0.505724	-0.643016	FLJ34503	TSS1500	open sea	NA			n.a.
cg21372571	6	114665013		0.10509	0.0730569	0.0320327	1.61384	-3.40886	4.6276	0.000522858	0.494763	-0.594193	-	-	shore	NA			-
cg06766636	6	116598395		0.181548	0.194455	-0.0129075	-3.45925	-2.40108	-6.57597	2.14782e-05	0.166889	1.24867	TSPYL1;TSPYL1	1stExon;3'UTR	shelf	NA			NM_003309	TSPYL1	-0.140392	0.313994
cg24692716	6	133119484		0.0944455	0.0665627	0.0278828	1.52417	-3.62199	4.32269	0.000902435	0.545803	-0.945285	C6orf192	Body	island	NA			n.a.
cg15246805	6	133584189		0.841766	0.85673	-0.0149637	-1.58749	2.60709	-4.28246	0.000970608	0.550823	-0.992835	EYA4;EYA4;EYA4	5'UTR;5'UTR;5'UTR	open sea	NA			NM_004100	EYA4	0.0330184	0.814717
cg25075347	6	133731801		0.757164	0.692585	0.0645793	1.61274	1.57353	4.57063	0.00057849	0.505986	-0.658518	EYA4;EYA4;EYA4	Body;Body;Body	open sea	NA			NM_004100	EYA4	0.0330184	0.814717
cg04717018	6	135143056		0.890849	0.919182	-0.0283331	-1.53248	3.35493	-4.44565	0.00072317	0.513801	-0.801694	-	-	open sea	NA			-
cg26874691	6	147727986		0.869184	0.924783	-0.0555986	-2.41797	3.31796	-5.98624	5.33948e-05	0.262374	0.762038	-	-	shore	NA			-
cg08992972	6	148271271		0.673209	0.692165	-0.0189557	1.55535	1.17934	4.42694	0.000747867	0.521813	-0.82337	-	-	open sea	NA			-
cg05017309	6	154361687		0.594316	0.629597	-0.0352804	1.58837	0.705111	4.57407	0.00057496	0.505724	-0.654614	OPRM1;OPRM1;OPRM1;OPRM1;OPRM1;OPRM1;OPRM1;OPRM1;OPRM1;OPRM1;OPRM1;OPRM1	Body;Body;Body;Body;Body;Body;Body;Body;Body;5'UTR;Body;Body	shore	NA			NM_001008503	OPRM1	-0.298715	0.0305211
cg11342941	6	161561121		0.767304	0.865648	-0.0983438	2.12053	2.53944	4.97913	0.000282797	0.399193	-0.210551	AGPAT4	Body	open sea	NA			NM_020133	AGPAT4	0.00734307	0.957039
cg17173639	6	162384350		0.862623	0.882047	-0.0194232	-1.69696	2.93162	-4.55647	0.00059325	0.50792	-0.674597	PARK2;PARK2;PARK2	Body;Body;Body	open sea	NA			NM_013987	PARK2	-0.197854	0.107982
cg16362594	6	168122077		0.889515	0.915271	-0.0257558	-1.7849	3.33439	-4.79584	0.000388835	0.45316	-0.407727	-	-	shore	NA			-
cg24246628	6	168435914		0.158406	0.105213	0.0531936	1.57151	-2.83242	4.54601	0.000604397	0.50792	-0.686492	KIF25;KIF25	Body;Body	island	NA			NM_030615	KIF25	0.181162	0.22534
cg12003941	6	168436019		0.168622	0.101076	0.067546	2.17126	-2.82552	6.20511	3.78695e-05	0.21269	0.949438	KIF25;KIF25	Body;Body	island	NA			NM_030615	KIF25	0.181162	0.22534
cg11347582	6	168502341		0.102835	0.0701888	0.0326465	1.61523	-3.45596	4.67757	0.000478645	0.481526	-0.538259	-	-	island	NA			-
cg12709009	6	170557582		0.656765	0.601827	0.0549377	1.79738	0.845269	4.94281	0.00030111	0.406916	-0.24913	-	-	open sea	NA			-
cg06432036	6	170595385		0.798315	0.839338	-0.0410228	1.57163	2.31103	4.55994	0.000589598	0.50767	-0.670655	DLL1	Body	shore	NA			NM_005618	DLL1	0.176175	0.211536
cg01156747	7	120659		0.868272	0.91166	-0.0433876	-2.24394	3.19722	-5.78441	7.37321e-05	0.271645	0.581855	-	-	island	NA			-
cg20913114	7	1315546		0.238046	0.289175	-0.0511283	-1.90424	-1.59926	-5.21709	0.000188317	0.350546	0.0360724	-	-	island	V$ZIC1_01			-
cg16385941	7	1579643		0.810074	0.814371	-0.00429692	1.6186	2.26061	4.27476	0.000984271	0.553031	-1.00198	MAFK	Body	shelf	NA			NM_002360	MAFK	-0.0500652	0.71467
cg11797898	7	1983375		0.790515	0.782842	0.00767294	1.81484	1.98089	5.23787	0.000181814	0.350546	0.0571097	MAD1L1;MAD1L1;MAD1L1	Body;Body;Body	open sea	NA			NM_001013836	MAD1L1	0.147617	0.172091
cg19624444	7	2048497		0.685903	0.582123	0.10378	2.28601	0.980944	6.49164	2.43944e-05	0.173896	1.18259	MAD1L1;MAD1L1;MAD1L1	Body;Body;Body	shelf	NA			NM_001013836	MAD1L1	0.147617	0.172091
cg25263189	7	4850105		0.862954	0.886423	-0.0234693	-1.59511	2.94471	-4.60764	0.000541685	0.504794	-0.616659	RADIL	Body	shore	NA			NM_018059	RADIL	-0.0364476	0.671264
cg03310874	7	4850260		0.946388	0.96945	-0.0230617	-1.98402	4.80308	-5.68317	8.68749e-05	0.298499	0.488751	RADIL	Body	shore	NA			NM_018059	RADIL	-0.0364476	0.671264
cg24620436	7	4918906		0.918501	0.923953	-0.00545166	-1.60348	3.71459	-4.3655	0.000835301	0.536988	-0.894988	RADIL	5'UTR	shelf	NA			NM_018059	RADIL	-0.0364476	0.671264
cg10443049	7	8481537		0.0881752	0.0614363	0.026739	1.49432	-3.67032	4.30609	0.00092994	0.548879	-0.964868	NXPH1	Body	shore	NA			NM_152745	NXPH1	-0.153391	0.28393
cg17558214	7	11101436		0.758477	0.756109	0.00236718	1.77068	1.79486	4.84216	0.000358619	0.443311	-0.357306	PHF14;PHF14	Body;Body	open sea	V$IRF7_01			NR_033435	PHF14	-0.205901	0.0665235
cg20607287	7	12443886		0.42663	0.394764	0.0318664	1.58601	-0.531371	4.51916	0.000634043	0.50792	-0.717138	VWDE	TSS200	shore	NA			NM_001135924	VWDE	0.0144187	0.910281
cg25483749	7	16696735		0.732148	0.724192	0.00795552	1.66282	1.51082	4.81752	0.000374372	0.451052	-0.384073	BZW2;BZW2;BZW2	Body;5'UTR;5'UTR	open sea	NA			NM_014038	BZW2	-0.23558	0.0953164
cg25184481	7	19813001		0.0411792	0.0222118	0.0189674	1.52515	-4.96487	4.42209	0.000754402	0.522461	-0.828991	TMEM196	TSS1500	island	NA			NM_152774	TMEM196	-0.21222	0.117165
cg17216549	7	20088031		0.758742	0.772532	-0.01379	1.53159	1.93077	4.36721	0.000832728	0.536988	-0.892984	-	-	open sea	NA			-
cg03781727	7	22007540		0.664899	0.742985	-0.0780862	2.46201	1.40839	4.38962	0.000799774	0.536988	-0.86679	-	-	open sea	NA			-
cg13757081	7	26480747		0.796238	0.71838	0.0778585	1.76586	1.79049	5.10123	0.000229323	0.374151	-0.0826883	LOC441204	Body	open sea	NA			NR_015364	LOC441204	-0.32804	0.0250744
cg07340599	7	28422279		0.724106	0.68049	0.0436156	2.6308	1.48008	7.49508	5.69726e-06	0.0840271	1.89898	CREB5	5'UTR	open sea	NA			NM_182898	CREB5	-0.076824	0.568297
cg15057238	7	29725150		0.0217134	0.0150117	0.00670171	2.28424	-5.97097	5.83949	6.74781e-05	0.262374	0.631739	LOC646762	TSS1500	island	NA			NR_024278	LOC646762	-0.268192	0.0548055
cg23016257	7	31377934		0.440124	0.370348	0.0697762	1.55872	-0.572362	4.5204	0.000632641	0.50792	-0.71572	NEUROD6	Body	shore	NA			NM_022728	NEUROD6	-0.140682	0.143364
cg26312920	7	31380390		0.164542	0.119699	0.0448433	1.79986	-2.70037	5.08424	0.000236082	0.378229	-0.100315	NEUROD6;NEUROD6	5'UTR;1stExon	shelf	V$ATF_01;V$CREBP1_Q2;V$CREB_01;V$CREBP1CJUN_01			NM_022728	NEUROD6	-0.140682	0.143364
cg15903915	7	31381065		0.283912	0.242825	0.0410869	1.48112	-1.54069	4.29231	0.000953449	0.548879	-0.981174	NEUROD6	TSS1500	open sea	NA			NM_022728	NEUROD6	-0.140682	0.143364
cg18648971	7	49284041		0.913138	0.891002	0.0221362	1.62596	3.42407	4.6332	0.000517697	0.494723	-0.587899	-	-	open sea	NA			-
cg07913016	7	49811327		0.831964	0.810112	0.0218522	1.57978	2.30584	4.58295	0.000565957	0.505724	-0.644555	-	-	shore	NA			-
cg02145213	7	76609946		0.857632	0.867829	-0.0101972	1.86116	2.8315	5.39973	0.000138565	0.320357	0.21822	PMS2L11	TSS200	open sea	NA			n.a.
cg15154628	7	76871793		0.821674	0.88111	-0.0594364	1.84883	2.80112	5.10229	0.000228905	0.374151	-0.0815832	CCDC146	Body	open sea	NA			NM_020879	CCDC146	0.0292204	0.801064
cg05869611	7	80096608		0.812249	0.771789	0.0404596	2.06058	2.09332	5.68684	8.63571e-05	0.298499	0.492162	GNAT3	Body	open sea	NA			NM_001102386	GNAT3	-0.156755	0.204739
cg19361615	7	80372286		0.710249	0.769574	-0.0593249	1.67347	1.59731	4.85291	0.00035196	0.437609	-0.345656	SEMA3C	3'UTR	open sea	NA			NM_006379	SEMA3C	0.100492	0.463206
cg14283194	7	91763737		0.113832	0.0739976	0.0398349	1.5442	-3.36143	4.45371	0.000712788	0.512783	-0.792371	CYP51A1;CYP51A1;CYP51A1	5'UTR;1stExon;5'UTR	island	NA			NM_001146152	CYP51A1	0.159064	0.244201
cg02805025	7	95155053		0.849707	0.838361	0.0113452	1.68484	2.62271	4.5792	0.000569737	0.505724	-0.648796	ASB4;ASB4	Body;Body	shelf	NA			NM_016116	ASB4	-0.183248	0.218489
cg17607973	7	100027408		0.159418	0.121086	0.0383326	2.14861	-2.9278	6.17347	3.9782e-05	0.215383	0.922845	MEPCE;ZCWPW1	TSS200;TSS1500	island	NA			NM_001194991	MEPCE	0.147242	0.168928	NM_001258008	ZCWPW1	-0.103478	0.389905
cg01558195	7	101630620		0.941082	0.953506	-0.0124244	-1.63819	4.39276	-4.53238	0.000619264	0.50792	-0.702035	CUX1;CUX1;CUX1	Body;Body;Body	open sea	NA			NM_001913	CUX1	-0.0390193	0.649771
cg03787603	7	101768610		0.801313	0.821968	-0.0206553	-1.59974	2.16417	-4.59	0.000558909	0.505724	-0.636573	CUX1;CUX1;CUX1	Body;Body;Body	open sea	NA			NM_001913	CUX1	-0.0390193	0.649771
cg04361015	7	101882646		0.959875	0.964938	-0.00506303	-1.61118	5.20565	-4.43701	0.000734469	0.518018	-0.811697	CUX1;CUX1;CUX1	Body;Body;Body	island	NA			NM_001913	CUX1	-0.0390193	0.649771
cg07615875	7	101882758		0.952892	0.967292	-0.0144003	-1.86942	4.80282	-5.22718	0.000185129	0.350546	0.0463002	CUX1;CUX1;CUX1	Body;Body;Body	island	NA			NM_001913	CUX1	-0.0390193	0.649771
cg11028747	7	102104916		0.0702425	0.0497121	0.0205304	1.74814	-4.05043	5.031	0.000258641	0.385851	-0.155894	LRWD1;ALKBH4	TSS1500;Body	shore	NA			NM_152892	LRWD1	0.117037	0.319254	NM_017621	ALKBH4	0.108691	0.323099
cg21757314	7	104641631		0.941058	0.948682	-0.00762426	-1.66545	4.23272	-4.55964	0.000589911	0.50767	-0.670993	-	-	open sea	NA			-
cg23216612	7	105171843		0.648996	0.59323	0.0557664	1.50976	0.775789	4.2989	0.000942134	0.548879	-0.973374	RINT1	TSS1500	shore	NA			NM_021930	RINT1	-0.0912757	0.15469
cg09672291	7	107770791		0.881819	0.865644	0.0161745	1.77431	3.19572	5.10669	0.000227192	0.374151	-0.0770292	LAMB4;LAMB4	1stExon;5'UTR	open sea	NA			NM_007356	LAMB4	-0.0567607	0.500466
cg24023916	7	114349996		0.950894	0.941826	0.00906803	1.82453	4.5228	5.00104	0.00027232	0.393921	-0.187407	-	-	open sea	NA			-
cg03952885	7	115435996		0.792871	0.791055	0.00181602	1.64435	2.07483	4.69956	0.000460438	0.478066	-0.513789	-	-	open sea	NA			-
cg15536401	7	119831208		0.863305	0.928526	-0.0652208	-1.68159	3.17572	-4.27164	0.00098984	0.553965	-1.00567	-	-	open sea	NA			-
cg03782845	7	120964800		0.817522	0.797677	0.019845	1.77266	2.26289	4.46403	0.000699724	0.512436	-0.780455	WNT16	TSS1500	open sea	NA			NM_057168	WNT16	-0.198818	0.183012
cg25969318	7	123600027		0.758359	0.728331	0.030028	1.8042	1.72533	4.29106	0.000955613	0.549364	-0.982656	SPAM1;SPAM1	Body;3'UTR	open sea	NA			n.a.
cg19086309	7	134513289		0.425464	0.356014	0.0694503	1.74254	-0.66065	5.03918	0.000255034	0.385851	-0.147321	CALD1;CALD1;CALD1	5'UTR;5'UTR;5'UTR	open sea	NA			NM_033138	CALD1	-0.238783	0.0480636
cg22920873	7	139025153		0.0811134	0.0820285	-0.000915086	1.55373	-4.04497	4.50638	0.000648671	0.50974	-0.731762	C7orf55	TSS1500	island	NA			NM_197964	C7orf55	0.221637	0.0547485
cg09697084	7	139657670		0.766424	0.711031	0.0553931	1.72437	1.605	4.94245	0.000301293	0.406916	-0.249504	TBXAS1;TBXAS1;TBXAS1;TBXAS1;TBXAS1;TBXAS1	Body;Body;Body;Body;Body;Body	open sea	NA			NM_001166254	TBXAS1	0.28948	0.0491944
cg02019305	7	139927863		0.810857	0.799295	0.0115621	1.5169	2.24512	4.28514	0.000965919	0.550823	-0.989668	-	-	shelf	NA			-
cg19437001	7	143746413		0.803759	0.73885	0.0649098	1.70531	1.89773	4.79948	0.000386363	0.45316	-0.403743	OR2A5	TSS1500	open sea	NA			n.a.
cg01901107	7	150748284		0.0606945	0.0724523	-0.0117578	-1.79481	-4.14092	-5.13978	0.000214729	0.369007	-0.0428957	ACCN3;ACCN3;ACCN3	Body;Body;Body	island	NA			n.a.
cg17881007	7	151106022		0.505527	0.571905	-0.0663781	1.82512	0.223235	5.21325	0.000189545	0.350546	0.032177	WDR86	Body	shore	NA			NM_198285	WDR86	-0.319384	0.0302762
cg18935479	7	151217026		0.042652	0.0327361	0.00991595	1.57112	-4.75169	4.49829	0.000658117	0.510311	-0.741039	RHEB	TSS200	island	NA			NM_005614	RHEB	-0.101797	0.316518
cg12351751	7	155206490		0.886078	0.869177	0.0169005	1.87626	2.99115	4.43506	0.000737044	0.518018	-0.813955	-	-	open sea	NA			-
cg17757837	7	157058334		0.927073	0.91799	0.00908284	1.83773	3.70656	4.90867	0.00031945	0.420407	-0.285604	UBE3C	Body	open sea	NA			NM_014671	UBE3C	-0.0393063	0.62721
cg12837306	7	157072526		0.102904	0.040949	0.061955	2.45295	-3.95062	6.09023	4.53159e-05	0.228026	0.852094	-	-	island	NA			-
cg07338119	7	157211683		0.527439	0.32759	0.199849	2.45359	-0.338034	5.31061	0.000160848	0.333229	0.130111	-	-	island	NA			-
cg08192683	7	157551275		0.962358	0.908716	0.0536422	1.55933	4.27556	4.52289	0.000629839	0.50792	-0.712876	PTPRN2;PTPRN2;PTPRN2	Body;Body;Body	shore	NA			NM_130842	PTPRN2	-0.223147	0.127953
cg09247695	7	157644273		0.585656	0.516987	0.0686683	2.0229	0.363621	5.86899	6.43602e-05	0.262374	0.65824	PTPRN2;PTPRN2;PTPRN2	Body;Body;Body	shelf	NA			NM_130842	PTPRN2	-0.223147	0.127953
cg25449441	7	157644471		0.460703	0.370865	0.0898381	2.73194	-0.524049	6.41993	2.72043e-05	0.188255	1.12551	PTPRN2;PTPRN2;PTPRN2	Body;Body;Body	shelf	NA			NM_130842	PTPRN2	-0.223147	0.127953
cg21280014	7	157644665		0.315852	0.295649	0.0202031	2.09619	-1.31284	5.05467	0.000248344	0.385851	-0.131115	PTPRN2;PTPRN2;PTPRN2	Body;Body;Body	shelf	NA			NM_130842	PTPRN2	-0.223147	0.127953
cg25363527	7	158250310		0.939811	0.953664	-0.0138528	-1.83674	4.37242	-5.23713	0.000182041	0.350546	0.0563653	PTPRN2;PTPRN2;PTPRN2	Body;Body;Body	island	NA			NM_130842	PTPRN2	-0.223147	0.127953
cg12848295	8	655910		0.90063	0.924763	-0.0241328	-1.92248	3.56168	-4.49243	0.000665046	0.510311	-0.747766	ERICH1	Body	open sea	NA			NM_207332	ERICH1	0.0208964	0.809237
cg21462914	8	1144375		0.778268	0.872569	-0.0943013	2.35874	2.59197	4.70835	0.000453366	0.477632	-0.504036	-	-	open sea	NA			-
cg11217367	8	1449655		0.943037	0.955769	-0.012733	-1.50806	4.37016	-4.28865	0.000959789	0.549549	-0.985506	DLGAP2	5'UTR	open sea	NA			NM_004745	DLGAP2	-0.16152	0.136242
cg06054159	8	2075209		0.23913	0.179406	0.0597244	1.89059	-1.95609	4.48317	0.000676162	0.511768	-0.758417	MYOM2	Body	shore	NA			NM_003970	MYOM2	0.132805	0.28906
cg11424828	8	2075469		0.181667	0.10266	0.0790065	2.72566	-2.74387	5.52381	0.000112796	0.315765	0.33845	MYOM2	Body	island	NA			NM_003970	MYOM2	0.132805	0.28906
cg21847720	8	2075777		0.0758308	0.03988	0.0359508	2.81713	-4.58074	7.90124	3.27796e-06	0.066763	2.14913	MYOM2	Body	island	NA			NM_003970	MYOM2	0.132805	0.28906
cg01295646	8	2075820		0.261605	0.20989	0.0517142	1.63485	-1.74104	4.47775	0.000682744	0.511768	-0.764646	MYOM2	Body	island	NA			NM_003970	MYOM2	0.132805	0.28906
cg16580982	8	2480426		0.396903	0.350774	0.0461289	1.51795	-0.771815	4.29229	0.000953485	0.548879	-0.981199	-	-	island	NA			-
cg01414268	8	2480911		0.264128	0.202933	0.0611947	3.04401	-1.86191	8.75057	1.09708e-06	0.0391028	2.60882	-	-	island	NA			-
cg12482557	8	6693103		0.145919	0.0987448	0.0471744	1.65344	-2.91737	4.77346	0.00040437	0.460714	-0.432223	XKR5;XKR5	1stExon;5'UTR	island	NA			NM_207411	XKR5	0.0364997	0.740765
cg25722644	8	6694415		0.866333	0.927913	-0.06158	-2.61026	3.35702	-6.73573	1.69197e-05	0.150766	1.37074	XKR5	TSS1500	shore	NA			NM_207411	XKR5	0.0364997	0.740765
cg21281001	8	11725306		0.0322041	0.0191583	0.0130458	2.01023	-5.59798	5.37299	0.000144888	0.321319	0.191939	CTSB;CTSB;CTSB;CTSB;CTSB	5'UTR;5'UTR;5'UTR;5'UTR;5'UTR	island	NA			NM_147783	CTSB	0.261113	0.0642053
cg20607577	8	12958141		0.839369	0.80437	0.0349994	1.57375	2.29554	4.30225	0.000936424	0.548879	-0.969405	DLC1;DLC1;DLC1	Body;Body;Body	open sea	NA			NM_006094	DLC1	-0.0832001	0.477121
cg06623274	8	16050111		0.869169	0.859219	0.00994954	1.56179	2.90287	4.37637	0.000819096	0.536988	-0.882271	MSR1;MSR1;MSR1;MSR1;MSR1;MSR1	5'UTR;1stExon;5'UTR;1stExon;1stExon;5'UTR	open sea	NA			NM_138716	MSR1	0.327242	0.0110454
cg26654771	8	22412432		0.897393	0.867681	0.0297119	1.62803	3.08508	4.36088	0.000842292	0.537699	-0.900402	SORBS3	Body	shelf	NA			NM_001018003	SORBS3	0.167054	0.162376
cg26286901	8	22595307		0.900743	0.88455	0.0161938	1.95101	3.32447	4.43329	0.000739389	0.518018	-0.816006	PEBP4	Body	open sea	NA			NM_144962	PEBP4	0.116308	0.436067
cg06768079	8	23225606		0.906573	0.911216	-0.0046427	-1.50635	3.46414	-4.37057	0.000827698	0.536988	-0.889051	LOXL2	Body	open sea	NA			NM_002318	LOXL2	-0.0251878	0.856069
cg22303758	8	27373148		0.91549	0.878058	0.0374326	1.56046	3.32724	4.30359	0.000934168	0.548879	-0.96783	EPHX2	Body	open sea	NA			NM_001979	EPHX2	-0.253772	0.0231299
cg05072559	8	49813855		0.854176	0.831916	0.0222596	1.87204	2.67001	4.45187	0.000715143	0.512783	-0.794497	-	-	open sea	NA			-
cg05313129	8	58192883		0.709797	0.780077	-0.0702799	-1.93352	1.63759	-4.96757	0.000288495	0.401826	-0.222801	C8orf71	Body	island	NA			n.a.
cg14926445	8	58193284		0.661914	0.727626	-0.0657119	-1.7083	1.20681	-4.65302	0.000499858	0.485899	-0.565681	C8orf71	Body	shore	NA			n.a.
cg05043349	8	65290113		0.0906562	0.0831975	0.00745871	1.6009	-3.64963	4.43605	0.000735728	0.518018	-0.812802	-	-	island	V$CDP_02			-
cg26104239	8	67047851		0.78903	0.75923	0.0297998	3.29637	2.03428	6.7667	1.61613e-05	0.14761	1.39395	TRIM55;TRIM55;TRIM55;TRIM55	Body;Body;Body;Body	open sea	NA			NM_184085	TRIM55	-0.314457	0.0136458
cg14406005	8	67589135		0.873255	0.912772	-0.0395177	-1.9294	3.19897	-4.40436	0.000778843	0.528763	-0.849614	C8orf44	5'UTR	open sea	NA			NM_019607	C8orf44	0.0641794	0.445316
cg16536560	8	68341055		0.762855	0.736669	0.0261863	2.03522	1.76762	5.51622	0.000114218	0.315765	0.331176	CPA6;CPA6	Body;Body	open sea	NA			NM_020361	CPA6	-0.07647	0.568558
cg23322685	8	78923501		0.845523	0.833318	0.0122049	1.55806	2.58803	4.46315	0.000700831	0.512436	-0.781472	-	-	open sea	NA			-
cg18738804	8	86842690		0.683315	0.645711	0.0376037	1.64436	1.04445	4.66653	0.000488067	0.484563	-0.550578	-	-	shelf	NA			-
cg19882516	8	100025604		0.048144	0.0298811	0.0182629	1.50915	-4.7435	4.37597	0.000819685	0.536988	-0.882737	VPS13B;VPS13B;VPS13B;VPS13B	5'UTR;5'UTR;5'UTR;5'UTR	island	NA			NM_181661	VPS13B	-0.244456	0.0538409
cg09382220	8	102544242		0.808619	0.779158	0.0294607	1.73025	2.0979	4.87584	0.000338192	0.434176	-0.320891	GRHL2	Body	open sea	NA			NM_024915	GRHL2	-0.0111035	0.925728
cg10299610	8	109292971		0.776925	0.761954	0.0149711	1.78476	1.9113	4.57707	0.000571906	0.505724	-0.651218	-	-	open sea	NA			-
cg22679949	8	113655561		0.802631	0.773332	0.0292991	1.7527	2.09294	4.84341	0.000357839	0.443311	-0.355952	CSMD3;MIR2053;CSMD3;CSMD3	Body;TSS200;Body;Body	open sea	NA			NM_198124	CSMD3	-0.270157	0.0630683
cg15684329	8	118825173		0.759354	0.7811	-0.0217467	-1.57939	1.81112	-4.28708	0.000962514	0.549638	-0.987359	EXT1	Body	open sea	NA			NM_000127	EXT1	-0.0125044	0.899513
cg21645572	8	120931649		0.775465	0.69855	0.0769145	2.02764	1.73733	5.66149	8.9998e-05	0.301098	0.468571	DEPDC6	Body	open sea	NA			n.a.
cg23203918	8	128235836		0.870417	0.925312	-0.0548956	-2.4198	3.32784	-7.02021	1.11564e-05	0.113613	1.57844	-	-	open sea	NA			-
cg02642958	8	132329846		0.822325	0.864982	-0.0426564	1.84295	2.64306	4.52718	0.00062503	0.50792	-0.707968	-	-	open sea	NA			-
cg10596483	8	143751796		0.348539	0.472883	-0.124344	-4.36113	-1.01245	-11.1578	7.25564e-08	0.00620664	3.55356	JRK;JRK	TSS1500;TSS1500	shore	NA			NM_001077527	JRK	-0.114706	0.334605
cg24634471	8	143751801		0.32471	0.389603	-0.0648936	-3.25615	-1.23058	-7.80899	3.71001e-06	0.0676142	2.09416	JRK;JRK	TSS1500;TSS1500	shore	NA			NM_001077527	JRK	-0.114706	0.334605
cg00320035	9	14322108		0.133964	0.111187	0.0227774	1.74444	-2.91905	4.86911	0.000342177	0.435575	-0.328156	-	-	shore	NA			-
cg01713938	9	21368292		0.908216	0.9076	0.000616466	1.86215	3.45182	5.40112	0.000138245	0.320357	0.219579	IFNA13	TSS1500	open sea	NA			n.a.
cg14292424	9	33474983		0.882303	0.872374	0.00992933	1.65398	3.00806	4.7967	0.000388246	0.45316	-0.40678	SUGT1P1;NOL6;NOL6	Body;TSS1500;TSS1500	open sea	NA			NR_003667	SUGT1P1	0.000471114	0.996818	NM_022917	NOL6	-0.141587	0.194303
cg14172283	9	37592468		0.0386476	0.023717	0.0149307	1.79048	-5.2238	5.07813	0.000238561	0.380729	-0.106663	TOMM5;TOMM5;TOMM5	1stExon;1stExon;1stExon	island	NA			NM_001001790	TOMM5	0.150966	0.168438
cg13706899	9	39075054		0.832534	0.801827	0.0307066	1.98805	2.37334	5.51912	0.000113671	0.315765	0.333965	CNTNAP3	Body	shelf	NA			NM_033655	CNTNAP3	-0.0220331	0.818985
cg10377153	9	96846724		0.0953128	0.0573956	0.0379172	1.89507	-3.72341	5.3774	0.000143826	0.321319	0.19628	PTPDC1;PTPDC1	TSS200;Body	open sea	NA			NM_177995	PTPDC1	-0.1396	0.294068
cg13713218	9	100000033		0.456873	0.360921	0.0959521	1.68144	-0.510108	4.68011	0.000476504	0.481526	-0.535429	KIAA1529	TSS1500	shore	NA			n.a.
cg13423151	9	107526487		0.073762	0.0621716	0.0115904	1.53375	-3.85195	4.39667	0.00078969	0.535277	-0.858569	NIPSNAP3B;NIPSNAP3B	1stExon;5'UTR	island	NA			NM_018376	NIPSNAP3B	-0.17923	0.22736
cg03625109	9	122132103		0.0998893	0.0666861	0.0332031	1.49241	-3.49687	4.28741	0.000961938	0.549638	-0.986968	DBC1	TSS1500	island	NA			NM_014618	DBC1	-0.15363	0.266028
cg14189381	9	125106354		0.67217	0.704461	-0.0322903	1.84368	1.2415	4.8034	0.000383726	0.45316	-0.399468	-	-	shelf	NA			-
cg14462432	9	127572501		0.956191	0.950054	0.0061377	-2.22843	4.84677	-6.36712	2.94918e-05	0.19096	1.08293	OLFML2A	Body	island	NA			NM_182487	OLFML2A	-0.186733	0.0215491
cg13615030	9	130639783		0.156111	0.0808257	0.0752856	1.69091	-2.98555	4.56009	0.000589432	0.50767	-0.670474	AK1	5'UTR	island	NA			NM_000476	AK1	0.0645562	0.604233
cg13786236	9	130883533		0.968075	0.968792	-0.000717358	-1.50362	5.09883	-4.29742	0.000944663	0.548879	-0.975126	PTGES2;PTGES2;PTGES2	Body;Body;Body	open sea	NA			NM_198938	PTGES2	-0.105155	0.462131
cg14321365	9	134001527		0.0512242	0.0399392	0.011285	1.86933	-4.50608	4.89948	0.000324586	0.423686	-0.295465	NUP214	Body	shore	NA			NM_005085	NUP214	0.0445735	0.585199
cg13584693	9	134699710		0.839024	0.795052	0.0439718	1.81533	2.31012	4.52097	0.000631992	0.50792	-0.715063	-	-	shore	NA			-
cg13495838	9	136934004		0.0835499	0.050833	0.0327169	1.75832	-3.84174	5.10083	0.000229478	0.374151	-0.0830976	BRD3	TSS1500	open sea	NA			NM_007371	BRD3	-0.157584	0.0969066
cg13941436	9	138437177		0.857798	0.839962	0.017837	2.0827	2.73678	5.01947	0.000263816	0.387756	-0.167996	OBP2A	TSS1500	open sea	NA			NM_014582	OBP2A	0.041958	0.709811
cg25499748	9	139886815		0.0392235	0.0259432	0.0132803	1.48808	-5.04516	4.27724	0.000979841	0.553031	-0.999029	C9orf142	TSS200	island	NA			NM_183241	C9orf142	0.239687	0.0406532
cg13592750	9	140003531		0.72332	0.706333	0.0169879	1.612	1.39652	4.59031	0.000558603	0.505724	-0.636225	MAN1B1	3'UTR	shore	NA			NR_045721	MAN1B1	0.0153705	0.889815
cg26597838	10	835615		0.512031	0.47152	0.0405109	2.48933	0.0108374	5.43707	0.000130216	0.317572	0.254698	-	-	shelf	NA			-
cg01364755	10	1370694		0.705795	0.690886	0.0149093	1.50453	1.31236	4.34686	0.000863864	0.54336	-0.916841	ADARB2	Body	shore	NA			NM_018702	ADARB2	0.0321014	0.82811
cg17886420	10	1796742		0.851407	0.838917	0.01249	2.03318	2.66319	5.78354	7.3836e-05	0.271645	0.58106	-	-	open sea	NA			-
cg12246472	10	7603859		0.923784	0.917724	0.00606062	1.56641	3.78048	4.52399	0.000628596	0.50792	-0.711611	ITIH5;ITIH5	3'UTR;3'UTR	open sea	NA			NM_001001851	ITIH5	-0.279766	0.0357567
cg26200347	10	15254612		0.917033	0.945441	-0.0284082	-2.04276	3.93968	-4.92068	0.000312866	0.413014	-0.272743	FAM171A1	3'UTR	island	NA			NM_001010924	FAM171A1	0.0357679	0.739315
cg13586794	10	20885882		0.585444	0.601872	-0.0164279	1.61307	0.579	4.43775	0.000733495	0.518018	-0.81084	-	-	open sea	NA			-
cg22782929	10	21784432		0.0516654	0.0304177	0.0212477	1.51649	-4.65603	4.3271	0.000895273	0.544529	-0.940092	C10orf114	3'UTR	island	NA			NM_001010911	C10orf114	0.0101866	0.945642
cg03641958	10	21792099		0.91908	0.94244	-0.0233598	-2.09122	3.98578	-5.19363	0.000195951	0.350671	0.0122298	-	-	shelf	NA			-
cg16904399	10	22902615		0.898264	0.878721	0.0195421	1.69122	3.23287	4.49083	0.000666953	0.510311	-0.749605	PIP4K2A	Body	open sea	NA			NM_005028	PIP4K2A	0.0774369	0.576788
cg10116636	10	24301907		0.75924	0.715774	0.043466	1.68703	1.63142	4.57485	0.000574162	0.505724	-0.653728	KIAA1217	5'UTR	open sea	NA			NM_019590	KIAA1217	-0.043681	0.75986
cg25499181	10	30894357		0.622748	0.529802	0.0929465	1.64534	0.504315	4.77385	0.000404098	0.460714	-0.431802	-	-	open sea	NA			-
cg15711240	10	32856510		0.750539	0.7797	-0.0291604	1.57962	1.8426	4.29986	0.000940493	0.548879	-0.972236	CCDC7;C10orf68;CCDC7	Body;TSS200;Body	open sea	NA			NM_001026383	CCDC7	-0.142954	0.18654	NM_024688	C10orf68	-0.0238728	0.762634
cg00453735	10	33321730		0.79389	0.824812	-0.0309219	1.87093	2.24122	5.42109	0.000133721	0.317572	0.239123	-	-	open sea	NA			-
cg26988617	10	34410961		0.540427	0.564411	-0.0239841	1.68724	0.327663	4.64716	0.000505066	0.486537	-0.572243	PARD3	Body	open sea	NA			NM_001184793	PARD3	-0.190883	0.188327
cg20211778	10	37418731		0.721201	0.747062	-0.025861	1.54265	1.63612	4.41021	0.000770693	0.527136	-0.842806	ANKRD30A	Body	shelf	NA			NM_052997	ANKRD30A	-0.0893829	0.370179
cg15032638	10	51565035		0.0845747	0.04537	0.0392047	1.98902	-3.98431	5.76456	7.61332e-05	0.273639	0.563746	NCOA4;NCOA4;NCOA4	TSS200;TSS200;TSS200	shore	NA			NM_005437	NCOA4	0.0454508	0.514492
cg02731293	10	52834076		0.135608	0.0721911	0.0634169	3.04792	-3.35406	8.11031	2.48502e-06	0.0569541	2.26989	PRKG1;PRKG1	Body;TSS200	island	NA			NM_001098512	PRKG1	-0.164788	0.189762	NM_001098512	PRKG1	-0.164788	0.189762
cg03522510	10	63424588		0.791965	0.794886	-0.00292133	1.79088	2.10708	4.96228	0.000291144	0.401826	-0.228419	C10orf107	5'UTR	shore	NA			NM_173554	C10orf107	-0.0313188	0.833791
cg24495062	10	63683346		0.24855	0.291214	-0.0426636	-2.2631	-1.61605	-6.5662	2.17964e-05	0.166889	1.24107	ARID5B	Body	open sea	NA			NM_032199	ARID5B	0.0962536	0.477469
cg13833632	10	64038330		0.827515	0.804824	0.0226917	1.96514	2.3667	5.64086	9.30791e-05	0.308613	0.449294	-	-	open sea	NA			-
cg15093997	10	73769828		0.780912	0.732044	0.0488673	1.92812	1.74612	5.57843	0.000103099	0.312684	0.390484	CHST3	3'UTR	shore	NA			NM_004273	CHST3	0.17586	0.225899
cg11063088	10	79622515		0.769558	0.859825	-0.0902667	-1.84915	2.17888	-5.0515	0.000249695	0.385851	-0.134423	DLG5	Body	open sea	NA			NM_004747	DLG5	-0.152802	0.192467
cg03627738	10	80477516		0.899147	0.802957	0.0961895	1.6966	2.73869	4.36557	0.000835188	0.536988	-0.8949	-	-	open sea	NA			-
cg13500206	10	81146051		0.866768	0.833641	0.0331267	1.57755	2.62072	4.57629	0.000572692	0.505724	-0.652093	ZCCHC24	3'UTR	island	NA			NM_153367	ZCCHC24	0.0619138	0.634384
cg08825223	10	81146193		0.959332	0.929574	0.0297587	1.53618	4.32755	4.44581	0.000722954	0.513801	-0.801501	ZCCHC24	Body	island	NA			NM_153367	ZCCHC24	0.0619138	0.634384
cg15857152	10	83010483		0.741742	0.774839	-0.0330963	1.85974	1.871	5.23133	0.000183833	0.350546	0.0505042	-	-	open sea	NA			-
cg27352715	10	85985222		0.611064	0.633119	-0.0220549	1.61261	0.768001	4.57534	0.000573666	0.505724	-0.653177	LRIT2	1stExon	open sea	NA			n.a.
cg19717640	10	85985779		0.468112	0.494293	-0.0261812	1.88892	-0.113286	5.45302	0.000126811	0.317572	0.270207	LRIT2	TSS1500	open sea	NA			n.a.
cg26750548	10	88441152		0.765916	0.711144	0.0547723	1.99747	1.62952	4.46216	0.000702078	0.512436	-0.782617	LDB3;LDB3;LDB3;LDB3;LDB3;LDB3	Body;Body;Body;Body;Body;Body	open sea	NA			NM_007078	LDB3	-0.126232	0.382938
cg05552874	10	91153143		0.182132	0.12993	0.0522025	1.51533	-2.54163	4.382	0.000810828	0.536988	-0.875689	IFIT1	Body	open sea	NA			NM_001270927	IFIT1	0.248746	0.0950379
cg07356483	10	99791663		0.86975	0.916123	-0.0463729	-2.19828	3.23841	-5.36877	0.000145913	0.321695	0.187781	CRTAC1	TSS1500	shore	NA			NM_001206528	CRTAC1	-0.0208369	0.889011
cg07969475	10	105341914		0.67437	0.668673	0.00569677	2.01521	1.1044	5.49962	0.000117392	0.317572	0.315237	NEURL	Body	shelf	NA			NM_004210	NEURL	-0.111543	0.306897
cg14972654	10	111771263		0.817966	0.816435	0.0015309	1.82764	2.38878	5.01478	0.000265953	0.389559	-0.172929	ADD3;ADD3;ADD3	5'UTR;5'UTR;5'UTR	shelf	NA			NM_001121	ADD3	-0.0788434	0.463246
cg23206103	10	115934037		0.0529929	0.0374119	0.015581	2.24247	-4.61411	6.36244	2.9704e-05	0.19096	1.07913	MIR2110;C10orf118;C10orf118	TSS200;1stExon;5'UTR	island	NA			n.a.				NM_018017	C10orf118	-0.223857	0.0484221
cg16395614	10	121146391		0.930389	0.954698	-0.0243086	-2.27997	4.29593	-5.26479	0.000173738	0.347242	0.0842455	GRK5	Body	open sea	NA			NM_005308	GRK5	-0.166259	0.232416
cg00881417	10	124134372		0.072406	0.0438889	0.0285172	1.91208	-4.11498	5.54763	0.000108454	0.315765	0.361211	PLEKHA1	5'UTR	island	NA			NM_001195608	PLEKHA1	-0.0437028	0.62705
cg19696333	10	124768261		0.0753393	0.0485947	0.0267446	1.71472	-4.04888	4.70725	0.000454246	0.477632	-0.505258	IKZF5;IKZF5;ACADSB	5'UTR;1stExon;TSS200	island	NA			NR_073478	IKZF5	0.121451	0.334906	NM_001609	ACADSB	-0.11968	0.105
cg03468945	10	126107610		0.0473102	0.0305598	0.0167505	2.09571	-4.77608	5.58751	0.000101573	0.312548	0.399081	OAT	TSS200	island	NA			NM_000274	OAT	-0.202953	0.0204252
cg15621651	10	129796199		0.211996	0.154727	0.0572696	2.16235	-2.2559	6.2729	3.40927e-05	0.20088	1.00583	PTPRE	5'UTR	open sea	NA			NM_130435	PTPRE	0.125793	0.271523
cg19253850	10	129796229		0.203401	0.152207	0.0511947	2.04949	-2.27127	5.83112	6.83908e-05	0.263528	0.624197	PTPRE	5'UTR	open sea	NA			NM_130435	PTPRE	0.125793	0.271523
cg24747557	10	131355152		0.857118	0.801192	0.0559256	2.17858	2.4861	5.43009	0.000131736	0.317572	0.247897	MGMT	Body	open sea	NA			NM_002412	MGMT	0.159691	0.238056
cg25145165	10	131560390		0.822945	0.744812	0.0781334	1.98233	2.01008	4.29408	0.000950393	0.548879	-0.979076	MGMT	Body	open sea	NA			NM_002412	MGMT	0.159691	0.238056
cg20453042	10	132830737		0.942844	0.939575	0.00326907	1.47318	4.09228	4.26619	0.000999685	0.553965	-1.01215	-	-	open sea	NA			-
cg07880045	10	133836829		0.033591	0.0209953	0.0125957	2.1518	-5.26544	6.08275	4.58512e-05	0.228036	0.845683	-	-	open sea	NA			-
cg11740348	10	134420208		0.686328	0.584785	0.101543	1.63886	0.908594	4.3127	0.00091888	0.548879	-0.957061	INPP5A	Body	open sea	NA			NM_005539	INPP5A	0.16335	0.181735
cg07166896	10	134498925		0.86398	0.795154	0.0688264	1.92989	2.54188	5.59357	0.000100567	0.312548	0.404819	INPP5A	Body	open sea	NA			NM_005539	INPP5A	0.16335	0.181735
cg11151314	10	134548998		0.879286	0.849246	0.0300401	2.19579	2.92784	4.30552	0.000930898	0.548879	-0.965541	INPP5A	Body	shore	NA			NM_005539	INPP5A	0.16335	0.181735
cg17805624	10	134692989		0.824293	0.737583	0.0867098	1.98903	2.05297	5.68061	8.72371e-05	0.298499	0.486376	-	-	island	NA			-
cg01454540	10	134782773		0.643601	0.670891	-0.0272906	1.58301	0.997637	4.49343	0.000663864	0.510311	-0.746623	-	-	shelf	NA			-
cg21666957	11	1269134		0.965948	0.969313	-0.00336446	1.77662	5.02372	5.03614	0.000256369	0.385851	-0.150506	MUC5B	Body	open sea	NA			NM_002458	MUC5B	0.0207999	0.711424
cg15432125	11	1593555		0.0311695	0.0191662	0.0120032	1.56795	-5.44949	4.54709	0.000603236	0.50792	-0.685262	HCCA2;LOC338651;DUSP8	Body;TSS1500;TSS1500	island	NA			n.a.				NR_021489	LOC338651	-0.176927	0.214831	NM_004420	DUSP8	-0.185281	0.213037
cg19048426	11	1594312		0.0223683	0.01754	0.00482836	1.54982	-5.68641	4.38556	0.000805645	0.536988	-0.871531	HCCA2;DUSP8;LOC338651	Body;TSS1500;Body	island	NA			n.a.				NM_004420	DUSP8	-0.185281	0.213037	NR_021489	LOC338651	-0.176927	0.214831
cg09341209	11	2422446		0.0424281	0.0299318	0.0124962	1.64796	-4.81054	4.4117	0.000768623	0.527136	-0.841066	TSSC4	TSS1500	island	NA			NM_005706	TSSC4	0.246552	0.0305494
cg03905757	11	2566193		0.815307	0.806102	0.00920493	1.5625	2.25439	4.51891	0.000634326	0.50792	-0.717424	KCNQ1;KCNQ1	Body;Body	open sea	NA			NM_000218	KCNQ1	0.299412	0.0418077
cg06603309	11	2724144		0.77999	0.707984	0.0720063	1.79094	1.70566	4.71915	0.000444832	0.477632	-0.492074	KCNQ1;KCNQ1	Body;Body	shelf	NA			NM_000218	KCNQ1	0.299412	0.0418077
cg13902645	11	5959945		0.847508	0.868707	-0.0211991	-2.94704	3.09061	-4.99672	0.00027435	0.393921	-0.191957	-	-	open sea	NA			-
cg12150991	11	9113146		0.0942771	0.0346981	0.0595789	2.09268	-4.1346	5.28323	0.000168425	0.339798	0.102751	SCUBE2;SCUBE2;SCUBE2;SCUBE2	1stExon;1stExon;5'UTR;5'UTR	island	V$PAX4_01			NM_020974	SCUBE2	-0.0913597	0.388876
cg13208333	11	15217886		0.855223	0.899276	-0.0440529	-1.63786	2.88707	-4.59298	0.000555962	0.505724	-0.633208	INSC;INSC	Body;Body	open sea	NA			NM_001042536	INSC	-0.143014	0.122635
cg04024692	11	16760046		0.0647729	0.0244152	0.0403576	2.22116	-4.90313	5.84972	6.63796e-05	0.262374	0.640943	C11orf58;C11orf58	TSS200;TSS200	island	NA			NM_014267	C11orf58	0.0512351	0.39008
cg16745844	11	23258850		0.810753	0.794035	0.0167181	1.83446	2.20674	4.87267	0.000340063	0.434176	-0.324312	-	-	open sea	NA			-
cg16454587	11	25623877		0.819656	0.797506	0.0221499	1.95293	2.43295	4.35167	0.000856408	0.54026	-0.911204	-	-	open sea	NA			-
cg06552810	11	31128660		0.584787	0.747744	-0.162957	-1.80393	0.973479	-4.49911	0.000657156	0.510311	-0.740102	-	-	open sea	NA			-
cg26647111	11	31128758		0.397946	0.59178	-0.193834	-2.15995	-0.117659	-5.46942	0.000123408	0.317572	0.286102	-	-	open sea	V$MYOGNF1_01			-
cg14844989	11	31128820		0.497259	0.645805	-0.148546	-2.19336	0.383205	-5.84205	6.72014e-05	0.262374	0.634045	-	-	open sea	NA			-
cg25739366	11	57004007		0.914072	0.914789	-0.000716879	1.67653	3.916	4.79769	0.000387577	0.45316	-0.405702	APLNR;APLNR	Body;1stExon	open sea	NA			NM_005161	APLNR	0.0797651	0.546487
cg00315837	11	59244789		0.70827	0.688119	0.0201519	1.64153	1.30394	4.67935	0.000477149	0.481526	-0.536283	OR4D10	TSS200	open sea	NA			n.a.
cg05427381	11	62309707		0.890543	0.924756	-0.034213	-1.75806	3.47675	-4.45047	0.000716941	0.512783	-0.796116	AHNAK;AHNAK	5'UTR;5'UTR	shelf	NA			NM_024060	AHNAK	-0.404205	0.00613172
cg09705456	11	63839479		0.843372	0.812067	0.0313053	2.49404	2.55741	4.29947	0.000941165	0.548879	-0.972703	MACROD1	Body	open sea	NA			NM_014067	MACROD1	0.0913249	0.4715
cg20139338	11	64120656		0.821147	0.707245	0.113902	1.78359	1.93832	4.99268	0.000276265	0.393921	-0.19622	CCDC88B	Body	open sea	NA			NM_032251	CCDC88B	0.30386	0.0220364
cg14958310	11	64511324		0.0762262	0.0311628	0.0450635	2.58188	-4.42282	5.82056	6.95615e-05	0.265645	0.614659	RASGRP2;RASGRP2;RASGRP2	5'UTR;5'UTR;5'UTR	island	NA			NM_001098671	RASGRP2	-0.0977513	0.492106
cg02920148	11	66056751		0.0346953	0.0173373	0.0173581	2.11307	-5.35589	5.05982	0.00024616	0.385851	-0.125738	YIF1A	TSS200	island	NA			NM_020470	YIF1A	0.117095	0.353287
cg23031135	11	68779553		0.850188	0.915853	-0.0656647	-2.60316	3.10807	-5.00631	0.000269858	0.393921	-0.181847	MRGPRF;MRGPRF	5'UTR;5'UTR	shore	NA			NM_001098515	MRGPRF	0.0708128	0.600405
cg02011981	11	70256681		0.524143	0.526233	-0.00209058	1.56328	0.156043	4.45905	0.000706003	0.512783	-0.786208	CTTN;CTTN	Body;Body	shore	NA			NM_005231	CTTN	0.0964796	0.311953
cg15749322	11	82905199		0.10301	0.0617673	0.0412425	1.5741	-3.66757	4.55061	0.000599469	0.50792	-0.681259	ANKRD42	TSS200	island	NA			NM_182603	ANKRD42	-0.209578	0.14241
cg16877946	11	84018870		0.854175	0.819409	0.034766	1.52749	2.49571	4.3836	0.000808494	0.536988	-0.87382	DLG2;DLG2	Body;Body	open sea	NA			NM_001142699	DLG2	-0.0115336	0.917763
cg18270675	11	85422118		0.187903	0.150069	0.0378342	1.62038	-2.34828	4.6988	0.000461058	0.478066	-0.514638	SYTL2;SYTL2;SYTL2;SYTL2;SYTL2;SYTL2;SYTL2;SYTL2;SYTL2	Body;Body;Body;Body;Body;Body;Body;Body;Body	open sea	NA			NM_032943	SYTL2	-0.204559	0.158024
cg26705960	11	100999009		0.0485976	0.0298272	0.0187703	1.56059	-4.72895	4.52637	0.000625935	0.50792	-0.708895	PGR	1stExon	island	NA			NM_001202474	PGR	-0.356171	0.00908574
cg09315469	11	101762317		0.910396	0.931424	-0.0210277	1.56548	3.81878	4.53518	0.000616181	0.50792	-0.698841	ANGPTL5	Body	open sea	NA			NM_178127	ANGPTL5	0.0506145	0.647376
cg16687867	11	111896092		0.148167	0.102622	0.0455452	1.61557	-2.90071	4.50844	0.000646299	0.50974	-0.729412	DLAT;DLAT	1stExon;5'UTR	island	NA			NM_001931	DLAT	-0.0667534	0.506366
cg21597692	11	123057074		0.853533	0.881631	-0.0280978	-1.75619	2.91034	-4.54228	0.000608425	0.50792	-0.690739	ASAM	Body	open sea	NA			n.a.
cg11633126	11	123947157		0.0586871	0.0344947	0.0241924	1.6319	-4.50667	4.67359	0.000482019	0.482823	-0.542697	-	-	open sea	NA			-
cg26069044	11	124613956		0.242682	0.375784	-0.133102	-1.6188	-1.3694	-4.67644	0.000479599	0.481526	-0.539517	NRGN;NRGN	Body;Body	shore	NA			NM_006176	NRGN	-0.102317	0.34499
cg10363005	11	126867352		0.155654	0.114144	0.0415103	1.5353	-2.72863	4.45069	0.000716656	0.512783	-0.795859	KIRREL3;KIRREL3	Body;Body	shelf	NA			NM_032531	KIRREL3	0.256101	0.0691013
cg03275758	11	128692159		0.73612	0.731031	0.00508885	1.60553	1.57936	4.65817	0.000495326	0.484798	-0.559916	-	-	shore	NA			-
cg08981514	11	129486010		0.934977	0.812314	0.122663	2.5905	3.29029	4.6717	0.000483635	0.483309	-0.544812	-	-	shore	NA			-
cg10271058	11	134147837		0.857713	0.902057	-0.0443441	-2.04032	2.97491	-4.29347	0.00095144	0.548879	-0.979796	GLB1L3	Body	shore	NA			NM_001080407	GLB1L3	-0.097804	0.510839
cg06162475	12	5568048		0.779782	0.729921	0.0498609	2.16292	1.78748	6.13762	4.20718e-05	0.222246	0.892526	NTF3	Body	open sea	NA			n.a.
cg09644986	12	6644356		0.0356187	0.0199965	0.0156223	1.68573	-5.23571	4.71393	0.000448937	0.477632	-0.497856	GAPDH	Body	island	V$SREBP1_01;V$USF_Q6			NM_001256799	GAPDH	0.0299614	0.801216
cg03312205	12	6832737		0.461462	0.390867	0.0705947	1.55304	-0.402871	4.50565	0.000649522	0.50974	-0.732603	COPS7A;COPS7A;COPS7A;COPS7A	TSS1500;TSS1500;TSS1500;TSS1500	shore	NA			NM_001164095	COPS7A	-0.0111788	0.927825
cg26346621	12	6873348		0.144247	0.082684	0.0615632	3.24465	-3.29233	7.79239	3.794e-06	0.0676142	2.08415	-	-	shelf	NA			-
cg02734259	12	9559402		0.592803	0.522358	0.0704456	1.59771	0.387554	4.55046	0.000599635	0.50792	-0.681435	-	-	open sea	NA			-
cg02320784	12	26195988		0.649117	0.610741	0.0383755	1.7835	0.832572	5.09933	0.000230066	0.374151	-0.0846489	RASSF8;RASSF8;RASSF8	5'UTR;5'UTR;5'UTR	open sea	NA			NM_007211	RASSF8	-0.182519	0.21398
cg08537890	12	31272865		0.510338	0.428095	0.0822427	1.79486	-0.137205	5.0321	0.000258152	0.385851	-0.154737	-	-	open sea	NA			-
cg20908870	12	38560974		0.740063	0.722227	0.0178364	1.54529	1.58986	4.48085	0.000678975	0.511768	-0.761086	-	-	shelf	NA			-
cg20157484	12	46385525		0.105235	0.0653899	0.0398449	1.79736	-3.47559	5.20185	0.000193239	0.350546	0.0205971	SFRS2IP	TSS1500	shore	NA			n.a.
cg26079864	12	50379610		0.813272	0.84565	-0.0323784	-1.63804	2.34044	-4.69177	0.000466807	0.478798	-0.522452	-	-	open sea	NA			-
cg19892287	12	54412688		0.0947763	0.0697666	0.0250097	1.78308	-3.53294	4.74245	0.000426979	0.471918	-0.46633	HOXC4;HOXC5;HOXC6	5'UTR;Body;5'UTR	shore	NA			n.a.
cg06762403	12	56325867		0.027255	0.0154125	0.0118425	1.58102	-5.7051	4.29832	0.000943114	0.548879	-0.974053	DGKA;DGKA;DGKA;DGKA;DGKA;DGKA;DGKA	1stExon;5'UTR;5'UTR;1stExon;5'UTR;1stExon;5'UTR	island	NA			NM_201445	DGKA	-0.151491	0.30652
cg12949547	12	58718950		0.869193	0.927196	-0.058003	-2.52623	3.29297	-5.32465	0.000157101	0.331004	0.144094	-	-	open sea	NA			-
cg02083989	12	65153459		0.0380982	0.0357854	0.0023128	1.67387	-4.98688	4.6019	0.000547226	0.505724	-0.62313	GNS	TSS1500	island	NA			NM_002076	GNS	0.0916633	0.183469
cg10900075	12	66587084		0.80979	0.821275	-0.0114849	1.89912	2.38786	4.61988	0.000530062	0.498272	-0.602878	IRAK3;IRAK3	Body;Body	shelf	NA			NM_007199	IRAK3	-0.209279	0.155746
cg14731391	12	71523979		0.718546	0.672416	0.0461305	1.61573	1.28642	4.67755	0.000478663	0.481526	-0.538283	TSPAN8	Body	open sea	NA			NM_004616	TSPAN8	-0.0259147	0.862202
cg04400496	12	75057913		0.485313	0.449868	0.0354455	1.55505	-0.184114	4.40465	0.000778434	0.528763	-0.849273	-	-	open sea	NA			-
cg10112711	12	75713118		0.687763	0.665209	0.0225537	2.36427	1.1979	5.85132	6.62092e-05	0.262374	0.642384	CAPS2	Body	open sea	NA			NM_032606	CAPS2	-0.255006	0.028825
cg02388795	12	76474635		0.568796	0.628726	-0.0599294	-1.88735	0.563353	-5.1988	0.000194241	0.350546	0.0174917	NAP1L1;NAP1L1	5'UTR;5'UTR	shelf	NA			NM_139207	NAP1L1	-0.159823	0.186286
cg01201054	12	79197569		0.82704	0.675459	0.151581	1.71788	1.84911	4.97617	0.000284243	0.399915	-0.213682	-	-	shore	NA			-
cg07911905	12	105096644		0.793685	0.735593	0.0580919	1.70379	1.91993	4.85861	0.000348488	0.437104	-0.339498	CHST11	Body	open sea	NA			NM_001173982	CHST11	0.0646865	0.652507
cg18069268	12	106480756		0.500495	0.457221	0.0432742	1.56275	-0.106131	4.5322	0.000619458	0.50792	-0.702235	NUAK1	Body	open sea	NA			NM_014840	NUAK1	-0.125266	0.287169
cg20259552	12	107384681		0.909422	0.923319	-0.013897	1.93964	3.7394	5.10688	0.000227119	0.374151	-0.0768332	-	-	shelf	NA			-
cg06837568	12	108634212		0.917256	0.891253	0.0260025	1.60526	3.5562	4.58334	0.000565566	0.505724	-0.644115	WSCD2	Body	open sea	NA			NM_014653	WSCD2	-0.124227	0.295753
cg03737585	12	109181537		0.925626	0.959046	-0.0334194	-1.88468	4.15299	-4.83858	0.000360862	0.444799	-0.361185	SSH1	3'UTR	open sea	NA			NM_001161331	SSH1	-0.293077	0.0391142
cg17348388	12	111345314		0.813437	0.734129	0.0793079	1.53533	1.94881	4.45354	0.00071301	0.512783	-0.792571	CCDC63	3'UTR	open sea	NA			n.a.
cg17279942	12	111499763		0.772571	0.773364	-0.000792677	-1.58161	1.89341	-4.57735	0.000571613	0.505724	-0.650892	CUX2	Body	open sea	NA			NM_015267	CUX2	-0.111814	0.3276
cg10535597	12	111514769		0.883655	0.922272	-0.0386166	-1.8813	3.30596	-5.37742	0.000143821	0.321319	0.196299	CUX2	Body	open sea	NA			NM_015267	CUX2	-0.111814	0.3276
cg02827029	12	121890907		0.946045	0.951484	-0.00543908	1.79121	4.46268	4.81027	0.000379146	0.45316	-0.391975	KDM2B;KDM2B	Body;Body	island	NA			NM_001005366	KDM2B	-0.0650384	0.497039
cg24838063	12	130822603		0.606631	0.627629	-0.0209984	2.5025	0.783886	6.67139	1.86182e-05	0.159265	1.32206	PIWIL1	TSS200	island	NA			NM_004764	PIWIL1	0.13853	0.249181
cg26677194	12	130822605		0.698639	0.724329	-0.0256891	2.63126	1.45926	6.33124	3.11612e-05	0.19096	1.05374	PIWIL1	TSS200	island	NA			NM_004764	PIWIL1	0.13853	0.249181
cg19483405	12	132921188		0.866167	0.877389	-0.0112223	1.48128	2.873	4.29757	0.000944402	0.548879	-0.974945	-	-	shore	NA			-
cg04579966	13	24846221		0.180127	0.198907	-0.0187792	1.59465	-2.25779	4.46824	0.000694466	0.512436	-0.775598	SPATA13;SPATA13	Body;Body	open sea	NA			NM_001166271	SPATA13	-0.0234442	0.869174
cg25591794	13	28554842		0.0492567	0.0553265	-0.00606973	1.97515	-4.637	5.37434	0.000144561	0.321319	0.193273	PRHOXNB	Body	island	NA			n.a.
cg05666130	13	33083560		0.861123	0.831856	0.029267	2.0297	2.75244	5.42165	0.000133598	0.317572	0.239666	N4BP2L2;CG030	Body;TSS200	open sea	NA			NM_033111	N4BP2L2	0.0561305	0.646731
cg11563844	13	33780307		0.218198	0.22008	-0.00188133	1.47787	-1.933	4.28211	0.00097123	0.550823	-0.993254	STARD13;STARD13	TSS200;Body	open sea	NA			NM_001243474	STARD13	-0.123903	0.40518
cg06567155	13	41362832		0.890034	0.933465	-0.0434314	-2.05805	3.50849	-4.74968	0.000421594	0.468366	-0.458365	SLC25A15	TSS1500	shore	NA			NM_014252	SLC25A15	-0.0523918	0.377926
cg12458913	13	53173898		0.331578	0.243498	0.0880804	1.75428	-1.36605	4.80239	0.000384404	0.45316	-0.40057	-	-	shore	NA			-
cg04304255	13	67155091		0.770555	0.782185	-0.0116293	1.8928	2.00444	5.43802	0.000130009	0.317572	0.25563	PCDH9;PCDH9	Body;Body	open sea	NA			NM_203487	PCDH9	0.0920253	0.498455	NM_203487	PCDH9	0.0920253	0.498455
cg09463522	13	73394541		0.802805	0.825038	-0.0222324	1.8978	2.36339	5.09671	0.000231101	0.374412	-0.0873725	PIBF1	Body	open sea	NA			NM_006346	PIBF1	0.0491997	0.449319
cg01537769	13	94075842		0.791817	0.798337	-0.00651969	1.68344	2.06054	4.54059	0.000610269	0.50792	-0.692674	GPC6	Body	open sea	NA			NM_005708	GPC6	-0.267593	0.0579156
cg15168958	13	99100528		0.829508	0.834147	-0.00463922	1.55667	2.41044	4.32569	0.00089755	0.544529	-0.941747	FARP1	Body	open sea	NA			NM_001001715	FARP1	-0.286191	0.040163
cg24163263	13	107335632		0.882589	0.863128	0.0194611	1.50057	3.04138	4.27348	0.000986558	0.553031	-1.0035	-	-	open sea	NA			-
cg20923605	13	112978683		0.83404	0.883306	-0.0492661	-1.6032	2.64615	-4.33112	0.000888788	0.544529	-0.935356	-	-	open sea	NA			-
cg26655004	13	114302328		0.758319	0.668151	0.0901683	1.71317	1.46995	4.2738	0.000985972	0.553031	-1.00311	-	-	island	NA			-
cg21438664	14	21738093		0.0762565	0.0456143	0.0306421	1.7148	-3.9878	4.86376	0.000345375	0.435615	-0.333927	HNRNPC;HNRNPC;HNRNPC;HNRNPC	TSS1500;TSS1500;TSS1500;TSS1500	island	NA			NM_001077443	HNRNPC	-0.0248827	0.796806
cg15384598	14	24045549		0.024759	0.0183821	0.0063769	1.67892	-5.59508	4.44741	0.00072089	0.513801	-0.799657	JPH4;JPH4	Body;Body	island	V$ER_Q6			NM_001146028	JPH4	-0.124192	0.272922
cg22983534	14	24712224		0.0233708	0.0146141	0.00875667	1.50544	-5.77469	4.3176	0.000910779	0.548841	-0.951285	TINF2;TINF2	TSS1500;TSS1500	shore	NA			NM_012461	TINF2	0.053003	0.606739
cg13042536	14	36295670		0.0268351	0.0205687	0.00626634	2.08504	-5.5029	5.12845	0.000218912	0.370279	-0.0545552	BRMS1L;BRMS1L	5'UTR;1stExon	island	NA			NM_032352	BRMS1L	-0.142286	0.166952
cg15491047	14	39573006		0.140326	0.106372	0.0339534	1.63581	-2.86434	4.46298	0.000701046	0.512436	-0.78167	SEC23A	TSS1500	shore	NA			NM_006364	SEC23A	-0.279158	0.0318331
cg24170212	14	46358139		0.858862	0.887618	-0.0287563	-1.68237	2.91245	-4.86291	0.000345885	0.435615	-0.334844	-	-	open sea	NA			-
cg10757024	14	55105357		0.695759	0.66751	0.0282481	1.64087	1.2041	4.69811	0.000461622	0.478066	-0.515408	SAMD4A;SAMD4A	Body;Body	open sea	NA			NM_015589	SAMD4A	-0.0322824	0.827944
cg19640500	14	55982148		0.614273	0.578204	0.0360691	1.94067	0.633264	5.60852	9.81343e-05	0.308627	0.41892	-	-	open sea	NA			-
cg04541606	14	58470836		0.824758	0.848848	-0.0240901	1.86857	2.57901	5.31937	0.000158499	0.332314	0.138839	C14orf37	3'UTR	open sea	NA			NM_001001872	C14orf37	-0.0740938	0.526127
cg23108232	14	59628483		0.437683	0.441892	-0.00420995	1.48611	-0.354615	4.3117	0.000920546	0.548879	-0.958243	-	-	open sea	NA			-
cg04856629	14	69105434		0.657904	0.618987	0.0389171	1.54315	0.874172	4.43457	0.000737686	0.518018	-0.814518	-	-	open sea	NA			-
cg04173474	14	72162835		0.845106	0.909672	-0.064566	-1.83331	2.93142	-4.52378	0.000628837	0.50792	-0.711856	SIPA1L1	Body	open sea	NA			NM_015556	SIPA1L1	-0.368348	0.00523885
cg00836542	14	74083501		0.685337	0.687217	-0.00187952	1.55308	1.22313	4.50278	0.000652861	0.509906	-0.735893	ACOT6	TSS200	shelf	NA			n.a.
cg16398761	14	74220238		0.825427	0.806895	0.018532	1.73721	2.3255	4.4884	0.000669856	0.511617	-0.752395	C14orf43;C14orf43	5'UTR;5'UTR	open sea	NA			n.a.
cg05902130	14	74885106		0.872835	0.842177	0.0306573	1.55085	2.80864	4.46558	0.000697787	0.512436	-0.778669	TMEM90A	5'UTR	open sea	NA			n.a.
cg04732303	14	76848081		0.927824	0.907675	0.0201491	1.96545	3.6468	5.35926	0.000148253	0.322638	0.178391	ESRRB	5'UTR	open sea	NA			NM_004452	ESRRB	-0.036834	0.792637
cg01457080	14	77278578		0.106861	0.0732446	0.0336164	1.61855	-3.4298	4.69528	0.000463931	0.478141	-0.518554	ANGEL1	Body	island	NA			NM_015305	ANGEL1	0.0160835	0.876706
cg26354947	14	81032132		0.774365	0.760769	0.0135956	1.7141	1.92643	4.95448	0.000295093	0.402487	-0.236705	C14orf145	Body	open sea	NA			n.a.
cg09279803	14	99903506		0.863953	0.884841	-0.0208882	-1.52579	2.85424	-4.33437	0.000883586	0.544529	-0.931533	SETD3;SETD3	Body;Body	open sea	NA			NM_199123	SETD3	-0.159439	0.115456
cg18804587	14	100758938		0.870881	0.819515	0.0513661	1.70767	2.65784	4.95461	0.000295027	0.402487	-0.236567	SLC25A29	Body	island	NA			NM_001039355	SLC25A29	0.086462	0.503269
cg17930169	14	101406815		0.797174	0.733382	0.0637915	1.89569	2.09634	5.48074	0.000121116	0.317572	0.297041	SNORD113-7	TSS1500	open sea	NA			n.a.
cg01820213	14	104645063		0.969877	0.963297	0.00657998	2.29432	5.02518	6.28716	3.33504e-05	0.20088	1.01759	KIF26A	Body	island	NA			NM_015656	KIF26A	-0.175422	0.199725
cg13486584	14	105651786		0.877633	0.915312	-0.0376785	-1.93941	3.28572	-4.82185	0.000371549	0.448916	-0.379356	-	-	shelf	NA			-
cg10013493	15	28358268		0.91084	0.915889	-0.00504847	-1.81139	3.57783	-5.03039	0.000258911	0.385851	-0.15653	HERC2	Body	island	NA			NM_004667	HERC2	-0.0860651	0.409373
cg21851553	15	31394021		0.875313	0.807165	0.0681484	1.76425	2.62121	5.04989	0.000250388	0.385851	-0.136111	TRPM1	TSS200	open sea	NA			NM_001252024	TRPM1	0.142005	0.142046
cg27224751	15	41096921		0.527349	0.790522	-0.263173	-6.2615	1.1024	-10.9789	8.72774e-08	0.0062216	3.49769	DNAJC17	Body	shelf	NA			NM_018163	DNAJC17	0.108128	0.250935
cg13045913	15	41100308		0.393935	0.25684	0.137095	1.99215	-1.08565	5.47816	0.000121635	0.317572	0.294551	DNAJC17;ZFYVE19	TSS1500;Body	shore	NA			NM_018163	DNAJC17	0.108128	0.250935	NM_001077268	ZFYVE19	0.20762	0.0491757
cg08208917	15	42565872		0.0880738	0.0856742	0.00239966	1.6665	-3.58489	4.69554	0.000463718	0.478141	-0.518264	GANC;TMEM87A;TMEM87A	TSS1500;TSS200;TSS200	shore	NA			NM_198141	GANC	-0.14599	0.251078	NM_015497	TMEM87A	0.130561	0.284322
cg24676486	15	57998781		0.0136789	0.012618	0.00106092	-1.76079	-6.39538	-4.81297	0.000377359	0.45316	-0.389028	GRINL1A;GCOM1;GCOM1;GRINL1A;GRINL1A	TSS200;Body;Body;TSS200;TSS200	island	NA			n.a.				NM_001018091	GCOM1	0.164663	0.249827
cg00077281	15	58840596		0.977844	0.971393	0.00645143	1.47364	5.37955	4.27559	0.000982787	0.553031	-1.00099	LIPC	Body	open sea	NA			NM_000236	LIPC	-0.139362	0.339713
cg01107006	15	65670304		0.0354918	0.0221297	0.0133621	1.59921	-5.19179	4.26966	0.00099342	0.553965	-1.00804	IGDCC3;IGDCC3	1stExon;5'UTR	island	NA			NM_004884	IGDCC3	-0.169919	0.254708
cg02628483	15	70317124		0.827857	0.824707	0.00315057	-1.81968	2.49575	-4.74242	0.000426998	0.471918	-0.466358	-	-	open sea	NA			-
cg22062265	15	72668130		0.0508872	0.0298447	0.0210424	1.6086	-4.674	4.52537	0.000627051	0.50792	-0.710035	HEXA;C15orf34	1stExon;TSS1500	island	NA			NM_000520	HEXA	-0.0115296	0.89967
cg27051335	15	75018733		0.0282438	0.0180019	0.0102418	1.60123	-5.50424	4.47015	0.000692105	0.512436	-0.773406	CYP1A1	TSS1500	island	NA			n.a.
cg18753337	15	80206998		0.79399	0.853452	-0.0594616	-1.65693	2.2959	-4.35985	0.000843852	0.537892	-0.901604	ST20;ST20;ST20	5'UTR;5'UTR;1stExon	open sea	NA			NM_001100879	ST20	0.405975	0.00141127
cg15642758	15	83876612		0.142439	0.112348	0.0300905	1.87456	-2.95935	5.37256	0.000144992	0.321319	0.191519	HDGFRP3	TSS1500	island	NA			NM_016073	HDGFRP3	-0.167121	0.0971203
cg03403298	15	91445784		0.0415559	0.0307141	0.0108418	1.71221	-4.82915	4.86225	0.000346282	0.435615	-0.335556	-	-	island	NA			-
cg15878949	15	91534302		0.939227	0.93715	0.00207702	1.54018	4.08771	4.44185	0.000728118	0.515604	-0.806093	PRC1;PRC1;PRC1	Body;Body;Body	shelf	NA			NM_199413	PRC1	-0.264555	0.0304121
cg09829295	15	93785021		0.803709	0.890105	-0.0863959	-2.53796	2.62063	-5.34881	0.000150867	0.322638	0.168063	-	-	open sea	NA			-
cg10730435	15	99987955		0.799933	0.711198	0.0887353	1.90504	1.7947	5.52074	0.000113369	0.315765	0.335509	-	-	open sea	NA			-
cg02597199	15	101098829		0.849255	0.944491	-0.0952356	-2.54385	3.41052	-7.07154	1.03604e-05	0.110766	1.61463	-	-	island	NA			-
cg10377644	16	590582		0.859167	0.897903	-0.0387358	-1.77788	2.98419	-4.54026	0.000610628	0.50792	-0.693049	SOLH	5'UTR	shore	NA			NM_005632	SOLH	0.162366	0.207909
cg02407415	16	857454		0.248639	0.0960817	0.152557	1.95772	-2.43385	5.53645	0.00011047	0.315765	0.35054	PRR25	Body	island	NA			n.a.
cg06531573	16	857576		0.316221	0.144779	0.171442	2.06919	-1.84345	5.54487	0.000108948	0.315765	0.358578	PRR25	Body	island	NA			n.a.
cg03749207	16	857863		0.275906	0.0991085	0.176797	1.75649	-2.34221	5.08781	0.000234642	0.378229	-0.0966006	PRR25	Body	island	NA			n.a.
cg26923862	16	1041256		0.8315	0.796895	0.0346045	1.71681	2.39934	4.2751	0.000983651	0.553031	-1.00157	-	-	island	NA			-
cg09807446	16	1171603		0.951781	0.91863	0.0331508	2.26866	4.18546	4.7114	0.000450942	0.477632	-0.500661	-	-	open sea	NA			-
cg03319082	16	1295309		0.753999	0.689628	0.0643714	1.52386	1.47069	4.41027	0.000770599	0.527136	-0.842727	-	-	open sea	NA			-
cg02256969	16	2908245		0.237071	0.171117	0.0659544	2.01422	-1.99977	5.04301	0.00025336	0.385851	-0.143304	PRSS22	TSS200	shore	NA			n.a.
cg26568304	16	11439785		0.199351	0.136635	0.0627156	2.6306	-2.43282	7.50628	5.6096e-06	0.0840271	1.90617	C16orf75	Body	shore	NA			n.a.
cg26812760	16	18937881		0.0210637	0.0225046	-0.00144094	-2.26257	-5.64834	-5.90865	6.04075e-05	0.262374	0.693613	SMG1	TSS200	island	NA			NM_015092	SMG1	-0.0302056	0.81787
cg16484020	16	23217411		0.679554	0.671728	0.00782555	1.94096	1.13691	5.46417	0.000124487	0.317572	0.28102	SCNN1G	Body	open sea	NA			NM_001039	SCNN1G	-0.2382	0.0632592
cg01543795	16	27215147		0.0214073	0.015871	0.00553631	1.47873	-5.87039	4.2822	0.000971072	0.550823	-0.993148	JMJD5;JMJD5	5'UTR;TSS200	island	NA			n.a.
cg04863568	16	28936502		0.0365008	0.0317834	0.00471738	1.58884	-4.89124	4.26937	0.000993935	0.553965	-1.00838	RABEP2;RABEP2	1stExon;5'UTR	island	NA			NM_024816	RABEP2	0.0367902	0.775413
cg02649063	16	55794731		0.580071	0.463839	0.116231	2.3515	0.210804	6.25996	3.47816e-05	0.201034	0.995123	CES4	Body	island	NA			n.a.
cg03998338	16	55794910		0.741385	0.617754	0.123631	2.39123	1.22518	5.60865	9.81138e-05	0.308627	0.41904	CES4	Body	island	NA			n.a.
cg02941219	16	56485120		0.0371924	0.0235937	0.0135987	1.76918	-5.11358	4.6316	0.000519165	0.494723	-0.589696	NUDT21;OGFOD1;NUDT21	1stExon;TSS1500;5'UTR	island	V$SEF1_C			NM_007006	NUDT21	-0.143527	0.0808279	NM_018233	OGFOD1	0.0442709	0.608898
cg02925594	16	57572900		0.758781	0.689478	0.0693027	2.07807	1.53374	5.80615	7.1194e-05	0.269474	0.601606	-	-	shelf	NA			-
cg06140118	16	68056778		0.0324084	0.0252298	0.00717857	1.65178	-5.26426	4.79047	0.000392501	0.456188	-0.413589	DDX28;DUS2L	1stExon;TSS1500	island	NA			NM_018380	DDX28	0.0677089	0.617409
cg02973693	16	73085092		0.810141	0.719577	0.0905647	1.72975	1.82942	4.71666	0.000446787	0.477632	-0.494834	ZFHX3	5'UTR	shelf	NA			NM_001164766	ZFHX3	0.160008	0.218608
cg09293699	16	81040972		0.0857658	0.0304951	0.0552707	2.44367	-4.60316	5.96697	5.50519e-05	0.262374	0.745145	CENPN;CENPN;CENPN;C16orf61	5'UTR;5'UTR;5'UTR;TSS1500	island	NA			NM_001270474	CENPN	0.0818507	0.441598
cg16512311	16	83148892		0.751678	0.810789	-0.0591115	-1.72394	1.95783	-4.99068	0.00027722	0.393921	-0.198335	CDH13	Body	open sea	NA			NM_001220492	CDH13	-0.346734	0.015355
cg06925882	16	85157885		0.898026	0.906161	-0.00813434	1.90802	3.51127	5.18412	0.000199137	0.351956	0.00253496	-	-	island	NA			-
cg06744117	16	85496711		0.152607	0.0777795	0.0748272	3.16062	-3.22235	7.3304	7.16946e-06	0.0901901	1.79138	-	-	open sea	NA			-
cg06320582	16	87047010		0.885663	0.826506	0.0591565	1.54839	2.71908	4.28376	0.000968325	0.550823	-0.991295	-	-	open sea	NA			-
cg27452922	16	88361648		0.744383	0.723354	0.0210289	1.8981	1.57377	5.41809	0.000134391	0.317572	0.236194	-	-	open sea	NA			-
cg07745707	16	88496476		0.86106	0.890627	-0.029567	1.63297	3.05609	4.71119	0.000451105	0.477632	-0.500889	ZNF469	1stExon	island	NA			NM_001127464	ZNF469	-0.0329891	0.82523
cg26536949	17	57053		0.467375	0.28457	0.182806	4.36188	-0.756064	4.5805	0.000568425	0.505724	-0.647327	-	-	island	NA			-
cg05528899	17	57120		0.494069	0.343306	0.150764	4.11165	-0.362429	4.62458	0.000525663	0.496318	-0.597587	-	-	island	NA			-
cg13396713	17	505019		0.528745	0.511894	0.0168512	1.53181	0.118419	4.38366	0.00080841	0.536988	-0.873752	VPS53;VPS53	Body;Body	open sea	NA			NM_018289	VPS53	-0.194941	0.0588331
cg22237425	17	738822		0.811014	0.841307	-0.030293	-1.60589	2.46428	-4.47803	0.000682401	0.511768	-0.764323	NXN	Body	shore	NA			NM_022463	NXN	-0.104084	0.403999
cg21768956	17	927652		0.885208	0.950072	-0.0648644	-2.61409	3.91874	-6.37583	2.91006e-05	0.19096	1.08999	ABR;ABR;ABR	Body;Body;Body	shore	NA			NM_021962	ABR	-0.230925	0.121814
cg18936997	17	3677003		0.760595	0.849599	-0.0890038	-3.02085	2.13613	-6.64524	1.93597e-05	0.16236	1.30209	ITGAE	Body	open sea	NA			NM_002208	ITGAE	0.123159	0.174076
cg14460953	17	7835493		0.033497	0.0211579	0.0123392	1.50365	-5.20615	4.29616	0.000946823	0.548879	-0.976617	TRAPPC1;CNTROB;CNTROB;CNTROB;TRAPPC1;TRAPPC1;TRAPPC1;CNTROB	TSS1500;1stExon;5'UTR;1stExon;TSS200;TSS1500;TSS200;5'UTR	island	V$TAXCREB_01;V$ATF_01;V$CREBP1_Q2			NR_030697	TRAPPC1	0.0223319	0.852963	NM_053051	CNTROB	-0.0944384	0.297388
cg18984499	17	8286166		0.0562106	0.0403574	0.0158532	1.85845	-4.46141	5.24902	0.000178424	0.350546	0.0683611	RPL26	5'UTR	shore	NA			NM_000987	RPL26	0.116501	0.328684
cg00902417	17	15492168		0.838411	0.795219	0.0431918	2.29515	2.29545	6.19801	3.82901e-05	0.21269	0.943485	CDRT1	3'UTR	open sea	NA			NM_006382	CDRT1	-0.0957179	0.37904
cg15030378	17	17726965		0.024189	0.0152405	0.00894846	2.00965	-5.81993	5.77959	7.43081e-05	0.271645	0.577462	SREBF1;SREBF1	Body;Body	island	NA			NM_001005291	SREBF1	-0.127288	0.389193
cg02169125	17	26684721		0.0252073	0.0136136	0.0115937	2.04931	-5.82067	5.42545	0.000132756	0.317572	0.243373	TMEM199;POLDIP2	1stExon;TSS200	island	NA			NM_152464	TMEM199	0.179131	0.0202602	NM_015584	POLDIP2	-0.137036	0.149496
cg15702825	17	27717781		0.0316859	0.0211059	0.01058	1.58357	-5.28196	4.52002	0.000633068	0.50792	-0.716153	TAOK1	TSS200	island	NA			NM_020791	TAOK1	-0.102054	0.302539
cg21101720	17	27940509		0.151516	0.192353	-0.040837	-1.77837	-2.49344	-4.60604	0.000543228	0.505098	-0.618467	ANKRD13B	Body	island	NA			NM_152345	ANKRD13B	0.0930062	0.327325
cg05109049	17	29641333		0.758907	0.743117	0.0157902	1.65402	1.66822	4.51265	0.000641458	0.508723	-0.724591	NF1;EVI2B;NF1	Body;TSS1500;Body	open sea	NA			NM_001128147	NF1	-0.300673	0.0243299	NM_006495	EVI2B	0.322193	0.0306837
cg25191231	17	30677038		0.0838077	0.056892	0.0269157	2.01798	-3.7994	5.85046	6.63008e-05	0.262374	0.641609	ZNF207;ZNF207;ZNF207;MIR632	TSS200;TSS200;TSS200;TSS200	island	NA			NM_001032293	ZNF207	0.183147	0.0527146
cg08209724	17	30677138		0.147254	0.0730429	0.0742106	2.30451	-3.13936	6.41789	2.72889e-05	0.188255	1.12387	MIR632;ZNF207;ZNF207;ZNF207	Body;TSS200;TSS200;TSS200	island	NA			n.a.				NM_001032293	ZNF207	0.183147	0.0527146
cg06628027	17	35043264		0.417552	0.414078	0.00347361	1.58421	-0.510145	4.27922	0.000976329	0.552365	-0.99668	-	-	open sea	NA			-
cg20965255	17	37607625		0.0297399	0.0178856	0.0118543	1.50101	-5.55755	4.31304	0.00091833	0.548879	-0.95667	MED1	TSS200	island	NA			NM_004774	MED1	-0.0357168	0.691149
cg22896075	17	38518413		0.886761	0.947104	-0.0603432	-2.31236	3.63886	-6.56455	2.18506e-05	0.166889	1.23978	GJD3;GJD3	1stExon;3'UTR	shore	NA			n.a.
cg04900999	17	40610958		0.0468427	0.0259	0.0209427	1.6149	-4.77002	4.66249	0.000491562	0.484563	-0.555091	ATP6V0A1;ATP6V0A1;ATP6V0A1;ATP6V0A1;ATP6V0A1;ATP6V0A1	1stExon;1stExon;1stExon;5'UTR;5'UTR;5'UTR	island	NA			NM_001130021	ATP6V0A1	-0.0874719	0.439631
cg05096838	17	40761626		0.07383	0.0515658	0.0222641	1.93506	-3.96583	5.44671	0.000128147	0.317572	0.264079	FAM134C;TUBG1;FAM134C;TUBG1	TSS200;5'UTR;TSS200;1stExon	island	NA			NR_026697	FAM134C	0.10989	0.210549	NM_001070	TUBG1	-0.1292	0.331377
cg22447329	17	41466403		0.0475203	0.0347095	0.0128108	2.0166	-4.70804	4.55058	0.000599503	0.50792	-0.681295	LOC100130581;LOC100130581	TSS200;TSS200	open sea	NA			NR_027412	LOC100130581	-0.0661659	0.586744
cg01021184	17	43099567		0.224754	0.318864	-0.0941104	-2.1474	-1.6845	-4.62953	0.000521077	0.494723	-0.592027	-	-	island	NA			-
cg24280645	17	48636900		0.0225069	0.0128402	0.00966667	1.69552	-5.84295	4.5863	0.000562596	0.505724	-0.640761	-	-	island	NA			-
cg16766889	17	48637951		0.0718066	0.0788437	-0.00703707	1.82042	-4.27521	4.65483	0.000498266	0.485454	-0.563662	CACNA1G;CACNA1G;CACNA1G;CACNA1G;CACNA1G;CACNA1G;CACNA1G;CACNA1G;CACNA1G;CACNA1G;CACNA1G;CACNA1G;CACNA1G;CACNA1G;CACNA1G	TSS1500;TSS1500;TSS1500;TSS1500;TSS1500;TSS1500;TSS1500;TSS1500;TSS1500;TSS1500;TSS1500;TSS1500;TSS1500;TSS1500;TSS1500	island	NA			NM_001256333	CACNA1G	-0.16221	0.24628
cg10342722	17	55056066		0.328152	0.316522	0.0116304	2.03768	-1.13188	5.50894	0.000115597	0.316208	0.324198	SCPEP1	Body	shore	NA			NM_021626	SCPEP1	0.0791226	0.467034
cg23773581	17	56564131		0.921316	0.943184	-0.0218682	2.45012	4.12589	4.93382	0.000305831	0.408774	-0.258714	HSF5	Body	shore	NA			NM_001080439	HSF5	0.0572862	0.67475
cg12323063	17	67497879		0.134465	0.0813575	0.0531073	1.80034	-3.15892	5.22232	0.000186655	0.350546	0.0413821	MAP2K6	Body	open sea	NA			NM_002758	MAP2K6	0.169015	0.158652
cg21376638	17	70944405		0.813276	0.869597	-0.0563215	-1.77384	2.5324	-5.12011	0.000222049	0.37391	-0.0631626	SLC39A11;SLC39A11	Body;Body	open sea	NA			NM_139177	SLC39A11	0.0753771	0.550034
cg08594554	17	72231318		0.678903	0.577683	0.10122	2.21949	0.911119	5.5829	0.000102345	0.312673	0.394717	TTYH2	Body	open sea	NA			NM_052869	TTYH2	0.14604	0.279844
cg13018120	17	72619962		0.790001	0.858796	-0.0687942	-1.61476	2.30869	-4.6476	0.000504671	0.486537	-0.571748	CD300E	TSS200	open sea	NA			n.a.
cg08436643	17	73257657		0.026174	0.0188878	0.00728614	1.50074	-5.51283	4.30452	0.000932585	0.548879	-0.966723	MRPS7;GGA3;GGA3	TSS200;1stExon;1stExon	island	V$EGR1_01;V$NGFIC_01			NM_015971	MRPS7	0.0687104	0.440597	NM_001172704	GGA3	-0.0123251	0.912109
cg26612088	17	74722779		0.0842164	0.0649013	0.019315	1.66866	-3.67537	4.82862	0.000367187	0.447436	-0.371999	JMJD6;C17orf95;JMJD6;JMJD6;JMJD6	1stExon;TSS200;5'UTR;5'UTR;1stExon	island	NA			NM_001081461	JMJD6	0.27295	0.0655925
cg07366188	17	76220929		0.135024	0.0954978	0.0395258	1.57645	-3.0604	4.52011	0.000632969	0.50792	-0.716052	BIRC5;EPR1;BIRC5;BIRC5	3'UTR;TSS200;3'UTR;3'UTR	open sea	NA			NM_001012270	BIRC5	0.368335	0.0112549
cg20690714	17	76446851		0.79325	0.868724	-0.0754741	-2.55753	2.39653	-6.11331	4.37044e-05	0.22495	0.87183	DNAH17	Body	island	NA			NM_173628	DNAH17	0.098967	0.480551
cg10362542	17	77179709		0.0314906	0.0203101	0.0111805	1.61418	-5.28102	4.66058	0.000493228	0.484563	-0.557231	HRNBP3	5'UTR	island	NA			n.a.
cg06482188	17	77644545		0.715223	0.675972	0.0392503	1.5363	1.26	4.30263	0.000935787	0.548879	-0.96896	-	-	open sea	NA			-
cg05384450	17	77807475		0.886416	0.934109	-0.0476929	-1.52799	3.42562	-4.41176	0.00076855	0.527136	-0.841005	CBX4	3'UTR	island	NA			NM_003655	CBX4	0.150368	0.100926
cg26213496	17	78121307		0.0332379	0.0263222	0.00691573	1.62591	-5.14322	4.70949	0.000452458	0.477632	-0.502775	EIF4A3	TSS1500	island	NA			NM_014740	EIF4A3	0.112681	0.157036
cg23630758	17	78857712		0.93179	0.961884	-0.030094	-1.64073	4.40151	-4.33352	0.000884932	0.544529	-0.932524	RPTOR;RPTOR	Body;Body	island	V$CEBP_C			NM_020761	RPTOR	-0.0824208	0.334454
cg04934595	17	81021419		0.846942	0.700613	0.146328	2.80852	2.11659	4.54563	0.000604808	0.50792	-0.686926	-	-	shelf	NA			-
cg16917903	18	722818		0.794795	0.758817	0.0359785	1.51309	1.99299	4.38837	0.000801573	0.536988	-0.868246	YES1	3'UTR	open sea	NA			NM_005433	YES1	-0.0727647	0.520914
cg12105108	18	2571648		0.057135	0.0398715	0.0172635	1.56933	-4.41582	4.55316	0.000596751	0.50792	-0.678356	METTL4;NDC80;NDC80	TSS200;1stExon;5'UTR	shore	NA			NM_022840	METTL4	0.147432	0.0623676	NM_006101	NDC80	-0.143023	0.198638
cg21226485	18	3262012		0.0292699	0.0160447	0.0132252	2.08578	-5.5815	4.33857	0.000876901	0.543776	-0.926588	MYL12B;MYL12B;MYL12B;MYL12B	TSS200;TSS1500;TSS1500;TSS200	island	NA			NM_001144944	MYL12B	0.100874	0.331708
cg14663022	18	23670713		0.111134	0.0673237	0.0438101	1.77485	-3.43544	4.99611	0.000274638	0.393921	-0.1926	SS18;SS18	TSS200;TSS200	island	NA			NM_005637	SS18	0.110103	0.253053
cg25970832	18	28621651		0.0455822	0.0333826	0.0121997	1.64868	-4.83689	4.78296	0.000397696	0.46055	-0.421811	DSC3;DSC3	Body;Body	island	NA			NM_024423	DSC3	-0.0196929	0.788263
cg20102585	18	29769532		0.83894	0.827029	0.0119111	2.76041	2.68114	4.92549	0.000310271	0.410856	-0.267602	MEP1B	TSS1500	open sea	NA			NM_005925	MEP1B	-0.157546	0.155202
cg15610027	18	32173227		0.156607	0.112025	0.0445813	1.7165	-2.77455	4.96026	0.000292162	0.401826	-0.230566	DTNA;DTNA;DTNA;DTNA	TSS200;5'UTR;5'UTR;5'UTR	open sea	NA			NM_001392	DTNA	-0.13956	0.347748
cg24525646	18	33709861		0.0361485	0.0239515	0.012197	1.65162	-5.08671	4.75348	0.00041879	0.466463	-0.454179	ELP2;SLC39A6;SLC39A6	TSS200;TSS1500;TSS1500	island	V$ELK1_01;V$P300_01			NR_040110	ELP2	-0.0510267	0.590459	NM_012319	SLC39A6	0.084096	0.46792
cg15901997	18	48723744		0.0595846	0.0440585	0.015526	1.55257	-4.38692	4.49776	0.000658744	0.510311	-0.741652	MEX3C;MEX3C	1stExon;5'UTR	island	V$PAX4_01			NM_016626	MEX3C	0.100807	0.298161
cg12907477	18	56117327		0.85709	0.885039	-0.0279485	-1.92972	2.91914	-5.34214	0.000152561	0.324638	0.161458	MIR122	TSS1500	open sea	NA			n.a.
cg17289202	18	56530789		0.0212225	0.0143525	0.00687	1.67135	-5.89101	4.76176	0.000412753	0.463016	-0.445076	ZNF532	5'UTR	island	NA			NM_018181	ZNF532	-0.0446222	0.700139
cg23518678	18	56889748		0.83845	0.829831	0.00861943	1.77772	2.59662	5.05761	0.000247096	0.385851	-0.128047	GRP;GRP;GRP	Body;Body;Body	shelf	NA			n.a.
cg25677027	18	65181755		0.638818	0.617731	0.0210871	1.63179	0.816496	4.34135	0.000872512	0.543776	-0.923323	DSEL	Body	shore	NA			NM_032160	DSEL	0.0641464	0.606454
cg14309500	18	66382077		0.0607284	0.0299927	0.0307357	1.57614	-4.56111	4.56157	0.000587882	0.50767	-0.668794	CCDC102B;TMX3	TSS1500;Body	island	NA			NM_001093729	CCDC102B	-0.0870652	0.474168	NM_019022	TMX3	-0.159989	0.110924
cg27373591	18	70208064		0.519534	0.507575	0.0119588	1.71997	0.102566	4.33762	0.000878409	0.543776	-0.927707	CBLN2	Body	shore	NA			NM_182511	CBLN2	-0.0366911	0.714355
cg24956253	18	70208357		0.488287	0.495298	-0.00701128	1.88917	-0.0582265	5.30648	0.000161967	0.333229	0.125996	CBLN2	Body	shore	NA			NM_182511	CBLN2	-0.0366911	0.714355
cg07544653	18	71959407		0.0502075	0.0290636	0.0211439	1.58752	-4.86455	4.43282	0.000740004	0.518018	-0.816544	CYB5A;CYB5A	TSS200;TSS200	island	NA			NM_148923	CYB5A	0.0918531	0.388424
cg19815565	18	77917615		0.687593	0.491872	0.195722	1.82287	0.718564	5.19978	0.000193918	0.350546	0.0184922	LOC100130522;LOC100130522;PARD6G	Body;Body;3'UTR	shore	NA			n.a.				NM_032510	PARD6G	0.183447	0.193045
cg09450037	19	663107		0.0383775	0.0326863	0.00569118	1.86721	-4.95951	5.31214	0.000160436	0.333229	0.131635	RNF126	1stExon	island	NA			NM_194460	RNF126	-0.098222	0.403882
cg27423433	19	808699		0.940911	0.969973	-0.0290621	-2.67048	4.7685	-5.93397	5.8018e-05	0.262374	0.716057	PTBP1;PTBP1;PTBP1;PTBP1	Body;Body;Body;Body	island	NA			NM_031990	PTBP1	0.190722	0.0672624
cg03157040	19	1861890		0.11081	0.0923141	0.018496	2.01589	-3.29316	5.84447	6.69409e-05	0.262374	0.636223	KLF16	Body	island	NA			NM_031918	KLF16	-0.0838554	0.572651
cg04171554	19	2761892		0.957007	0.883698	0.073309	1.90958	4.14522	4.72366	0.00044132	0.477632	-0.487088	SGTA	Body	island	NA			NM_003021	SGTA	-0.0584433	0.629293
cg23395165	19	4483111		0.932375	0.962709	-0.0303346	-1.56962	4.4452	-4.42328	0.000752798	0.522461	-0.827616	HDGF2;HDGF2	Body;Body	island	NA			n.a.
cg11738485	19	12877000		0.260647	0.43437	-0.173723	-2.48123	-1.17309	-5.60877	9.80938e-05	0.308627	0.419157	HOOK2;HOOK2	Body;Body	island	NA			NM_013312	HOOK2	-0.0354791	0.746007
cg11025793	19	13262015		0.318233	0.271612	0.0466208	1.5505	-1.26392	4.45199	0.000714993	0.512783	-0.794362	IER2;STX10	5'UTR;TSS1500	island	NA			NM_004907	IER2	-0.0336922	0.767783	NM_001271611	STX10	0.251229	0.00640115
cg10613332	19	13368845		0.852297	0.897187	-0.0448905	-2.09643	2.91531	-4.70252	0.000458044	0.478066	-0.510504	CACNA1A;CACNA1A	Body;Body	shelf	NA			NM_001127221	CACNA1A	-0.206906	0.16489
cg25147193	19	13984091		0.261118	0.230515	0.030603	1.56238	-1.68671	4.52732	0.000624878	0.50792	-0.707812	MIR181C	TSS1500	island	NA			n.a.
cg24139898	19	35531817		0.744088	0.772072	-0.0279841	-1.65521	1.86598	-4.64739	0.000504863	0.486537	-0.571989	HPN;HPN	5'UTR;5'UTR	island	NA			NM_182983	HPN	0.175197	0.211052
cg14683738	19	37701593		0.0593156	0.0360873	0.0232283	-1.96987	-4.7956	-4.61857	0.000531288	0.49833	-0.604346	ZNF585B	TSS200	open sea	NA			NM_152279	ZNF585B	0.0984513	0.331042
cg15649011	19	38383452		0.914402	0.94019	-0.0257883	-1.50878	3.83662	-4.37745	0.000817498	0.536988	-0.881003	WDR87	Body	open sea	NA			NM_031951	WDR87	-0.00786248	0.954955
cg18851831	19	40324984		0.112157	0.068664	0.0434926	2.48868	-3.55076	7.05449	1.06179e-05	0.110766	1.60265	DYRK1B;DYRK1B;DYRK1B	TSS200;TSS200;TSS200	island	NA			NM_004714	DYRK1B	0.0262921	0.850139
cg14876077	19	45737873		0.0821491	0.0715398	0.0106094	-2.26142	-3.94251	-4.76068	0.000413531	0.463016	-0.446255	EXOC3L2	TSS1500	island	NA			NM_138568	EXOC3L2	-0.0211498	0.823815
cg26450188	19	46850188		0.0378611	0.0249218	0.0129393	1.84853	-5.171	5.35353	0.000149679	0.322638	0.172735	PPP5C	TSS200	island	NA			NM_006247	PPP5C	-0.00514068	0.962859
cg19825302	19	51107560		0.286587	0.263148	0.0234386	1.68099	-1.48543	4.86613	0.000343954	0.435615	-0.331369	SNAR-F	TSS1500	island	NA			n.a.
cg23928360	19	51108184		0.780803	0.878189	-0.0973861	1.85084	2.67584	5.33535	0.000154307	0.326727	0.154724	SNAR-F	TSS200	shore	NA			n.a.
cg14307477	19	51330469		0.865144	0.873025	-0.00788155	-1.52551	3.01084	-4.38426	0.000807525	0.536988	-0.873042	KLK15;KLK15;KLK15	Body;Body;Body	island	NA			n.a.
cg07472764	19	52785044		0.80757	0.775896	0.0316737	1.77187	2.14009	4.9	0.000324292	0.423686	-0.294904	ZNF766;MIR643	Body;TSS200	open sea	NA			NM_001010851	ZNF766	0.101978	0.303651
cg21747958	19	58740255		0.0291469	0.0181734	0.0109735	1.59972	-5.45368	4.57227	0.000576804	0.505724	-0.656655	ZNF544;ZNF544	5'UTR;1stExon	island	NA			NM_014480	ZNF544	-0.0334521	0.751521
cg06273454	20	17949326		0.0301918	0.0175396	0.0126522	1.77583	-5.40308	5.15139	0.000210524	0.366903	-0.0309578	C20orf72;SNX5;SNX5	TSS1500;5'UTR;TSS200	island	NA			n.a.				NM_152227	SNX5	0.0874186	0.302242
cg06786349	20	19815086		0.868451	0.796141	0.0723095	1.71468	2.47507	4.77838	0.000400904	0.46055	-0.426836	-	-	open sea	NA			-
cg00648301	20	20349241		0.0298048	0.0274368	0.00236802	1.51233	-5.2228	4.37337	0.000823538	0.536988	-0.88578	INSM1	1stExon	island	V$AHRARNT_01			NM_002196	INSM1	-0.309051	0.0365933
cg09953122	20	23471693		0.88979	0.917854	-0.0280646	-2.16832	3.39331	-4.8954	0.000326894	0.423686	-0.299848	CST8	TSS200	open sea	NA			n.a.
cg27459437	20	37464594		0.858447	0.78942	0.0690263	1.67057	2.3948	4.36392	0.000837679	0.536988	-0.896834	PPP1R16B	Body	island	NA			NM_015568	PPP1R16B	-0.0887444	0.4195
cg20852302	20	44784898		0.910338	0.892557	0.0177806	1.49239	3.32244	4.32848	0.000893027	0.544529	-0.938456	-	-	shelf	NA			-
cg12014753	20	50384822		0.0868438	0.0524487	0.0343951	2.25273	-3.86502	5.89507	6.1731e-05	0.262374	0.681535	ATP9A	Body	island	NA			NM_006045	ATP9A	-0.169674	0.0963435
cg04558158	20	57290750		0.861888	0.895677	-0.0337889	-1.55854	2.90847	-4.41219	0.000767949	0.527136	-0.840499	NPEPL1	3'UTR	open sea	NA			NM_001204872	NPEPL1	-0.0456045	0.70297
cg09885502	20	57463991		0.461924	0.257053	0.204871	2.67265	-0.864568	5.43223	0.000131268	0.317572	0.249984	GNAS;GNAS;GNAS;GNAS	3'UTR;TSS200;3'UTR;Body	island	NA			NM_000516	GNAS	-0.203689	0.157933
cg12102151	20	57617922		0.0222325	0.0150548	0.00717775	1.66927	-5.89768	4.7778	0.000401305	0.46055	-0.427462	SLMO2	TSS200	island	NA			NM_001256403	SLMO2	0.13735	0.116846
cg10551166	20	61513963		0.871612	0.833249	0.0383629	2.04585	2.74636	5.51508	0.000114431	0.315765	0.330091	DIDO1	Body	shore	NA			NM_080797	DIDO1	0.00942262	0.935638
cg06427867	21	31588661		0.868676	0.889564	-0.0208876	1.7228	3.05217	4.64265	0.000509114	0.489336	-0.577302	CLDN8	TSS1500	open sea	NA			n.a.
cg24422202	21	31744647		0.830303	0.824436	0.00586691	1.87989	2.46173	5.29851	0.00016415	0.335927	0.118043	KRTAP13-2	TSS200	open sea	NA			n.a.
cg16241541	21	31766922		0.813937	0.817863	-0.00392594	1.64601	2.32898	4.32831	0.000893307	0.544529	-0.93866	KRTAP13-1	TSS1500	open sea	NA			n.a.
cg27150370	21	34863940		0.0581736	0.039085	0.0190886	1.55467	-4.34488	4.394	0.000793495	0.53642	-0.861683	DNAJC28;DNAJC28;DNAJC28	5'UTR;1stExon;TSS200	island	NA			NM_001040192	DNAJC28	0.134044	0.366443	NM_001040192	DNAJC28	0.134044	0.366443
cg00937982	21	38080274		0.180694	0.127275	0.0534198	2.63803	-2.7231	5.62126	9.61096e-05	0.308627	0.430905	SIM2;SIM2	Body;Body	island	NA			NM_009586	SIM2	-0.1667	0.229135
cg00638631	21	39039777		0.900998	0.930557	-0.0295591	-2.44893	3.80699	-5.66073	9.01086e-05	0.301098	0.467868	KCNJ6	Body	island	NA			n.a.
cg21139150	21	46976175		0.347295	0.224517	0.122778	2.53182	-1.35424	4.82936	0.000366714	0.447436	-0.371196	-	-	island	NA			-
cg02456944	21	47288438		0.940225	0.910512	0.0297126	1.61659	3.88985	4.42549	0.000749816	0.522321	-0.825051	PCBP3;PCBP3	Body;Body	shore	NA			NM_001130141	PCBP3	-0.104675	0.4343	NM_001130141	PCBP3	-0.104675	0.4343
cg05200811	21	47581042		0.669867	0.432444	0.237424	2.8156	0.504952	8.16819	2.30367e-06	0.0569541	2.30241	-	-	island	NA			-
cg11766577	21	47581405		0.621172	0.460517	0.160655	1.97098	0.342831	5.58886	0.000101347	0.312548	0.400365	C21orf56;C21orf56	Body;Body	island	NA			n.a.
cg13126279	21	47581558		0.642937	0.509458	0.133479	1.83933	0.552707	5.23327	0.000183234	0.350546	0.0524577	C21orf56;C21orf56	Body;Body	island	V$HTF_01;V$CREB_Q2			n.a.
cg14789911	21	47582049		0.646779	0.429953	0.216826	2.98458	0.411567	8.64729	1.24799e-06	0.0410602	2.55712	C21orf56;C21orf56	Body;Body	island	NA			n.a.
cg25726756	21	47582351		0.799173	0.694765	0.104408	1.85707	1.80232	5.37948	0.000143326	0.321319	0.19833	C21orf56;C21orf56	Body;Body	shore	NA			n.a.
cg07747299	21	47604052		0.233012	0.453329	-0.220317	-2.06982	-1.17108	-5.50647	0.00011607	0.316208	0.321824	C21orf56;C21orf56	5'UTR;5'UTR	shore	NA			n.a.
cg08742575	21	47604166		0.231402	0.441402	-0.21	-1.7719	-1.19462	-4.96191	0.000291331	0.401826	-0.228814	C21orf56;C21orf56	5'UTR;5'UTR	shore	NA			n.a.
cg12016809	21	47604291		0.218563	0.438006	-0.219443	-1.86801	-1.27351	-5.35152	0.000150184	0.322638	0.170744	C21orf56;C21orf56;C21orf56;C21orf56	5'UTR;5'UTR;1stExon;1stExon	shore	NA			n.a.
cg05896524	21	47604654		0.26313	0.535308	-0.272179	-2.13059	-0.838228	-5.8866	6.25722e-05	0.262374	0.673983	C21orf56;C21orf56	TSS1500;TSS1500	shore	NA			n.a.
cg13012494	21	47604986		0.158266	0.365898	-0.207632	-1.81716	-1.81312	-4.77733	0.000401638	0.46055	-0.427981	C21orf56;C21orf56	TSS1500;TSS1500	shelf	NA			n.a.
cg10296238	21	47605174		0.271899	0.628502	-0.356604	-2.61095	-0.546566	-5.91757	5.95534e-05	0.262374	0.701539	C21orf56;C21orf56	TSS1500;TSS1500	shelf	NA			n.a.
cg07633499	22	19467075		0.0988408	0.0747177	0.0241231	1.50186	-3.54506	4.35507	0.000851166	0.539242	-0.907212	UFD1L;UFD1L;CDC45L	TSS1500;TSS1500;TSS1500	island	NA			NM_005659	UFD1L	0.125003	0.144267
cg04852989	22	19974685		0.0452341	0.0443917	0.000842334	-1.9324	-4.80073	-4.47236	0.00068937	0.512436	-0.770859	ARVCF	Body	island	NA			NM_001670	ARVCF	-0.154484	0.288155
cg03311906	22	20376405		0.768292	0.569305	0.198988	3.566	1.35747	9.36275	5.22702e-07	0.027361	2.89376	-	-	shore	NA			-
cg06002800	22	24256011		0.2146	0.188685	0.0259145	1.59774	-2.02787	4.36244	0.000839922	0.536988	-0.898571	-	-	island	NA			-
cg11141652	22	24348549		0.215384	0.243632	-0.028248	-1.70338	-1.89294	-4.70617	0.000455114	0.477632	-0.506461	GSTTP1	TSS1500	open sea	NA			n.a.
cg15242686	22	24348715		0.391534	0.499951	-0.108417	-3.35224	-0.52309	-9.71959	3.45096e-07	0.021086	3.04424	GSTTP1	TSS1500	open sea	NA			n.a.
cg24565820	22	24372926		0.0808964	0.0417261	0.0391703	2.0312	-4.14036	5.8865	6.25825e-05	0.262374	0.673891	LOC391322	TSS200	island	NA			NM_001144931	LOC391322	0.00801926	0.957094
cg25703541	22	24373054		0.123479	0.0836952	0.0397839	1.69792	-3.17097	4.45177	0.000715268	0.512783	-0.794609	LOC391322	TSS200	island	NA			NM_001144931	LOC391322	0.00801926	0.957094
cg04234412	22	24373322		0.488155	0.319319	0.168836	4.52416	-0.365669	12.9367	1.30881e-08	0.00279896	4.01836	LOC391322	Body	island	NA			NM_001144931	LOC391322	0.00801926	0.957094
cg12419862	22	24373484		0.10125	0.0650572	0.0361926	2.01039	-3.58326	5.63166	9.44884e-05	0.308627	0.440674	LOC391322	Body	island	NA			NM_001144931	LOC391322	0.00801926	0.957094
cg01238044	22	24384105		0.297204	0.171278	0.125926	3.20825	-1.80648	9.19285	6.39707e-07	0.027361	2.8182	GSTT1	Body	shore	NA			NM_000853	GSTT1	-0.0711824	0.602144
cg17005068	22	24384525		0.514799	0.336986	0.177813	4.09865	-0.239849	11.7644	3.94782e-08	0.00562844	3.72952	GSTT1	TSS1500	shore	NA			NM_000853	GSTT1	-0.0711824	0.602144
cg17654011	22	30234213		0.0383193	0.0234751	0.0148442	1.64369	-5.024	4.581	0.000567923	0.505724	-0.646764	ASCC2;ASCC2	5'UTR;1stExon	island	NA			NM_001242906	ASCC2	0.179143	0.085878
cg00101453	22	30685584		0.0283977	0.0236664	0.0047313	1.51214	-5.35184	4.32768	0.000894322	0.544529	-0.9394	GATSL3;GATSL3	1stExon;5'UTR	island	NA			NM_001037666	GATSL3	0.0474772	0.720925
cg22496723	22	36960779		0.957971	0.960549	-0.0025779	1.66437	5.00927	4.42172	0.000754903	0.522461	-0.82942	CACNG2	Body	island	NA			NM_006078	CACNG2	-0.116103	0.292291
cg00142150	22	38071001		0.327986	0.189945	0.138041	1.96327	-1.54821	5.43082	0.000131576	0.317572	0.248611	LGALS1	TSS1500	shelf	NA			NM_002305	LGALS1	0.248283	0.0829997
cg08371160	22	39152076		0.0298823	0.016047	0.0138354	1.73594	-5.50337	4.94189	0.000301587	0.406916	-0.250104	UNC84B	TSS200	island	NA			n.a.
cg22822910	22	41463770		0.928634	0.913309	0.0153245	1.61715	3.70587	4.65974	0.000493953	0.484563	-0.55816	-	-	shelf	NA			-
cg15770575	22	42760647		0.63506	0.58931	0.0457501	1.53834	0.718408	4.33682	0.000879673	0.543776	-0.928643	-	-	shelf	NA			-
cg00185829	22	50064374		0.0585222	0.0434249	0.0150974	1.70664	-4.28074	4.48693	0.000671622	0.511768	-0.754087	-	-	shore	NA			-
cg17468267	22	50161123		0.42078	0.46328	-0.0424996	-1.83906	-0.381931	-5.21236	0.000189828	0.350546	0.0312807	-	-	shelf	NA			-

## Sheet: Description
Supplementary Table 2. BS-DMPs (cohort 1, P-value<0.001).
BS-DMPs with adjusted P-value < 0.05 is highlighted in bold.
# when different transcripts/gene are significantly differentially expressed, the best P-value was chosen.
n.a., not available
-, intergenic
