# Supplementary material for: Neuronal methylome reveals CREB-associated neuro-axonal impairment in multiple sclerosis
Source: Clin Epigenetics. 2019 May 30;11:86. doi: 10.1186/s13148-019-0678-1 (PMC6543588; doi:10.1186/s13148-019-0678-1)
Supplement: Supplementary file 4 — Table S3. Canonical pathways and upstream regulators from gene ontology analysis for cohort 1, cohort 2 and meta-analysis. (XLSX 244 kb) [file 13148_2019_678_MOESM4_ESM.xlsx]

## Sheet: TS3 IPA
Supplementary Table 3. Canonical pathways and upstream regulators from gene ontology analysis for cohort 1, cohort 2 and meta-analyses.
Canonical pathways
Cohort 1: BS-DMPs (P-value < 0.001)					Cohort 2: BS-DMPs (adj.P-value < 0.05)					Cohort 2: DMPs and DhMPs (adj.P-value < 0.05)					Cohort 2: DMPs and DhMPs (P-value < 0.001)					Cohort 2: DMPs (adj.P-value < 0.05)					Cohort 2: DMPs (P-value < 0.001)					Cohort 2: DhMPs (adj.P-value < 0.05)					Cohort 2: DhMPs (P-value < 0.001)					Cohort 2: Predicted target genes of differentially methylated miRNAs*					Meta-analysis (adj.P-value < 0.05)
Ingenuity Canonical Pathways	-log(p-value)#	Ratio	Molecules		Ingenuity Canonical Pathways	-log(p-value)#	Ratio	Molecules		Ingenuity Canonical Pathways	-log(B-H p-value)	Ratio	Molecules		Ingenuity Canonical Pathways	-log(B-H p-value)	Ratio	Molecules		Ingenuity Canonical Pathways	-log(B-H p-value)	Ratio	Molecules		Ingenuity Canonical Pathways	-log(B-H p-value)	Ratio	Molecules		Ingenuity Canonical Pathways	-log(B-H p-value)	Ratio	Molecules		Ingenuity Canonical Pathways	-log(B-H p-value)	Ratio	Molecules		Ingenuity Canonical Pathways	-log(B-H p-value)	Ratio	Molecules		Ingenuity Canonical Pathways	-log(B-H p-value)	Ratio	Molecules
Arginine Degradation I (Arginase Pathway)	2.53	0.5	ALDH4A1,OAT		Xenobiotic Metabolism Signaling	2.83	0.0862	MAP3K11,CAMK1,CES2,MAP3K4,PRKCZ,CHST15,UGT2B15,PIK3C3,FGFR4,ABCB1,HDAC4,UGT2B17,HS3ST4,PRKCG,IL4I1,SULT2B1,AHRR,PPP2CB,PPP2R3A,RBX1,PPP2R2B,ALDH18A1,NCOR2,CHST13,UGT1A7 (includes others)		Axonal Guidance Signaling	2.97	0.174	KLC1,MYL10,GLI2,BMP4,ITSN1,WNT3,UNC5B,MMP13,SEMA6B,NTN1,ADAM8,FGFR3,MAP2K2,BAIAP2,UNC5D,ABLIM2,PLXNB2,CHMP1A,TUBB3,NGEF,PRKCQ,KALRN,FES,CFL1,FGFR1,BMP8A,SEMA5A,TLR9,DOCK1,ADAM12,CDC42,RHOA,GNAO1,FZD6,PLCB3,PRKCH,PIK3CD,GNAL,NRP1,MMP21,UNC5A,ARPC1B,SEMA6A,EPHA4,ROBO1,NFATC1,PRKCZ,PPP3R2,NTN5,GNG11,EPHA8,GLI3,TUBA8,NGFR,DCC,PRKAR1B,AKT3,TUBB4A,SHANK2,MAP2K1,PLXNA1,PAK4,GNAS,ADAMTS13,ARHGEF12,PAK6,A…		Axonal Guidance Signaling	7.02	0.32	SLIT3,KLC1,PAPPA2,ADAMTS8,GLI2,BMP4,ITSN1,GNG13,NCK1,PLCH2,NTN1,ADAM8,ADAMTS2,VEGFA,PIK3CG,BAIAP2,PLXNB2,WNT5B,PRKCQ,KALRN,CFL1,RRAS,SEMA5A,TLR9,DOCK1,ADAMTS6,PRKACA,PIK3CD,WNT1,GNAL,NRP1,NTN4,UNC5A,ARPC1B,SEMA6A,GNA11,EPHA4,ABLIM1,PRKCZ,GNG7,EFNB2,AKT1,TUBA8,NGFR,EFNA5,DCC,ADAM19,PRKCE,TUBB4A,PSMD14,TUBA3E,LNPEP,SEMA3G,PLXNA1,ADAMTS13,NRP2,GNA12,MYLPF,PIK3C2G,MYL1,SEMA3A,SEMA4D,MAG,TUBB8,ARPC4,P…		Axonal Guidance Signaling	3.59	0.141	KLC1,MYL10,GLI2,BMP4,ITSN1,WNT3,UNC5B,MMP13,SEMA6B,ADAMTS10,ADAM8,NTN1,MAP2K2,BAIAP2,UNC5D,ABLIM2,ADAMTS16,TUBB3,NGEF,PRKCQ,FES,CFL1,BMP8A,SEMA5A,FGFR1,TLR9,MMP23B,ADAM12,CDC42,RHOA,GNAO1,FZD6,PLCB3,PRKCH,PIK3CD,GNAL,NRP1,MMP21,UNC5A,ARPC1B,SEMA6A,ADAM33,NFATC1,PRKCZ,PPP3R2,EPHA8,GNG11,TUBA8,GLI3,PRKAR1B,DCC,AKT3,TUBB4A,SHANK2,MAP2K1,MMP17,PLXNA1,ARHGEF12,GNAS,PAK6,ADAM15,GNA12,MYLPF,PIK3C2G,ROCK…		Axonal Guidance Signaling	6.21	0.256	SLIT3,PAPPA2,KLC1,ADAMTS8,GLI2,BMP4,ITSN1,GNG13,NCK1,PLCH2,NTN1,ADAM8,ADAMTS2,VEGFA,BAIAP2,WNT5B,PRKCQ,CFL1,RRAS,SEMA5A,TLR9,ADAMTS6,PRKACA,PIK3CD,GNAL,WNT1,NRP1,UNC5A,NTN4,ARPC1B,SEMA6A,ABLIM1,PRKCZ,GNG7,AKT1,TUBA8,EFNA5,DCC,PRKCE,TUBB4A,PSMD14,TUBA3E,LNPEP,SEMA3G,PLXNA1,MYLPF,GNA12,PIK3C2G,SEMA3A,SEMA4D,MAG,TUBB8,PLCB2,MYL10,WNT3,EPHB2,UNC5B,CXCL12,SEMA6B,MMP13,TUBB,MAP2K2,CFL2,FGFR4,UNC5D,ABLI…		Intrinsic Prothrombin Activation Pathway	1.54	0.214	F10,KLK11,KLK7,KLK14,KLK1,COL11A2,COL18A1,KLK10,F2		Calcium Signaling	2	0.189	CAMK1D,MYH8,TNNT3,GRIN2D,GRIA1,CACNA1H,CHRNB4,MYH11,MYH7B,SLC8B1,NFATC1,CABIN1,CAMK2D,TRPV6,RYR1,ASPH,CACNA2D3,CACNA1G,HDAC9,HDAC4,CACNA1D,ITPR2,CHRNA9,RYR2,CREBBP,CACNA1C,ATP2A3,SLC8A2,MYH7,CREB5,CACNA1A,MYL1,ATP2B2,CACNA2D1,ITPR3,CACNG5,PRKAG2,CHRNB3,SLC8A1		Axonal Guidance Signaling	4.44	0.225	PRKACB,DPYSL2,RAF1,MAPK1,ITSN1,WNT3,FZD3,PIK3R1,SOS2,WASL,GNB5,KRAS,LIMK1,ROCK2,VEGFA,SEMA6D,CFL2,PPP3R1,ADAM23,PLCB1,SRGAP2,IRS2,ARHGEF11,RASA1,ADAMTS5,FRS2,PRKD1,ATM,ITGA4,EPHA7,PAPPA,SEMA5A,PTCH1,ITGA5,FGFR2,MMP2,PLCL2,DPYSL5,RAP1A,PIK3R3,HERC2,DOCK1,SRGAP3,GAB1,ADAM12,CDC42,ARPC2,FZD6,PAK5,RAP1B,FZD10,PIK3CA,RGS3,NTN4,EPHA4,CRK,ROBO1,PDGFC,EIF4E,SEMA4C,EFNB2,NFAT5,PPP3CB,IGF1,SDC2,SRGAP1,EFNB…		CREB Signaling in Neurons	9.66	0.415	GRIN2A,GRM3,ADCY4,CACNA1H,PLCH2,GRIA4,CACNG2,PLCD3,GNB4,CAMK2A,CAMK2D,GNAT1,GNA15,ADCY5,GRIN2C,PIK3CG,FGFR4,PLCB1,IRS2,ATM,GRIK1,CACNA1G,AKT2,PRKCQ,GRM8,GRM1,CREBBP,CACNA1C,POLR2H,GNG3,ITPR1,GRM4,CREB5,GRM7,ADCY9,GAB1,POLR2E,PRKCD,ITPR3,CACNA2D1,PRKACA,GNB2,PLCB3,PRKCH,PIK3CD,ADCY10,GNAL,CAMK2G,CACNA1I,CAMK4,CACNG4,GRID2,GRID1,GNA11,PIK3R5,GNA14,PRKCZ,GNG7,PLCH1,EP300,GNG11,KL,PRKAR1B,AKT3,ADCY8,…
Opioid Signaling Pathway	2.01	0.0494	MAP2K6,CACNA1G,CACNG2,YES1,LCK,GNAS,OPRM1,GRK5,KCNJ6,CREB5,PRKCZ,CACNA1A		HIPPO signaling	2.75	0.126	PPP2CB,DLG1,DLG5,SAV1,YWHAG,YAP1,PPP2R3A,PPP2R2B,BTRC,PARD3,PRKCZ		Protein Kinase A Signaling	2.97	0.177	MYL10,PTPN14,SMAD3,GSK3A,NTN1,TH,DUSP3,MAP2K2,PTPRO,ADCY5,PDE6B,PPP1R14C,PTPRE,PTPRG,PRKCQ,PTPRD,ADD2,ITPR2,CREBBP,PPP1R14A,PPP1R11,PDE4B,TCF3,CREB5,ANAPC4,PYGM,RHOA,ITPR3,PTPRS,PLCB3,PRKCH,PTPN21,FLNB,PTK2B,PTPN9,PPP1R3C,DUSP22,PTPN12,HNF1A,NFATC1,PTPRF,PRKCZ,PPP3R2,PTPN4,GNG11,PTPRJ,GLI3,DUSP26,NGFR,PRKAR1B,DCC,RYR1,PDE4D,CHUK,MAP2K1,CAMK2B,GNAS,PTPRK,PDE9A,MYLPF,RYR2,PLD6,TCF7L1,MYL1,ROCK1,PRK…		CREB Signaling in Neurons	5.61	0.363	PLCB2,GRIN2A,POLR2D,ADCY4,CACNA1H,GNG13,PLCH2,FGFR3,CAMK2D,MAP2K2,ADCY5,PIK3CG,FGFR4,GRM6,GRIK1,CACNA1G,CACNG6,PRKCQ,RRAS,GRM8,GRM1,ITPR2,FGFR1,CREBBP,CACNA1C,GNG3,GRM4,CREB5,TLR9,CACNA1A,ATF2,GRM7,ADCY9,ITPR3,CACNG5,CACNA2D1,GNAO1,PRKACA,GNAT2,PLCB3,PRKCH,PIK3CD,RPS6KA1,GNAL,CACNA1I,CACNG4,GRIA1,GRIN2D,GRID2,GNA11,PIK3R5,PRKCZ,GNG7,GNG11,POLR2C,AKT1,PRKAR1B,PRKCE,AKT3,CACNB2,GRIK2,CACNG8,CACNA2D…		Opioid Signaling Pathway	3.59	0.171	NOS1,GRIN2A,CACNG4,GRIN2D,CACNA1H,RGS12,AP2A2,PRKCZ,PPP3R2,TH,GNG11,ARRB1,MAP2K2,ADCY5,PRKAR1B,AKT3,RYR1,RGS13,RPS6KA2,MAP2K1,CAMK2B,CACNA1G,GRIN2B,GRIN1,PRKCQ,RGS20,GNAS,CREBBP,PIK3C2G,CACNA1C,GRK5,RGS6,GRIN3A,PRKAR2B,CDC42,GNAO1,ADCY1,ITPR3,CACNA2D1,PRKAG2,PRKCH,GNAL		CREB Signaling in Neurons	5.61	0.302	PLCB2,GRIN2A,POLR2D,CACNA1H,GNG13,PLCH2,MAP2K2,ADCY5,FGFR4,GRM6,GRIK1,CACNA1G,CACNG6,PRKCQ,RRAS,GRM1,ITPR2,FGFR1,CREBBP,CACNA1C,GRM4,GNG3,TLR9,ATF2,GRM7,ADCY9,ITPR3,CACNA2D1,GNAO1,PRKACA,GNAT2,PLCB3,PRKCH,PIK3CD,RPS6KA1,GNAL,CACNA1I,CACNG4,GRIN2D,PIK3R5,PRKCZ,GNG7,GNG11,AKT1,PRKAR1B,PRKCE,AKT3,CACNB2,GRIK2,CACNG8,MAP2K1,CACNA2D3,CAMK2B,GRIN2B,GRIN1,ADCY2,GNAS,GNA12,PIK3C2G,PRKAR2B,PRKCI,GRIK4,ADC…							Cardiac β-adrenergic Signaling	1.64	0.199	PDE7A,PDE3A,ADCY4,GNG11,PPP1R12A,ADCY5,TDP2,PDE4D,PPP2R5C,PDE6B,PPP1R14C,CACNA1D,GNAS,PDE9A,PDE10A,RYR2,CACNA1C,PPP1R14A,ATP2A3,SLC8A2,PLD6,GNG3,CACNA1A,PDE6H,AKAP13,PPP2CB,PRKAG2,SLC8A1		HGF Signaling	4.44	0.319	RAP1B,MAP2K4,RAF1,PIK3CA,MAP3K11,MAPK1,PIK3R1,SOS2,KRAS,MAP3K5,CCND1,SOS1,AKT3,PRKCE,IRS2,FRS2,PRKD1,ITGA4,MAP3K2,ATM,ETS1,MAP3K9,MAP3K1,ITGA5,FGFR2,MAPK9,STAT3,RAP1A,PIK3R3,DOCK1,MAP3K12,GAB1,CDC42,CDKN1A,ELK3,MAP3K3		Opioid Signaling Pathway	6.27	0.362	MAP2K4,RGS9,PLD2,GRIN2A,CAMK1,AP2B1,ADCY4,CACNA1H,NOS3,CACNG2,MYC,TH,LCK,CAMK2A,CAMK2D,ADCY5,GRIN2C,PIK3CG,RYR3,RGS10,PLCB1,RGS14,RGS13,FGR,CACNA1G,GRK4,RPS6KB1,AKT2,PRKCQ,MAPK4,CREBBP,RAC1,CACNA1C,GRK5,ITPR1,CREB5,PDE1C,ADCY9,PRKCD,ITPR3,PDE1B,CACNA2D1,PRKACA,PRKCH,ADCY10,GNAL,CAMK2G,CACNA1I,FYN,CAMK4,RGS3,CACNG4,MAPK15,GRK1,RGS12,SLC12A5,PRKCZ,GNG7,EP300,BLK,GNG11,ARRB1,PRKAR1B,AKT3,RPS6KA2,ADC…
Th1 Pathway	1.92	0.0593	MAP2K6,CD28,NOTCH2,DLL1,HLA-DRB1,HLA-DPA1,HLA-DRB5,IFNA1/IFNA13		Clathrin-mediated Endocytosis Signaling	2.58	0.0918	AP2B1,GAK,CLTC,ARPC5,DNM3,SH3GLB1,F2,FGF1,ITGB2,ARRB2,PIK3C3,FGFR4,TFRC,STAM,HGS,ACTG1,MYO1E,PPP3CA,CLU		Dopamine-DARPP32 Feedback in cAMP Signaling	2.84	0.22	NOS1,GRIN2A,PPP1R3C,GRIN2D,KCNJ16,CSNK1A1,ATP2A2,PRKCZ,PPP3R2,KCNJ4,ADCY5,PRKAR1B,PPP2R2C,PPP2R5C,DRD4,PPP1R14C,GRIN2B,GRIN1,GNAS,PRKCQ,CSNK1G2,ITPR2,CREBBP,CACNA1C,PPP1R14A,ATP2A3,PPP1R11,CREB5,GRIN3A,PPP2CB,PRKAR2B,ITPR3,ADCY1,PRKAG2,PLCB3,PRKCH		G-Protein Coupled Receptor Signaling	4.42	0.325	PLCB2,HTR2B,PDE3A,ADCY4,LHCGR,PDPK1,FGFR3,LTB4R,CAMK2D,MAP2K2,ADCY5,PIK3CG,CNR2,FGFR4,HTR7,RGS10,GRM6,TDP2,RGS14,PDE6B,ADRA1B,HRH2,RRAS,PDE10A,GRM1,GRM8,FGFR1,CNR1,CREBBP,RGS4,PDE4B,GRM4,STAT3,TLR9,CREB5,CHRM5,PDE6H,ATF2,GRM7,S1PR3,ADCY9,NPR3,RAP1GAP,GNAO1,PRKACA,PLCB3,PIK3CD,RPS6KA1,GNAL,PDE7A,PTK2B,PTGDR,TBXA2R,GNA11,CHRM4,PDE4A,PIK3R5,HTR1D,RAPGEF4,RGS12,HRH3,BRAF,SYNGAP1,AKT1,PRKAR1B,PRKCE,AK…		RhoGDI Signaling	3.59	0.189	MYL10,ARPC1B,ARHGDIG,RHOT2,GNG11,RHOT1,CDH3,ARHGAP12,ARHGEF3,DLC1,ARHGEF4,GNAS,ARHGEF12,PAK6,CFL1,MYLPF,GNA12,CREBBP,GRIP1,ARHGEF17,ROCK1,CDH2,CDH12,CDC42,PIP5K1C,RHOA,GNAO1,ACTG1,ESR2,ESR1,ARHGEF10,GNAL,ARHGAP8/PRR5-ARHGAP8		Opioid Signaling Pathway	4.8	0.28	GRIN2A,CACNA1H,AP2A2,TH,MAP2K2,ADCY5,RGS10,RGS14,RGS13,FGR,CACNA1G,CACNG6,PRKCQ,RRAS,ITPR2,CLTC,CREBBP,RGS4,CACNA1C,GRK5,RGS6,GRIN3A,ATF2,ADCY9,CDC42,ITPR3,CACNA2D1,PENK,GNAO1,PRKACA,PRKCH,RPS6KA1,GNAL,MAP2K6,CACNA1I,NOS1,CACNG4,GRIN2D,GRK1,RGS12,PRKCZ,GNG7,PPP3R2,BRAF,GNG11,AKT1,ARRB1,PRKAR1B,PRKCE,AKT3,RYR1,CACNB2,RPS6KA2,CACNG8,MAP2K1,CACNA2D3,CAMK2B,GRIN2B,GRIN1,ADCY2,GNAS,RGS20,PIK3C2G,PRKAR…							Hepatic Fibrosis / Hepatic Stellate Cell Activation	1.64	0.182	MYH8,SMAD3,MMP13,COL4A2,MYH11,MYH7B,COL15A1,BCL2,COL5A1,CXCL3,EDN1,IL1RL2,CYP2E1,HGF,NGFR,COL11A2,COL18A1,EGFR,IL4R,VCAM1,FLT1,FLT4,SMAD7,MYH7,BAX,MYL1,LY96,IGF2,COL13A1,COL6A3,COL23A1,KDR,COL25A1,COL7A1		NGF Signaling	4.44	0.314	RAP1B,MAP2K4,RAF1,PIK3CA,MAP3K11,MAPK1,PIK3R1,SOS2,RPS6KA3,TRIO,CRK,KRAS,MAP3K5,EP300,ROCK2,SOS1,CREB1,AKT3,IRS2,RPS6KA2,FRS2,MAP3K2,ATM,MAP3K9,RPS6KB1,MAP3K1,FGFR2,MAPK9,RPS6KA5,CREB5,RAP1A,ROCK1,PIK3R3,MAP3K12,GAB1,CDC42,MAP3K3		Thrombin Signaling	6.04	0.373	CAMK1,MPRIP,MYL2,ADCY4,PLCH2,GATA2,ROCK2,PLCD3,GNB4,RHOG,CAMK2A,CAMK2D,GNAT1,GNA15,ADCY5,PIK3CG,FGFR4,PLCB1,IRS2,ATM,RPS6KB1,AKT2,ARHGEF4,PRKCQ,GNG3,ITPR1,MYL7,ADCY9,RHOQ,GAB1,PRKCD,ARHGEF16,ITPR3,GNB2,PLCB3,PRKCH,PIK3CD,ADCY10,ARHGEF10,FNBP1,GNAL,CAMK2G,GATA5,CAMK4,GNA11,PIK3R5,EGF,GNA14,MAPK11,RHOH,PRKCZ,GNG7,PLCH1,GNG11,KL,AKT3,GATA6,ADCY8,GNB1L,MAP2K1,MYL12B,PRKCA,EGFR,CAMK2B,GNG4,GNAS,ARHGEF…
Aldosterone Signaling in Epithelial Cells	1.84	0.0536	DNAJC28,DNAJC17,SCNN1G,HSPE1,ASIC3,HSPD1,PLCH2,PIP4K2A,PRKCZ		Mechanisms of Viral Exit from Host Cells	2.02	0.146	CHMP6,SH3GLB1,ACTG1,PRKCZ,VPS4A,PRKCG		Actin Cytoskeleton Signaling	2.84	0.198	MYL10,FN1,ARPC1B,MYH8,TRIO,MYH11,SSH1,SLC9A1,MYH7B,F2,FGFR3,CYFIP2,MAP2K2,BAIAP2,FGF23,ARHGAP24,MAP2K1,MATK,VAV2,PAK4,ARHGEF4,ARHGEF12,PAK6,CFL1,MYLPF,GNA12,FGFR1,ACTN2,PIK3C2G,TLR9,MYL1,FGF6,FGF17,ROCK1,DOCK1,APC2,CDC42,CYFIP1,PIP5K1C,RHOA,VAV3,PIK3CD,FGF22,PIP4K2A,ACTG1		Opioid Signaling Pathway	4.42	0.333	GRIN2A,CAMK1D,ADCY4,CACNA1H,AP2A2,TH,CAMK2D,MAP2K2,ADCY5,PIK3CG,RGS10,RGS14,RGS13,FGR,CACNA1G,CACNG6,PRKCQ,RRAS,ITPR2,CREBBP,CLTC,RGS4,CACNA1C,GRK5,RGS6,CREB5,CACNA1A,GRIN3A,ATF2,ADCY9,CDC42,ITPR3,CACNG5,CACNA2D1,PENK,GNAO1,PRKACA,RGS11,PRKCH,RPS6KA1,GNAL,NOS1,CACNA1I,MAP2K6,CACNG4,GRIN2D,GRK1,RGS12,PRKCZ,GNG7,PPP3R2,BRAF,ARRB1,GNG11,AKT1,PRKAR1B,PRKCE,AKT3,RYR1,CACNB2,RPS6KA2,CTNNB1,CACNG8,CACNA…		Dopamine-DARPP32 Feedback in cAMP Signaling	3.12	0.184	NOS1,GRIN2A,GRIN2D,PPP1R3C,CSNK1A1,KCNJ16,ATP2A2,PRKCZ,PPP3R2,KCNJ4,ADCY5,PRKAR1B,PPP2R2C,PPP1R14C,GRIN1,GRIN2B,GNAS,PRKCQ,CSNK1G2,CREBBP,CACNA1C,ATP2A3,PPP1R11,GRIN3A,PRKAR2B,ADCY1,ITPR3,PRKAG2,PLCB3,PRKCH		Molecular Mechanisms of Cancer	4.05	0.241	PLCB2,BMP4,TGFBR1,JAK1,WNT3,AXIN1,DIRAS3,SMAD3,NCSTN,CDKN2C,ARHGEF1,GSK3A,RB1,ZBTB17,CTNNA2,MAP2K2,CCND3,ADCY5,TGFB1,FGFR4,HIPK2,SMAD1,WNT5B,TP53,ARHGEF4,PRKCQ,TFDP1,RRAS,BMP8A,FGFR1,TYK2,CREBBP,CDK6,ARHGEF17,TCF3,TLR9,ADCY9,DAXX,CDK11B,CDC42,RHOA,E2F1,GNAO1,PRKACA,FZD6,GNAT2,PLCB3,PIK3CD,PRKCH,ARHGEF10,GNAL,WNT1,MAP2K6,RALA,CDK3,RHOT2,PIK3R5,ABL1,MAP3K5,JAK2,CDK10,PRKCZ,BCL2,DIABLO,CDC25B,BRAF,S…							Opioid Signaling Pathway	1.64	0.169	NOS1,CAMK1D,GRIN2D,ADCY4,CACNA1H,RGS12,AP2A2,PRKCZ,TH,CAMK2D,GNG11,MAP2K2,ADCY5,PIK3CG,RGS14,RYR1,RPS6KA2,CTNNB1,CACNA2D3,FGR,CACNA1G,GNAS,CACNA1D,RRAS,ITPR2,RYR2,CREBBP,RGS7,PIK3C2G,CACNA1C,CREB5,RGS6,CACNA1A,OPRD1,CDC42,CACNA2D1,ITPR3,CACNG5,PENK,PRKAG2,RGS11		Cardiac Hypertrophy Signaling	4.44	0.26	MAP2K4,PRKACB,RAF1,MAP3K11,MAPK1,PIK3R1,GNB5,HAND1,KRAS,TGFBR2,ROCK2,RHOB,PPP3R1,PLCB1,IRS2,FRS2,MAP3K2,ATM,RPS6KB1,MAP3K9,CACNA1C,FGFR2,PLCL2,RAP1A,PIK3R3,ADCY9,MAP3K12,RHOQ,RND3,GAB1,RAP1B,PIK3CA,MAP3K5,EIF4E,EP300,HAND2,ADRB1,IGF1,PPP3CB,CREB1,SOS1,PPP3CA,RHOC,MAP3K1,ADCY3,MEF2A,MAPK9,ADSS,ROCK1,CALM1 (includes others),RHOV,MAPK14,PRKAR2B,MEF2D,ADCY1,MEF2C,MAP3K3		Role of NFAT in Cardiac Hypertrophy	6.04	0.365	MAP2K4,CAMK1,LIF,ADCY4,CACNA1H,PLCH2,CACNG2,PLCD3,GNB4,CAMK2A,CAMK2D,ADCY5,PIK3CG,HDAC11,FGFR4,HDAC7,PLCB1,IRS2,ATM,CACNA1G,AKT2,HDAC4,PRKCQ,CACNA1C,SLC8A2,ITPR1,GNG3,ADCY9,HDAC3,GAB1,PRKCD,ITPR3,CACNA2D1,PRKACA,GNB2,PLCB3,PRKCH,PIK3CD,ADCY10,CAMK2G,CACNA1I,CAMK4,CACNG4,PIK3R5,MAPK11,PRKCZ,GNG7,PLCH1,EP300,GNG11,KL,PRKAR1B,IGF1R,AKT3,ADCY8,GNB1L,CACNA2D4,MAP2K1,CACNA2D3,PRKCA,CAMK2B,GNG4,GNAS,CAC…
Prostanoid Biosynthesis	1.78	0.222	PTGES2,TBXAS1		Integrin Signaling	1.99	0.0822	ARHGAP26,MAP3K11,ASAP1,RHOC,ARPC5,ROCK1,PTK2,ITGB2,DOCK1,PIK3C3,FGFR4,ITGAV,CAPN2,CAPN9,RHOF,TSPAN4,NEDD9,ACTG1		Synaptic Long Term Potentiation	2.84	0.238	GRIN2A,GRIN2D,PPP1R3C,PRKCZ,PPP3R2,MAP2K2,PRKAR1B,MAP2K1,CAMK2B,GRIN1,GRIN2B,PPP1R14C,PRKCQ,ITPR2,GRM8,CREBBP,CACNA1C,PPP1R14A,PPP1R11,GRM4,CREB5,GRIN3A,GRM7,PRKAR2B,ITPR3,ADCY1,PRKAG2,PLCB3,PRKCH		Protein Kinase A Signaling	4.1	0.297	TGFBR1,PHKG2,ADCY4,GNG13,GSK3A,PTPN5,PLCH2,NTN1,PTPRC,DUSP3,PTPRO,DUSP11,TDP2,PDE6B,PTPRG,PRKCQ,ADD2,CREBBP,TCF3,CREB5,PTP4A1,ATF2,AKAP13,CREM,ITPR3,ANAPC5,PRKACA,HIST1H1D,PTPRA,FLNB,PDE7A,PTK2B,PTPN13,PTPN9,PPP1R3C,DUSP22,GRK1,PTPN12,PRKCZ,GNG7,PTPN4,PTPRJ,NGFR,DCC,PRKCE,PDE4D,RYR1,CTNNB1,CAMK2B,CNGA4,PTPRK,MYLPF,PLD6,MYL1,CDC14B,ADCY1,PTGS2,EYA1,TCF7L2,PTPN22,PLCB2,MYL10,PTPN14,SMAD3,PDE3A,TIMM…		Netrin Signaling	3.12	0.262	CACNA1G,UNC5A,CACNG4,UNC5B,CACNA1H,CACNA1C,NFATC1,NTN1,PPP3R2,PRKAR2B,CACNA2D1,PRKAG2,DCC,PRKAR1B,UNC5D,ABLIM2,RYR1		Protein Kinase A Signaling	4.05	0.239	PLCB2,MYL10,TGFBR1,PHKG2,PTPN14,PDE3A,SMAD3,TIMM50,GNG13,GSK3A,PTPN5,PLCH2,NTN1,PTPRC,TH,MAP2K2,PTPRO,ADCY5,TGFB1,DUSP11,PDE6B,PPP1R14C,PTPRE,PTPRG,PRKCQ,ADD2,ITPR2,CREBBP,PPP1R11,GNG3,PDE4B,TCF3,PTPDC1,ATF2,ADCY9,EPM2A,AKAP13,ANAPC4,PYGM,RHOA,ITPR3,PRKACA,PTPRS,PLCB3,HIST1H1D,PRKCH,PTPRA,SIRPA,PTPN21,FLNB,PDE7A,TNNI2,PTK2B,PTPN9,PPP1R3C,PDE4A,UBASH3B,GRK1,HNF1A,NFATC1,PRKCZ,PTPRF,GNG7,CDC25B,PPP…							Axonal Guidance Signaling	1.59	0.146	GLI2,WNT3,ITSN1,WASL,CXCL12,MMP13,ADAM8,FGFR3,MAP2K2,SUFU,PIK3CG,BAIAP2,UNC5D,ABLIM2,PLXNB2,CHMP1A,NGEF,KALRN,RRAS,BMP8B,GNG3,TLR9,DOCK1,EPHA6,CDC42,GNAT2,PLCB3,NRP1,MMP21,ARPC1B,BMP2,GNA11,ABL1,EPHA4,ROBO1,WNT8B,NFATC1,PRKCZ,EFNB2,GNG11,NTN5,GLI3,GLIS1,NGFR,ADAM19,DCC,PSMD14,TUBA3E,SHANK2,PLXNA1,PAK4,GNAS,ADAMTS13,ARHGEF12,PLXNC1,NRP2,ADAM15,CXCR4,GNA12,PIK3C2G,MYL1,FZD4,PRKAG2,EPHB3,SEMA4B,ARPC4		B Cell Receptor Signaling	4.39	0.278	RAP1B,MAP2K4,RAF1,PIK3CA,MAP3K11,MAPK1,PIK3R1,SOS2,KRAS,MAP3K5,BCL6,OCRL,EP300,PTEN,NFKBIA,NFAT5,CFL2,PPP3CB,PPP3R1,SOS1,CREB1,AKT3,IRS2,FRS2,PPP3CA,MAP3K2,ATM,ETS1,MAP3K9,RPS6KB1,EGR1,MAP3K1,FGFR2,MAPK9,CREB5,RAP1A,PIK3R3,MAP3K12,CALM1 (includes others),EBF1,MAPK14,GAB1,FOXO1,SYNJ1,CDC42,MEF2C,MAP3K3		Neuropathic Pain Signaling In Dorsal Horn Neurons	5.61	0.426	GRIN2A,CAMK1,CAMK4,GRM3,BDNF,PIK3R5,PLCH2,GRIA4,PRKCZ,PLCH1,TACR1,PLCD3,KCNN1,CAMK2A,CAMK2D,GRIN2C,KL,PIK3CG,FGFR4,PRKAR1B,PLCB1,IRS2,KCNQ3,PRKCA,ATM,CAMK2B,GRIN2B,GRIN1,PRKCQ,GRM1,GRM8,ITPR1,GRM4,KCNH2,PRKCG,GRM5,GRM7,PLCB4,KCNQ2,GAB1,PRKCD,ITPR3,PRKACA,PRKAG2,PLCB3,PRKCH,PIK3CD,PIK3CB,CAMK2G
Gustation Pathway	1.61	0.0519	GNAT3,CACNA1G,CACNG2,SCNN1G,PDE12,ASIC3,PDE4B,CACNA1A		Proline Biosynthesis I	1.94	0.5	ALDH18A1,PYCR1		Opioid Signaling Pathway	2.83	0.193	NOS1,GRIN2A,CACNG4,GRIN2D,CACNA1H,RGS12,AP2A2,PRKCZ,PPP3R2,TH,GNG11,ARRB1,MAP2K2,ADCY5,PRKAR1B,AKT3,RYR1,RGS13,RPS6KA2,MAP2K1,CAMK2B,CACNA1G,GRIN2B,GRIN1,GNAS,RGS20,PRKCQ,ITPR2,RYR2,CREBBP,PIK3C2G,CACNA1C,GRK5,CREB5,RGS6,GRIN3A,OPRD1,PRKAR2B,CDC42,CACNA2D1,ITPR3,GNAO1,ADCY1,PRKAG2,RGS11,PRKCH,GNAL		Molecular Mechanisms of Cancer	4.1	0.297	BMP4,TGFBR1,AXIN1,ADCY4,NCSTN,CDKN2C,GSK3A,ARHGEF1,RB1,ZBTB17,CCND3,PIK3CG,HIPK2,WNT5B,TP53,ARHGEF4,PRKCQ,TFDP1,RRAS,CREBBP,ARHGEF17,TCF3,TLR9,DAXX,CCND2,E2F1,PRKACA,PIK3CD,CFLAR,ARHGEF10,GNAL,WNT1,MAP2K6,RALA,CDK3,RHOT2,GNA11,MAP3K5,JAK2,CDK10,PRKCZ,DIABLO,SYNGAP1,JUN,AKT1,PRKCE,ARHGEF3,CTNNB1,CAMK2B,GNA12,PIK3C2G,ADCY1,RBPJ,JAK3,LRP1,CTNND1,PLCB2,JAK1,WNT3,DIRAS3,SMAD3,FGFR3,CTNNA2,CAMK2D,MAP2K…		Synaptic Long Term Potentiation	3.04	0.198	PPP1R14C,GRIN2B,GRIN1,GRIN2A,PRKCQ,GRIN2D,PPP1R3C,CREBBP,CACNA1C,PPP1R11,GRM4,PRKCZ,GRIN3A,GRM7,PPP3R2,PRKAR2B,MAP2K2,ADCY1,ITPR3,PRKAG2,PRKAR1B,PLCB3,PRKCH,MAP2K1,CAMK2B		Colorectal Cancer Metastasis Signaling	4.05	0.266	TGFBR1,JAK1,WNT3,AXIN1,SMAD3,DIRAS3,MMP13,GNG13,IL6,VEGFA,MAP2K2,ADCY5,TGFB1,FGFR4,WNT5B,TP53,RRAS,FGFR1,TYK2,IL6R,STAT3,GNG3,TCF3,TLR9,ADCY9,MMP23B,RHOA,PRKACA,FZD6,PIK3CD,WNT1,MMP21,RHOT2,PIK3R5,JAK2,HNF1A,GNG7,BRAF,GNG11,JUN,AKT1,ARRB1,RHOT1,PRKAR1B,DCC,AKT3,MMP11,MAP2K1,MMP17,EGFR,LRP5,ADCY2,GNAS,MMP28,PIK3C2G,TCF7L1,TLR4,PRKAR2B,ADCY1,PRKAG2,PTGS2,JAK3,LRP1,WNT11,TCF7L2,WNT5A							CREB Signaling in Neurons	1.49	0.17	GRID2,GRIN2D,ADCY4,GRIA1,GNA11,CACNA1H,PRKCZ,FGFR3,CAMK2D,GNG11,POLR2C,MAP2K2,ADCY5,PIK3CG,GRIK2,CACNA2D3,CACNA1G,GNAS,CACNA1D,RRAS,ITPR2,GRM8,GNA12,CREBBP,PIK3C2G,CACNA1C,GNG3,CREB5,TLR9,CACNA1A,CACNA2D1,ITPR3,CACNG5,PRKAG2,PLCB3,GNAT2		TGF-β Signaling	3.88	0.33	RAP1B,MAP2K4,RAF1,MAPK1,SOS2,SKI,BMPR2,KRAS,SMAD5,TGIF1,EP300,TGFBR2,SOS1,SMAD1,ZFYVE9,RUNX3,SMAD2,SMAD7,SMAD6,MAPK9,PITX2,RAP1A,INHBB,ACVR1B,MAPK14,RNF111,CDC42,ACVR2A,PMEPA1		Glutamate Receptor Signaling	5.44	0.526	GRIN2A,SLC1A4,CAMK4,GRM3,SLC17A6,GRID2,GRID1,SLC1A3,SLC38A1,GRIA4,GNG7,GNG11,GRIN2C,DLG4,HOMER1,GRIK1,GRIN1,GRIN2B,GRM1,GRM8,GLS,GRIK3,SLC1A1,GRM4,GRM7,GRM5,CALM1 (includes others),GRIK4,GLUL,SLC1A2
Th1 and Th2 Activation Pathway	1.59	0.0486	MAP2K6,CD28,NOTCH2,DLL1,HLA-DRB1,CCR4,HLA-DPA1,HLA-DRB5,IFNA1/IFNA13		Role of CHK Proteins in Cell Cycle Checkpoint Control	1.87	0.123	PPP2CB,PPP2R3A,PPP2R2B,CDKN1A,MDC1,E2F3,BRCA1		RhoGDI Signaling	2.77	0.209	MYL10,ARPC1B,ARHGDIG,RHOT2,GNG11,CDH3,RHOT1,ARHGAP12,ARHGEF3,DLC1,PAK4,ARHGEF4,GNAS,ARHGEF12,PAK6,CFL1,MYLPF,GNA12,CREBBP,ARHGEF17,GRIP1,MYL1,ROCK1,CDH2,CDH12,CDC42,PIP5K1C,RHOA,GNAO1,ARHGDIA,PIP4K2A,ARHGEF10,ACTG1,ESR2,ESR1,GNAL,ARHGAP8/PRR5-ARHGAP8		Ephrin Receptor Signaling	3.58	0.343	GRIN2A,ITSN1,EPHB2,AXIN1,WASL,CXCL12,GNG13,NCK1,VEGFA,MAP2K2,CFL2,PIK3CG,NGEF,CFL1,KALRN,RRAS,CREBBP,STAT3,GNG3,CREB5,PDGFB,GRIN3A,ATF2,EPHA6,CDC42,RHOA,GNAO1,GNAT2,GNAL,ARPC1B,PDGFA,PTPN13,GRIN2D,GNA11,ABL1,EPHA4,JAK2,GNG7,EFNB2,GNG11,EPHA8,AKT1,SDC2,SORBS1,EFNA5,AKT3,MAP2K1,GRIN2B,GRIN1,PAK4,GNAS,PAK6,CXCR4,GNA12,PIK3C2G,EFNA4,FGF1,ROCK1,EPHB3,ARPC4		Thrombin Signaling	3.03	0.166	MYL10,RHOT2,PDPK1,GATA2,PRKCZ,F2,GNG11,MAP2K2,RHOT1,ADCY5,AKT3,ARHGEF3,MAP2K1,EGFR,CAMK2B,ARHGEF4,GNAS,ARHGEF12,PRKCQ,MYLPF,GNA12,FGFR1,PIK3C2G,TLR9,ROCK1,RHOA,GNAO1,ADCY1,ITPR3,PLCB3,PIK3CD,PRKCH,GATA3,ARHGEF10,GNAL		Netrin Signaling	3.68	0.385	CACNA1G,CACNA1I,CACNG6,UNC5A,CACNG4,UNC5B,CACNA1H,CACNA1C,NCK1,ABLIM1,NFATC1,NTN1,PPP3R2,PRKAR2B,CACNA2D1,PRKACA,PRKAG2,DCC,PRKAR1B,UNC5D,ABLIM2,CACNB2,RYR1,CACNG8,CACNA2D3							Synaptic Long Term Depression	1.33	0.172	NOS1,GRIA1,GRID2,GNA11,CACNA1H,PRKCZ,LCAT,MAP2K2,RYR1,PPP2R5C,CACNA2D3,CACNA1G,CACNA1D,GNAS,RRAS,ABHD3,GRM8,ITPR2,GUCY2D,GNA12,RYR2,CACNA1C,CACNA1A,PPP2CB,CACNG5,ITPR3,CACNA2D1,GUCY1A2,PLCB3,GNAT2		Integrin Signaling	3.81	0.255	MAP2K4,RAF1,ARHGAP26,MAP3K11,MAPK1,ARF1,PIK3R1,WASL,SOS2,PIKFYVE,KRAS,PTEN,RHOB,ARF4,ITGAV,IRS2,FRS2,ITGA4,ATM,CAPN6,ITGA6,ITGA5,FGFR2,TTN,RAP1A,ARHGAP5,PIK3R3,DOCK1,TLN2,RHOQ,RND3,GAB1,CDC42,ARPC2,PAK5,RAP1B,PIK3CA,MYLK,CRK,ITGB8,PPP1R12A,SOS1,PFN2,AKT3,ACTC1,ACTN1,PAK6,RHOC,ROCK1,RHOV,NEDD9		Breast Cancer Regulation by Stathmin1	5.1	0.356	CAMK1,ADCY4,LIMK2,TUBB,LIMK1,STMN1,ROCK2,GNB4,PAK1,CAMK2A,CAMK2D,ADCY5,PIK3CG,FGFR4,PPM1L,PLCB1,IRS2,ATM,ARHGEF4,PRKCQ,TUBB2A,RAC1,PPP1R14A,PPP1R11,ARHGEF17,ITPR1,GNG3,ADCY9,GAB1,PRKCD,ARHGEF16,PPP2R2B,ITPR3,PRKACA,GNB2,PLCB3,ARHGEF18,PRKCH,PIK3CD,ADCY10,ARHGEF10,CAMK2G,CAMK4,ARHGEF7,PIK3R5,GNG7,PRKCZ,GNG11,PPP1R10,KL,PRKAR1B,PPP2R2C,PPP2R5C,GNB1L,ADCY8,MAP2K1,E2F8,PRKCA,CAMK2B,GNG4,GNAS,ARHGEF12…
Cellular Effects of Sildenafil (Viagra)	1.53	0.0534	CACNG2,PRKG1,GNAS,PDE4B,PLCH2,CACNA1A,MYL12B		HGF Signaling	1.84	0.0957	PTK2,DOCK1,MAP3K11,JUN,PIK3C3,FGFR4,CDKN1A,MAP3K4,ELK3,PRKCZ,PRKCG		Rac Signaling	2.52	0.231	MAP3K11,PTK2B,ARPC1B,PARD6A,PRKCZ,ANK1,FGFR3,CYFIP2,MAP2K2,BAIAP2,MAP2K1,PAK4,NOX4,CFL1,PAK6,FGFR1,PIK3C2G,TLR9,MCF2L,CYFIP1,CDC42,PIP5K1C,RHOA,PIK3CD,PARD3,PIP4K2A,ELK4		Netrin Signaling	3.56	0.446	CACNA1I,UNC5A,CACNG4,UNC5B,CACNA1H,NCK1,ABLIM1,NTN1,NFATC1,PPP3R2,UNC5D,PRKAR1B,DCC,RYR1,CACNB2,ABLIM2,CACNG8,CACNA2D3,CACNA1G,CACNG6,CACNA1D,RYR2,CACNA1C,CACNA1A,PRKAR2B,CACNG5,CACNA2D1,PRKACA,PRKAG2		CREB Signaling in Neurons	3.03	0.164	GRIN2A,POLR2D,CACNG4,GRIN2D,CACNA1H,PRKCZ,GNG11,MAP2K2,ADCY5,PRKAR1B,AKT3,MAP2K1,CAMK2B,CACNA1G,GRIN2B,GRIN1,GNAS,PRKCQ,GNA12,FGFR1,CREBBP,PIK3C2G,CACNA1C,GRM4,TLR9,GRM7,PRKAR2B,GNAO1,ADCY1,ITPR3,CACNA2D1,PRKAG2,PLCB3,PIK3CD,PRKCH,GNAL		G Beta Gamma Signaling	3.51	0.316	CACNA1I,CACNG4,CACNA1H,PDPK1,GNG13,GNG7,PRKCZ,GNG11,AKT1,PRKAR1B,AKT3,PRKCE,CACNB2,CACNG8,CACNA2D3,EGFR,CACNA1G,CACNG6,ADCY2,GNAS,PRKCQ,RRAS,GNA12,CACNA1C,GNG3,PRKAR2B,PRKCI,CDC42,CACNA2D1,GNAO1,ADCY1,PRKACA,PRKAG2,GNAT2,PRKCH,GNAL							Netrin Signaling	1.33	0.231	CACNA1G,CACNA1D,RYR2,CACNA1H,CACNA1C,NFATC1,CACNA1A,CACNG5,CACNA2D1,UNC5D,PRKAG2,DCC,ABLIM2,RYR1,CACNA2D3		IGF-1 Signaling	3.81	0.303	RAP1B,PRKACB,SOCS1,SOCS3,RAF1,PIK3CA,JAK1,CTGF,MAPK1,PIK3R1,SOCS6,SOS2,KRAS,YWHAQ,IGF1,SOS1,AKT3,IRS2,RASA1,FRS2,ATM,RPS6KB1,NEDD4,FGFR2,STAT3,RAP1A,GRB10,PIK3R3,PRKAR2B,GAB1,FOXO1,IGFBP3,SOCS5		GPCR-Mediated Nutrient Sensing in Enteroendocrine Cells	4.91	0.411	CACNA1I,CACNG4,ADCY4,GNA11,CACNA1H,RAPGEF4,GNA14,PLCH2,PLCH1,GNG7,PRKCZ,CACNG2,PLCD3,GNG11,GNA15,ADCY5,PRKAR1B,PLCB1,ADCY8,CACNA2D3,CACNA2D4,PRKCA,CACNA1G,GNG4,GNAS,PRKCQ,CACNA1D,GNAQ,CACNA1C,GNG3,ITPR1,PRKCG,ADCY9,PLCB4,TRPM5,PRKCD,CACNA2D1,ITPR3,ADCY1,PRKACA,LPAR5,PRKAG2,PLCB3,PRKCH,ADCY10,ADCY7
Sonic Hedgehog Signaling	1.53	0.1	DYRK1B,GLIS1,CCNB1		Rac Signaling	1.79	0.094	PTK2,MCF2L,MAP3K11,JUN,PTK2B,CYFIP1,PIK3C3,FGFR4,ARPC5,PARD3,PRKCZ		Netrin Signaling	2.39	0.277	CACNA1G,UNC5A,CACNG4,RYR2,UNC5B,CACNA1H,CACNA1C,NTN1,NFATC1,PPP3R2,PRKAR2B,CACNA2D1,UNC5D,PRKAR1B,PRKAG2,DCC,ABLIM2,RYR1		Gαi Signaling	3.27	0.367	RALA,ADCY4,CHRM4,TBXA2R,GNG13,HTR1D,RGS12,HRH3,GNG7,LTB4R,GNG11,ADCY5,CNR2,RGS10,CAV1,PRKAR1B,GRM6,RGS14,DRD4,RALGDS,ADCY2,GNAS,RRAS,GRM8,CNR1,RGS7,RGS4,GABBR1,GRM4,STAT3,GNG3,S1PR3,GRM7,ADCY9,OPRD1,GABBR2,PRKAR2B,NPR3,RAP1GAP,ADCY1,OPRK1,PRKACA,PRKAG2,P2RY12		RhoA Signaling	2.96	0.195	PLXNA1,NGEF,MYL10,ARHGEF12,SEPT9,PTK2B,CFL1,ARPC1B,RTKN,MYLPF,RHPN1,GNA12,ROCK1,ABL2,PLEKHG5,PIP5K1C,RHOA,PFN4,BAIAP2,CIT,ARHGAP12,ACTG1,DLC1,ARHGAP8/PRR5-ARHGAP8		Gap Junction Signaling	3.51	0.272	PLCB2,CSNK1A1,PLCH2,TUBB,MAP2K2,ADCY5,FGFR4,GRIK1,TUBB3,PRKCQ,RRAS,ITPR2,CSNK1G2,GUCY2D,FGFR1,TLR9,ADCY9,NPR3,GJA8,GJA3,ITPR3,PRKACA,PLCB3,PRKCH,PIK3CD,ACTG1,PIK3R5,PRKCZ,PPP3R2,CSNK1E,AKT1,TUBA8,GJB7,PRKAR1B,PRKCE,AKT3,TUBB4A,GRIK2,TUBA3E,MAP2K1,EGFR,GJA4,ADCY2,GNAS,TJP1,PIK3C2G,GJA5,PRKAR2B,PRKCI,TUBB8,ADCY1,PRKAG2,SGSM3							MSP-RON Signaling Pathway	1.33	0.222	PIK3C2G,KLK6,KLK14,CCR2,TLR9,PRKCZ,F11,FGFR3,KLK11,ITGB2,KLK7,IL12B,PIK3CG,KLK1,RPS6KA2,KLK10		Reelin Signaling in Neurons	3.81	0.326	PAFAH1B2,MAP2K4,PIK3CA,MAP3K11,PIK3R1,YES1,ARHGEF11,IRS2,ARHGEF3,FRS2,ITGA4,ATM,MAP3K9,ARHGEF12,CNR1,ITGA6,ITGA5,MAPK9,FGFR2,VLDLR,APP,PIK3R3,GAB1,NDEL1,LRP8,PAFAH1B1,DCX,ARHGEF10		Axonal Guidance Signaling	4.91	0.298	SLIT3,GLI2,BMP4,PLCH2,NTN1,ADAMTS2,GNB4,EPHB1,PAK1,GNA15,ECE2,PIK3CG,ABLIM3,BAIAP2,PLCB1,IRS2,WNT5B,ATM,AKT2,PRKCQ,STK36,KALRN,CFL1,SEMA5A,CRKL,TUBB2A,MET,DOCK1,ADAMTS6,GAB1,GNB2,PRKACA,PIK3CD,EPHA2,GNAL,FYN,RGS3,ARPC1B,BDNF,ARHGEF7,GNA11,SEMA6A,VEGFB,CRK,EPHA4,PLXNA2,GNA14,ABLIM1,PRKCZ,PLCH1,GNG7,WNT7A,MYSM1,KL,EFNA5,NTRK1,ADAM19,RASSF5,ROBO2,GNB1L,MYL12B,GNG4,ADAMTS13,GNA12,ITGA2,GNAQ,PRKCG,WIP…
Role of Wnt/GSK-3β Signaling in the Pathogenesis of Influenza	1.52	0.0649	CSNK1G3,WNT16,IFNA1/IFNA13,WNT5A,NCOA4		nNOS Signaling in Neurons	1.74	0.128	GRIN2A,CAPN2,CAPN9,PRKCZ,PPP3CA,PRKCG		Thrombin Signaling	2.27	0.191	MYL10,RHOT2,PDPK1,GATA2,F2,PRKCZ,FGFR3,GNG11,MAP2K2,ADCY5,RHOT1,AKT3,ARHGEF3,MAP2K1,EGFR,CAMK2B,ARHGEF4,GNAS,ARHGEF12,PRKCQ,ITPR2,MYLPF,GNA12,FGFR1,PIK3C2G,TLR9,MYL1,ROCK1,RHOA,ITPR3,GNAO1,ADCY1,PLCB3,PIK3CD,PRKCH,GATA3,ARHGEF10,GNAL,GATA4		cAMP-mediated signaling	3.27	0.316	CAMK1D,ADCY4,PDE3A,LHCGR,LTB4R,CAMK2D,MAP2K2,ADCY5,CNR2,HTR7,RGS10,GRM6,TDP2,RGS14,PDE6B,HRH2,GRM8,PDE10A,CNR1,CREBBP,RGS4,GRM4,STAT3,PDE4B,CREB5,CHRM5,PDE6H,ATF2,GRM7,S1PR3,ADCY9,AKAP13,NPR3,RAP1GAP,GNAO1,CREM,PRKACA,RPS6KA1,GNAL,PKIG,PDE7A,PTGDR,TBXA2R,CHRM4,PDE4A,HTR1D,RAPGEF4,RGS12,HRH3,PPP3R2,BRAF,PRKAR1B,PDE4D,DRD4,MAP2K1,CAMK2B,ADCY2,GNAS,CNGA4,PDE9A,RGS7,GABBR1,PLD6,OPRD1,GABBR2,PRKAR2B,G…		Protein Kinase A Signaling	2.96	0.138	MYL10,PTPN14,GSK3A,NTN1,TH,MAP2K2,ADCY5,PTPRO,PDE6B,PPP1R14C,PTPRE,PTPRG,PRKCQ,ADD2,CREBBP,PPP1R11,PDE4B,TCF3,ANAPC4,PYGM,RHOA,ITPR3,PTPRS,PLCB3,PRKCH,PTPN21,FLNB,PTK2B,PTPN9,PPP1R3C,HNF1A,PTPRF,PRKCZ,NFATC1,PPP3R2,GNG11,GLI3,PTPRJ,DUSP26,PRKAR1B,DCC,RYR1,CHUK,MAP2K1,CAMK2B,GNAS,PDE9A,MYLPF,TCF7L1,ROCK1,PRKAR2B,CDC14B,ADCY1,PRKAG2,TCF7L2		Breast Cancer Regulation by Stathmin1	3.51	0.268	PLCB2,GNG13,ARHGEF1,TUBB,MAP2K2,ADCY5,FGFR4,TP53,PPP1R14C,TUBB3,ARHGEF4,PRKCQ,RRAS,ITPR2,FGFR1,ARHGEF17,PPP1R11,GNG3,TLR9,ADCY9,CDC42,RHOA,PPP2R2B,ITPR3,E2F1,PRKACA,PLCB3,PRKCH,PIK3CD,ARHGEF10,PPP1R3C,PIK3R5,GNG7,PRKCZ,GNG11,TUBA8,PRKAR1B,PRKCE,PPP2R2C,PPP2R5C,TUBB4A,ARHGEF3,TUBA3E,MAP2K1,CAMK2B,ADCY2,ARHGEF12,GNAS,PIK3C2G,ROCK1,PRKAR2B,PRKCI,TUBB8,ADCY1,PRKAG2							Ephrin Receptor Signaling	1.33	0.171	ARPC1B,ITSN1,AXIN1,PTPN13,GRIN2D,GNA11,WASL,ABL1,CXCL12,EPHA4,EFNB2,GNG11,MAP2K2,PIK3CG,PAK4,NGEF,GNAS,KALRN,RRAS,CXCR4,GNA12,CREBBP,PIK3C2G,GNG3,CREB5,EPHA6,CDC42,EPHB3,GNAT2,ARPC4		Mouse Embryonic Stem Cell Pluripotency	3.72	0.302	RAP1B,FZD10,RAF1,PIK3CA,ID2,TCF4,JAK1,LIF,MAPK1,FZD3,PIK3R1,SOS2,BMPR2,KRAS,SMAD5,SOS1,AKT3,IRS2,SMAD1,FRS2,ATM,FGFR2,STAT3,TCF7L1,RAP1A,XIAP,PIK3R3,MAPK14,GAB1,FZD6,LEF1,ID4		CXCR4 Signaling	4.91	0.37	MAP2K4,MYL2,ADCY4,ROCK2,GNB4,PAK1,RHOG,GNA15,GNAT1,ADCY5,PIK3CG,FGFR4,PLCB1,IRS2,ATM,AKT2,PRKCQ,RAC1,ITPR1,GNG3,MYL7,ADCY9,DOCK1,RHOQ,GAB1,PRKCD,ITPR3,GNB2,PLCB3,PRKCH,PIK3CD,ADCY10,ELMO1,GNAL,FNBP1,GNA11,PIK3R5,CRK,GNA14,RHOH,GNG7,PRKCZ,GNG11,KL,AKT3,GNB1L,ADCY8,MAP2K1,MYL12B,PRKCA,GNG4,GNAS,RHOC,GNA12,GNAQ,PRKCG,PLCB4,ADCY1,LYN,PIK3CB,ADCY7
Glutathione-mediated Detoxification	1.49	0.0968	GSTM1,GSTM3,GSTT1		Pyruvate Fermentation to Lactate	1.57	0.333	LDHAL6A,LDHAL6B		CREB Signaling in Neurons	2.27	0.189	GRIN2A,POLR2D,CACNG4,GRIN2D,CACNA1H,PRKCZ,FGFR3,GNG11,MAP2K2,ADCY5,PRKAR1B,AKT3,MAP2K1,CAMK2B,CACNA1G,GRIN2B,GRIN1,GNAS,PRKCQ,GRM8,ITPR2,GNA12,FGFR1,CREBBP,PIK3C2G,CACNA1C,GRM4,CREB5,TLR9,GRM7,PRKAR2B,CACNA2D1,ITPR3,GNAO1,ADCY1,PRKAG2,PLCB3,PIK3CD,PRKCH,GNAL		Human Embryonic Stem Cell Pluripotency	3.27	0.35	TGFBR1,BMP4,WNT3,AXIN1,SMAD3,PDPK1,GSK3A,SOX2,FGFR3,TGFB1,FGFR4,PIK3CG,SMAD1,WNT5B,PDGFRB,S1PR5,FGFR1,BMP8A,BMP8B,TLR9,TCF3,INHBA,PDGFB,S1PR3,FZD6,PIK3CD,FGFRL1,WNT1,PDGFA,BMP2,PIK3R5,FOXD3,HNF1A,WNT8B,AKT1,BMPR1A,LEFTY1,UTF1,AKT3,CTNNB1,GNAS,SMAD7,PIK3C2G,TCF7L1,FZD4,FOXO1,WNT11,TCF7L2,POU5F1,WNT5A		Signaling by Rho Family GTPases	2.92	0.155	MAP3K11,MYL10,ARPC1B,PTK2B,SEPT9,RHOT2,PARD6A,PRKCZ,GNG11,MAP2K2,RHOT1,CDH3,CIT,BAIAP2,ARHGEF3,MAP2K1,ARHGEF4,GNAS,ARHGEF12,PAK6,CFL1,MYLPF,GNA12,FGFR1,PIK3C2G,ARHGEF17,TLR9,ROCK1,CDH2,CDH12,CDC42,CYFIP1,PIP5K1C,RHOA,GNAO1,PIK3CD,ACTG1,ARHGEF10,GNAL		Gαi Signaling	3.51	0.308	RALA,CHRM4,GNG13,HTR1D,RGS12,HRH3,GNG7,LTB4R,GNG11,ADCY5,CNR2,RGS10,PRKAR1B,GRM6,RGS14,DRD4,ADCY2,GNAS,RRAS,CNR1,RGS4,GABBR1,GNG3,GRM4,STAT3,S1PR3,GRM7,ADCY9,GABBR2,PRKAR2B,NPR3,RAP1GAP,ADCY1,OPRK1,PRKACA,PRKAG2,P2RY12							nNOS Signaling in Skeletal Muscle Cells	1.33	0.268	CACNA1G,NOS1,CACNA1D,RYR2,CACNA2D1,CACNG5,CACNA1H,CACNA1C,RYR1,CACNA2D3,CACNA1A		PTEN Signaling	3.71	0.289	RAP1B,RAF1,PIK3CA,MAPK1,PIK3R1,SOS2,BMPR2,KRAS,CCND1,OCRL,PTEN,TGFBR2,SOS1,PDGFRA,AKT3,FASLG,ITGA4,RPS6KB1,ITGA5,FGFR2,FOXG1,IGF2R,RAP1A,PIK3R3,MAGI1,GHR,FOXO1,SYNJ1,CDC42,NTRK3,CDKN1A,CDKN1B,MAGI2,BCL2L11,MAGI3		GNRH Signaling	4.91	0.37	MAP2K4,MAP3K11,ADCY4,FSHB,CACNA1H,CACNG2,PAK1,CAMK2D,CAMK2A,GNA15,ADCY5,PLCB1,CACNA1G,MAP3K9,PRKCQ,CREBBP,RAC1,CACNA1C,ITPR1,CREB5,ADCY9,PRKCD,ITPR3,CACNA2D1,PRKACA,PLCB3,PRKCH,ADCY10,CAMK2G,CACNA1I,CAMK4,PTK2B,CACNG4,GNA11,GNA14,LHB,MAPK11,GNG7,PRKCZ,EP300,GNG11,PRKAR1B,ADCY8,MAP2K1,CACNA2D3,CACNA2D4,PRKCA,EGFR,CAMK2B,GNAS,CACNA1D,MAP3K6,MAP3K1,GNAQ,PRKCG,CALM1 (includes others),PLCB4,ADCY1,PRKA…
Dopamine-DARPP32 Feedback in cAMP Signaling	1.47	0.0488	PRKG1,GNAS,CSNK1G3,KCNJ6,PLCH2,CREB5,PRKCZ,CACNA1A		GABA Receptor Signaling	1.57	0.0947	GABRG3,GABRA5,KCNN3,GABRA4,AP2B1,CACNA2D1,CACNA1H,GABRB1,GABBR1		Breast Cancer Regulation by Stathmin1	2.27	0.19	PPP1R3C,PRKCZ,FGFR3,GNG11,MAP2K2,TUBA8,ADCY5,PRKAR1B,TUBB4A,PPP2R2C,PPP2R5C,ARHGEF3,MAP2K1,CAMK2B,PPP1R14C,ARHGEF4,TUBB3,GNAS,ARHGEF12,PRKCQ,ITPR2,FGFR1,PIK3C2G,PPP1R14A,PPP1R11,ARHGEF17,TLR9,ROCK1,PPP2CB,PRKAR2B,CDC42,RHOA,ITPR3,ADCY1,PRKAG2,PLCB3,PIK3CD,PRKCH,ARHGEF10		Regulation of the Epithelial-Mesenchymal Transition Pathway	3.27	0.328	JAK1,TGFBR1,WNT3,mir-8,AXIN1,SMAD3,NCSTN,PARD6A,FGFR3,PYGO1,FOXC2,MAP2K2,FGF18,TGFB1,PIK3CG,FGFR4,WNT5B,PDGFRB,JAG2,TWIST2,RRAS,FGFR1,TYK2,STAT3,TLR9,TCF3,FGF17,CDH2,CDH12,RHOA,FZD6,PIK3CD,FGFRL1,WNT1,MAP2K6,ID2,PIK3R5,TWIST1,JAK2,HNF1A,WNT8B,BRAF,AKT1,HGF,FGF23,AKT3,CTNNB1,FGF7,MAP2K1,EGFR,PIK3C2G,TCF7L1,FGF6,FGF1,NOTCH4,FZD4,RBPJ,JAK3,FGF22,WNT11,TCF7L2,WNT5A		Endocannabinoid Cancer Inhibition Pathway	2.89	0.177	NOS1,HNF1A,CCND3,MAP2K2,ADCY5,CNR2,PRKAR1B,RPTOR,AKT3,SMPD3,MAP2K1,TWIST2,FGFR1,CNR1,CREBBP,PIK3C2G,TCF7L1,TLR9,TCF3,ROCK1,PRKAR2B,RHOA,GNAO1,ADCY1,PRKAG2,PIK3CD,TCF7L2,GNAL		G-Protein Coupled Receptor Signaling	3.51	0.249	PLCB2,PDE3A,LHCGR,PDPK1,LTB4R,MAP2K2,ADCY5,CNR2,FGFR4,RGS10,GRM6,RGS14,ADRA1B,PDE6B,RRAS,GRM1,FGFR1,CNR1,CREBBP,RGS4,GRM4,STAT3,PDE4B,TLR9,ATF2,S1PR3,GRM7,ADCY9,NPR3,RAP1GAP,GNAO1,PRKACA,PLCB3,PIK3CD,RPS6KA1,GNAL,PTK2B,PDE7A,CHRM4,PIK3R5,PDE4A,HTR1D,RAPGEF4,RGS12,HRH3,BRAF,SYNGAP1,AKT1,PRKAR1B,PRKCE,AKT3,DRD4,CHUK,MAP2K1,CAMK2B,ADCY2,GNAS,PDE9A,PIK3C2G,GABBR1,GABBR2,GPER1,PRKAR2B,OPRK1,ADCY1,PRKA…							Protein Kinase A Signaling	1.33	0.142	ADCY4,SMAD3,PDE3A,PTPN5,TH,DUSP3,CAMK2D,MAP2K2,ADCY5,TDP2,PDE6B,PPP1R14C,PTPRE,PTPRG,PTPRD,ITPR2,PDE10A,CREBBP,PPP1R14A,GNG3,CREB5,PTP4A1,PDE6H,AKAP13,PYGM,ITPR3,CREM,ANAPC5,PLCB3,PTPRA,PDE7A,PTPN13,DUSP22,HNF1A,PTPN12,PRKCZ,NFATC1,PTPN4,GNG11,PPP1R12A,GLI3,PTPRJ,NGFR,DCC,RYR1,PDE4D,CTNNB1,CNGA4,PTPRK,GNAS,PDE9A,RYR2,PLD6,MYL1,PRKAG2,EYA1,PTPN22		ERK/MAPK Signaling	3.53	0.253	RAP1B,PRKACB,RAF1,PIK3CA,MAPK1,PPP2R2A,PPP2CA,DUSP6,PIK3R1,SOS2,KRAS,CRK,RAPGEF4,EIF4E,DUSP2,EP300,YWHAQ,PPP1R12A,SOS1,CREB1,PRKCE,IRS2,FRS2,ITGA4,ATM,ETS1,PPP1R14C,MYCN,PAK6,ITGA5,FGFR2,RPS6KA5,MKNK2,STAT3,CREB5,RAP1A,PIK3R3,DOCK1,H3F3A/H3F3B,TLN2,PRKAR2B,GAB1,DUSP1,PAK5,PPP2R5E,ELK3,ESR1		Synaptic Long Term Potentiation	4.58	0.393	GRIN2A,CAMK4,GRM3,GNA11,GNA14,PLCH2,GRIA4,PLCH1,PRKCZ,EP300,PLCD3,CAMK2A,CAMK2D,GNA15,PPP1R10,GRIN2C,PRKAR1B,PLCB1,ADCY8,MAP2K1,PRKCA,CAMK2B,GRIN2B,GRIN1,PRKCQ,GRM8,GRM1,CREBBP,GNAQ,CACNA1C,PPP1R14A,PPP1R11,GRM4,ITPR1,CREB5,PRKCG,GRM5,GRM7,CALM1 (includes others),PLCB4,PRKCD,ITPR3,ADCY1,PRKACA,PRKAG2,PLCB3,PRKCH,CAMK2G
GPCR-Mediated Nutrient Sensing in Enteroendocrine Cells	1.38	0.0536	CACNA1G,CACNG2,GNAS,PLCH2,PRKCZ,CACNA1A		Estrogen-Dependent Breast Cancer Signaling	1.57	0.1	JUN,PIK3C3,FGFR4,TERT,AKR1B15,STAT5B,ESR1,HSD17B4		Nitric Oxide Signaling in the Cardiovascular System	2.17	0.221	SLC7A1,ATP2A2,PRKCZ,FGFR3,MAP2K2,PRKAR1B,AKT3,MAP2K1,PRKCQ,FLT1,ITPR2,GUCY2D,FGFR1,RYR2,FLT4,PIK3C2G,ATP2A3,CACNA1C,TLR9,PRKAR2B,ITPR3,PRKAG2,PIK3CD,PRKCH,KDR		G Beta Gamma Signaling	3.24	0.368	CACNA1I,CACNG4,GNA11,CACNA1H,PDPK1,GNG13,GNG7,PRKCZ,GNG11,AKT1,PIK3CG,CAV1,PRKAR1B,PRKCE,AKT3,CACNB2,CACNG8,CACNA2D3,EGFR,CACNA1G,CACNG6,ADCY2,GNAS,PRKCQ,CACNA1D,RRAS,GNA12,CACNA1C,GNG3,CACNA1A,PRKAR2B,PRKCI,CDC42,CACNA2D1,CACNG5,GNAO1,ADCY1,PRKACA,PRKAG2,GNAT2,PRKCH,GNAL		Breast Cancer Regulation by Stathmin1	2.81	0.16	PPP1R3C,PRKCZ,GNG11,TUBA8,MAP2K2,ADCY5,PRKAR1B,PPP2R2C,TUBB4A,ARHGEF3,MAP2K1,CAMK2B,PPP1R14C,ARHGEF4,TUBB3,GNAS,ARHGEF12,PRKCQ,FGFR1,PIK3C2G,PPP1R11,ARHGEF17,TLR9,ROCK1,PRKAR2B,CDC42,RHOA,ADCY1,ITPR3,PRKAG2,PLCB3,PIK3CD,PRKCH,ARHGEF10		Corticotropin Releasing Hormone Signaling	3.51	0.295	CACNA1I,NOS1,GLI2,CACNG4,CACNA1H,PRKCZ,BRAF,VEGFA,JUN,MAP2K2,GLI3,ADCY5,PRKAR1B,PRKCE,CACNB2,CACNG8,MAP2K1,CACNA2D3,CACNA1G,CACNG6,ADCY2,GNAS,PRKCQ,GUCY2D,ITPR2,CNR1,CREBBP,CACNA1C,ATF2,ADCY9,PRKAR2B,PRKCI,NPR3,CACNA2D1,ITPR3,ADCY1,GNAO1,PRKACA,PRKAG2,PRKCH,PTGS2							Gustation Pathway	1.33	0.175	ASIC2,PDE7A,PDE3A,ADCY4,CACNA1H,TAS2R10,GNG11,ADCY5,TDP2,PDE4D,CACNA2D3,PDE6B,CACNA1G,CACNA1D,PDE9A,PDE10A,ITPR2,P2RX5,CACNA1C,PLD6,CACNA1A,PDE6H,P2RY6,CACNG5,ITPR3,CACNA2D1,PRKAG2		Glioma Signaling	3.53	0.286	RAP1B,RAF1,PIK3CA,MAPK1,PIK3R1,SOS2,KRAS,E2F3,RBL1,CCND1,PDGFC,IDH1,PTEN,RB1,IGF1,SOS1,E2F5,PDGFRA,AKT3,PRKCE,IRS2,FRS2,PRKD1,E2F8,ATM,RBL2,FGFR2,IGF2R,RAP1A,PIK3R3,CALM1 (includes others),GAB1,E2F1,CDKN1A		RhoGDI Signaling	4.5	0.356	MYL2,ARHGDIG,CDH22,CDH24,LIMK2,PIP5K1B,LIMK1,ROCK2,GNB4,PAK1,RHOG,GNAT1,GNA15,ARHGAP12,CDH13,DLC1,ARHGEF4,CFL1,CREBBP,RAC1,WASF1,ARHGEF17,GNG3,MYL7,RHOQ,CDH5,ACTA2,CDH20,ARHGEF16,CDH8,GNB2,ARHGEF18,PIP4K2A,ARHGAP1,ARHGEF10,ESR1,FNBP1,GNAL,ARPC1B,ARHGEF7,GNA11,CDH23,GNA14,RHOH,GNG7,EP300,GNG11,GNB1L,ACTC1,MYL12B,PRKCA,GNG4,GNAS,CDH4,ARHGEF12,RHOC,GNA12,ITGA2,GNAQ,DGKZ,CD44,ARPC4,ARHGAP8/PRR5-ARHGA…
G Beta Gamma Signaling	1.34	0.0526	CACNA1G,CACNG2,GNAS,KCNJ6,PRKCZ,CACNA1A		Telomerase Signaling	1.55	0.0901	PPP2CB,HDAC4,HDAC2,PPP2R3A,PIK3C3,FGFR4,TERT,PPP2R2B,CDKN1A,ELK3		Signaling by Rho Family GTPases	2.17	0.179	MYL10,MAP3K11,PTK2B,ARPC1B,RHOT2,SLC9A1,PARD6A,PRKCZ,FGFR3,GNG11,MAP2K2,CDH3,RHOT1,CIT,BAIAP2,ARHGEF3,MAP2K1,PAK4,NOX4,ARHGEF4,GNAS,ARHGEF12,PAK6,CFL1,MYLPF,GNA12,FGFR1,PIK3C2G,ARHGEF17,TLR9,MYL1,ROCK1,CDH2,CDH12,CDC42,CYFIP1,PIP5K1C,RHOA,GNAO1,PIK3CD,PARD3,PIP4K2A,ARHGEF10,ACTG1,GNAL		Role of NANOG in Mammalian Embryonic Stem Cell Pluripotency	3.24	0.361	LIF,JAK1,BMP4,WNT3,AXIN1,BMP2,PIK3R5,JAK2,FOXD3,WNT8B,FGFR3,SOX2,AKT1,MAP2K2,BMPR1A,PIK3CG,FGFR4,AKT3,GATA6,CTNNB1,SMAD1,MAP2K1,WNT5B,ZFP42,TP53,RRAS,FGFR1,BMP8A,TYK2,BMP8B,PIK3C2G,TCF7L1,STAT3,TLR9,FZD4,FZD6,PIK3CD,JAK3,WNT1,WNT11,GATA4,POU5F1,TCL1A,WNT5A		Molecular Mechanisms of Cancer	2.67	0.135	BMP4,JAK1,WNT3,AXIN1,NCSTN,GSK3A,CTNNA2,MAP2K2,CCND3,ADCY5,HIPK2,SMAD1,ARHGEF4,PRKCQ,TFDP1,BMP8A,FGFR1,CREBBP,ARHGEF17,TCF3,TLR9,CDK11B,CDC42,RHOA,GNAO1,FZD6,PLCB3,PIK3CD,PRKCH,ARHGEF10,GNAL,RHOT2,MAP3K5,PRKCZ,DIABLO,SYNGAP1,RHOT1,BMPR1A,PRKAR1B,AKT3,ARHGEF3,MAP2K1,CAMK2B,LRP5,GNAS,ARHGEF12,PAK6,GNA12,PIK3C2G,PRKAR2B,ADCY1,PRKAG2,LRP1		Dopamine-DARPP32 Feedback in cAMP Signaling	3.15	0.274	NOS1,GRIN2A,PLCB2,PPP1R3C,GRIN2D,KCNJ16,CSNK1A1,PLCH2,ATP2A2,PRKCZ,PPP3R2,CSNK1E,KCNJ4,ADCY5,PRKAR1B,PRKCE,PPP2R2C,PPP2R5C,DRD4,PPP1R14C,GRIN2B,GRIN1,ADCY2,GNAS,PRKCQ,CSNK1G2,ITPR2,CREBBP,CACNA1C,ATP2A3,PAWR,PPP1R11,ATF2,GRIN3A,ADCY9,PRKAR2B,PRKCI,PPP2R2B,ITPR3,ADCY1,KCNJ1,PRKACA,PRKAG2,PLCB3,PRKCH							Actin Cytoskeleton Signaling	1.32	0.159	ARPC1B,MYH8,WASL,MYH11,SSH1,SLC9A1,MYH7B,F2,FGFR3,CYFIP2,MAP2K2,PPP1R12A,PIK3CG,BAIAP2,FGF23,FGF7,ARHGAP24,PAK4,ARHGEF4,ARHGEF12,RRAS,GNA12,ACTN2,PIK3C2G,MYH7,TLR9,MYL1,FGF6,FGF17,DOCK1,TLN2,CYFIP1,CDC42,PIP5K1C,FGF22,ARPC4		RANK Signaling in Osteoclasts	3.52	0.305	MAP2K4,RAF1,PIK3CA,MAP3K11,MAPK1,PIK3R1,MAP3K5,NFKBIA,PPP3CB,PPP3R1,AKT3,IRS2,FRS2,PPP3CA,MAP3K2,ATM,MAP3K9,TNFSF11,MITF,MAP3K1,FGFR2,MAPK9,XIAP,PIK3R3,CALM1 (includes others),MAP3K12,MAPK14,GAB1,MAP3K3		GPCR-Mediated Integration of Enteroendocrine Signaling Exemplified by an L Cell	4.5	0.452	NMB,ADCY4,GNA11,GNA14,PLCH2,PLCH1,PLCD3,GNA15,GLP2R,ADCY5,PRKAR1B,SST,PLCB1,ADCY8,CCKAR,GNAS,GNAQ,GRP,ITPR1,ADCY9,GIPR,PLCB4,GLP1R,ITPR3,ADCY1,PRKACA,PRKAG2,NPY2R,PLCB3,ADCYAP1,ADCY10,ADCY7,CALCA
HIPPO signaling	1.32	0.0575	DLG5,FAT4,DLG2,PARD3,PRKCZ		Cyclins and Cell Cycle Regulation	1.54	0.0988	PPP2CB,HDAC4,HDAC2,PPP2R3A,PPP2R2B,CDKN1A,BTRC,E2F3		Calcium Signaling	2.01	0.184	GRIN2A,CACNG4,MYH8,GRIN2D,CACNA1H,CHRNB4,HDAC10,MYH11,MYH7B,ATP2A2,SLC8B1,NFATC1,CABIN1,PPP3R2,PRKAR1B,RYR1,ASPH,CAMK2B,CACNA1G,GRIN1,GRIN2B,HDAC4,ITPR2,RYR2,CREBBP,CACNA1C,ATP2A3,MCU,SLC8A2,CREB5,MYL1,ATP2B2,GRIN3A,PRKAR2B,CACNA2D1,ITPR3,PRKAG2,SLC8A1		Gap Junction Signaling	3.24	0.323	PLCB2,HTR2B,ADCY4,CSNK1A1,PLCH2,TUBB,FGFR3,MAP2K2,ADCY5,PIK3CG,FGFR4,CAV1,GRIK1,TUBB3,PRKCQ,RRAS,GUCY2D,ITPR2,CSNK1G2,FGFR1,TLR9,ADCY9,NPR3,GJA8,ITPR3,GJA3,PRKACA,GUCY1A2,PLCB3,PRKCH,PIK3CD,ACTG1,GJB6,GRIA1,PIK3R5,PRKCZ,CSNK1E,PPP3R2,AKT1,TUBA8,GJB7,PRKAR1B,PRKCE,AKT3,TUBB4A,GRIK2,TUBA3E,CTNNB1,MAP2K1,EGFR,GJA4,ADCY2,GNAS,TJP1,PIK3C2G,GJA5,GJC1,PRKAR2B,PRKCI,TUBB8,ADCY1,PRKAG2,SGSM3		Actin Cytoskeleton Signaling	2.47	0.152	FN1,MYL10,ARPC1B,TRIO,MYH11,MYH7B,SSH1,F2,CYFIP2,MAP2K2,BAIAP2,MAP2K1,MATK,VAV2,ARHGEF4,ARHGEF12,PAK6,CFL1,MYLPF,ACTN2,GNA12,FGFR1,PIK3C2G,TLR9,FGF6,ROCK1,CDC42,CYFIP1,PIP5K1C,APC2,VAV3,RHOA,PIK3CD,ACTG1,FGF22		Role of NFAT in Cardiac Hypertrophy	3.15	0.256	PLCB2,LIF,TGFBR1,CACNA1H,CSNK1A1,HDAC10,GNG13,IL6,PLCH2,MAP2K2,TGFB1,ADCY5,FGFR4,CACNA1G,CACNG6,PRKCQ,HDAC4,RRAS,ITPR2,FGFR1,CACNA1C,SLC8A2,GNG3,TLR9,ADCY9,CACNA2D1,ITPR3,PRKACA,PLCB3,PRKCH,PIK3CD,MAP2K6,CACNA1I,CACNG4,PIK3R5,GNG7,PRKCZ,PPP3R2,GNG11,AKT1,PRKAR1B,IGF1R,PRKCE,AKT3,CACNB2,CACNG8,MAP2K1,CACNA2D3,CAMK2B,ADCY2,GNAS,PIK3C2G,PRKAR2B,PRKCI,ADCY1,PRKAG2							Intrinsic Prothrombin Activation Pathway	1.32	0.262	F11,KLK11,F10,KLK7,KLK6,KLK14,KLK1,COL18A1,COL11A2,F2,KLK10		Paxillin Signaling	3.41	0.288	RAP1B,MAP2K4,PIK3CA,MAPK1,ARF1,PIK3R1,SOS2,CRK,KRAS,ITGB8,SOS1,ITGAV,IRS2,ACTC1,FRS2,ACTN1,ITGA4,ATM,PAK6,ITGA6,ITGA5,FGFR2,MAPK9,RAP1A,GIT2,PIK3R3,DOCK1,TLN2,MAPK14,GAB1,CDC42,PAK5		G-Protein Coupled Receptor Signaling	4.5	0.321	ENPP6,VIPR2,GRM3,ADCY4,LHCGR,LTB4R,CAMK2A,PDE6A,CAMK2D,PDE7B,GNA15,ADCY5,PIK3CG,HTR1E,FGFR4,RGS10,PLCB1,IRS2,RGS14,PDE6B,ATM,SMPDL3A,GRK4,AKT2,HRH2,APLNR,GRM8,GRM1,PDE10A,CNR1,SSTR3,CREBBP,GRM4,CREB5,PDE1C,GRM7,ADCY9,NPR3,GAB1,PDE1B,PRKACA,PLCB3,PIK3CD,ADCY10,AGTR1,GNAL,CAMK2G,FYN,CAMK4,PTK2B,MC3R,DUSP6,GNA11,PIK3R5,PDE4A,RAPGEF4,GNA14,RGS12,CHRM1,AVPR1A,EP300,SYNGAP1,DRD1,KL,PDE3B,PRKAR1B,AKT3,P…
Chondroitin Sulfate Degradation (Metazoa)	1.3	0.125	HEXA,SPAM1		Gαq Signaling	1.52	0.0807	GRM5,ROCK1,PTK2B,RHOC,PIK3C3,FGFR4,NFATC2,PLD6,RHOF,AVPR1A,PRKCZ,PPP3CA,PRKCG		RhoA Signaling	1.97	0.21	MYL10,ARPC1B,PTK2B,RHPN1,CIT,PFN4,BAIAP2,ARHGAP12,DLC1,PLXNA1,NGEF,ARHGEF12,CFL1,RTKN,GNA12,MYLPF,MYL1,ROCK1,ABL2,PIP5K1C,PLEKHG5,RHOA,LPAR5,ACTG1,PIP4K2A,ARHGAP8/PRR5-ARHGAP8		Dopamine-DARPP32 Feedback in cAMP Signaling	3.24	0.335	GRIN2A,PLCB2,ADCY4,KCNJ16,CSNK1A1,PLCH2,ATP2A2,ADCY5,PPP1R14C,PRKCQ,ITPR2,CSNK1G2,CREBBP,CACNA1C,ATP2A3,PPP1R14A,PAWR,PPP1R11,CREB5,CACNA1A,GRIN3A,ATF2,ADCY9,PPP2CB,KCNJ14,PPP2R2B,ITPR3,CREM,PRKACA,GUCY1A2,PLCB3,PRKCH,NOS1,GRIN2D,PPP1R3C,PRKCZ,PPP3R2,CSNK1E,KCNJ4,PPP1R12A,PRKAR1B,PRKCE,PPP2R2C,PPP2R5C,DRD4,GRIN1,GRIN2B,ADCY2,CACNA1D,GNAS,PRKAR2B,PRKCI,ADCY1,KCNJ1,PRKAG2		GNRH Signaling	2.44	0.165	MAP3K11,PTK2B,CACNG4,CACNA1H,MAP3K5,PRKCZ,GNG11,MAP2K2,ADCY5,PRKAR1B,MAP2K1,CAMK2B,EGFR,CACNA1G,PRKCQ,GNAS,PAK6,CREBBP,CACNA1C,PRKAR2B,CDC42,CACNA2D1,ITPR3,ADCY1,PRKAG2,PLCB3,PRKCH,MAP3K3		GPCR-Mediated Nutrient Sensing in Enteroendocrine Cells	3.15	0.304	CACNA1I,PLCB2,CACNG4,CACNA1H,GNG13,RAPGEF4,PLCH2,GNG7,PRKCZ,GNG11,ADCY5,PRKAR1B,PRKCE,CACNB2,CACNG8,CACNA2D3,CACNA1G,CACNG6,ADCY2,GNAS,PRKCQ,ITPR2,CACNA1C,GNG3,ADCY9,PRKAR2B,PRKCI,CACNA2D1,ITPR3,ADCY1,PRKACA,PRKAG2,PLCB3,PRKCH												Protein Kinase A Signaling	3.38	0.216	PRKACB,RAF1,DUSP8,MAPK1,GNB5,PTEN,ROCK2,TGFBR2,YWHAQ,PDE7B,PTPRO,PPP3R1,RYR3,PLCB1,PRKD1,PPP1R14C,PTPRG,PTPRD,PDE10A,PTCH1,PLCL2,ITPR1,CREB5,TTN,PTP4A1,PTPDC1,RAP1A,CNGA3,ADCY9,AKAP13,H3F3A/H3F3B,DUSP1,LEF1,SIRPA,RAP1B,NAPEPLD,TCF4,DUSP6,PDE4A,UBASH3B,CDC23,MYLK,DUSP2,EP300,AKAP11,DUSP5,PTPN4,NFAT5,NFKBIA,PPP3CB,PPP1R12A,PDE3B,DUSP10,CREB1,PRKCE,PDE4D,CNGB3,PPP3CA,MTMR3,PTPRK,ADCY3,MAP3K1,TCF7L1,…		Gap Junction Signaling	4.3	0.344	BGLAP,ADCY4,PLCH2,TUBB,GRIA4,PLCD3,GJC3,ADCY5,PIK3CG,FGFR4,PLCB1,IRS2,GUCY1B1,ATM,GRIK1,AKT2,TJP2,PRKCQ,GJC2,GUCY2D,CSNK1G2,TUBB2A,ITPR1,ADCY9,ACTA2,NPR3,GAB1,PRKCD,NPR1,ITPR3,GJA3,PRKACA,PLCB3,PRKCH,PIK3CD,ADCY10,GJB6,PIK3R5,EGF,PLCH1,PRKCZ,DRD1,KL,PRKAR1B,AKT3,CTNNB1,ADCY8,MAP2K1,ACTC1,GJB2,PRKCA,EGFR,GNAS,TJP1,CSNK1G3,GRIK3,GNAQ,TUBA4A,GJA5,PRKCG,PLCB4,NOV,PRKG1,ADCY1,PRKAG2,PIK3CB,ADCY7
Vitamin-C Transport	1.3	0.125	SLC2A1,NXN		TR/RXR Activation	1.49	0.0918	F10,NXPH2,SREBF1,PIK3C3,FGFR4,NCOR2,THRB,RCAN2,SYT12		Molecular Mechanisms of Cancer	1.81	0.157	BMP4,JAK1,WNT3,AXIN1,SMAD3,NCSTN,GSK3A,FGFR3,CTNNA2,MAP2K2,CCND3,ADCY5,HIPK2,SMAD1,RALGDS,ARHGEF4,PRKCQ,TFDP1,FGFR1,BMP8A,CREBBP,ARHGEF17,TCF3,TLR9,CCND2,CDK11B,CDC42,RHOA,GNAO1,FZD6,PLCB3,PRKCH,PIK3CD,CFLAR,ARHGEF10,GNAL,RHOT2,MAP3K5,CDK10,PRKCZ,BCL2,DIABLO,SYNGAP1,RHOT1,BMPR1A,PRKAR1B,AKT3,ARHGEF3,MAP2K1,CAMK2B,PAK4,LRP5,GNAS,ARHGEF12,PAK6,GNA12,PIK3C2G,PRKAR2B,NF1,ADCY1,PRKAG2,LRP1		Role of NFAT in Cardiac Hypertrophy	3.24	0.315	PLCB2,LIF,TGFBR1,CAMK1D,ADCY4,CACNA1H,CSNK1A1,HAND1,HDAC10,GNG13,IL6,PLCH2,CABIN1,FGFR3,CAMK2D,MAP2K2,ADCY5,TGFB1,PIK3CG,FGFR4,CACNA1G,CACNG6,HDAC4,PRKCQ,RRAS,ITPR2,FGFR1,CACNA1C,SLC8A2,GNG3,TLR9,CACNA1A,ADCY9,ITPR3,CACNG5,CACNA2D1,PRKACA,PLCB3,PRKCH,PIK3CD,SLC8A1,MAP2K6,CACNA1I,CACNG4,PIK3R5,PRKCZ,GNG7,PPP3R2,GNG11,AKT1,PRKAR1B,IGF1R,PRKCE,AKT3,CACNB2,CACNG8,MAP2K1,CACNA2D3,CAMK2B,HDAC9,ADCY2,GN…		Human Embryonic Stem Cell Pluripotency	2.43	0.172	GNAS,BMP4,WNT3,AXIN1,BMP8A,FGFR1,PIK3C2G,PDPK1,GSK3A,TCF7L1,TCF3,TLR9,FOXD3,HNF1A,INHBA,S1PR3,BMPR1A,LEFTY1,FZD6,AKT3,PIK3CD,FGFRL1,SMAD1,TCF7L2,PDGFRB		Thrombin Signaling	3.15	0.26	PLCB2,MYL10,DIRAS3,GNG13,PDPK1,ARHGEF1,PLCH2,GATA2,F2,MAP2K2,ADCY5,FGFR4,ARHGEF4,PRKCQ,RRAS,ITPR2,FGFR1,GNG3,TLR9,ADCY9,RHOA,GNAO1,ITPR3,PLCB3,GNAT2,PRKCH,PIK3CD,ARHGEF10,GNAL,RHOT2,PIK3R5,GNG7,PRKCZ,AKT1,GNG11,RHOT1,AKT3,PRKCE,GATA6,ARHGEF3,MAP2K1,EGFR,CAMK2B,ADCY2,ARHGEF12,GNAS,GNA12,MYLPF,PIK3C2G,ROCK1,PRKCI,ADCY1,GATA3												SAPK/JNK Signaling	3.38	0.294	RAP1B,MAP2K4,PIK3CA,DUSP8,MAP3K11,PIK3R1,SOS2,CRK,KRAS,MAP3K5,HNRNPK,DUSP10,SOS1,IRS2,FRS2,MAP3K2,ATM,MAP3K9,MAP3K1,FGFR2,MAPK9,RAP1A,MAP4K3,PIK3R3,MINK1,MAP3K12,GAB1,CDC42,MAP3K20,MAP3K3		Synaptic Long Term Depression	4.19	0.351	GRM3,PLA2R1,CACNA1H,PLCH2,NOS3,GRIA4,PLA2G7,CACNG2,PLCD3,GNAT1,GNA15,RYR3,PPM1L,PLCB1,GUCY1B1,CACNA1G,PRKCQ,GUCY2D,GRM8,GRM1,CACNA1C,GRM4,ITPR1,GRM7,NPR3,PRKCD,NPR1,PPP2R2B,ITPR3,CACNA2D1,PLCB3,PRKCH,GNAL,CACNA1I,CACNG4,GRID2,GRID1,GNA11,GNA14,PLCH1,PRKCZ,IGF1R,PPP2R2C,PPP2R5C,MAP2K1,CACNA2D3,CACNA2D4,PRKCA,GNAS,CACNA1D,ABHD3,GNA12,RYR2,GNAQ,CRH,PLA2G2A,PRKCG,GRM5,PLCB4,PRKG1,LYN
					IL-8 Signaling	1.48	0.0761	PTK2B,RHOC,FLT4,PLD6,PRKCZ,PRKCG,PTK2,ROCK1,ITGB2,ARRB2,JUN,PIK3C3,FGFR4,ITGAV,RHOF		Neuropathic Pain Signaling In Dorsal Horn Neurons	1.78	0.209	GRIN1,GRIN2B,GRIN2A,PRKCQ,GRM8,ITPR2,GRIN2D,FGFR1,PIK3C2G,GRM4,TLR9,KCNH2,PRKCZ,GRIN3A,GRM7,FGFR3,PRKAR2B,ITPR3,PRKAR1B,PRKAG2,PLCB3,PRKCH,PIK3CD,CAMK2B		Adipogenesis pathway	3.23	0.351	DGKD,BMP4,BMP2,SMAD3,NR2F2,HDAC10,FBXW7,RBP1,CTBP1,FGFR3,RB1,FOXC2,AKT1,LPIN1,BMPR1A,TGFB1,EZH2,AGPAT2,FGFR4,GTF2H5,TBL1XR1,STAT5B,CTNNB1,SMAD1,TP53,SAP18,HDAC9,ATG7,HDAC4,TXNIP,FGFR1,ERCC2,BSCL2,FGF1,ZNF423,EBF1,KAT6B,FZD4,RUNX1T1,FOXO1,GTF2H4,DLK1,SIRT1,FZD6,RPS6KA1,FGFRL1,WNT5A		Rac Signaling	2.25	0.177	MAP3K11,PTK2B,PAK6,CFL1,ARPC1B,FGFR1,PIK3C2G,TLR9,PARD6A,PRKCZ,ANK1,MCF2L,CYFIP2,MAP2K2,CDC42,CYFIP1,PIP5K1C,RHOA,BAIAP2,PIK3CD,MAP2K1,ELK4		GNRH Signaling	3.15	0.273	MAP2K6,CACNA1I,PLCB2,MAP3K11,PTK2B,CACNG4,CACNA1H,MAP3K5,GNG7,PRKCZ,GNG11,JUN,MAP2K2,ADCY5,PRKAR1B,PRKCE,CACNB2,CACNG8,MAP2K1,CACNA2D3,EGFR,CAMK2B,CACNA1G,CACNG6,ADCY2,GNAS,PRKCQ,PAK6,RRAS,ITPR2,CREBBP,CACNA1C,ATF2,ADCY9,PRKAR2B,PRKCI,CDC42,CACNA2D1,ITPR3,ADCY1,PRKACA,PRKAG2,PLCB3,PRKCH,MAP3K3												PAK Signaling	3.1	0.287	RAP1B,MAP2K4,RAF1,PIK3CA,MAPK1,PIK3R1,SOS2,WASL,MYLK,KRAS,PDGFC,LIMK1,CFL2,SOS1,PDGFRA,IRS2,FRS2,ITGA4,ATM,PAK6,ITGA5,MAPK9,FGFR2,RAP1A,PIK3R3,GAB1,CDC42,EPHB3,PAK5		Cellular Effects of Sildenafil (Viagra)	4.12	0.374	MPRIP,MYL2,ADCY4,NOS3,PLCH2,MYH7B,CACNG2,PLCD3,KCNN1,ADCY5,PLCB1,GUCY1B1,SLC4A5,GUCY2D,CACNA1C,MYH7,ITPR1,PDE1C,MYL7,ADCY9,ACTA2,PDE1B,ITPR3,PRKACA,PLCB3,ADCY10,MYH6,CAMK4,CACNG4,PDE4A,MYH11,PLCH1,PDE3B,PRKAR1B,KCNQ3,PDE4D,ADCY8,ACTC1,MYL12B,CACNA1D,GNAS,KCNH2,CALM1 (includes others),PLCB4,PRKG1,KCNQ2,ADCY1,PRKAG2,ADCY7
					ILK Signaling	1.48	0.0761	RHOC,MYH14,PTK2,ITGB2,DOCK1,PPP2CB,JUN,PPP2R3A,PIK3C3,FGFR4,PPP2R2B,SH2B2,RHOF,ACTG1,NACA		Human Embryonic Stem Cell Pluripotency	1.78	0.196	BMP4,WNT3,AXIN1,SMAD3,PDPK1,GSK3A,FOXD3,HNF1A,FGFR3,BMPR1A,LEFTY1,AKT3,SMAD1,PDGFRB,GNAS,BMP8A,FGFR1,PIK3C2G,TCF7L1,TLR9,TCF3,INHBA,S1PR3,FZD6,PIK3CD,FGFRL1,TCF7L2,POU5F1		Synaptic Long Term Potentiation	2.99	0.352	GRIN2A,PLCB2,GRIA1,PPP1R3C,GRIN2D,GNA11,PLCH2,PRKCZ,PPP3R2,CAMK2D,MAP2K2,PPP1R12A,PRKAR1B,GRM6,PRKCE,MAP2K1,CAMK2B,PPP1R14C,GRIN2B,GRIN1,PRKCQ,RRAS,GRM8,ITPR2,GRM1,CREBBP,CACNA1C,PPP1R14A,PPP1R11,GRM4,CREB5,GRIN3A,ATF2,GRM7,PRKAR2B,PRKCI,ITPR3,ADCY1,PRKACA,PRKAG2,PLCB3,PRKCH,RPS6KA1		Neuropathic Pain Signaling In Dorsal Horn Neurons	2.2	0.179	GRIN2B,GRIN1,GRIN2A,PRKCQ,GRIN2D,FGFR1,PIK3C2G,GRM4,KCNH2,TLR9,PRKCZ,GRIN3A,GRM7,PRKAR2B,ITPR3,PRKAG2,PRKAR1B,PLCB3,PIK3CD,PRKCH,CAMK2B		Synaptic Long Term Potentiation	3.15	0.295	GRIN2A,PLCB2,PPP1R3C,GRIN2D,PLCH2,PRKCZ,PPP3R2,MAP2K2,PRKAR1B,GRM6,PRKCE,MAP2K1,CAMK2B,PPP1R14C,GRIN2B,GRIN1,PRKCQ,RRAS,ITPR2,GRM1,CREBBP,CACNA1C,PPP1R11,GRM4,ATF2,GRIN3A,GRM7,PRKAR2B,PRKCI,ITPR3,ADCY1,PRKACA,PRKAG2,PLCB3,PRKCH,RPS6KA1												Semaphorin Signaling in Neurons	3.08	0.36	DPYSL2,ARHGEF12,MAPK1,PAK6,RHOC,DPYSL5,LIMK1,ROCK1,ROCK2,SEMA3A,RHOV,RHOQ,RND3,CFL2,RHOB,PAK5,ARHGAP1,SEMA7A		Gαq Signaling	4.06	0.354	PLD2,ROCK2,GNB4,RHOG,GNA15,PIK3CG,FGFR4,PLCB1,IRS2,ATM,AKT2,PRKCQ,GRM1,ITPR1,GNG3,PLD1,RHOQ,GAB1,PRKCD,ITPR3,GNB2,PLCB3,PRKCH,PIK3CD,AGTR1,FNBP1,CAMK4,PTK2B,GNA11,PIK3R5,GNA14,CHRM1,RHOH,AVPR1A,GNG7,PRKCZ,NFATC1,GNG11,KL,GPLD1,AKT3,GNB1L,MAP2K1,PRKCA,GNG4,GNAS,RHOC,CSK,GNAQ,NFATC4,PRKCG,GRM5,CALM1 (includes others),PLCB4,CALCR,NFATC2,PIK3CB
					FAK Signaling	1.47	0.0909	PTK2,DOCK1,ARHGAP26,ASAP1,PIK3C3,FGFR4,CAPN2,CAPN9,ACTG1		nNOS Signaling in Neurons	1.78	0.277	NOS1,NOS1AP,GRIN1,GRIN2B,GRIN2A,PRKCQ,GRIN2D,RASD1,PRKCZ,GRIN3A,PPP3R2,CAPN2,PRKCH		Colorectal Cancer Metastasis Signaling	2.99	0.302	TGFBR1,JAK1,WNT3,AXIN1,ADCY4,SMAD3,DIRAS3,MMP13,GNG13,IL6,FGFR3,VEGFA,MAP2K2,ADCY5,TGFB1,PIK3CG,FGFR4,RALGDS,WNT5B,TP53,RRAS,FGFR1,TYK2,IL6R,GNG3,STAT3,TCF3,TLR9,ADCY9,MMP23B,RHOA,PRKACA,FZD6,PIK3CD,WNT1,MMP21,RHOT2,MMP15,PIK3R5,JAK2,HNF1A,WNT8B,GNG7,BRAF,GNG11,JUN,AKT1,ARRB1,RHOT1,DCC,PRKAR1B,AKT3,MMP11,CTNNB1,MAP2K1,MMP17,EGFR,ADCY2,LRP5,GNAS,MMP28,PIK3C2G,BAX,TCF7L1,TLR4,PRKAR2B,FZD4,ADCY1,PRK…		Corticotropin Releasing Hormone Signaling	2.19	0.168	CACNA1G,NOS1,GNAS,GLI2,PRKCQ,CACNG4,CNR1,CREBBP,CACNA1H,CACNA1C,PRKCZ,PRKAR2B,GLI3,MAP2K2,ADCY5,GNAO1,ADCY1,ITPR3,CACNA2D1,PRKAG2,PRKAR1B,SMARCC2,PRKCH,MAP2K1		Ephrin Receptor Signaling	3.15	0.269	GRIN2A,ITSN1,ARPC1B,PDGFA,EPHB2,AXIN1,GRIN2D,ABL1,CXCL12,GNG13,JAK2,NCK1,GNG7,VEGFA,EPHA8,GNG11,AKT1,MAP2K2,CFL2,SORBS1,SDC2,EFNA5,AKT3,MAP2K1,GRIN2B,GRIN1,NGEF,GNAS,PAK6,CFL1,RRAS,GNA12,CREBBP,PIK3C2G,STAT3,GNG3,EFNA4,PDGFB,GRIN3A,FGF1,ATF2,ROCK1,CDC42,RHOA,GNAO1,GNAT2,GNAL												Signaling by Rho Family GTPases	3.08	0.229	MAP2K4,RAF1,MAP3K11,MAPK1,PIK3R1,WASL,GNB5,PIKFYVE,SLC9A1,CLIP1,LIMK1,ROCK2,RHOB,CFL2,ARHGEF11,IRS2,FRS2,ITGA4,ATM,MAP3K9,NOX4,RDX,ITGA5,FGFR2,ARHGEF17,PIK3R3,MAP3K12,RHOQ,RND3,GAB1,CDC42,ARPC2,MAP3K20,PAK5,ARHGEF18,PIP4K2A,ARHGEF10,PIP4K2C,PIK3CA,PPP1R12C,WASF3,MYLK,PPP1R12A,CIT,ARHGEF3,ACTC1,NEDD4,ARHGEF12,PAK6,RHOC,MAPK9,ROCK1,RHOV,CDH10		GP6 Signaling Pathway	3.85	0.366	FYN,CAMK4,COL9A3,PIK3R5,COL4A2,COL15A1,PRKCZ,ITGB3,COL1A2,COL16A1,RHOG,COL6A1,KL,PIK3CG,FGFR4,LAMA1,AKT3,COL22A1,IRS2,COL11A2,COL18A1,KLF12,PRKCA,ATM,COL19A1,AKT2,PRKCQ,COL4A1,LAMA2,RAC1,ITPR1,PRKCG,CALM1 (includes others),COL1A1,COL21A1,COL6A3,GAB1,LAMA4,COL23A1,LAMB3,PRKCD,LAT,LYN,PRKCH,PIK3CD,PIK3CB,COL11A1,LCP2,COL7A1
					Agrin Interactions at Neuromuscular Junction	1.46	0.101	PTK2,NRG1,ITGB2,JUN,ERBB4,LAMA2,ACTG1		CXCR4 Signaling	1.78	0.188	MYL10,RHOT2,PRKCZ,FGFR3,GNG11,MAP2K2,RHOT1,ADCY5,AKT3,MAP2K1,PAK4,GNAS,PRKCQ,PAK6,ITPR2,MYLPF,GNA12,FGFR1,PIK3C2G,TLR9,MYL1,ROCK1,DOCK1,RHOA,ITPR3,ADCY1,GNAO1,PLCB3,PIK3CD,PRKCH,GNAL		eNOS Signaling	2.99	0.326	PRKAB2,ADCY4,HSPA1A/HSPA1B,CHRNB1,PDPK1,VEGFA,FGFR3,LPAR2,ADCY5,FGFR4,PIK3CG,CAV1,PRKCQ,ITPR2,FGFR1,CHRNA9,AQP1,TLR9,CHRM5,ADCY9,AQP9,ITPR3,PRKACA,GUCY1A2,PRKCH,PIK3CD,CHRNB3,ESR1,ESR2,CHRM4,PIK3R5,CHRNB4,SLC7A1,PRKCZ,CCNA2,AKT1,PRKAA2,PRKAR1B,PRKCE,AKT3,ADCY2,CHRNA4,CNGA4,GNAS,FLT1,FLT4,PIK3C2G,LPAR3,NOSTRIN,PRKAR2B,PRKCI,ADCY1,PRKAG2,LPAR5,KDR,BDKRB1		G Beta Gamma Signaling	2.14	0.176	CACNA1G,GNAS,PRKCQ,CACNG4,GNA12,CACNA1H,CACNA1C,PDPK1,PRKCZ,PRKAR2B,GNG11,CDC42,GNAO1,ADCY1,CACNA2D1,PRKAG2,PRKAR1B,AKT3,PRKCH,GNAL,EGFR		Human Embryonic Stem Cell Pluripotency	3.02	0.28	BMP4,TGFBR1,WNT3,PDGFA,AXIN1,SMAD3,PIK3R5,PDPK1,GSK3A,FOXD3,HNF1A,AKT1,BMPR1A,TGFB1,FGFR4,LEFTY1,UTF1,AKT3,SMAD1,WNT5B,PDGFRB,GNAS,S1PR5,FGFR1,BMP8A,PIK3C2G,TCF7L1,TCF3,TLR9,PDGFB,INHBA,S1PR3,FZD6,PIK3CD,FGFRL1,WNT1,WNT11,TCF7L2,POU5F1,WNT5A												CNTF Signaling	3.04	0.328	RAP1B,RPS6KB1,RAF1,PIK3CA,JAK1,MAPK1,PIK3R1,CNTFR,RPS6KA3,FGFR2,RPS6KA5,KRAS,STAT3,RAP1A,PIK3R3,GAB1,SOS1,IRS2,RPS6KA2,FRS2,ATM		Adrenomedullin signaling pathway	3.85	0.335	MAP2K4,ADCY4,SHC3,PLCH2,NOS3,PLCD3,KCNN1,GNA15,ADCY5,PIK3CG,FGFR4,PLCB1,IRS2,GUCY1B1,ATM,AKT2,C3,GUCY2D,MAPK4,ITPR1,ADCY9,NPR3,GAB1,NPR1,ITPR3,PRKACA,PLCB3,PIK3CD,RXRA,ADCY10,TNF,ADM,TFAP2E,CAMK4,PTK2B,MAPK15,TFAP2B,GNA11,PIK3R5,GNA14,MAPK11,PLCH1,GPR182,TFAP2A,KL,PRKAR1B,AKT3,KCNQ3,RXRB,ADCY8,MAP2K1,GNAS,CSK,MAPK6,GNAQ,BAX,KCNH2,CALM1 (includes others),PLCB4,PRKG1,KCNQ2,ADCY1,PRKAG2,PIK3CB,ADCY7
					IL-15 Production	1.45	0.143	PTK2,MAP3K11,PTK2B,PRKCZ		GNRH Signaling	1.78	0.188	MAP3K11,PTK2B,CACNG4,CACNA1H,MAP3K5,PRKCZ,GNG11,MAP2K2,ADCY5,PRKAR1B,MAP2K1,CAMK2B,EGFR,CACNA1G,PAK4,PRKCQ,GNAS,PAK6,ITPR2,CREBBP,CACNA1C,CREB5,PRKAR2B,CDC42,CACNA2D1,ADCY1,ITPR3,PRKAG2,PLCB3,PRKCH,MAP3K3		GNRH Signaling	2.95	0.327	PLCB2,MAP3K11,ADCY4,CACNA1H,MAP3K10,CAMK2D,MAP2K2,ADCY5,CACNA1G,CACNG6,PRKCQ,RRAS,ITPR2,CREBBP,CACNA1C,CREB5,CACNA1A,ATF2,ADCY9,CDC42,CACNG5,CACNA2D1,ITPR3,PRKACA,PLCB3,PRKCH,MAP2K6,CACNA1I,PTK2B,CACNG4,GNA11,MAP3K5,GNG7,PRKCZ,GNG11,JUN,PRKAR1B,PRKCE,CACNB2,CACNG8,MAP2K1,CACNA2D3,EGFR,CAMK2B,PAK4,ADCY2,CACNA1D,GNAS,PAK6,PRKAR2B,PRKCI,ADCY1,PRKAG2,MAP3K3		RAR Activation	2.13	0.153	PDPK1,MAP3K5,RBP1,RARG,PRKCZ,SMARCA4,ADCY5,PRKAR1B,AKT3,SORBS3,SMARCC2,STAT5B,RXRB,SMAD1,MAP2K1,PRKCQ,RELB,CREBBP,SNW1,CRABP1,PRKAR2B,ADCY1,PRKAG2,PRKCH,PIK3CD,NCOR2,REL,HLTF,RBP4		CXCR4 Signaling	2.86	0.267	PLCB2,MYL10,DIRAS3,RHOT2,CXCL12,PIK3R5,GNG13,PRKCZ,GNG7,GNG11,AKT1,JUN,MAP2K2,ADCY5,RHOT1,FGFR4,PRKCE,AKT3,MAP2K1,ADCY2,GNAS,PRKCQ,PAK6,RRAS,ITPR2,MYLPF,GNA12,FGFR1,PIK3C2G,GNG3,TLR9,ROCK1,ADCY9,PRKCI,RHOA,ITPR3,GNAO1,ADCY1,GNAT2,PLCB3,PRKCH,PIK3CD,ELMO1,GNAL												Ephrin Receptor Signaling	3.04	0.246	RAP1B,RAF1,GRIN2A,RGS3,MAPK1,ITSN1,WASL,SOS2,GNB5,EPHA4,CRK,KRAS,PDGFC,EP300,LIMK1,ROCK2,VEGFA,EFNB2,CFL2,SORBS1,SDC2,EFNB1,SOS1,CREB1,AKT3,RASA1,ITGA4,EPHA7,EPHB4,PAK6,ITGA5,STAT3,CREB5,RAP1A,ROCK1,ABI1,CDC42,ARPC2,ADAM10,EPHA5,EPHB3,PAK5		Role of Tissue Factor in Cancer	3.79	0.371	FYN,PTK2B,GNA11,PIK3R5,LIMK2,JAK2,GNA14,MAPK11,LIMK1,ITGB3,BLK,PAK1,LCK,ARRB1,GNA15,F2RL1,KL,PIK3CG,FGFR4,AKT3,PLCB1,IRS2,RPS6KA2,STAT5B,ITGB5,FGR,PRKCA,ATM,EGFR,PDIA2,RPS6KB1,P4HB,AKT2,CFL1,GNA12,RAC1,ITGA6,GNAQ,FRK,GAB1,CSF1,LYN,PIK3CB,PIK3CD,RPS6KA4,CYR61
					Signaling by Rho Family GTPases	1.44	0.0714	MAP3K11,PTK2B,RHOC,DIAPH3,ARPC5,PRKCZ,ROCK1,PTK2,STMN1,JUN,CYFIP1,PIK3C3,FGFR4,CIT,RHOF,PARD3,CDH13,ACTG1		Semaphorin Signaling in Neurons	1.78	0.264	PLXNA1,PAK4,ARHGEF12,FES,CFL1,PAK6,RHOT2,ROCK1,CRMP1,SEMA3A,SEMA4D,RHOT1,RHOA,NRP1		Breast Cancer Regulation by Stathmin1	2.95	0.312	PLCB2,CAMK1D,ADCY4,GNG13,ARHGEF1,TUBB,FGFR3,CAMK2D,MAP2K2,ADCY5,PIK3CG,FGFR4,TP53,PPP1R14C,TUBB3,ARHGEF4,PRKCQ,RRAS,ITPR2,FGFR1,PPP1R14A,ARHGEF17,PPP1R11,GNG3,TLR9,ADCY9,PPP2CB,CDC42,RHOA,PPP2R2B,ITPR3,E2F1,PRKACA,PLCB3,PRKCH,PIK3CD,ARHGEF10,PPP1R3C,PIK3R5,GNG7,PRKCZ,GNG11,PPP1R12A,TUBA8,PRKAR1B,PRKCE,TUBB4A,PPP2R5C,PPP2R2C,ARHGEF3,TUBA3E,MAP2K1,E2F8,CAMK2B,ADCY2,GNAS,ARHGEF12,PIK3C2G,ROCK1,PRKAR…		Gap Junction Signaling	2.13	0.149	CSNK1A1,PRKCZ,PPP3R2,TUBA8,MAP2K2,ADCY5,GJB7,PRKAR1B,AKT3,SMARCC2,TUBB4A,MAP2K1,GJA4,EGFR,TUBB3,GNAS,PRKCQ,CSNK1G2,FGFR1,PIK3C2G,TLR9,GJA5,PRKAR2B,ADCY1,ITPR3,GJA3,PRKAG2,PLCB3,PRKCH,PIK3CD,ACTG1		eNOS Signaling	2.75	0.262	PRKAB2,CHRM4,CHRNB1,HSPA1A/HSPA1B,PIK3R5,PDPK1,SLC7A1,PRKCZ,VEGFA,CCNA2,AKT1,LPAR2,ADCY5,FGFR4,PRKAA2,PRKAR1B,PRKCE,AKT3,ADCY2,CHRNA4,GNAS,PRKCQ,CNGA4,FLT1,ITPR2,FGFR1,FLT4,PIK3C2G,AQP1,TLR9,LPAR3,NOSTRIN,ADCY9,PRKAR2B,PRKCI,ITPR3,ADCY1,PRKACA,PRKAG2,PIK3CD,PRKCH,KDR,ESR1,BDKRB1,ESR2												Insulin Receptor Signaling	3.04	0.259	RAP1B,PRKACB,RAF1,SOCS3,TSC1,PIK3CA,JAK1,MAPK1,SGK1,TRIP10,PIK3R1,SOS2,CRK,KRAS,OCRL,EIF4E,PTEN,PPP1R12A,PDE3B,SOS1,AKT3,IRS2,FRS2,ATM,PPP1R14C,RPS6KB1,FGFR2,SLC2A4,RAP1A,GRB10,PIK3R3,RHOQ,PRKAR2B,GAB1,FOXO1,SYNJ1		Corticotropin Releasing Hormone Signaling	3.77	0.36	GLI2,ADCY4,CACNA1H,NOS3,CACNG2,ADCY5,GUCY1B1,CACNA1G,PRKCQ,GUCY2D,CNR1,CREBBP,CACNA1C,ITPR1,CREB5,ADCY9,NPR3,NPR1,PRKCD,CACNA2D1,ITPR3,PRKACA,PRKCH,ADCY10,CACNA1I,CAMK4,CACNG4,BDNF,MAPK11,PRKCZ,EP300,GLI3,SMO,PRKAR1B,ADCY8,MAP2K1,CACNA2D3,CACNA2D4,PRKCA,CACNA1D,GNAS,CRH,GNAQ,PRKCG,CALM1 (includes others),MEF2D,ADCY1,PRKAG2,MEF2C,ADCY7
					Glioma Invasiveness Signaling	1.43	0.1	PTK2,RHOC,PIK3C3,FGFR4,ITGAV,RHOF,TIMP2		Gap Junction Signaling	1.76	0.179	GJB6,CSNK1A1,PRKCZ,PPP3R2,FGFR3,MAP2K2,TUBA8,ADCY5,GJB7,PRKAR1B,AKT3,TUBB4A,MAP2K1,EGFR,GJA4,TUBB3,GNAS,PRKCQ,GUCY2D,CSNK1G2,ITPR2,FGFR1,PIK3C2G,GJA5,TLR9,GJC1,PRKAR2B,GJA3,ITPR3,ADCY1,PRKAG2,PLCB3,PIK3CD,PRKCH,ACTG1		GPCR-Mediated Nutrient Sensing in Enteroendocrine Cells	2.95	0.357	CACNA1I,PLCB2,CACNG4,ADCY4,GNA11,CACNA1H,GNG13,RAPGEF4,PLCH2,GNG7,PRKCZ,GNG11,ADCY5,PRKAR1B,PRKCE,CACNB2,CACNG8,CACNA2D3,CACNA1G,CACNG6,ADCY2,GNAS,PRKCQ,CACNA1D,ITPR2,CACNA1C,GNG3,CACNA1A,ADCY9,PRKAR2B,PRKCI,CACNA2D1,ITPR3,CACNG5,ADCY1,PRKACA,PRKAG2,LPAR5,PLCB3,PRKCH		Mouse Embryonic Stem Cell Pluripotency	2.02	0.175	BMP4,LIF,JAK1,AXIN1,FGFR1,CREBBP,PIK3C2G,TCF7L1,FOXD3,TLR9,TCF3,HNF1A,MAP2K2,BMPR1A,FZD6,AKT3,PIK3CD,MAP2K1,SMAD1,TCF7L2		P2Y Purigenic Receptor Signaling Pathway	2.67	0.276	PLCB2,PIK3R5,GNG13,PLCH2,PRKCZ,GNG7,GNG11,AKT1,JUN,MAP2K2,ADCY5,FGFR4,PRKAR1B,PRKCE,AKT3,MAP2K1,ADCY2,PRKCQ,RRAS,FGFR1,CREBBP,PIK3C2G,GNG3,TLR9,ATF2,ADCY9,PRKCI,PRKAR2B,P2RY6,ADCY1,PRKACA,PRKAG2,P2RY12,PLCB3,P2RY1,PIK3CD,PRKCH												Growth Hormone Signaling	3.01	0.304	RPS6KB1,SOCS1,SOCS3,PIK3CA,MAPK1,PIK3R1,SOCS6,RPS6KA3,FGFR2,RPS6KA5,STAT3,SLC2A4,PIK3R3,GHR,GAB1,IGF1,IGFBP3,PRKCE,IRS2,RPS6KA2,FRS2,SOCS5,PRKD1,ATM		Protein Kinase A Signaling	3.75	0.289	ADCY4,ACP1,NOS3,PLCH2,NTN1,GNB4,PDE6A,DUSP3,CAMK2A,PTPRO,PLCB1,PDE6B,PRKCQ,ADD2,CREBBP,PTPN18,ITPR1,CREB5,CNGA3,PDE1C,AKAP13,PDE1B,ITPR3,GNB2,PRKACA,PTPRA,CAMK2G,PTK2B,PTPN9,DUSP6,GRK1,AKAP7,PTPN12,PRKCZ,DUSP2,PLCH1,GNG7,EP300,CDKN3,PTPRJ,PDE3B,PDE4D,CTNNB1,GNB1L,MYL12B,CAMK2B,GNG4,GNAQ,PRKCG,CALM1 (includes others),ADD3,FLNC,CDC14B,ADCY1,ADD1,KDELR3,TCF7L2,ENPP6,MYL2,PTPN23,PTPN14,LIPE,ROCK2,PLC…
					Cholecystokinin/Gastrin-mediated Signaling	1.42	0.0891	PTK2,ROCK1,JUN,PTK2B,RHOC,EPHA4,RHOF,PRKCZ,PRKCG		MSP-RON Signaling Pathway	1.75	0.236	FGFR1,PIK3C2G,KLK14,CCR2,TLR9,PRKCZ,FGFR3,KLK11,ITGB2,TLR4,KLK7,PIK3CD,RPS6KA2,KLK1,KLK5,ACTG1,KLK10		Corticotropin Releasing Hormone Signaling	2.91	0.338	CACNA1I,NOS1,GLI2,CACNG4,ADCY4,CACNA1H,PRKCZ,BRAF,VEGFA,JUN,MAP2K2,GLI3,ADCY5,PRKAR1B,PRKCE,CACNB2,CACNG8,MAP2K1,CACNA2D3,CACNA1G,CACNG6,ADCY2,GNAS,PRKCQ,CACNA1D,GUCY2D,ITPR2,CNR1,CREBBP,CACNA1C,CREB5,CACNA1A,ATF2,ADCY9,PRKAR2B,PRKCI,NPR3,CACNA2D1,ITPR3,CACNG5,ADCY1,GNAO1,PRKACA,GUCY1A2,PRKAG2,PRKCH,PTGS2		Nitric Oxide Signaling in the Cardiovascular System	1.99	0.174	PRKCQ,FGFR1,FLT4,PIK3C2G,CACNA1C,SLC7A1,ATP2A3,TLR9,ATP2A2,PRKCZ,PRKAR2B,MAP2K2,ITPR3,PRKAG2,PRKAR1B,AKT3,PIK3CD,PRKCH,KDR,MAP2K1		Regulation of the Epithelial-Mesenchymal Transition Pathway	2.67	0.254	MAP2K6,JAK1,TGFBR1,WNT3,AXIN1,SMAD3,PIK3R5,NCSTN,JAK2,HNF1A,PARD6A,BRAF,PYGO1,AKT1,MAP2K2,FGF18,TGFB1,FGFR4,AKT3,MAP2K1,WNT5B,EGFR,PDGFRB,TWIST2,RRAS,FGFR1,TYK2,PIK3C2G,TCF7L1,STAT3,TCF3,TLR9,FGF1,FGF6,NOTCH4,CDH2,CDH12,RHOA,FZD6,RBPJ,PIK3CD,FGFRL1,JAK3,FGF22,WNT1,WNT11,TCF7L2,WNT5A												Actin Cytoskeleton Signaling	3.01	0.232	RAP1B,RAF1,PIK3CA,MYH9,MAPK1,PIK3R1,SOS2,WASL,PIKFYVE,TRIO,KRAS,CRK,MYLK,SLC9A1,PDGFC,LIMK1,ROCK2,IQGAP2,PPP1R12A,CFL2,SOS1,PFN2,IRS2,SSH2,FGF7,ACTC1,FRS2,ACTN1,ATM,ITGA4,TIAM1,ARHGEF12,PAK6,RDX,FGFR2,ITGA5,TTN,RAP1A,ROCK1,PIK3R3,DOCK1,TLN2,GAB1,CDC42,ARPC2,ARHGAP35,PAK5,PIP4K2A,PIP4K2C		Signaling by Rho Family GTPases	3.67	0.313	MAP2K4,MAP3K11,MYL2,CDH22,CDH24,LIMK2,CDC42EP2,PIP5K1B,LIMK1,STMN1,ROCK2,GNB4,PAK1,RHOG,GNAT1,GNA15,PIK3CG,FGFR4,BAIAP2,GFAP,IRS2,CDC42EP1,CDH13,ATM,MAP3K9,ARHGEF4,CFL1,RAC1,ARHGEF17,WASF1,GNG3,PLD1,PKN1,MYL7,RHOQ,ACTA2,CDH5,GAB1,CYFIP1,CDH20,ARHGEF16,GNB2,CDH8,ARHGEF18,PIK3CD,PARD3,ARHGEF10,PIP4K2A,FNBP1,GNAL,ARPC1B,PTK2B,ARHGEF7,GNA11,WASF3,CDH23,PIK3R5,GNA14,RHOH,PRKCZ,GNG7,GNG11,KL,GNB1L,MAP2…
					mTOR Signaling	1.42	0.0746	RHOC,RPS8,PLD6,PRKCZ,PRKCG,PPP2CB,PPP2R3A,PIK3C3,FGFR4,PPP2R2B,RPTOR,PRR5,RHOF,AKT1S1,ARHGAP8/PRR5-ARHGAP8		Ephrin A Signaling	1.75	0.25	VAV2,NGEF,CFL1,FGFR1,PIK3C2G,EPHA4,TLR9,FGFR3,ROCK1,EPHA8,CDC42,VAV3,RHOA,NGFR,PIK3CD		Calcium Signaling	2.64	0.306	GRIN2A,CAMK1D,CHRNB1,CACNA1H,HDAC10,TPM1,ATP2A2,MYH7B,SLC8B1,CABIN1,CAMK2D,GRIK1,CACNA1G,CACNG6,HDAC4,ITPR2,CHRNA9,CREBBP,CACNA1C,ATP2A3,SLC8A2,MYH7,CREB5,CACNA1A,GRIN3A,ATF2,ITPR3,CACNG5,CACNA2D1,PRKACA,CHRNB3,SLC8A1,CACNA1I,TNNI2,MYH8,CACNG4,TNNT3,GRIN2D,GRIA1,CHRNB4,MYH11,NFATC1,PPP3R2,TRPV6,PRKAR1B,RYR1,CACNB2,ASPH,CACNG8,CACNA2D3,CAMK2B,GRIN2B,GRIN1,HDAC9,CHRNA4,LETM1,CACNA1D,RYR2,MCU,MYL1,A…		Semaphorin Signaling in Neurons	1.94	0.226	ROCK1,PLXNA1,SEMA3A,SEMA4D,ARHGEF12,CFL1,PAK6,FES,RHOT1,RHOA,RHOT2,NRP1		Mouse Embryonic Stem Cell Pluripotency	2.64	0.292	BMP4,JAK1,LIF,AXIN1,PIK3R5,JAK2,FOXD3,HNF1A,AKT1,MAP2K2,BMPR1A,FGFR4,AKT3,SMAD1,MAP2K1,ZFP42,TP53,RRAS,FGFR1,CREBBP,TYK2,PIK3C2G,STAT3,TCF7L1,TLR9,TCF3,FZD6,PIK3CD,JAK3,TCF7L2,POU5F1												FAK Signaling	2.85	0.277	RAP1B,RAF1,PIK3CA,ARHGAP26,MAPK1,PIK3R1,SOS2,CRK,KRAS,PTEN,SOS1,AKT3,IRS2,ACTC1,FRS2,ITGA4,ATM,CAPN6,PAK6,ITGA5,FGFR2,RAP1A,GIT2,PIK3R3,DOCK1,TLN2,GAB1,PAK5		Nitric Oxide Signaling in the Cardiovascular System	3.51	0.372	CAMK4,PIK3R5,VEGFB,ARG2,NOS3,CHRM1,PRKCZ,HSP90B1,KL,PDE3B,PIK3CG,FGFR4,PRKAR1B,AKT3,IRS2,MAP2K1,GUCY1B1,PRKCA,ATM,PLN,AKT2,PRKCQ,CACNA1D,FLT1,GUCY2D,RYR2,FLT4,CACNA1C,ITPR1,PRKCG,PDE1C,CALM1 (includes others),PRKG1,GAB1,PRKCD,ITPR3,PDE1B,PRKACA,PRKAG2,PIK3CD,PIK3CB,PRKCH
					Intrinsic Prothrombin Activation Pathway	1.41	0.119	F10,KLK7,COL11A2,F2,KLK4		Mouse Embryonic Stem Cell Pluripotency	1.69	0.208	BMP4,JAK1,LIF,AXIN1,FGFR1,CREBBP,PIK3C2G,TCF7L1,FOXD3,TCF3,TLR9,HNF1A,FGFR3,MAP2K2,BMPR1A,FZD6,AKT3,PIK3CD,SMAD1,MAP2K1,TCF7L2,POU5F1		Thrombin Signaling	2.52	0.304	PLCB2,MYL10,CAMK1D,ADCY4,DIRAS3,PDPK1,GNG13,ARHGEF1,PLCH2,GATA2,F2,FGFR3,CAMK2D,MAP2K2,ADCY5,PIK3CG,FGFR4,ARHGEF4,PRKCQ,RRAS,ITPR2,FGFR1,GNG3,TLR9,ADCY9,RHOA,ITPR3,GNAO1,GNAT2,PLCB3,PRKCH,PIK3CD,ARHGEF10,GNAL,GNA11,RHOT2,PIK3R5,GNG7,PRKCZ,GNG11,AKT1,PPP1R12A,RHOT1,PRKCE,AKT3,GATA6,ARHGEF3,MAP2K1,EGFR,CAMK2B,ADCY2,GNAS,ARHGEF12,MYLPF,GNA12,PIK3C2G,MYL1,ROCK1,PRKCI,ADCY1,GATA3,GATA4		Colorectal Cancer Metastasis Signaling	1.91	0.137	MMP21,JAK1,WNT3,AXIN1,RHOT2,MMP13,HNF1A,GNG11,ARRB1,MAP2K2,RHOT1,ADCY5,PRKAR1B,DCC,AKT3,MAP2K1,MMP17,EGFR,LRP5,GNAS,FGFR1,PIK3C2G,TCF7L1,TLR9,TCF3,TLR4,PRKAR2B,MMP23B,RHOA,ADCY1,PRKAG2,FZD6,PIK3CD,LRP1,TCF7L2		STAT3 Pathway	2.63	0.299	TGFBR1,MAP3K11,JAK2,BCL2,VEGFA,MAP2K2,BMPR1A,TGFB1,FGFR4,IL9,IGF1R,MAP2K1,PDGFRB,EGFR,FLT1,RRAS,FGFR1,FLT4,TYK2,STAT3,IGF2R,NDUFA13,PDGFB,DDR1,IL10RB,IFNLR1,IL1B,FGFRL1,KDR												EGF Signaling	2.83	0.313	MAP2K4,RPS6KB1,RAF1,PIK3CA,JAK1,MAPK1,PIK3R1,MAP3K1,SOS2,FGFR2,ITPR1,STAT3,PIK3R3,MAPK14,GAB1,SOS1,AKT3,IRS2,RASA1,FRS2,ATM		Molecular Mechanisms of Cancer	3.51	0.287	BMP4,ADCY4,BMPR1B,RBL1,CCND1,RB1,ZBTB17,PAK1,RASGRF1,CAMK2A,GNA15,CCND3,PIK3CG,PLCB1,IRS2,HIPK2,WNT5B,ATM,SMAD2,CDK18,AKT2,ARHGEF4,PRKCQ,STK36,TFDP1,CREBBP,ARHGEF17,RASGRF2,DAXX,GAB1,PRKACA,APH1B,ARHGEF18,PIK3CD,ARHGEF10,GNAL,CAMK2G,FYN,ARHGEF7,GNA11,CDK4,CTNNA1,CRK,GNA14,JAK2,PRKCZ,CHEK1,EP300,SYNGAP1,WNT7A,KL,BID,CTNNB1,CAMK2B,RHOC,GNA12,ITGA2,GNAQ,PRKCG,CCNE1,ADCY1,BMP7,JAK3,CASP7,MAP2K4,GAB2,…
					MSP-RON Signaling Pathway	1.37	0.0972	ITGB2,KLK7,PIK3C3,FGFR4,ACTG1,PRKCZ,KLK4		NGF Signaling	1.63	0.198	MAP3K11,FGFR1,CREBBP,PIK3C2G,TRIO,PDPK1,MAP3K5,CREB5,TLR9,PRKCZ,ROCK1,FGFR3,MAP2K2,CDC42,NGFR,RHOA,TRAF4,AKT3,PIK3CD,RPS6KA2,CHUK,MAP3K3,SMPD3,MAP2K1		Mouse Embryonic Stem Cell Pluripotency	2.51	0.349	ID2,LIF,JAK1,BMP4,AXIN1,PIK3R5,JAK2,FOXD3,HNF1A,SOX2,FGFR3,AKT1,MAP2K2,BMPR1A,PIK3CG,FGFR4,AKT3,CTNNB1,SMAD1,MAP2K1,ZFP42,TP53,RRAS,FGFR1,TYK2,CREBBP,PIK3C2G,STAT3,TCF7L1,TLR9,TCF3,FZD4,FZD6,PIK3CD,JAK3,TCF7L2,POU5F1		GP6 Signaling Pathway	1.91	0.163	PRKCQ,FGFR1,PIK3C2G,COL9A3,PDPK1,COL4A3BP,GSK3A,TLR9,LAMC2,PRKCZ,COL15A1,COL5A1,COL6A3,COL23A1,LAMB3,AKT3,PIK3CD,PRKCH,COL18A1,COL11A2,COL25A1,RASGRP2		Role of NANOG in Mammalian Embryonic Stem Cell Pluripotency	2.54	0.279	LIF,JAK1,BMP4,WNT3,AXIN1,PIK3R5,JAK2,FOXD3,AKT1,MAP2K2,BMPR1A,FGFR4,GATA6,AKT3,SMAD1,MAP2K1,WNT5B,ZFP42,TP53,RRAS,FGFR1,BMP8A,TYK2,PIK3C2G,TCF7L1,STAT3,TLR9,FZD6,PIK3CD,JAK3,WNT1,WNT11,POU5F1,WNT5A												GM-CSF Signaling	2.8	0.299	ETS1,RAP1B,RUNX1,RAF1,PIK3CA,MAPK1,PIK3R1,SOS2,FGFR2,KRAS,STAT3,CCND1,RAP1A,PIK3R3,PPP3CB,GAB1,PPP3R1,SOS1,AKT3,IRS2,FRS2,PPP3CA,ATM		Relaxin Signaling	3.47	0.342	ENPP6,ADCY4,NOS3,GNB4,PDE6A,GNAT1,GNA15,PDE7B,ADCY5,PIK3CG,FGFR4,IRS2,PDE6B,GUCY1B1,ATM,SMPDL3A,AKT2,PDE10A,GUCY2D,GNG3,PDE1C,ADCY9,NPR3,GAB1,NPR1,PDE1B,PRKACA,GNB2,PIK3CD,ADCY10,GNAL,GNA11,PIK3R5,PDE4A,GNA14,GNG7,PRKCZ,GNG11,KL,PDE3B,PRKAR1B,AKT3,PDE4D,GNB1L,ADCY8,MAP2K1,GNG4,GNAS,GNA12,GNAQ,ADCY1,PRKAG2,PIK3CB,ADCY7
					ErbB4 Signaling	1.37	0.0972	NRG1,YAP1,PIK3C3,FGFR4,ERBB4,PRKCZ,PRKCG		Epithelial Adherens Junction Signaling	1.48	0.185	ARPC1B,MYH8,MYH11,HNF1A,MYH7B,CTNNA2,AGGF1,TUBA8,BAIAP2,AKT3,TUBB4A,EGFR,VAV2,TUBB3,DLL1,FGFR1,ACTN2,TCF7L1,TCF3,MYL1,CDH2,NOTCH4,CDC42,RHOA,PARD3,ACTG1,TCF7L2		CXCR4 Signaling	2.46	0.315	PLCB2,MYL10,ADCY4,DIRAS3,CXCL12,GNG13,FGFR3,MAP2K2,ADCY5,FGFR4,PIK3CG,PRKCQ,RRAS,ITPR2,FGFR1,GNG3,TLR9,ADCY9,DOCK1,RHOA,GNAO1,ITPR3,PLCB3,GNAT2,PRKCH,PIK3CD,ELMO1,GNAL,GNA11,RHOT2,PIK3R5,GNG7,PRKCZ,AKT1,JUN,GNG11,RHOT1,AKT3,PRKCE,MAP2K1,PAK4,ADCY2,GNAS,PAK6,CXCR4,GNA12,MYLPF,PIK3C2G,MYL1,ROCK1,PRKCI,ADCY1		CXCR4 Signaling	1.89	0.151	MYL10,RHOT2,PRKCZ,GNG11,MAP2K2,ADCY5,RHOT1,AKT3,MAP2K1,GNAS,PRKCQ,PAK6,MYLPF,FGFR1,GNA12,PIK3C2G,TLR9,ROCK1,RHOA,GNAO1,ADCY1,ITPR3,PLCB3,PRKCH,PIK3CD,GNAL		RhoGDI Signaling	2.53	0.254	MYL10,ARPC1B,ARHGDIG,DIRAS3,RHOT2,CDH23,PIP4K2B,GNG13,ARHGEF1,CDH11,GNG7,GNG11,CFL2,CDH3,RHOT1,ARHGAP12,ARHGEF3,DLC1,ARHGEF4,GNAS,ARHGEF12,PAK6,CFL1,MYLPF,GNA12,CREBBP,ARHGEF17,GRIP1,GNG3,ROCK1,CDH2,CDH12,CDC42,PIP5K1C,RHOA,GNAO1,CDH8,GNAT2,PIP4K2A,ARHGEF10,ESR1,ACTG1,ESR2,GNAL,ARHGAP8/PRR5-ARHGAP8												PDGF Signaling	2.73	0.28	MAP2K4,RAP1B,RAF1,PIK3CA,JAK1,MAPK1,PIK3R1,SPHK2,SOS2,CRK,KRAS,OCRL,PDGFC,SOS1,PDGFRA,IRS2,RASA1,FRS2,ATM,MAP3K1,FGFR2,STAT3,RAP1A,PIK3R3,SYNJ1,GAB1		Leptin Signaling in Obesity	3.39	0.395	SOCS3,LEP,LEPR,ADCY4,PIK3R5,JAK2,PLCH2,PLCH1,PLCD3,KL,PDE3B,ADCY5,PIK3CG,FGFR4,PRKAR1B,AKT3,PLCB1,IRS2,ADCY8,MAP2K1,GHRL,ATM,AKT2,ADCY9,PLCB4,GAB1,ADCY1,PRKACA,PRKAG2,PLCB3,PIK3CD,PIK3CB,ADCY10,ADCY7
					HER-2 Signaling in Breast Cancer	1.35	0.0909	NRG1,ITGB2,PIK3C3,FGFR4,CDKN1A,PARD3,PRKCZ,PRKCG		Corticotropin Releasing Hormone Signaling	1.48	0.187	NOS1,GLI2,CACNG4,CACNA1H,PRKCZ,GLI3,MAP2K2,ADCY5,PRKAR1B,MAP2K1,CACNA1G,PRKCQ,GNAS,ITPR2,GUCY2D,CNR1,CREBBP,CACNA1C,CREB5,PRKAR2B,ADCY1,GNAO1,ITPR3,CACNA2D1,PRKAG2,PRKCH		Neuropathic Pain Signaling In Dorsal Horn Neurons	2.42	0.339	GRIN2A,PLCB2,CAMK1D,GRIA1,GRIN2D,PIK3R5,PLCH2,PRKCZ,FGFR3,CAMK2D,GPR37,PIK3CG,FGFR4,PRKAR1B,GRM6,PRKCE,CAMK2B,GRIN2B,GRIN1,PRKCQ,GRM8,ITPR2,GRM1,FGFR1,PIK3C2G,GRM4,TLR9,KCNH2,GRIN3A,GRM7,PRKAR2B,KCNQ2,PRKCI,ITPR3,PRKACA,PRKAG2,PLCB3,PIK3CD,PRKCH		nNOS Signaling in Neurons	1.89	0.234	NOS1,PPP3R2,GRIN1,GRIN2B,GRIN2A,PRKCQ,GRIN2D,PRKCH,RASD1,PRKCZ,GRIN3A		Ovarian Cancer Signaling	2.4	0.264	WNT3,AXIN1,ABL1,PIK3R5,LHCGR,HNF1A,BCL2,BRAF,VEGFA,RB1,AKT1,ARRB1,MAP2K2,FGFR4,PRKAR1B,AKT3,MAP2K1,WNT5B,EGFR,TP53,TFDP1,RRAS,FGFR1,PIK3C2G,TCF7L1,TCF3,TLR9,PRKAR2B,E2F1,PRKACA,PRKAG2,FZD6,PIK3CD,PTGS2,WNT1,WNT11,TCF7L2,WNT5A												PI3K/AKT Signaling	2.73	0.258	RAP1B,TSC1,RAF1,PIK3CA,JAK1,MAPK1,PPP2CA,PPP2R2A,PIK3R1,SOS2,KRAS,MAP3K5,CCND1,OCRL,EIF4E,PTEN,YWHAQ,NFKBIA,SOS1,AKT3,ITGA4,MCL1,RPS6KB1,ITGA5,RAP1A,PIK3R3,GAB1,FOXO1,SYNJ1,CDKN1A,CDKN1B,PPP2R5E		Huntington's Disease Signaling	3.35	0.308	MAP2K4,VTI1A,SGK1,HSPA1A/HSPA1B,CDK5R1,GNB4,GNA15,CPLX2,PIK3CG,HDAC11,FGFR4,HDAC7,DLG4,PLCB1,IRS2,NAPA,ATM,AKT2,HDAC4,PRKCQ,GRM1,CREBBP,IFT57,POLR2H,PSMB11,GNG3,ITPR1,CREB5,RPH3A,CAPN8,HDAC3,TAF4,GAB1,POLR2E,PRKCD,GNB2,PLCB3,PRKCH,PIK3CD,SDHB,BDNF,PACSIN1,GNA11,PIK3R5,EGF,GNA14,NGF,VTI1B,PRKCZ,HSPA1L,GNG7,EP300,GNG11,KL,NTRK1,CASP1,IGF1R,AKT3,GNB1L,CAPN10,PRKCA,EGFR,SDHA,GNG4,GRIN2B,GLS,GNAQ,HIP1…
					Lipoate Salvage and Modification	1.35	1	LIPT1		RAR Activation	1.48	0.174	SMAD3,NR2F2,PDPK1,MAP3K5,RARG,RBP1,SMARCA4,PRKCZ,ALDH1A3,ADCY5,PRKAR1B,GTF2H5,AKT3,SMARCC2,SORBS3,STAT5B,RXRB,SMAD1,MAP2K1,PRKCQ,RELB,CREBBP,SNW1,CRABP1,PRKAR2B,ADCY1,PRKAG2,PIK3CD,PRKCH,NCOR2,REL,HLTF,RBP4		Synaptic Long Term Depression	2.42	0.31	PLCB2,CACNA1H,PLCH2,LCAT,MAP2K2,GRM6,CACNA1G,CACNG6,PRKCQ,RRAS,GRM8,GRM1,ITPR2,GUCY2D,CACNA1C,GRM4,CACNA1A,GRM7,PPP2CB,NPR3,PPP2R2B,CACNA2D1,CACNG5,GNAO1,ITPR3,GUCY1A2,PLCB3,GNAT2,PRKCH,GNAL,CACNA1I,NOS1,CACNG4,GRID2,GRIA1,GNA11,PRKCZ,IGF1R,PRKCE,PPP2R2C,PPP2R5C,PNPLA3,RYR1,CACNB2,CACNG8,MAP2K1,CACNA2D3,CACNA1D,GNAS,ABHD3,GNA12,RYR2,PLA2G2A,PRKCI		Insulin Receptor Signaling	1.82	0.156	PPP1R14C,JAK1,SGK1,PPP1R3C,FGFR1,ASIC3,PIK3C2G,PDPK1,PPP1R11,GSK3A,TLR9,PTPRF,PRKCZ,SYNJ2,PRKAR2B,MAP2K2,TSC2,PRKAG2,RPTOR,PRKAR1B,AKT3,PIK3CD,MAP2K1		Neuropathic Pain Signaling In Dorsal Horn Neurons	2.38	0.278	GRIN2A,PLCB2,GRIN2D,PIK3R5,PLCH2,PRKCZ,GPR37,FGFR4,PRKAR1B,GRM6,PRKCE,CAMK2B,GRIN2B,GRIN1,PRKCQ,ITPR2,GRM1,FGFR1,PIK3C2G,GRM4,KCNH2,TLR9,GRIN3A,GRM7,PRKAR2B,PRKCI,ITPR3,PRKACA,PRKAG2,PLCB3,PIK3CD,PRKCH												ErbB Signaling	2.68	0.273	MAP2K4,RAP1B,RAF1,PIK3CA,MAPK1,PIK3R1,SOS2,KRAS,ERBB4,SOS1,PRKCE,IRS2,FRS2,PRKD1,ATM,RPS6KB1,PAK6,FGFR2,MAPK9,ERBB3,RAP1A,PIK3R3,MAPK14,FOXO1,GAB1,CDC42,PAK5		Phospholipase C Signaling	3.35	0.31	PLD2,MPRIP,MYL2,ADCY4,PLCD3,GNB4,LCK,RHOG,ADCY5,HDAC11,HDAC7,PLCB1,ARHGEF4,PRKCQ,HDAC4,CREBBP,RAC1,PPP1R14A,ARHGEF17,ITPR1,GNG3,CREB5,PLD1,MYL7,ADCY9,MARCKS,HDAC3,RHOQ,PRKCD,ARHGEF16,ITPR3,LAT,GNB2,PLCB3,ARHGEF18,PRKCH,ADCY10,ARHGEF10,FNBP1,LCP2,BLNK,FYN,CAMK4,ARHGEF7,RHOH,NFATC1,PRKCZ,GNG7,EP300,GNG11,AHNAK,GPLD1,ADCY8,GNB1L,MAP2K1,MYL12B,PRKCA,GNG4,GNAS,ARHGEF12,CD79B,RHOC,ITGA2,GNAQ,NFATC4,PLA…
										PTEN Signaling	1.44	0.193	FLT1,FGFR1,FLT4,PDPK1,GSK3A,IGF2R,PRKCZ,DDR1,BCL2,SYNJ2,FGFR3,MAP2K2,BMPR1A,CDC42,NGFR,AKT3,PIK3CD,FGFRL1,CHUK,KDR,MAP2K1,PDGFRB,EGFR		Hepatic Fibrosis / Hepatic Stellate Cell Activation	2.37	0.305	TGFBR1,SMAD3,KLF6,COL9A3,MMP13,IL6,MYH7B,VEGFA,CXCL3,IL1RL2,TGFB1,CYP2E1,COL11A2,KLF12,TIMP2,PDGFRB,IL4R,COL4A1,FGFR1,IL6R,IGFBP5,MYH7,PDGFB,IGF2,COL13A1,COL6A3,COL23A1,COL25A1,COL7A1,FN1,PDGFA,MYH8,MYH11,COL4A2,COL15A1,BCL2,COL5A1,EDN1,NGFR,HGF,IGF1R,ECE1,COL18A1,TNFRSF1B,EGFR,VCAM1,FLT1,FLT4,SMAD7,COL4A3BP,BAX,MYL1,FGF1,TLR4,LY96,IL1B,KDR		Ephrin B Signaling	1.76	0.194	ROCK1,VAV2,GNG11,GNAS,CFL1,ITSN1,CDC42,AXIN1,RHOA,VAV3,GNA12,GNAO1,ITSN2,GNAL		α-Adrenergic Signaling	2.35	0.299	PHKG2,GNG13,GNG7,PRKCZ,GNG11,MAP2K2,ADCY5,PRKAR1B,PRKCE,MAP2K1,ADCY2,PRKCQ,GNAS,RRAS,ITPR2,SLC8A2,GNG3,ADCY9,PRKAR2B,PYGM,PRKCI,ADCY1,ITPR3,PRKAG2,PRKACA,PRKCH												Aldosterone Signaling in Epithelial Cells	2.68	0.243	RAF1,PIK3CA,MAPK1,SGK1,PIK3R1,SOS2,DNAJC6,PIKFYVE,KRAS,SLC9A1,SACS,SOS1,PRKCE,PLCB1,IRS2,DNAJB1,DNAJC30,DNAJC16,FRS2,PRKD1,ATM,NEDD4,DNAJB12,DNAJC27,SLC12A2,FGFR2,PLCL2,ITPR1,DNAJB9,HSPA8,PIK3R3,GAB1,DUSP1,NR3C2,DNAJB6,PIP4K2A,PIP4K2C		P2Y Purigenic Receptor Signaling Pathway	3.32	0.351	ADCY4,PIK3R5,PLCH2,PLCH1,GNG7,PRKCZ,EP300,ITGB3,MYC,PLCD3,GNB4,GNG11,KL,ADCY5,PIK3CG,FGFR4,PRKAR1B,PLCB1,AKT3,IRS2,GNB1L,ADCY8,MAP2K1,PRKCA,ATM,GNG4,AKT2,PRKCQ,CREBBP,GNAQ,GNG3,CREB5,PRKCG,ADCY9,PLCB4,GAB1,PRKCD,ADCY1,PRKACA,GNB2,PRKAG2,PLCB3,PIK3CB,PIK3CD,PRKCH,ADCY10,ADCY7
										GP6 Signaling Pathway	1.41	0.187	COL9A3,PDPK1,GSK3A,PRKCZ,COL15A1,FGFR3,COL5A1,AKT3,COL11A2,KLF12,COL18A1,RASGRP2,PRKCQ,FGFR1,PIK3C2G,COL4A3BP,TLR9,LAMC2,COL6A3,LAMB3,COL23A1,LAMA3,PIK3CD,PRKCH,COL25A1		Glutamate Receptor Signaling	2.37	0.404	GRIN1,GRIN2B,GRIN2A,SLC1A4,GRM8,GRM1,GRIN2D,GRID2,GRIA1,SLC17A2,SLC1A3,GRIP1,GRM4,GNG7,GRIN3A,GRM7,GNG11,GRIK4,SLC17A7,GRM6,SLC1A2,GRIK2,GRIK1		Calcium Signaling	1.71	0.141	GRIN2A,CACNG4,GRIN2D,CACNA1H,HDAC10,MYH11,ATP2A2,MYH7B,NFATC1,SLC8B1,PPP3R2,PRKAR1B,RYR1,CAMK2B,CACNA1G,GRIN1,GRIN2B,HDAC4,CREBBP,CACNA1C,ATP2A3,MCU,SLC8A2,GRIN3A,ATP2B2,PRKAR2B,ITPR3,CACNA2D1,PRKAG2		14-3-3-mediated Signaling	2.33	0.267	PLCB2,TP73,PIK3R5,GSK3A,MAP3K5,PLCH2,TUBB,PRKCZ,SRPK2,AKT1,JUN,MAP2K2,TUBA8,FGFR4,TSC2,AKT3,PRKCE,TUBB4A,TUBA3E,MAP2K1,AKT1S1,TUBB3,PRKCQ,RRAS,FGFR1,STK11,PIK3C2G,TLR9,TRAF2,PRKCI,TUBB8,PLCB3,PIK3CD,PRKCH,RPS6KA1												Actin Nucleation by ARP-WASP Complex	2.66	0.317	RAP1B,PPP1R12C,RHOC,SOS2,WASL,ITGA5,KRAS,RAP1A,ROCK1,ROCK2,RHOV,RHOQ,RND3,RHOB,PPP1R12A,CDC42,ARPC2,SOS1,ITGA4		eNOS Signaling	3.32	0.331	ADCY4,HSPA1A/HSPA1B,NOS3,CCNA1,ADCY5,FGFR4,PIK3CG,IRS2,AQP2,GUCY1B1,ATM,AQP7,AKT2,PRKCQ,CHRNA9,AQP1,ITPR1,CNGA3,ADCY9,AQP9,CNGB1,GAB1,PRKCD,ITPR3,PRKACA,PRKCH,PIK3CD,ADCY10,ESR1,CAMK4,CHRNA6,PIK3R5,VEGFB,CHRM1,HSPA1L,PRKCZ,HSP90B1,KL,PRKAR1B,AKT3,ADCY8,PRKCA,GNAS,FLT1,FLT4,GNAQ,LPAR3,NOSTRIN,PRKCG,CALM1 (includes others),PRKG1,ADCY1,PRKAG2,LPAR5,PIK3CB,BDKRB1,ADCY7
										G-Protein Coupled Receptor Signaling	1.41	0.159	PTK2B,PTGDR,PDPK1,RGS12,FGFR3,SYNGAP1,MAP2K2,ADCY5,CNR2,PRKAR1B,AKT3,PDE4D,DRD4,CHUK,MAP2K1,ADRA1B,PDE6B,CAMK2B,GNAS,PDE9A,GRM8,CNR1,FGFR1,CREBBP,PIK3C2G,PLD6,PDE4B,GRM4,CREB5,TLR9,CHRM5,S1PR3,GRM7,OPRD1,GABBR2,PRKAR2B,GPER1,GNAO1,ADCY1,PRKAG2,PLCB3,PIK3CD,ADORA2A,GNAL		STAT3 Pathway	2.37	0.351	TGFBR1,MAP3K11,JAK2,BCL2,FGFR3,VEGFA,MAP3K10,MAP2K2,BMPR1A,TGFB1,HGF,NGFR,FGFR4,IGF1R,IL9,MAP2K1,PDGFRB,EGFR,IL4R,FLT1,RRAS,FGFR1,FLT4,TYK2,STAT3,IGF2R,NDUFA13,PDGFB,DDR1,IL10RB,IFNLR1,IL1B,FGFRL1,KDR		Role of NFAT in Cardiac Hypertrophy	1.7	0.137	LIF,CACNG4,CACNA1H,CSNK1A1,HDAC10,PRKCZ,PPP3R2,GNG11,MAP2K2,ADCY5,PRKAR1B,AKT3,MAP2K1,CAMK2B,CACNA1G,GNAS,PRKCQ,HDAC4,FGFR1,PIK3C2G,CACNA1C,SLC8A2,TLR9,PRKAR2B,ADCY1,ITPR3,CACNA2D1,PRKAG2,PLCB3,PRKCH,PIK3CD		Epithelial Adherens Junction Signaling	2.33	0.26	TGFBR1,ARPC1B,MYH8,MYH11,TUBB,HNF1A,MYH7B,CTNNA2,AGGF1,AKT1,TUBA8,SORBS1,BAIAP2,AKT3,TUBB4A,TUBA3E,EGFR,VAV2,DLL1,TUBB3,RRAS,FGFR1,ACTN2,ACTN3,MYH7,TCF7L1,TCF3,FGF1,EPN2,NOTCH4,CDH2,TUBB8,CDC42,RHOA,PARD3,ACTG1,TCF7L2,CTNND1												Rac Signaling	2.62	0.256	RAP1B,MAP2K4,RAF1,PIK3CA,MAP3K11,MAPK1,PIK3R1,PIKFYVE,KRAS,LIMK1,IQGAP2,CFL2,IRS2,FRS2,ITGA4,ATM,RPS6KB1,TIAM1,NOX4,PAK6,MAP3K1,ITGA5,FGFR2,RAP1A,PIK3R3,GAB1,CDC42,ARPC2,PAK5,PIP4K2A,PIP4K2C		Gαs Signaling	3.16	0.364	MC3R,VIPR2,ADCY4,LHCGR,RAPGEF4,CHRM1,GNG7,EP300,GNB4,GNG11,DRD1,ADCY5,RYR3,PRKAR1B,GNB1L,ADCY8,MAP2K1,PTGER4,GNG4,HTR6,HRH2,GNAS,ADD2,CNR1,RYR2,CREBBP,GNG3,CREB5,CNGA3,ADCY9,ADD3,CNGB1,GLP1R,ADCY1,PRKACA,GNB2,PRKAG2,ADD1,ADCY10,ADCY7
										Ephrin B Signaling	1.41	0.219	VAV2,GNAS,KALRN,ITSN1,CFL1,AXIN1,GNA12,ROCK1,GNG11,CDC42,VAV3,RHOA,GNAO1,ITSN2,EPHB3,GNAL		Nitric Oxide Signaling in the Cardiovascular System	2.31	0.336	PIK3R5,SLC7A1,ARG2,ATP2A2,PRKCZ,VEGFA,FGFR3,AKT1,MAP2K2,PIK3CG,FGFR4,CAV1,PRKAR1B,AKT3,PRKCE,MAP2K1,PRKCQ,CACNA1D,FLT1,GUCY2D,ITPR2,FGFR1,RYR2,FLT4,PIK3C2G,CACNA1C,ATP2A3,TLR9,CACNA1A,PRKAR2B,PRKCI,ITPR3,PRKACA,PRKAG2,GUCY1A2,PIK3CD,PRKCH,KDR		Gα12/13 Signaling	1.68	0.154	VAV2,MYL10,PTK2B,MYLPF,GNA12,FGFR1,PIK3C2G,MAP3K5,TLR9,F2,ROCK1,CDH2,CDH12,MAP2K2,CDC42,CDH3,RHOA,VAV3,AKT3,PIK3CD,CHUK,MAP2K1		Cardiac Hypertrophy Signaling	2.3	0.234	PLCB2,TGFBR1,MAP3K11,MYL10,DIRAS3,GNG13,IL6,PLCH2,MAP2K2,TGFB1,ADCY5,FGFR4,ADRA1B,RRAS,FGFR1,IL6R,CREBBP,CACNA1C,GNG3,TLR9,ATF2,ADCY9,RHOA,GNAO1,PRKACA,PLCB3,GNAT2,PIK3CD,RPS6KA1,GNAL,MAP2K6,RHOT2,PIK3R5,MAP3K5,EIF2B2,GNG7,PPP3R2,AKT1,JUN,GNG11,RHOT1,IGF1R,PRKAR1B,MAPKAPK2,MAP2K1,ADCY2,GNAS,GNA12,MYLPF,PIK3C2G,ROCK1,PRKAR2B,ADCY1,PRKAG2,MAP3K3												Role of NFAT in Cardiac Hypertrophy	2.6	0.224	RAP1B,MAP2K4,CACNA1I,PRKACB,RAF1,PIK3CA,LIF,MAPK1,PIK3R1,SOS2,GNB5,HAND1,KRAS,EP300,TGFBR2,IGF1,PPP3CB,PPP3R1,SOS1,AKT3,PRKCE,PLCB1,IRS2,FRS2,PRKD1,PPP3CA,ATM,HDAC4,MAP3K1,ADCY3,MEF2A,CACNA1C,FGFR2,MAPK9,PLCL2,ITPR1,RAP1A,PIK3R3,ADCY9,CALM1 (includes others),PRKAR2B,MAPK14,GAB1,MEF2D,ADCY1,MEF2C,SLC8A1		Calcium Signaling	3.14	0.316	GRIN2A,CAMK1,CHRFAM7A,MYL2,CACNA1H,TPM1,GRIA4,MYH7B,CACNG2,CAMK2A,CAMK2D,GRIN2C,HDAC11,HDAC7,RYR3,GRIK1,CACNA1G,HDAC4,CHRNA9,CREBBP,CACNA1C,TPM3,SLC8A2,MYH7,ITPR1,CREB5,MYL7,MICU1,HDAC3,ACTA2,ITPR3,HTR3A,CACNA2D1,PRKACA,CAMK2G,CACNA1I,MYH6,CAMK4,CHRNA6,CACNG4,MYH11,NFATC1,EP300,TRPV6,PRKAR1B,ACTC1,CACNA2D3,CACNA2D4,CAMK2B,GRIN2B,GRIN1,CACNA1D,ATP2C1,RYR2,SLC8A3,TRPC4,NFATC4,TRPC7,RCAN1,CALM1 (inc…
										Gα12/13 Signaling	1.41	0.185	VAV2,MYL10,PTK2B,MYLPF,FGFR1,GNA12,PIK3C2G,MAP3K5,TLR9,F2,MYL1,FGFR3,ROCK1,CDH2,CDH12,MAP2K2,CDH3,CDC42,RHOA,VAV3,LPAR5,AKT3,PIK3CD,CHUK,MAP2K1		GABA Receptor Signaling	2.23	0.347	CACNA1I,GABRA5,CACNG4,ABAT,ADCY4,CACNA1H,AP2A2,GABRG3,GABRB3,GPR37,ADCY5,GABRB1,CACNB2,GABRD,CACNG8,CACNA2D3,CACNA1G,CACNG6,ADCY2,CACNA1D,GNAS,CACNA1C,GABBR1,KCNH2,CACNA1A,ADCY9,GABBR2,KCNQ2,GAD1,CACNA2D1,ADCY1,CACNG5,SLC6A1		NGF Signaling	1.68	0.16	MAP3K11,FGFR1,CREBBP,PIK3C2G,TRIO,PDPK1,MAP3K5,TLR9,PRKCZ,ROCK1,MAP2K2,CDC42,RHOA,AKT3,PIK3CD,CHUK,RPS6KA2,SMPD3,MAP2K1,MAP3K3		IL-15 Production	2.3	0.429	PRKCI,JAK1,MAP3K11,PTK2B,TYK2,IL15,IL6,LTK,JAK2,JAK3,PRKCZ,IRF1												Amyotrophic Lateral Sclerosis Signaling	2.58	0.264	GRIN2A,PIK3CA,RAB5C,NEFL,PIK3R1,GRIA1,RAB5B,GRIA4,PDGFC,VEGFA,HECW1,IGF1,AKT3,IRS2,FRS2,RNF19A,PPP3CA,ATM,CAPN6,NEFM,CACNA1C,FGFR2,NEFH,XIAP,PIK3R3,GAB1,SLC1A2,GRIA3		Ephrin Receptor Signaling	3.12	0.326	GRIN2A,ACP1,LIMK2,LIMK1,ROCK2,GNB4,PAK1,EPHB1,GNAT1,GNA15,GRIN2C,PIK3CG,AKT2,CFL1,KALRN,EPHA1,CRKL,SH2D3C,CREBBP,RAC1,GNG3,CREB5,GNB2,EPHA2,GNAL,FYN,RGS3,ARPC1B,GNA11,EGF,VEGFB,EPHA4,CRK,JAK2,GNA14,GNG7,EP300,EPHB6,GNG11,SORBS1,EFNA5,AKT3,GNB1L,MAP2K1,GNG4,GRIN2B,GRIN1,GNAS,GNA12,ITGA2,EFNA3,GNAQ,EFNA4,EPHA10,WIPF1,MAP4K4,ARPC4
										Hepatic Fibrosis / Hepatic Stellate Cell Activation	1.39	0.171	FN1,MYH8,SMAD3,COL9A3,MMP13,MYH11,MYH7B,COL15A1,BCL2,COL5A1,CXCL3,CYP2E1,NGFR,COL11A2,KLF12,COL18A1,PDGFRB,EGFR,IL4R,VCAM1,FLT1,FGFR1,FLT4,COL4A3BP,MYL1,TLR4,IGF2,LY96,COL6A3,COL23A1,KDR,COL25A1		Ephrin B Signaling	2.22	0.37	ITSN1,AXIN1,EPHB2,GNA11,CXCL12,GNG13,GNG7,EFNB2,GNG11,CFL2,ITSN2,CTNNB1,VAV2,GNAS,CFL1,KALRN,CXCR4,GNA12,GNG3,ROCK1,CDC42,RHOA,VAV3,GNAO1,EPHB3,GNAT2,GNAL		Factors Promoting Cardiogenesis in Vertebrates	1.62	0.174	LRP5,PRKCQ,BMP4,WNT3,AXIN1,BMP8A,TCF7L1,TCF3,HNF1A,PRKCZ,BMPR1A,FZD6,PRKCH,SMAD1,LRP1,TCF7L2		Androgen Signaling	2.3	0.263	CACNA1I,POLR2D,CACNG4,SMAD3,CACNA1H,GNG13,GNG7,PRKCZ,GNG11,JUN,NCOA2,PRKAR1B,PRKCE,CACNB2,CACNG8,CACNA2D3,CACNA1G,CACNG6,GNAS,PRKCQ,GNA12,CREBBP,CACNA1C,GTF2F1,GNG3,ERCC2,PRKAR2B,PRKCI,GTF2H4,CACNA2D1,GNAO1,PRKACA,PRKAG2,GNAT2,PRKCH,GNAL												STAT3 Pathway	2.58	0.267	MAP2K4,RAP1B,SOCS1,SOCS3,RAF1,MAP3K11,MAPK1,SOCS6,BMPR2,KRAS,VEGFA,TGFBR2,IGF1,PDGFRA,MAP3K9,MAPK9,FGFR2,STAT3,RAP1A,IGF2R,MAP3K12,GHR,MAPK14,NTRK3,CDKN1A,MAP3K20,SOCS5		IL-8 Signaling	2.96	0.315	MAP2K4,PLD2,MYL2,LIMK2,CXCR1,CCND1,LIMK1,ITGB3,RAB11FIP2,ROCK2,GNB4,RHOG,CCND3,PIK3CG,FGFR4,IRS2,ITGB5,ATM,RPS6KB1,AKT2,PRKCQ,RAC1,GNG3,PLD1,MYL7,TRAF6,RHOQ,GAB1,PRKCD,GNB2,PRKCH,PIK3CD,FNBP1,ANGPT2,PTK2B,PIK3R5,EGF,VEGFB,RHOH,GNG7,PRKCZ,GNG11,KL,GPLD1,AKT3,GNB1L,MAP2K1,MYL12B,PRKCA,EGFR,GNG4,GNAS,FLT1,RHOC,GNA12,FLT4,BAX,IRAK3,PRKCG,ITGB2,PIK3CB,MAP4K4
										PEDF Signaling	1.39	0.207	FGFR1,PIK3C2G,SERPINF1,TCF7L1,TLR9,HNF1A,BCL2,ROCK1,FGFR3,HNF1B,SOD2,RHOA,AKT3,DOCK3,PIK3CD,CHUK,CFLAR,TCF7L2		Gustation Pathway	2.22	0.312	CACNA1I,PLCB2,ASIC2,PDE7A,CACNG4,ADCY4,PDE3A,ASIC3,CACNA1H,PDE4A,GNG13,TAS2R10,PANX1,GNG7,GNG11,ADCY5,PRKAR1B,TDP2,CACNB2,PDE4D,CACNG8,CACNA2D3,P2RX3,PDE6B,CACNA1G,CACNG6,ADCY2,CACNA1D,PDE9A,ITPR2,PDE10A,CACNA1C,P2RX5,PLD6,PDE4B,CACNA1A,PDE6H,ADCY9,PRKAR2B,P2RY6,CACNA2D1,ITPR3,CACNG5,ADCY1,PRKACA,PRKAG2,P2RY12,P2RY1		Endocannabinoid Developing Neuron Pathway	1.58	0.156	CNR1,FGFR1,CREBBP,PIK3C2G,TLR9,PRKAR2B,GNG11,MAP2K2,ADCY5,RHOA,CNR2,GNAO1,ADCY1,PRKAG2,RPTOR,PRKAR1B,AKT3,PIK3CD,MAP2K1,GNAL		Signaling by Rho Family GTPases	2.29	0.23	MYL10,MAP3K11,DIRAS3,PIP4K2B,GNG13,ARHGEF1,SLC9A1,PARD6A,MAP2K2,CFL2,FGFR4,BAIAP2,CDC42EP1,ARHGEF4,CFL1,FGFR1,ARHGEF17,GNG3,TLR9,PKN1,CDH2,CDH12,PIP5K1C,CYFIP1,CDC42,RHOA,GNAO1,CDH8,GNAT2,PIK3CD,PARD3,PIP4K2A,ARHGEF10,ACTG1,GNAL,ARPC1B,PTK2B,RHOT2,PIK3R5,CDH23,GNG7,PRKCZ,CDH11,GNG11,JUN,CDH3,RHOT1,CIT,ARHGEF3,MAP2K1,GNAS,ARHGEF12,PAK6,MYLPF,GNA12,PIK3C2G,ROCK1,PRKCI												FGF Signaling	2.58	0.279	RAF1,PIK3CA,MAPK1,PIK3R1,MAP3K1,SOS2,FGFR2,CRK,RPS6KA5,ITPR1,STAT3,MAP3K5,CREB5,EP300,PIK3R3,MAPK14,GAB1,SOS1,CREB1,AKT3,IRS2,FRS2,FGF7,ATM		α-Adrenergic Signaling	2.96	0.379	CAMK4,ADCY4,GNG7,PRKCZ,GNB4,GNG11,ADCY5,PRKAR1B,ADCY8,GNB1L,MAP2K1,PRKCA,GNG4,GNAS,PRKCQ,SLC8A3,GNAQ,SLC8A2,PYGB,GNG3,ITPR1,PRKCG,ADCY9,CALM1 (includes others),PRKCD,ITPR3,ADCY1,PRKACA,PRKAG2,GNB2,PRKCH,ADCY10,ADCY7
										Role of NFAT in Cardiac Hypertrophy	1.36	0.164	LIF,CACNG4,CACNA1H,CSNK1A1,HDAC10,PRKCZ,CABIN1,PPP3R2,FGFR3,GNG11,MAP2K2,ADCY5,PRKAR1B,AKT3,MAP2K1,CAMK2B,CACNA1G,GNAS,PRKCQ,HDAC4,ITPR2,FGFR1,PIK3C2G,CACNA1C,SLC8A2,TLR9,PRKAR2B,CACNA2D1,ITPR3,ADCY1,PRKAG2,PLCB3,PIK3CD,PRKCH,SLC8A1,GATA4		Amyotrophic Lateral Sclerosis Signaling	2.2	0.333	NOS1,GRIN2A,GDNF,GRID2,GRIN2D,GRIA1,PIK3R5,RAB5B,BCL2,FGFR3,VEGFA,HECW1,PIK3CG,FGFR4,AKT3,GRIK2,RNF19A,CAPN10,GRIK1,TP53,NAIP,GRIN2B,GRIN1,CACNA1D,FGFR1,NEFM,PIK3C2G,CACNA1C,BAX,TLR9,CACNA1A,GRIN3A,GRIK4,CAPN1,SLC1A2,PIK3CD,CAPN2		Leukocyte Extravasation Signaling	1.57	0.136	MMP21,PTK2B,JAM2,MMP13,PRKCZ,CTNNA2,MAP2K2,ARHGAP12,DLC1,MMP17,VAV2,PRKCQ,FGFR1,ACTN2,PIK3C2G,THY1,TLR9,ROCK1,ITGB2,MMP23B,ICAM3,CDC42,RHOA,VAV3,PRKCH,PIK3CD,ACTG1,CTTN,ARHGAP8/PRR5-ARHGAP8		Germ Cell-Sertoli Cell Junction Signaling	2.29	0.249	MAP2K6,MAP3K11,TGFBR1,AXIN1,DIRAS3,RHOT2,PIK3R5,PDPK1,MAP3K5,TUBB,CTNNA2,AGGF1,AKT1,MAP2K2,CFL2,TUBA8,SORBS1,TGFB1,RHOT1,FGFR4,TUBB4A,TUBA3E,MAP2K1,TUBB3,PAK6,CFL1,RRAS,TJP1,FGFR1,ACTN2,ACTN3,ITGA6,PIK3C2G,TLR9,EPN2,CDH2,TUBB8,CDC42,RHOA,PIK3CD,ACTG1,MAP3K3,CTNND1												UVB-Induced MAPK Signaling	2.53	0.306	MAP2K4,RPS6KB1,PIK3CA,MAPK1,PIK3R1,RPS6KA3,MAPK9,FGFR2,RPS6KA5,EIF4E,PIK3R3,MAPK14,H3F3A/H3F3B,GAB1,PRKCE,IRS2,FRS2,PRKD1,ATM		GABA Receptor Signaling	2.88	0.368	CACNA1I,GABRA5,CACNG4,UBQLN1,ABAT,ADCY4,AP2B1,CACNA1H,CACNG2,GABRG3,KCNN1,GABRB3,ADCY5,KCNQ3,ADCY8,CACNA2D3,CACNA2D4,ALDH5A1,CACNA1G,SLC32A1,GNAS,CACNA1D,CACNA1C,GABBR1,KCNH2,ADCY9,GABRG2,KCNQ2,CACNA2D1,ADCY1,SLC6A1,ADCY10,UBC,ADCY7,SLC6A12
										Chondroitin Sulfate Biosynthesis (Late Stages)	1.36	0.245	HS3ST3B1,GAL3ST2,UST,CHPF,CHST9,CHSY1,CHST10,HS3ST6,CSGALNACT1,NDST4,CHST15,SULT2B1		Signaling by Rho Family GTPases	2.07	0.282	MYL10,MAP3K11,DIRAS3,WASL,PIP4K2B,GNG13,ARHGEF1,SLC9A1,PARD6A,FGFR3,MAP3K10,MAP2K2,CFL2,PIK3CG,FGFR4,BAIAP2,CDC42EP1,NOX4,ARHGEF4,CFL1,FGFR1,ARHGEF17,GNG3,TLR9,PLD1,PKN1,CDH2,CDH12,PIP5K1C,CYFIP1,CDC42,RHOA,GNAO1,CDH8,GNAT2,PIK3CD,PARD3,ARHGEF10,ACTG1,PIP4K2A,GNAL,ARPC1B,PTK2B,RHOT2,GNA11,PIK3R5,CDH23,CDH11,PRKCZ,GNG7,GNG11,JUN,PPP1R12A,CDH3,RHOT1,CIT,ARHGEF3,MAP2K1,PAK4,GNAS,CDH4,ARHGEF12,PAK6,M…		B Cell Receptor Signaling	1.57	0.139	BLNK,MAP3K11,PTK2B,PDPK1,GSK3A,MAP3K5,BCL6,NFATC1,PPP3R2,MAP2K2,AKT3,CHUK,MAP2K1,CAMK2B,VAV2,PRKCQ,CFL1,FGFR1,CREBBP,PIK3C2G,TLR9,TCF3,SYNJ2,CDC42,VAV3,PIK3CD,MAP3K3		Role of Macrophages, Fibroblasts and Endothelial Cells in Rheumatoid Arthritis	2.27	0.22	PLCB2,TRAF3,WNT3,AXIN1,CXCL12,CSNK1A1,MMP13,LTB,IL6,PLCH2,VEGFA,MAP2K2,TGFB1,FGFR4,WNT5B,SFRP4,PRKCQ,RRAS,FGFR1,CREBBP,IL6R,STAT3,IL37,TCF3,TLR9,PDGFB,ATF2,RHOA,GNAO1,FZD6,PLCB3,PRKCH,PIK3CD,WNT1,MAP2K6,FN1,PDGFA,PIK3R5,JAK2,HNF1A,NFATC1,PRKCZ,PPP3R2,JUN,AKT1,PRKCE,AKT3,CHUK,TNFRSF1B,MAPKAPK2,MAP2K1,CAMK2B,LRP5,IL15,PIK3C2G,TCF7L1,CEBPE,IL36B,ROCK1,TLR4,TRAF2,PRKCI,APC2,IL1B,TCF7L2,LRP1,WNT11,IRA…												RhoGDI Signaling	2.52	0.235	PPP1R12C,WASL,GNB5,PIKFYVE,LIMK1,EP300,ROCK2,RHOB,CFL2,PPP1R12A,ARHGAP12,ARHGEF11,ARHGEF3,DLC1,ACTC1,ITGA4,ARHGEF12,PAK6,RHOC,RDX,ITGA5,ARHGEF17,ROCK1,ARHGAP5,RHOV,RHOQ,RND3,CDC42,ARPC2,CDH10,ARHGAP35,PAK5,ARHGEF18,PIP4K2A,ESR1,ARHGEF10,ARHGAP1,PIP4K2C		G Beta Gamma Signaling	2.84	0.351	CACNA1I,CACNG4,GNA11,CACNA1H,GNA14,GNG7,PRKCZ,CACNG2,GNB4,PAK1,GNG11,GNA15,GNAT1,PIK3CG,PRKAR1B,AKT3,GNB1L,CACNA2D3,CACNA2D4,PRKCA,EGFR,CACNA1G,GNG4,AKT2,GNAS,PRKCQ,CACNA1D,GNA12,GNAQ,CACNA1C,GNG3,PRKCG,PRKCD,CACNA2D1,ADCY1,PRKACA,GNB2,PRKAG2,PRKCH,GNAL
										HER-2 Signaling in Breast Cancer	1.36	0.205	PRKCQ,FGFR1,PIK3C2G,GSK3A,MAP3K5,TLR9,PARD6A,PRKCZ,FGFR3,ITGB2,CDC42,TSC2,AKT3,PRKCH,PIK3CD,ITGB4,PARD3,EGFR		RhoGDI Signaling	2.07	0.299	MYL10,ARHGDIG,DIRAS3,WASL,PIP4K2B,GNG13,ARHGEF1,CFL2,ARHGAP12,DLC1,ARHGEF4,CFL1,CREBBP,ARHGEF17,GRIP1,GNG3,CDH2,CDH12,PIP5K1C,CDC42,RHOA,GNAO1,CDH8,GNAT2,PIP4K2A,ARHGEF10,ESR1,ACTG1,ESR2,GNAL,ARPC1B,GNA11,RHOT2,CDH23,GNG7,CDH11,GNG11,PPP1R12A,RHOT1,CDH3,ARHGEF3,PAK4,GNAS,CDH4,ARHGEF12,PAK6,MYLPF,GNA12,MYL1,ROCK1,ARHGDIA,ARPC4,ARHGAP8/PRR5-ARHGAP8		Ephrin A Signaling	1.52	0.194	ROCK1,VAV2,NGEF,EPHA8,CFL1,CDC42,FGFR1,RHOA,VAV3,PIK3C2G,PIK3CD,TLR9		RAR Activation	2.24	0.242	SMAD3,PDPK1,JAK2,MAP3K5,RARG,RBP1,PRKCZ,SMARCA4,VEGFA,AKT1,JUN,ADCY5,TGFB1,PRKAR1B,PRKCE,AKT3,SMARCC2,SORBS3,STAT5B,RXRB,MAPKAPK2,SMAD1,MAP2K1,ADCY2,PRKCQ,CSK,RELB,CREBBP,SNW1,ERCC2,CRABP1,ADCY9,PRKCI,PRKAR2B,TAF4,GTF2H4,ADCY1,ALDH1A2,PRKACA,PRKAG2,PRKCH,PIK3CD,NCOR2,REL,HLTF,RBP4												ErbB2-ErbB3 Signaling	2.52	0.292	RAP1B,RAF1,PIK3CA,MAPK1,PIK3R1,SOS2,FGFR2,ERBB3,KRAS,STAT3,CCND1,RAP1A,PTEN,PIK3R3,FOXO1,GAB1,SOS1,IRS2,CDKN1B,FRS2,ATM		Reelin Signaling in Neurons	2.84	0.37	MAP2K4,FYN,MAP3K11,PIK3R5,DAB1,CDK5R1,ITGB3,BLK,LCK,KL,PIK3CG,FGFR4,IRS2,FGR,ATM,MAP3K9,ARHGEF4,ARHGEF12,CNR1,CRKL,MAPK8IP2,ITGA2,ITGA6,MAPK8IP3,RELN,FRK,ITGB2,GAB1,ARHGEF16,MAPT,LYN,PIK3CB,PIK3CD,ARHGEF10
										Ephrin Receptor Signaling	1.34	0.171	GRIN2A,ARPC1B,ITSN1,AXIN1,GRIN2D,EPHA4,EPHA8,GNG11,MAP2K2,AKT3,MAP2K1,GRIN1,GRIN2B,PAK4,NGEF,GNAS,PAK6,CFL1,KALRN,GNA12,CREBBP,PIK3C2G,CREB5,GRIN3A,ROCK1,CDC42,RHOA,GNAO1,EPHB3,GNAL		Leptin Signaling in Obesity	2.07	0.349	PLCB2,PDE3A,ADCY4,PIK3R5,GHSR,JAK2,PLCH2,FGFR3,AKT1,MAP2K2,ADCY5,PIK3CG,FGFR4,PRKAR1B,AKT3,AGRP,MAP2K1,ADCY2,FGFR1,PIK3C2G,STAT3,TLR9,ADCY9,PRKAR2B,FOXO1,ADCY1,PRKACA,PRKAG2,PLCB3,PIK3CD		Epithelial Adherens Junction Signaling	1.52	0.148	VAV2,TUBB3,ARPC1B,ACTN2,FGFR1,MYH11,TCF7L1,TCF3,HNF1A,MYH7B,CDH2,CTNNA2,NOTCH4,TUBA8,CDC42,RHOA,BAIAP2,AKT3,TUBB4A,ACTG1,TCF7L2,EGFR		Glioma Signaling	2.23	0.272	PDGFA,ABL1,PIK3R5,CDKN2C,PRKCZ,RB1,AKT1,MAP2K2,FGFR4,IGF1R,AKT3,PRKCE,MAP2K1,CAMK2B,PDGFRB,EGFR,TP53,PRKCQ,TFDP1,RRAS,FGFR1,CDK6,PIK3C2G,TLR9,IGF2R,PDGFB,IGF2,PRKCI,E2F1,PIK3CD,PRKCH												Production of Nitric Oxide and Reactive Oxygen Species in Macrophages	2.45	0.231	RAP1B,MAP2K4,PPARA,PIK3CA,JAK1,MAP3K11,MAPK1,PPP2R2A,PPP2CA,PIK3R1,MAP3K5,NFKBIA,RHOB,PPP1R12A,AKT3,PRKCE,IRS2,FRS2,PRKD1,MAP3K2,ATM,PPP1R14C,MAP3K9,RHOC,MAP3K1,FGFR2,MAPK9,RAP1A,IRF1,PIK3R3,MAP3K12,RHOV,RHOQ,MAPK14,GAB1,RND3,PPP2R5E,MAP3K3,SIRPA		Dopamine-DARPP32 Feedback in cAMP Signaling	2.84	0.323	GRIN2A,ADCY4,KCNJ16,PLCH2,PLCD3,GRIN2C,ADCY5,PPM1L,PLCB1,GUCY1B1,PRKCQ,CSNK1G2,CREBBP,PPP1R14A,CACNA1C,PPP1R11,ITPR1,CREB5,ADCY9,PRKCD,PPP2R2B,ITPR3,PRKACA,PLCB3,PRKCH,ADCY10,CAMK4,PLCH1,PRKCZ,KCNJ11,EP300,PPP1R10,DRD1,PRKAR1B,PPP2R2C,PPP2R5C,DRD4,ADCY8,PRKCA,GRIN1,GRIN2B,CACNA1D,GNAS,CSNK1G3,GNAQ,PRKCG,CALM1 (includes others),PLCB4,PRKG1,ADCY1,KCNJ1,PRKAG2,ADCY7
															Cardiac β-adrenergic Signaling	2.06	0.312	PDE7A,ADCY4,PPP1R3C,PDE3A,PDE4A,GNG13,ATP2A2,GNG7,GNG11,PPP1R12A,ADCY5,PRKAR1B,TDP2,PPP2R2C,PPP2R5C,PDE4D,PDE6B,PPP1R14C,ADCY2,GNAS,CACNA1D,PDE9A,PDE10A,RYR2,CACNA1C,PPP1R14A,ATP2A3,SLC8A2,PPP1R11,PLD6,PDE4B,GNG3,CACNA1A,PDE6H,ADCY9,AKAP13,PPP2CB,PRKAR2B,PPP2R2B,ADCY1,PRKACA,PRKAG2,SLC8A1,PKIG		Ephrin Receptor Signaling	1.52	0.141	GRIN1,GRIN2B,NGEF,GRIN2A,GNAS,PAK6,CFL1,ARPC1B,ITSN1,AXIN1,GNA12,GRIN2D,CREBBP,PIK3C2G,GRIN3A,ROCK1,EPHA8,GNG11,MAP2K2,CDC42,RHOA,GNAO1,AKT3,MAP2K1,GNAL		RhoA Signaling	2.23	0.266	MYL10,PTK2B,ARPC1B,RHPN1,PIP4K2B,ARHGEF1,LPAR2,CFL2,CIT,BAIAP2,PFN4,IGF1R,ARHGAP12,CDC42EP1,DLC1,SEMA3F,PLXNA1,NGEF,ARHGEF12,CFL1,MYLPF,GNA12,RTKN,LPAR3,PKN1,ROCK1,ABL2,PIP5K1C,PLEKHG5,RHOA,ACTG1,PIP4K2A,ARHGAP8/PRR5-ARHGAP8												CXCR4 Signaling	2.39	0.233	RAP1B,MAP2K4,RAF1,PIK3CA,MAPK1,PIK3R1,GNB5,CRK,KRAS,ROCK2,RHOB,AKT3,PRKCE,PLCB1,IRS2,ARHGEF11,FRS2,PRKD1,ATM,PAK6,RHOC,EGR1,ADCY3,FGFR2,MAPK9,ITPR1,RAP1A,ROCK1,PIK3R3,ADCY9,DOCK1,RHOV,RHOQ,GAB1,RND3,ADCY1,PAK5		Androgen Signaling	2.84	0.336	CACNA1I,CAMK4,CACNG4,GNA11,CACNA1H,GNA14,CCND1,GNG7,PRKCZ,EP300,NCOA4,CACNG2,GNB4,TGFB1I1,GNG11,GNA15,GNAT1,PRKAR1B,GNB1L,TAF2,CACNA2D3,CACNA2D4,PRKCA,CACNA1G,GNG4,GNAS,PRKCQ,CACNA1D,GNA12,CREBBP,GNAQ,CACNA1C,POLR2H,GNG3,ERCC2,PRKCG,CALM1 (includes others),POLR2E,PRKCD,GTF2E1,CACNA2D1,PRKACA,GNB2,PRKAG2,PRKCH,GNAL
															Role of Macrophages, Fibroblasts and Endothelial Cells in Rheumatoid Arthritis	2.06	0.272	PLCB2,TRAF3,WNT3,AXIN1,CXCL12,CSNK1A1,MMP13,LTB,IL6,PLCH2,FGFR3,VEGFA,CAMK2D,MAP2K2,IL1RL2,TGFB1,PIK3CG,FGFR4,TRAF4,OSM,WNT5B,SFRP4,PRKCQ,RRAS,FGFR1,CREBBP,IL6R,IL37,STAT3,TCF3,TLR9,CREB5,IL7,PDGFB,ATF2,RHOA,GNAO1,FZD6,PLCB3,PRKCH,PIK3CD,WNT1,MAP2K6,FN1,FRZB,PDGFA,PIK3R5,JAK2,IL1F10,WNT8B,HNF1A,NFATC1,PRKCZ,PPP3R2,JUN,AKT1,NGFR,PRKCE,AKT3,CHUK,TNFRSF1B,CTNNB1,MAPKAPK2,MAP2K1,CAMK2B,VCAM1,LRP5,DAA…		Regulation of the Epithelial-Mesenchymal Transition Pathway	1.51	0.137	JAK1,WNT3,AXIN1,NCSTN,PARD6A,HNF1A,MAP2K2,AKT3,MAP2K1,EGFR,PDGFRB,TWIST2,FGFR1,PIK3C2G,TCF7L1,TLR9,TCF3,FGF6,CDH2,NOTCH4,CDH12,RHOA,FZD6,PIK3CD,FGFRL1,FGF22,TCF7L2		cAMP-mediated signaling	2.22	0.232	PDE3A,LHCGR,LTB4R,MAP2K2,ADCY5,CNR2,RGS10,GRM6,RGS14,PDE6B,CNR1,CREBBP,RGS4,GRM4,STAT3,PDE4B,ATF2,S1PR3,GRM7,ADCY9,AKAP13,NPR3,RAP1GAP,GNAO1,PRKACA,RPS6KA1,GNAL,PKIG,PDE7A,CHRM4,PDE4A,HTR1D,RAPGEF4,RGS12,HRH3,BRAF,PPP3R2,PRKAR1B,DRD4,MAP2K1,CAMK2B,ADCY2,CNGA4,GNAS,PDE9A,GABBR1,GABBR2,PRKAR2B,GPER1,OPRK1,ADCY1,P2RY12,ADORA2A												HIF1α Signaling	2.39	0.255	RAP1B,PIK3CA,MAPK1,MAPK4,PIK3R1,MAPK6,MAPK9,FGFR2,KRAS,MMP2,HIF1A,SLC2A4,PDGFC,RAP1A,MMP24,EP300,VEGFA,PIK3R3,EGLN1,MAPK14,GAB1,CUL2,NCOA1,AKT3,EGLN3,IRS2,FRS2,ATM		cAMP-mediated signaling	2.84	0.303	ENPP6,CAMK1,VIPR2,GRM3,ADCY4,LHCGR,LTB4R,CAMK2A,PDE6A,CAMK2D,PDE7B,ADCY5,HTR1E,RGS10,RGS14,PKIA,PDE6B,SMPDL3A,GRK4,HRH2,APLNR,GRM8,PDE10A,CNR1,SSTR3,CREBBP,GRM4,CREB5,CNGA3,PDE1C,GRM7,ADCY9,AKAP13,CNGB1,NPR3,PKIB,PDE1B,PRKACA,ADCY10,AGTR1,GNAL,CAMK2G,CAMK4,MC3R,DUSP6,PDE4A,RAPGEF4,RGS12,CHRM1,AKAP7,EP300,DRD1,PDE3B,PRKAR1B,PDE4D,DRD4,ADCY8,MAP2K1,PTGER4,CAMK2B,HTR6,GNAS,GABBR1,CALM1 (includes oth…
															Relaxin Signaling	2.01	0.304	PDE7A,ADCY4,PDE3A,GNA11,PDE4A,PIK3R5,GNG13,PRKCZ,GNG7,BRAF,VEGFA,FGFR3,GNG11,AKT1,JUN,ADCY5,PIK3CG,FGFR4,PRKAR1B,AKT3,TDP2,PDE4D,MAP2K1,PDE6B,ADCY2,GNAS,PDE9A,GUCY2D,PDE10A,GNA12,FGFR1,PIK3C2G,PLD6,PDE4B,GNG3,TLR9,PDE6H,ADCY9,PRKAR2B,NPR3,GNAO1,ADCY1,PRKACA,GUCY1A2,PRKAG2,GNAT2,PIK3CD,GNAL		HER-2 Signaling in Breast Cancer	1.51	0.167	PRKCQ,FGFR1,PIK3C2G,GSK3A,MAP3K5,TLR9,PARD6A,PRKCZ,ITGB2,CDC42,TSC2,AKT3,PIK3CD,PRKCH,ITGB4,EGFR		Leptin Signaling in Obesity	2.19	0.291	ADCY2,PLCB2,PDE3A,FGFR1,PIK3C2G,PIK3R5,JAK2,STAT3,PLCH2,TLR9,ADCY9,AKT1,PRKAR2B,MAP2K2,ADCY5,FGFR4,ADCY1,PRKACA,PRKAR1B,PRKAG2,AGRP,PLCB3,AKT3,PIK3CD,MAP2K1												IL-3 Signaling	2.39	0.274	RAP1B,RAF1,PIK3CA,JAK1,MAPK1,PIK3R1,FGFR2,KRAS,STAT3,RAP1A,PIK3R3,FOXO1,PPP3CB,GAB1,PPP3R1,SOS1,PRKCE,AKT3,IRS2,FRS2,PRKD1,PPP3CA,ATM		Renin-Angiotensin Signaling	2.84	0.344	MAP2K4,PTK2B,ADCY4,PIK3R5,SHC3,JAK2,MAPK11,PRKCZ,PAK1,CCL2,KL,ADCY5,PIK3CG,FGFR4,PRKAR1B,IRS2,ADCY8,MAP2K1,ACE,PRKCA,ATM,PRKCQ,MAP3K1,RAC1,REN,GNAQ,ITPR1,PRKCG,ADCY9,GAB1,PRKCD,ITPR3,ADCY1,PRKACA,PRKAG2,PIK3CD,PIK3CB,PRKCH,ADCY10,TNF,ADCY7,AGTR1
															Cellular Effects of Sildenafil (Viagra)	1.93	0.313	PLCB2,MYL10,CACNG4,MYH8,SLC4A11,PDE3A,ADCY4,PDE4A,MYH11,PLCH2,MYH7B,PPP1R12A,GPR37,ADCY5,PRKAR1B,PDE4D,CACNG8,CACNG6,ADCY2,GNAS,CACNA1D,GUCY2D,ITPR2,MYLPF,CACNA1C,MYH7,PDE4B,KCNH2,CACNA1A,MYL1,ADCY9,KCNQ2,PRKAR2B,ITPR3,CACNG5,ADCY1,PRKACA,GUCY1A2,PRKAG2,PLCB3,ACTG1		Gαq Signaling	1.42	0.142	GNAS,PRKCQ,PTK2B,FGFR1,RHOT2,PIK3C2G,TLR9,PRKCZ,NFATC1,ROCK1,PPP3R2,GNG11,MAP2K2,RHOT1,RHOA,ITPR3,AKT3,PLCB3,PIK3CD,PRKCH,CHUK,MAP2K1,ADRA1B		Non-Small Cell Lung Cancer Signaling	2.16	0.299	TP53,FHIT,TFDP1,RRAS,ITPR2,FGFR1,PIK3C2G,CDK6,ABL1,PIK3R5,PDPK1,TLR9,RB1,AKT1,MAP2K2,FGFR4,ITPR3,E2F1,AKT3,PIK3CD,RXRB,MAP2K1,EGFR												Phospholipase C Signaling	2.39	0.22	RAP1B,RAF1,NAPEPLD,MAPK1,SOS2,GNB5,RPS6KA3,KRAS,EP300,NFAT5,AHNAK,RHOB,PPP3CB,PPP1R12A,PPP3R1,SOS1,CREB1,PRKCE,PLCB1,ARHGEF11,ARHGEF3,PRKD1,PPP3CA,ITGA4,ARHGEF12,HDAC4,RHOC,ADCY3,MEF2A,ITGA5,ARHGEF17,ITPR1,CREB5,RAP1A,MARCKS,ADCY9,CALM1 (includes others),RHOV,RHOQ,RND3,MEF2D,ADCY1,MEF2C,ARHGEF18,ARHGEF10		Glioblastoma Multiforme Signaling	2.72	0.321	PLCH2,CCND1,MYC,RB1,PLCD3,RHOG,FGFR4,PIK3CG,TSC2,WNT4,PLCB1,IRS2,WNT5B,ATM,RPS6KB1,AKT2,WNT9A,RAC1,ITPR1,APC,IGF2,RHOQ,GAB1,PRKCD,ITPR3,PLCB3,PIK3CD,FNBP1,PIK3R5,CDK4,EGF,RHOH,PLCH1,WNT2,WNT7A,KL,IGF1R,PDGFRA,SMO,AKT3,CTNNB1,MAP2K1,E2F8,EGFR,RHOC,PLCB4,CCNE1,FZD4,WNT10A,PIK3CB,WNT11,WNT5A
															Cardiac Hypertrophy Signaling	1.92	0.281	PLCB2,MYL10,MAP3K11,TGFBR1,ADCY4,DIRAS3,HAND1,GNG13,IL6,PLCH2,FGFR3,MAP3K10,MAP2K2,ADCY5,TGFB1,PIK3CG,FGFR4,ADRA1B,RRAS,FGFR1,IL6R,CREBBP,CACNA1C,GNG3,TLR9,CACNA1A,ATF2,ADCY9,RHOA,GNAO1,PRKACA,GNAT2,PLCB3,PIK3CD,RPS6KA1,GNAL,MAP2K6,GNA11,RHOT2,PIK3R5,MAP3K5,EIF2B2,GNG7,PPP3R2,HAND2,GNG11,JUN,AKT1,RHOT1,PRKAR1B,IGF1R,MAPKAPK2,MAP2K1,ADCY2,GNAS,CACNA1D,MYLPF,GNA12,PIK3C2G,MYL1,ROCK1,PRKAR2B,ADCY1,P…		Glutamate Receptor Signaling	1.38	0.193	GRM7,GRIN1,GRIN2B,GRIN2A,GNG11,GRIN2D,SLC17A2,SLC1A2,GRIP1,GRM4,GRIN3A		Glioblastoma Multiforme Signaling	2.12	0.247	PLCB2,WNT3,PDGFA,AXIN1,DIRAS3,RHOT2,PIK3R5,PLCH2,RB1,AKT1,MAP2K2,RHOT1,FGFR4,TSC2,IGF1R,AKT3,MAP2K1,WNT5B,EGFR,PDGFRB,TP53,RRAS,ITPR2,FGFR1,CDK6,PIK3C2G,TCF3,TLR9,PDGFB,IGF2,CDC42,RHOA,ITPR3,E2F1,FZD6,PLCB3,PIK3CD,WNT1,WNT11,WNT5A												IL-7 Signaling Pathway	2.39	0.278	SOCS1,PIK3CA,JAK1,MAPK1,PIK3R1,SOS2,FGFR2,BCL6,FOXG1,CCND1,PIK3R3,EBF1,MAPK14,FOXO1,GAB1,SOS1,AKT3,IRS2,CDKN1B,FRS2,MCL1,ATM		RAR Activation	2.72	0.311	MAP2K4,ADCY4,RBP3,RBP1,RARG,ADCY5,PIK3CG,RARA,RDH13,SMAD1,ZBTB16,SMAD2,AKT2,PRKCQ,NRIP2,CREBBP,RAC1,SNW1,ERCC2,ADCY9,CSF2RB,TAF4,SMARCA2,PRKCD,ALDH1A2,PRKACA,PRKCH,PIK3CD,RXRA,ADCY10,RBP4,JAK2,RPL7A,MAPK11,PRKCZ,EP300,SDR9C7,RARB,PRKAR1B,AKT3,SORBS3,CSNK2B,MAPKAPK2,STAT5B,ADCY8,RXRB,MAP2K1,PRKCA,DHRS3,CSK,MAP3K1,PRKCG,PRMT1,ADCY1,PRKAG2,PIK3CB,NCOR2,RBP5,ADCY7
															Actin Cytoskeleton Signaling	1.9	0.282	MYL10,WASL,PIP4K2B,ARHGEF1,MYH7B,SSH1,SLC9A1,F2,FGFR3,CYFIP2,MAP2K2,CFL2,FGF18,PIK3CG,FGFR4,BAIAP2,ARHGAP24,MATK,ARHGEF4,CFL1,RRAS,FGFR1,ACTN3,MYH7,TLR9,PDGFB,FGF17,DOCK1,TLN2,PIP5K1C,CDC42,CYFIP1,RHOA,PIK3CD,PIP4K2A,ACTG1,FN1,ARPC1B,PDGFA,MYH8,PIK3R5,TRIO,MYH11,PPP1R12A,FGF23,MAP2K1,FGF7,VAV2,PAK4,ARHGEF12,PAK6,MYLPF,CSK,ACTN2,GNA12,PIK3C2G,MYL1,FGF6,FGF1,ROCK1,APC2,VAV3,FGF22,ARPC4		Androgen Signaling	1.38	0.147	CACNA1G,POLR2D,GNAS,PRKCQ,CACNG4,GNA12,CREBBP,CACNA1H,CACNA1C,GTF2F1,PRKCZ,GNG11,PRKAR2B,NCOA2,GNAO1,CACNA2D1,PRKAG2,PRKAR1B,PRKCH,GNAL		Rac Signaling	2.08	0.265	MAP3K11,PTK2B,ARPC1B,PIK3R5,PIP4K2B,PARD6A,PRKCZ,ANK1,JUN,CYFIP2,MAP2K2,CFL2,FGFR4,BAIAP2,MAP2K1,PAK6,CFL1,RRAS,FGFR1,PIK3C2G,TLR9,MCF2L,PRKCI,CDC42,CYFIP1,PIP5K1C,RHOA,PIK3CD,PARD3,PIP4K2A,ELK4												ERK5 Signaling	2.39	0.29	RAP1B,RPS6KB1,LIF,SGK1,MEF2A,RPS6KA3,KRAS,RPS6KA5,CREB5,RAP1A,EP300,YWHAQ,GAB1,MEF2D,CREB1,MEF2C,RPS6KA2,WNK1,MAP3K3,MAP3K2		Endothelin-1 Signaling	2.72	0.311	PLD2,ADCY4,PLA2R1,SHC3,PLCH2,NOS3,PLA2G7,MYC,PLCD3,GNAT1,GNA15,ECE2,ADCY5,PIK3CG,FGFR4,PLCB1,IRS2,GUCY1B1,ATM,PRKCQ,MAPK4,GUCY2D,ITPR1,PLD1,ADCY9,GAB1,PRKCD,ITPR3,PLCB3,PRKCH,PIK3CD,ADCY10,GNAL,MAPK15,GNA11,PIK3R5,GNA14,MAPK11,PLCH1,PRKCZ,EDN1,KL,GPLD1,CASP1,ECE1,ADCY8,PRKCA,GNAS,ABHD3,GNA12,MAPK6,GNAQ,PLA2G2A,PRKCG,PLCB4,ADCY1,PIK3CB,ADCY7,CASP7
															Ovarian Cancer Signaling	1.9	0.306	WNT3,AXIN1,ABL1,PIK3R5,LHCGR,HNF1A,WNT8B,BCL2,BRAF,VEGFA,FGFR3,RB1,AKT1,ARRB1,MAP2K2,EDN1,PIK3CG,FGFR4,PRKAR1B,AKT3,CTNNB1,MAP2K1,WNT5B,EGFR,TP53,TFDP1,RRAS,FGFR1,PIK3C2G,TCF7L1,TCF3,TLR9,FZD4,PRKAR2B,E2F1,PRKACA,PRKAG2,FZD6,PIK3CD,PTGS2,WNT1,WNT11,TCF7L2,WNT5A		G-Protein Coupled Receptor Signaling	1.38	0.124	PTK2B,PDPK1,RGS12,SYNGAP1,MAP2K2,ADCY5,CNR2,PRKAR1B,AKT3,CHUK,MAP2K1,ADRA1B,PDE6B,CAMK2B,GNAS,PDE9A,CNR1,FGFR1,CREBBP,PIK3C2G,GRM4,PDE4B,TLR9,S1PR3,GRM7,GABBR2,PRKAR2B,GPER1,GNAO1,ADCY1,PRKAG2,PLCB3,PIK3CD,ADORA2A,GNAL		HER-2 Signaling in Breast Cancer	2.07	0.284	TP53,PRKCQ,RRAS,FGFR1,PIK3C2G,CDK6,PIK3R5,GSK3A,MAP3K5,TLR9,PARD6A,PRKCZ,ITGB2,PRKCI,AKT1,CDC42,FGFR4,TSC2,PRKCE,AKT3,PRKCH,PIK3CD,ITGB4,PARD3,EGFR												GNRH Signaling	2.38	0.231	RAP1B,MAP2K4,CACNA1I,PRKACB,RAF1,MAP3K11,MAPK1,SOS2,KRAS,MAP3K5,EP300,SOS1,CREB1,PRKCE,PLCB1,PRKD1,MAP3K2,MAP3K9,PAK6,EGR1,MAP3K1,ADCY3,CACNA1C,MAPK9,MMP2,ITPR1,CREB5,RAP1A,ADCY9,CALM1 (includes others),MAP3K12,PRKAR2B,MAPK14,CDC42,ADCY1,PAK5,MAP3K3		Cardiac Hypertrophy Signaling	2.7	0.298	MAP2K4,MAP3K11,MYL2,ADCY4,PLCH2,ROCK2,PLCD3,GNB4,RHOG,GNAT1,GNA15,ADCY5,PIK3CG,FGFR4,PLCB1,IRS2,ATM,MAP3K9,RPS6KB1,IL6R,CREBBP,CACNA1C,GNG3,MYL7,ADCY9,RHOQ,GAB1,PRKACA,GNB2,PLCB3,PIK3CD,ADCY10,GNAL,FNBP1,CAMK4,GNA11,PIK3R5,GNA14,MAPK11,RHOH,PLCH1,GNG7,EP300,GNG11,KL,PRKAR1B,IGF1R,MAPKAPK2,GNB1L,ADCY8,MAP2K1,MYL12B,GNG4,GNAS,CACNA1D,MAP3K6,RHOC,GNA12,MAP3K1,GNAQ,NFATC4,CALM1 (includes others),PLCB…
															RhoA Signaling	1.9	0.315	MYL10,PTK2B,ARPC1B,RHPN1,PIP4K2B,ARHGEF1,CFL2,LPAR2,PPP1R12A,CIT,BAIAP2,PFN4,IGF1R,ARHGAP12,CDC42EP1,SEMA3F,DLC1,PLXNA1,NGEF,ARHGEF12,CFL1,NRP2,MYLPF,GNA12,RTKN,LPAR3,MYL1,PLD1,PKN1,ROCK1,ABL2,PIP5K1C,PLEKHG5,RHOA,LPAR5,PIP4K2A,ACTG1,ARPC4,ARHGAP8/PRR5-ARHGAP8		α-Adrenergic Signaling	1.34	0.163	PRKCQ,GNAS,SLC8A2,PRKCZ,PYGM,GNG11,PRKAR2B,MAP2K2,ADCY5,ADCY1,ITPR3,PRKAG2,PRKAR1B,PRKCH,MAP2K1		Actin Cytoskeleton Signaling	2.07	0.229	MYL10,PIP4K2B,ARHGEF1,SSH1,MYH7B,SLC9A1,F2,CYFIP2,CFL2,FGF18,MAP2K2,FGFR4,BAIAP2,MATK,ARHGEF4,CFL1,RRAS,FGFR1,ACTN3,MYH7,TLR9,PDGFB,TLN2,PIP5K1C,CDC42,CYFIP1,RHOA,PIK3CD,PIP4K2A,ACTG1,FN1,ARPC1B,PDGFA,MYH8,PIK3R5,TRIO,MYH11,MAP2K1,VAV2,ARHGEF12,PAK6,ACTN2,GNA12,CSK,MYLPF,PIK3C2G,FGF6,FGF1,ROCK1,APC2,VAV3,FGF22												Synaptic Long Term Potentiation	2.38	0.25	RAP1B,PRKACB,RAF1,GRIN2A,MAPK1,GRIA1,KRAS,GRIA4,EP300,PPP1R12A,PPP3CB,PPP3R1,CREB1,PRKCE,PLCB1,PRKD1,PPP3CA,PPP1R14C,GRM8,CACNA1C,PLCL2,ITPR1,CREB5,RAP1A,GRM7,CALM1 (includes others),PRKAR2B,ADCY1,GRIA3		Ephrin B Signaling	2.64	0.384	RGS3,GNA11,ACP1,GNA14,GNG7,LIMK1,ROCK2,EPHB6,GNB4,EPHB1,PAK1,GNG11,GNA15,GNAT1,ITSN2,CTNNB1,GNB1L,GNG4,GNAS,CFL1,KALRN,GNA12,RAC1,GNAQ,GNG3,CBL,GNB2,GNAL
															IL-15 Production	1.88	0.464	MAP3K11,JAK1,PTK2B,IL15,TYK2,JAK2,IL6,PRKCZ,IRF1,PRKCI,PTK6,LTK,JAK3		Production of Nitric Oxide and Reactive Oxygen Species in Macrophages	1.31	0.133	MAP3K11,JAK1,PPP1R3C,RHOT2,MAP3K5,PRKCZ,RHOT1,HOXA10,AKT3,PPP2R2C,CHUK,MAP2K1,PPP1R14C,PRKCQ,FGFR1,CREBBP,PIK3C2G,PPP1R11,PCYOX1,TLR9,TLR4,RHOA,PRKCH,PIK3CD,MAP3K3,RBP4		Synaptic Long Term Depression	2.07	0.241	NOS1,CACNA1I,PLCB2,CACNG4,CACNA1H,PLCH2,PRKCZ,MAP2K2,IGF1R,GRM6,PRKCE,PPP2R2C,PNPLA3,PPP2R5C,CACNB2,RYR1,CACNG8,MAP2K1,CACNA2D3,CACNA1G,CACNG6,GNAS,PRKCQ,RRAS,GUCY2D,ITPR2,GRM1,GNA12,CACNA1C,GRM4,PLA2G2A,GRM7,PRKCI,NPR3,PPP2R2B,CACNA2D1,ITPR3,GNAO1,PLCB3,GNAT2,PRKCH,GNAL												ILK Signaling	2.33	0.225	MAP2K4,PIK3CA,MYH9,MAPK1,PPP2R2A,PPP2CA,PIK3R1,HIF1A,ITGB8,RICTOR,CCND1,PDGFC,EP300,PTEN,VEGFA,RHOB,CFL2,PPP1R12A,CREB1,AKT3,IRS2,ACTC1,FRS2,ACTN1,ATM,RHOC,FGFR2,MAPK9,RPS6KA5,CREB5,PIK3R3,DOCK1,RHOV,RHOQ,GAB1,RND3,CDC42,FLNC,LEF1,PPP2R5E		Xenobiotic Metabolism Signaling	2.64	0.286	MAP2K4,CAMK1,MAP3K11,UGT1A6,MAF,GCLC,CHST15,UGT1A5,ALDH1L1,CAMK2A,CAMK2D,KEAP1,PIK3CG,FGFR4,PPM1L,IRS2,ALDH6A1,AHR,ATM,MAP3K9,MGST1,HDAC4,PRKCQ,GSTM3,CREBBP,ALDH8A1,UGT1A3,SNW1,NDST4,UGT1A4,HS3ST3B1,GAB1,PRKCD,PPP2R2B,ALDH1A2,CES5A,ALDH3B1,PRKCH,PIK3CD,HS3ST6,CYP2B6,RXRA,CHST13,TNF,CAMK2G,GAL3ST2,CAMK4,GSTM5,PIK3R5,MAPK11,PRKCZ,SOD3,EP300,HSP90B1,CES1,UST,KL,CHST3,PPP2R5C,PPP2R2C,MAP2K1,ALDH5A1,P…
															RAR Activation	1.88	0.289	ADCY4,SMAD3,NR2F2,PDPK1,RBP1,RARG,VEGFA,TGFB1,ADCY5,PIK3CG,SMARCC2,RDH13,SMAD1,PRKCQ,CREBBP,SNW1,ERCC2,CRABP1,ADCY9,DHRS9,TAF4,ALDH1A2,PRKACA,PRKCH,PIK3CD,REL,RBP4,BMP2,JAK2,MAP3K5,SMARCA4,PRKCZ,JUN,AKT1,ALDH1A3,PRKAR1B,GTF2H5,PRKCE,AKT3,SORBS3,MAPKAPK2,STAT5B,RXRB,MAP2K1,ADCY2,CSK,RELB,SMAD7,PRKAR2B,PRKCI,GTF2H4,ADCY1,PRKAG2,NCOR2,HLTF							Nitric Oxide Signaling in the Cardiovascular System	2.05	0.265	PIK3R5,SLC7A1,ATP2A2,PRKCZ,VEGFA,AKT1,MAP2K2,FGFR4,PRKAR1B,AKT3,PRKCE,MAP2K1,PRKCQ,FLT1,GUCY2D,ITPR2,FGFR1,FLT4,PIK3C2G,CACNA1C,ATP2A3,TLR9,PRKAR2B,PRKCI,ITPR3,PRKACA,PRKAG2,PIK3CD,PRKCH,KDR												Role of NANOG in Mammalian Embryonic Stem Cell Pluripotency	2.33	0.248	RAP1B,FZD10,RAF1,PIK3CA,JAK1,LIF,MAPK1,WNT3,FZD3,PIK3R1,SOS2,BMPR2,KRAS,SMAD5,SOS1,GATA6,AKT3,IRS2,SMAD1,FRS2,ATM,FGFR2,STAT3,TCF7L1,RAP1A,PIK3R3,GAB1,FZD6,WNT5A		Sphingosine-1-phosphate Signaling	2.63	0.336	PTK2B,ADCY4,PIK3R5,PLCH2,RHOH,PLCH1,PLCD3,RHOG,SMPD4,KL,ADCY5,PIK3CG,FGFR4,CASP1,PDGFRA,AKT3,PLCB1,IRS2,ADCY8,SMPD3,ATM,AKT2,S1PR5,RHOC,GNA12,RAC1,GNAQ,ASAH1,S1PR4,ADCY9,PLCB4,RHOQ,GAB1,ADCY1,S1PR1,PLCB3,PIK3CB,PIK3CD,ADCY10,ADCY7,CASP7,FNBP1
															Androgen Signaling	1.86	0.307	CACNA1I,POLR2D,CACNG4,SMAD3,GNA11,CACNA1H,GNG13,GNG7,PRKCZ,POLR2C,GNG11,JUN,NCOA2,PRKAR1B,GTF2H5,PRKCE,CACNB2,CACNG8,CACNA2D3,CACNA1G,CACNG6,GNAS,PRKCQ,CACNA1D,GNA12,CREBBP,CACNA1C,GTF2F1,GNG3,ERCC2,CACNA1A,PRKAR2B,PRKCI,GTF2H4,CACNA2D1,CACNG5,GNAO1,PRKACA,PRKAG2,GNAT2,PRKCH,GNAL							Gustation Pathway	2.04	0.247	CACNA1I,PLCB2,ASIC2,PDE7A,CACNG4,PDE3A,ASIC3,CACNA1H,PDE4A,GNG13,PANX1,GNG7,GNG11,ADCY5,PRKAR1B,CACNB2,CACNG8,CACNA2D3,P2RX3,PDE6B,CACNA1G,CACNG6,ADCY2,PDE9A,ITPR2,CACNA1C,P2RX5,PDE4B,ADCY9,PRKAR2B,P2RY6,CACNA2D1,ITPR3,ADCY1,PRKACA,PRKAG2,P2RY12,P2RY1												Cell Cycle Regulation by BTG Family Proteins	2.32	0.351	CCNE2,PPP2CA,PPP2R2A,BTG1,E2F3,CCND1,RB1,CNOT7,E2F1,BTG2,E2F5,PPP2R5E,E2F8		Cardiac β-adrenergic Signaling	2.6	0.326	ENPP6,ADCY4,PDE4A,AKAP7,GNG7,GNB4,PDE6A,GNG11,PPP1R10,PDE7B,ADCY5,PDE3B,PPM1L,PRKAR1B,PPP2R2C,PPP2R5C,PDE4D,PKIA,GNB1L,ADCY8,PDE6B,GNG4,SMPDL3A,PLN,GNAS,CACNA1D,PDE10A,RYR2,SLC8A3,CACNA1C,PPP1R14A,SLC8A2,PPP1R11,GNG3,PDE1C,ADCY9,AKAP13,PKIB,PPP2R2B,PDE1B,ADCY1,PRKACA,GNB2,PRKAG2,ADCY10,ADCY7
															Rac Signaling	1.86	0.316	MAP3K11,PTK2B,ARPC1B,PIK3R5,PIP4K2B,PARD6A,PRKCZ,ANK1,FGFR3,JUN,CYFIP2,MAP2K2,CFL2,PIK3CG,FGFR4,BAIAP2,MAP2K1,PAK4,NOX4,PAK6,CFL1,RRAS,FGFR1,PIK3C2G,TLR9,PLD1,MCF2L,PRKCI,CDC42,CYFIP1,PIP5K1C,RHOA,PIK3CD,PARD3,PIP4K2A,ELK4,ARPC4							GP6 Signaling Pathway	2.01	0.254	COL9A3,PIK3R5,PDPK1,GSK3A,COL4A2,COL15A1,PRKCZ,COL5A1,AKT1,FGFR4,AKT3,PRKCE,COL11A2,COL18A1,KLF12,RASGRP2,PRKCQ,COL4A1,FGFR1,PIK3C2G,COL4A3BP,TLR9,LAMC2,PRKCI,COL6A3,LAMA4,COL23A1,LAMB3,LAT,PIK3CD,PRKCH,FGA,COL25A1,LCP2												Thrombin Signaling	2.28	0.22	RAP1B,RAF1,PIK3CA,MAPK1,PIK3R1,GNB5,MYLK,KRAS,GATA2,ROCK2,RHOB,PPP1R12A,SOS1,CREB1,AKT3,GATA6,PRKCE,PLCB1,IRS2,ARHGEF11,ARHGEF3,FRS2,PRKD1,ATM,RPS6KB1,ARHGEF12,RHOC,ADCY3,FGFR2,PLCL2,ITPR1,RAP1A,PIK3R3,ROCK1,ADCY9,RHOV,RHOQ,MAPK14,GAB1,RND3,ADCY1,ARHGEF10		Tec Kinase Signaling	2.5	0.312	MAP2K4,GNB4,LCK,PAK1,RHOG,GNAT1,GNA15,FGFR4,PIK3CG,IRS2,FGR,ATM,PRKCQ,GNG3,RHOQ,ACTA2,GAB1,PRKCD,TNFRSF25,GNB2,PRKCH,PIK3CD,TNF,GNAL,FNBP1,FYN,PTK2B,GNA11,PIK3R5,JAK2,GNA14,RHOH,GNG7,PRKCZ,BLK,GNG11,KL,STAT5B,GNB1L,ACTC1,PRKCA,GNG4,GNAS,RHOC,GNA12,ITGA2,GNAQ,FRK,PRKCG,STAT4,LYN,PIK3CB,JAK3
															Glioblastoma Multiforme Signaling	1.84	0.296	PLCB2,WNT3,PDGFA,AXIN1,DIRAS3,RHOT2,PIK3R5,PLCH2,WNT8B,FGFR3,RB1,AKT1,MAP2K2,RHOT1,PIK3CG,FGFR4,TSC2,IGF1R,AKT3,CTNNB1,MAP2K1,WNT5B,E2F8,EGFR,PDGFRB,TP53,RRAS,ITPR2,FGFR1,PIK3C2G,CDK6,TCF3,TLR9,PDGFB,IGF2,FZD4,FOXO1,NF1,CDC42,RHOA,ITPR3,E2F1,FZD6,PLCB3,PIK3CD,WNT1,WNT11,WNT5A							Hepatic Fibrosis / Hepatic Stellate Cell Activation	1.97	0.235	FN1,TGFBR1,PDGFA,MYH8,SMAD3,KLF6,COL9A3,MMP13,COL4A2,IL6,MYH11,MYH7B,COL15A1,BCL2,COL5A1,VEGFA,TGFB1,IGF1R,ECE1,COL11A2,COL18A1,TNFRSF1B,KLF12,TIMP2,PDGFRB,EGFR,COL4A1,FLT1,FGFR1,FLT4,IL6R,IGFBP5,COL4A3BP,MYH7,PDGFB,FGF1,TLR4,IGF2,LY96,COL6A3,COL23A1,IL1B,KDR,COL25A1												RhoA Signaling	2.25	0.248	PIKFYVE,MYLK,LIMK1,ROCK2,PPP1R12A,IGF1,CFL2,CIT,PFN2,ARHGAP12,ARHGEF11,DLC1,ACTC1,NEDD4,ARHGEF12,NRP2,RDX,TTN,ROCK1,ARHGAP5,RHPN2,RAPGEF2,RND3,ARPC2,ARHGAP35,ARHGAP1,PIP4K2A,PIP4K2C		Sperm Motility	2.49	0.331	CAMK4,MAP3K11,PTK2B,ZP3,ZAN,PLA2R1,CACNA1H,PDE4A,PLCH2,PLA2G7,PLCH1,PRKCZ,PLCD3,PRKAR1B,PLCB1,PDE4D,GUCY1B1,PRKCA,CACNA1G,SLC16A10,GNAS,PRKCQ,ABHD3,ITPR1,FRK,PLA2G2A,CNGA3,PRKCG,PDE1C,CALM1 (includes others),PLCB4,CNGB1,PRKG1,PRKCD,NPR1,ITPR3,PDE1B,PRKACA,PRKAG2,PLCB3,PRKCH,ADCY10
															Type II Diabetes Mellitus Signaling	1.84	0.299	CACNA1I,PRKAB2,CACNG4,PKM,CACNA1H,PIK3R5,ADIPOQ,PDPK1,MAP3K5,PRKCZ,FGFR3,AKT1,NGFR,PIK3CG,FGFR4,PRKAA2,ABCC8,PRKCE,AKT3,CACNB2,CHUK,TNFRSF1B,CACNG8,SMPD3,CACNA2D3,CACNA1G,CACNG6,ACSL3,PRKCQ,CACNA1D,FGFR1,ACSL6,PIK3C2G,CACNA1C,TLR9,CACNA1A,TRAF2,PRKCI,CACNA2D1,CACNG5,GCK,SH2B2,PRKAG2,PIK3CD,PRKCH,PDX1							Glutamate Receptor Signaling	1.97	0.316	GRIN1,GRIN2B,GRIN2A,GRM1,GRIN2D,SLC17A2,SLC1A3,GRIP1,GRM4,GNG7,GRIN3A,GRM7,GNG11,GRIK4,GRM6,SLC1A2,GRIK2,GRIK1												Renin-Angiotensin Signaling	2.25	0.242	RAP1B,PRKACB,MAP2K4,RAF1,PIK3CA,MAPK1,PIK3R1,SOS2,KRAS,SOS1,PRKCE,IRS2,FRS2,PRKD1,ATM,PAK6,MAP3K1,ADCY3,FGFR2,MAPK9,STAT3,ITPR1,RAP1A,PIK3R3,ADCY9,PRKAR2B,MAPK14,GAB1,ADCY1,PAK5		Netrin Signaling	2.38	0.385	CACNA1G,CACNA1I,CACNA1D,CACNG4,RYR2,UNC5B,RAC1,CACNA1H,CACNA1C,NFATC4,ABLIM1,NFATC1,NTN1,CACNG2,PRKG1,CACNA2D1,ABLIM3,RYR3,PRKACA,PRKAG2,PRKAR1B,NFATC2,ABLIM2,CACNA2D3,CACNA2D4
															Epithelial Adherens Junction Signaling	1.84	0.301	TGFBR1,ARPC1B,MYH8,WASL,MYH11,TUBB,HNF1A,MYH7B,CTNNA2,AGGF1,AKT1,TUBA8,SORBS1,HGF,BAIAP2,AKT3,TUBB4A,TUBA3E,CTNNB1,EGFR,VAV2,DLL1,TUBB3,RRAS,FGFR1,ACTN2,ACTN3,MYH7,TCF7L1,TCF3,MYL1,FGF1,EPN2,NOTCH4,CDH2,TUBB8,CDC42,RHOA,FER,PARD3,ACTG1,ARPC4,TCF7L2,CTNND1							GABA Receptor Signaling	1.96	0.274	CACNA1I,GABRA5,CACNG4,ABAT,CACNA1H,AP2A2,GABRG3,GPR37,ADCY5,GABRB1,CACNB2,GABRD,CACNG8,CACNA2D3,CACNA1G,CACNG6,ADCY2,GNAS,GABBR1,CACNA1C,KCNH2,ADCY9,GABBR2,ADCY1,CACNA2D1,SLC6A1												JAK/Stat Signaling	2.23	0.264	RAP1B,SOCS1,SOCS3,RAF1,PIK3CA,JAK1,MAPK1,PIK3R1,SOCS6,SOS2,FGFR2,KRAS,STAT3,RAP1A,PIK3R3,GAB1,CDKN1A,SOS1,AKT3,IRS2,FRS2,SOCS5,ATM		TR/RXR Activation	2.38	0.347	CAMK4,PIK3R5,UCP1,DIO2,NCOA4,EP300,SCARB1,KL,PDE3B,PIK3CG,FGFR4,AKT3,IRS2,TBL1XR1,RXRB,ATM,AKT2,UCP2,SLC2A1,THRA,PFKP,GH1,THRSP,ENO1,HDAC3,GAB1,COL6A3,ACACA,STRBP,PIK3CD,PIK3CB,NCOR2,RXRA,RCAN2
															Ephrin A Signaling	1.84	0.367	VAV2,NGEF,CFL1,FGFR1,PIK3C2G,PIK3R5,EPHA4,TLR9,EFNA4,ROCK1,FGFR3,EPHA6,EPHA8,CFL2,CDC42,VAV3,FGFR4,NGFR,RHOA,EFNA5,PIK3CG,PIK3CD							Insulin Receptor Signaling	1.93	0.248	JAK1,ASIC2,SGK1,PPP1R3C,ASIC3,PIK3R5,PDPK1,GSK3A,JAK2,NCK1,EIF2B2,PTPRF,PRKCZ,AKT1,MAP2K2,FGFR4,TSC2,RPTOR,PRKAR1B,AKT3,MAP2K1,PPP1R14C,RRAS,FGFR1,PIK3C2G,PPP1R11,ACLY,TLR9,SYNJ2,PRKAR2B,PRKCI,SH2B2,PRKACA,PRKAG2,PIK3CD												Gap Junction Signaling	2.23	0.221	RAP1B,PRKACB,DBN1,RAF1,PIK3CA,MAPK1,CSNK1G1,GRIA1,PIK3R1,SOS2,KRAS,GRIA4,ADRB1,PPP3CB,DRD1,PPP3R1,SOS1,AKT3,PRKCE,PLCB1,IRS2,ACTC1,FRS2,PRKD1,PPP3CA,MAP3K2,ATM,GJA1,GUCY1A1,ADCY3,FGFR2,PLCL2,ITPR1,RAP1A,PIK3R3,ADCY9,PRKAR2B,GAB1,ADCY1,GRIA3		Glioma Signaling	2.31	0.333	CAMK1,CAMK4,PIK3R5,CDK4,EGF,RBL1,CCND1,PRKCZ,RB1,CAMK2D,CAMK2A,KL,PIK3CG,FGFR4,IGF1R,PDGFRA,AKT3,IRS2,MAP2K1,E2F8,PRKCA,CAMK2B,EGFR,ATM,AKT2,PRKCQ,TFDP1,IGF2R,PRKCG,CALM1 (includes others),IGF2,GAB1,PRKCD,IDH2,PIK3CD,PIK3CB,PRKCH,CAMK2G
															P2Y Purigenic Receptor Signaling Pathway	1.84	0.306	PLCB2,ADCY4,PIK3R5,GNG13,PLCH2,PRKCZ,GNG7,FGFR3,GNG11,AKT1,JUN,MAP2K2,ADCY5,PIK3CG,FGFR4,PRKAR1B,PRKCE,AKT3,MAP2K1,ADCY2,PRKCQ,RRAS,FGFR1,CREBBP,PIK3C2G,GNG3,CREB5,TLR9,ATF2,ADCY9,PRKCI,PRKAR2B,P2RY6,ADCY1,PRKACA,PRKAG2,P2RY12,PLCB3,P2RY1,PIK3CD,PRKCH							Cholecystokinin/Gastrin-mediated Signaling	1.9	0.267	MAP2K6,PLCB2,PTK2B,DIRAS3,RHOT2,PRKCZ,JUN,MAP2K2,RHOT1,PRKCE,MAP2K1,EGFR,PRKCQ,RRAS,ITPR2,GNA12,IL37,IL36B,ATF2,ROCK1,PRKCI,RHOA,ITPR3,PLCB3,IL1B,PRKCH,PTGS2												Neurotrophin/TRK Signaling	2.23	0.268	RAP1B,MAP2K4,RAF1,PIK3CA,MAPK1,PIK3R1,SOS2,FGFR2,KRAS,MAP3K5,CREB5,RAP1A,EP300,PIK3R3,GAB1,NTRK3,CDC42,SOS1,CREB1,IRS2,FRS2,ATM		G Protein Signaling Mediated by Tubby	2.3	0.469	GNG4,GNAS,GNAQ,JAK2,GNG3,GNG7,GNB4,LCK,PLCB4,GNG11,GNB2,PLCB3,PLCB1,TUB,GNB1L
															Gαs Signaling	1.84	0.318	PTGDR,ADCY4,LHCGR,GNG13,RAPGEF4,GNG7,BRAF,GNG11,MAP2K2,ADCY5,HTR7,PRKAR1B,RYR1,MAP2K1,HRH2,ADCY2,GNAS,CNGA4,ADD2,CNR1,RYR2,CREBBP,GNG3,CREB5,ATF2,CHRM5,ADCY9,GPER1,PRKAR2B,PTH1R,ADCY1,OPRK1,PRKACA,PRKAG2,ADORA2A							Relaxin Signaling	1.87	0.241	PDE7A,PDE3A,PIK3R5,PDE4A,GNG13,PRKCZ,GNG7,BRAF,VEGFA,GNG11,AKT1,JUN,ADCY5,FGFR4,PRKAR1B,AKT3,MAP2K1,PDE6B,ADCY2,GNAS,PDE9A,GUCY2D,GNA12,FGFR1,PIK3C2G,PDE4B,GNG3,TLR9,ADCY9,PRKAR2B,NPR3,GNAO1,ADCY1,PRKACA,PRKAG2,GNAT2,PIK3CD,GNAL												Ephrin A Signaling	2.23	0.298	EPHA7,PIK3CA,PIK3R1,FGFR2,EPHA4,LIMK1,ROCK1,PIK3R3,ROCK2,CFL2,GAB1,CDC42,ADAM10,EPHA5,IRS2,FRS2,ATM		Role of NFAT in Regulation of the Immune Response	2.28	0.301	HLA-DOA,HLA-B,HLA-DQB1,GNB4,LCK,GNAT1,GNA15,PIK3CG,FGFR4,PLCB1,IRS2,ATM,AKT2,PRKCQ,CSNK1G2,ITPR1,GNG3,GAB1,ITPR3,LAT,GNB2,CD86,PLCB3,PIK3CD,GNAL,LCP2,BLNK,FYN,CAMK4,GNA11,PIK3R5,GNA14,NFATC1,GNG7,GNG11,KL,HLA-DMA,AKT3,GNB1L,MAP2K1,GNG4,GNAS,CD79B,GNA12,CSNK1G3,GNAQ,NFATC4,RCAN1,CALM1 (includes others),PLCB4,MEF2D,LYN,NFATC2,MEF2C,PIK3CB,RCAN2
															Glioma Signaling	1.84	0.316	CAMK1D,PDGFA,ABL1,PIK3R5,CDKN2C,PRKCZ,FGFR3,RB1,CAMK2D,AKT1,MAP2K2,PIK3CG,FGFR4,IGF1R,AKT3,PRKCE,MAP2K1,E2F8,CAMK2B,PDGFRB,EGFR,TP53,PRKCQ,TFDP1,RRAS,FGFR1,CDK6,PIK3C2G,TLR9,IGF2R,PDGFB,IGF2,PRKCI,E2F1,PIK3CD,PRKCH							Renin-Angiotensin Signaling	1.87	0.254	PTK2B,PIK3R5,JAK2,PRKCZ,JUN,MAP2K2,ADCY5,FGFR4,PRKAR1B,PRKCE,MAP2K1,ADCY2,PRKCQ,PAK6,RRAS,ITPR2,FGFR1,PIK3C2G,STAT3,TLR9,ATF2,ADCY9,PRKAR2B,PRKCI,ITPR3,ADCY1,SHC2,PRKACA,PRKAG2,PIK3CD,PRKCH												Cholecystokinin/Gastrin-mediated Signaling	2.23	0.255	RAP1B,MAP2K4,RAF1,MAPK1,RHOC,SOS2,MEF2A,MAPK9,EPHA4,KRAS,ITPR1,RAP1A,ROCK2,ROCK1,RHOV,MAPK14,RHOQ,RHOB,RND3,MEF2D,SOS1,PLCB1,PRKCE,MEF2C,PRKD1		Colorectal Cancer Metastasis Signaling	2.28	0.286	MAP2K4,ADCY4,CCND1,MYC,GNB4,RHOG,ADCY5,PIK3CG,FGFR4,WNT4,IRS2,WNT5B,ATM,SMAD2,AKT2,WNT9A,IL6R,RAC1,GNG3,APC,ADCY9,RHOQ,GAB1,PRKACA,GNB2,PIK3CD,ADCY10,TNF,FNBP1,SIAH1,PIK3R5,VEGFB,EGF,JAK2,RHOH,MLH1,GNG7,WNT2,APPL1,WNT7A,GNG11,ARRB1,KL,PRKAR1B,SMO,AKT3,ADCY8,CTNNB1,GNB1L,MAP2K1,PTGER4,MMP19,EGFR,GNG4,LRP5,GNAS,RHOC,BAX,TCF7L1,FZD4,TLR5,WNT10A,TLR6,ADCY1,PRKAG2,PIK3CB,JAK3,ADCY7,TCF7L2,WNT11,WNT5A
															14-3-3-mediated Signaling	1.78	0.305	PLCB2,TP73,PIK3R5,GSK3A,MAP3K5,PLCH2,TUBB,PRKCZ,FGFR3,SRPK2,AKT1,JUN,MAP2K2,TUBA8,PIK3CG,FGFR4,TSC2,PRKCE,AKT3,TUBB4A,TUBA3E,MAP2K1,AKT1S1,TUBB3,PRKCQ,RRAS,FGFR1,STK11,PIK3C2G,VIM,BAX,TLR9,TRAF2,PRKCI,FOXO1,TUBB8,PLCB3,PIK3CD,PRKCH,RPS6KA1							mTOR Signaling	1.87	0.229	PRKAB2,DIRAS3,RPS18,RHOT2,PIK3R5,PDPK1,FKBP1A,PRKCZ,RPS28,VEGFA,AKT1,EIF3B,RHOT1,FGFR4,TSC2,PRKAA2,RPTOR,PRKCE,AKT3,PPP2R2C,PPP2R5C,RPS6KA2,AKT1S1,RPS24,PRKCQ,RRAS,FGFR1,STK11,PIK3C2G,RPS10,TLR9,FAU,RPS16,PRKCI,RHOA,EIF4A3,PPP2R2B,RPS27L,PRKAG2,EIF3I,PRR5,PIK3CD,PRKCH,RPS6KA1,EIF3L,ARHGAP8/PRR5-ARHGAP8												VEGF Signaling	2.19	0.25	RAP1B,RAF1,PIK3CA,MAPK1,PIK3R1,SOS2,FGFR2,KRAS,HIF1A,EIF2S1,PDGFC,RAP1A,ELAVL1,VEGFA,PIK3R3,ROCK2,ROCK1,FOXO1,GAB1,SOS1,AKT3,IRS2,ACTC1,FRS2,ACTN1,ATM		IL-1 Signaling	2.27	0.348	MAP2K4,ADCY4,GNA11,GNA14,MAPK11,GNG7,GNB4,GNG11,GNA15,GNAT1,ADCY5,PRKAR1B,GNB1L,ADCY8,IL1RAP,GNG4,GNAS,MYD88,GNA12,MAP3K1,GNAQ,IRAK3,GNG3,TRAF6,ADCY9,ADCY1,PRKACA,PRKAG2,GNB2,ADCY10,ADCY7,GNAL
															p53 Signaling	1.78	0.315	TP73,PLAGL1,PIK3R5,BCL2,FGFR3,RB1,AKT1,JUN,THBS1,STAG1,PPP1R13B,PIK3CG,FGFR4,ADGRB1,AKT3,SERPINB5,HIPK2,TRIM29,CTNNB1,TP53,WT1,HDAC9,FGFR1,PERP,PIK3C2G,BAX,TLR9,TP53BP2,SERPINE2,PCNA,CCND2,E2F1,SIRT1,PIK3CD,DRAM1							Ephrin B Signaling	1.84	0.288	VAV2,GNAS,CFL1,ITSN1,AXIN1,EPHB2,GNA12,CXCL12,GNG13,GNG3,GNG7,ROCK1,GNG11,CFL2,CDC42,VAV3,RHOA,GNAO1,ITSN2,GNAT2,GNAL												RAR Activation	2.19	0.222	MAP2K4,PRKACB,PIK3CA,ARID1A,MAPK1,PIK3R1,SMARCD2,SMAD5,MAP3K5,EP300,PTEN,VEGFA,TNIP1,KAT2B,PNRC1,RARB,AKT3,PRKCE,SMAD1,PRKD1,SMAD2,DHRS3,MAP3K1,ADCY3,SMAD6,SMAD7,MAPK9,PIK3R3,ADCY9,PRKAR2B,MAPK14,TAF4,SMARCA2,DUSP1,ADCY1,IGFBP3,NCOA1,GTF2H1		Hepatic Fibrosis / Hepatic Stellate Cell Activation	2.24	0.299	LHX2,MYL2,COL9A3,MYH7B,LAMA1,COL11A2,KLF12,IL1RAP,TIMP2,SMAD2,COL19A1,COL4A1,IL6R,BAMBI,MYH7,IFNAR2,MYL7,MET,IGF2,COL21A1,ACTA2,COL6A3,COL23A1,TNF,CCR7,AGTR1,COL7A1,MYH6,LEP,LEPR,EGF,VEGFB,MYH11,COL4A2,COL15A1,COL1A2,COL16A1,COL6A1,CCL2,EDN1,IGF1R,PDGFRA,COL22A1,ECE1,LBP,COL18A1,EGFR,FLT1,IL10,FLT4,IFNGR2,BAX,COL1A1,LY96,CSF1,COL11A1
															NF-κB Signaling	1.77	0.287	TRAF3,TGFBR1,BMP4,TNFRSF17,FGFR3,FGFR4,PIK3CG,TDP2,PDGFRB,PRKCQ,RRAS,FGFR1,CREBBP,IL37,TLR9,DDR1,CARD11,ZAP70,PRKACA,PIK3CD,FGFRL1,MAP2K6,SIGIRR,BMP2,PIK3R5,TNFAIP3,IL1F10,PRKCZ,BRAF,AKT1,BMPR1A,CARD10,NGFR,IGF1R,AKT3,CHUK,TNFRSF1B,EGFR,FLT1,RELB,FLT4,PIK3C2G,IGF2R,IL36B,TLR4,TRAF2,IL1B,BTRC,EIF2AK2,KDR,TIRAP,MAP3K3							Tec Kinase Signaling	1.82	0.235	JAK1,PTK2B,GTF2I,DIRAS3,RHOT2,PIK3R5,GNG13,JAK2,GNG7,PRKCZ,GNG11,RHOT1,FGFR4,PRKCE,STAT5B,FGR,VAV2,GNAS,PRKCQ,PAK6,GNA12,FGFR1,TYK2,PIK3C2G,STAT3,GNG3,TLR9,STAT4,TLR4,PRKCI,RHOA,VAV3,TNFRSF25,GNAO1,GNAT2,PIK3CD,PRKCH,JAK3,ACTG1,GNAL												3-phosphoinositide Biosynthesis	2.18	0.22	SOCS3,PIK3CA,PPP1R12C,DUSP8,MTMR9,PIK3R1,PIKFYVE,STYX,OCRL,DUSP2,PXYLP1,PTEN,SET,DUSP5,PPP1R12A,PTPRO,ERBB4,DUSP10,PDGFRA,KIT,IRS2,RASA1,FRS2,PPP3CA,ATM,PPTC7,FGFR2,ERBB3,PIK3R3,MTMR4,GAB1,SYNJ1,DUSP1,SGPP1,PPP2R5E,PIP4K2A,SIRPA,PIP4K2C,DUSP16		CCR3 Signaling in Eosinophils	2.03	0.315	CAMK4,MPRIP,PIK3R5,CCL24,LIMK2,MAPK11,GNG7,PRKCZ,LIMK1,ROCK2,GNB4,PAK1,GNG11,KL,PIK3CG,FGFR4,PLCB1,IRS2,GNB1L,MAP2K1,PRKCA,ATM,GNG4,GNAS,PRKCQ,CFL1,RAC1,GNG3,ITPR1,PLA2G2A,PRKCG,CALM1 (includes others),PLCB4,GAB1,PRKCD,ITPR3,GNB2,PLCB3,PIK3CB,PIK3CD,PRKCH
															Germ Cell-Sertoli Cell Junction Signaling	1.76	0.289	TGFBR1,MAP3K11,AXIN1,DIRAS3,WASL,PDPK1,TUBB,FGFR3,MAP3K10,CTNNA2,CFL2,MAP2K2,TGFB1,FGFR4,PIK3CG,TUBB3,CFL1,RRAS,FGFR1,ACTN3,ITGA6,TLR9,EPN2,CDH2,CDC42,RHOA,PIK3CD,ACTG1,MAP2K6,RHOT2,PIK3R5,MAP3K5,AKT1,AGGF1,TUBA8,SORBS1,RHOT1,TUBB4A,TUBA3E,CTNNB1,MAP2K1,PAK4,PAK6,TJP1,ACTN2,PIK3C2G,TUBB8,FER,MAP3K3,CTNND1							NF-κB Signaling	1.81	0.232	MAP2K6,TRAF3,BMP4,TGFBR1,PIK3R5,TNFAIP3,PRKCZ,BRAF,AKT1,BMPR1A,CARD10,FGFR4,IGF1R,AKT3,CHUK,TNFRSF1B,EGFR,PDGFRB,PRKCQ,FLT1,RRAS,FGFR1,RELB,FLT4,CREBBP,PIK3C2G,IL37,TLR9,IGF2R,DDR1,IL36B,TLR4,TRAF2,PRKACA,IL1B,BTRC,PIK3CD,EIF2AK2,FGFRL1,KDR,TIRAP,MAP3K3												Glioma Invasiveness Signaling	2.17	0.274	RAP1B,PIK3CA,MAPK1,RHOC,PIK3R1,FGFR2,KRAS,MMP2,RAP1A,PIK3R3,RHOV,RHOQ,RND3,RHOB,GAB1,ITGAV,IRS2,FRS2,TIMP2,ATM		PI3K Signaling in B Lymphocytes	2.03	0.315	BLNK,CD81,FYN,CAMK4,ATF5,ATF6,PLCH2,PLCH1,NFATC1,PRKCZ,BLK,PLCD3,CAMK2A,CAMK2D,CARD10,PIK3CG,ATF6B,AKT3,PLCB1,IRS2,MAP2K1,CAMK2B,AKT2,C3,CD79B,RAC1,ITPR1,NFATC4,CALM1 (includes others),PLCB4,CBL,DAPP1,CD180,ITPR3,SH2B2,LYN,NFATC2,PLCB3,PIK3CD,PIK3CB,CAMK2G
															Factors Promoting Cardiogenesis in Vertebrates	1.74	0.326	BMP4,TGFBR1,WNT3,AXIN1,BMP2,HNF1A,PRKCZ,BMPR1A,TGFB1,PRKCE,CTNNB1,SMAD1,TBX5,NOX4,LRP5,PRKCQ,BMP8A,BMP8B,MYH7,TCF7L1,TCF3,ATF2,FZD4,PRKCI,FZD6,PRKCH,GATA4,WNT11,LRP1,TCF7L2							Adipogenesis pathway	1.79	0.246	DGKD,BMP4,SMAD3,HDAC10,RBP1,CTBP1,RB1,AKT1,BMPR1A,TGFB1,EZH2,FGFR4,AGPAT2,TBL1XR1,STAT5B,SMAD1,TP53,SAP18,HDAC4,FGFR1,BSCL2,ERCC2,FGF1,ZNF423,EBF1,KAT6B,RUNX1T1,GTF2H4,DLK1,FZD6,RPS6KA1,FGFRL1,WNT5A												PPARα/RXRα Activation	2.17	0.223	RAP1B,MAP2K4,PRKACB,PPARA,RAF1,MAPK1,SOS2,BMPR2,KRAS,ABCA1,EP300,TGFBR2,NFKBIA,CHD5,SOS1,CLOCK,PRKAA1,PLCB1,SMAD2,ACOX1,ADCY3,NR2C2,NCOA6,BCL3,PLCL2,RAP1A,ACVR1B,NCOA3,CAND1,ADCY9,PRKAR2B,MAPK14,GHR,ADCY1,MEF2C,ADIPOR2,ACVR2A		CDK5 Signaling	2.01	0.333	BDNF,MAPK15,ADCY4,NGF,MAPK11,CDK5R1,DRD1,PPP1R10,ADCY5,PPM1L,PRKAR1B,LAMA1,PPP2R2C,PPP2R5C,ADCY8,MAP2K1,GNAS,MAPK4,CABLES1,ITGA2,MAPK6,ITGA6,PPP1R14A,PPP1R11,ADCY9,MAPT,PPP2R2B,ADCY1,PRKACA,PRKAG2,ADCY10,ADCY7,GNAL
															Transcriptional Regulatory Network in Embryonic Stem Cells	1.74	0.37	HAND1,TCF7L1,STAT3,FOXD3,HOXB1,ONECUT1,SOX2,HIST1H4F,RFX4,ISL1,CDYL,NEUROG1,GATA6,PAX6,HNF4A,GATA4,SIX3,ZFHX3,POU5F1,SMARCAD1							Gαq Signaling	1.76	0.236	PLCB2,PTK2B,DIRAS3,RHOT2,PIK3R5,GNG13,NFATC1,GNG7,PRKCZ,PPP3R2,GNG11,AKT1,MAP2K2,RHOT1,FGFR4,PRKCE,AKT3,CHUK,MAP2K1,ADRA1B,GNAS,PRKCQ,ITPR2,GRM1,CSK,FGFR1,PIK3C2G,RGS4,GNG3,TLR9,ROCK1,PRKCI,RHOA,ITPR3,CALCR,PLCB3,PIK3CD,PRKCH												TR/RXR Activation	2.17	0.255	PIK3CA,PIK3R1,NCOA6,FGFR2,BCL3,THRA,HIF1A,PFKP,NCOA3,EP300,PIK3R3,KLF9,UCP3,LDLR,ADRB1,GAB1,PDE3B,NCOA1,AKT3,STRBP,IRS2,TBL1XR1,FRS2,ATM		Amyotrophic Lateral Sclerosis Signaling	1.99	0.324	GRIN2A,GRID2,GRID1,PIK3R5,VEGFB,GRIA4,PAK1,HECW1,KL,GRIN2C,PIK3CG,FGFR4,CASP1,BID,AKT3,IRS2,CAPN10,GRIK1,ATM,PRPH,GRIN2B,GRIN1,CACNA1D,GRIK3,RAC1,CACNA1C,BAX,ALS2,CAPN8,GRIK4,GAB1,GLUL,SLC1A2,PIK3CD,PIK3CB,CASP7
															nNOS Signaling in Neurons	1.72	0.383	NOS1,NOS1AP,GRIN1,GRIN2B,GRIN2A,PRKCQ,GRIN2D,DLG2,PRKCZ,RASD1,GRIN3A,PPP3R2,PRKCI,CAPN1,PRKCE,CAPN2,PRKCH,CAPN10							Wnt/β-catenin Signaling	1.76	0.233	TGFBR1,WNT3,AXIN1,CSNK1A1,GSK3A,SOX13,RARG,HNF1A,CSNK1E,AKT1,JUN,CDH3,TGFB1,AKT3,PPP2R2C,PPP2R5C,WNT5B,SOX5,TP53,SFRP4,LRP5,CSNK1G2,CREBBP,TCF7L1,TCF3,CDH2,CDH12,SOX6,APC2,PPP2R2B,GNAO1,FZD6,BTRC,SOX15,WNT1,WNT11,LRP1,TCF7L2,POU5F1,WNT5A												Leptin Signaling in Obesity	2.12	0.266	PRKACB,SOCS3,PIK3CA,MAPK1,PIK3R1,ADCY3,FGFR2,PLCL2,STAT3,PIK3R3,ADCY9,PRKAR2B,FOXO1,GAB1,PDE3B,ADCY1,PLCB1,AKT3,IRS2,FRS2,ATM		Non-Small Cell Lung Cancer Signaling	1.96	0.351	CDK4,PIK3R5,EGF,CCND1,RB1,KL,FGFR4,PIK3CG,RARB,AKT3,IRS2,RASSF5,RXRB,MAP2K1,EGFR,ATM,PRKCA,RASSF1,FHIT,AKT2,TFDP1,ITPR1,GAB1,ITPR3,PIK3CD,PIK3CB,RXRA
															Dopamine Receptor Signaling	1.71	0.338	PPP1R3C,DDC,ADCY4,TH,PPP1R12A,ADCY5,PTS,COMT,PRKAR1B,PPP2R5C,PPP2R2C,DRD4,PPP1R14C,ADCY2,SLC18A3,PPP1R14A,PPP1R11,IL4I1,ADCY9,PPP2CB,PRKAR2B,SMOX,ADCY1,PPP2R2B,PRKAG2,PRKACA							Gα12/13 Signaling	1.76	0.244	MYL10,PTK2B,PIK3R5,CDH23,ARHGEF1,MAP3K5,CDH11,F2,AKT1,JUN,MAP2K2,LPAR2,CDH3,FGFR4,AKT3,CHUK,MAP2K1,VAV2,RRAS,MYLPF,GNA12,FGFR1,PIK3C2G,TLR9,LPAR3,ROCK1,CDH2,CDH12,CDC42,RHOA,VAV3,CDH8,PIK3CD												NF-κB Activation by Viruses	2.09	0.256	RAP1B,RAF1,PIK3CA,MAPK1,PIK3R1,MAP3K1,ITGA6,ITGA5,FGFR2,KRAS,RAP1A,PIK3R3,NFKBIA,GAB1,ITGAV,PRKCE,AKT3,IRS2,FRS2,PRKD1,ITGA4,CR2,ATM		ERK5 Signaling	1.95	0.364	SH2D2A,RPS6KB1,LIF,SGK1,GNA12,CREBBP,GNAQ,EGF,NGF,CREB5,PRKCZ,EP300,MYC,CTF1,GAB1,MEF2D,NTRK1,RPS6KA4,MEF2C,RPS6KA2,WNK1,MAP3K3,EGFR,RPS6KC1
															Wnt/β-catenin Signaling	1.61	0.285	TGFBR1,FRZB,WNT3,AXIN1,CSNK1A1,GSK3A,SOX13,WNT8B,HNF1A,RARG,SOX17,SOX2,CSNK1E,AKT1,JUN,CDH3,TGFB1,AKT3,PPP2R5C,PPP2R2C,CTNNB1,WNT5B,SOX5,TP53,SFRP4,LRP5,CSNK1G2,CREBBP,TCF7L1,TCF3,PPP2CB,CDH2,CDH12,FZD4,SOX6,APC2,PPP2R2B,GNAO1,FZD6,NR5A2,BTRC,PIN1,SOX15,TCF7L2,LRP1,WNT11,WNT1,POU5F1,WNT5A							Adrenomedullin signaling pathway	1.74	0.227	MAP2K6,CRCP,PLCB2,PTK2B,PIK3R5,GSK3A,PLCH2,BCL2,BRAF,AKT1,MAP2K2,GPR37,ADCY5,FGFR4,PRKAR1B,AKT3,RXRB,TFAP2D,MAP2K1,MATK,TFAP2C,ADCY2,GNAS,RRAS,GUCY2D,ITPR2,CSK,FGFR1,PIK3C2G,IL37,TLR9,KCNH2,IL36B,ADCY9,PRKAR2B,NPR3,ITPR3,SHC2,ADCY1,PRKACA,PRKAG2,IL1B,PLCB3,PIK3CD												Erythropoietin Signaling	2.08	0.259	RAP1B,RPS6KB1,SOCS1,SOCS3,RAF1,PIK3CA,MAPK1,PIK3R1,SOS2,FGFR2,KRAS,RAP1A,PIK3R3,NFKBIA,GAB1,SOS1,PRKCE,AKT3,IRS2,FRS2,PRKD1,ATM		Growth Hormone Signaling	1.93	0.341	SOCS3,PIK3R5,JAK2,PRKCZ,KL,FGFR4,PIK3CG,IGF1R,SOCS2,IRS2,RPS6KA2,STAT5B,PRKCA,ATM,RPS6KB1,PRKCQ,IGFALS,GH1,ONECUT1,PRKCG,IGF2,GAB1,GH2,PRKCD,PRKCH,PIK3CD,PIK3CB,RPS6KA4,RPS6KC1
															nNOS Signaling in Skeletal Muscle Cells	1.6	0.39	CACNA1G,CACNA1I,NOS1,CACNG6,CACNA1D,CACNG4,RYR2,CACNA1H,CACNA1C,CACNA1A,CACNG5,CACNA2D1,CACNB2,RYR1,CACNG8,CACNA2D3							Inhibition of Angiogenesis by TSP1	1.71	0.353	TP53,HSPG2,VEGFA,CD47,TGFBR1,AKT1,JUN,THBS1,SDC2,TGFB1,AKT3,KDR												IL-4 Signaling	2.08	0.259	RAP1B,RPS6KB1,SOCS1,PIK3CA,JAK1,PIK3R1,SOS2,FGFR2,KRAS,NR3C1,OCRL,RAP1A,PIK3R3,NFAT5,SYNJ1,GAB1,SOS1,AKT3,IRS2,NR3C2,FRS2,ATM		Ovarian Cancer Signaling	1.93	0.306	FSHB,CDK4,PIK3R5,LHCGR,EGF,VEGFB,LHB,CCND1,MLH1,WNT2,RB1,ARRB1,WNT7A,EDN1,KL,PIK3CG,FGFR4,SMO,PRKAR1B,WNT4,AKT3,IRS2,CTNNB1,MAP2K1,WNT5B,ATM,EGFR,RPS6KB1,AKT2,TFDP1,WNT9A,TCF7L1,APC,FZD4,GAB1,WNT10A,PRKACA,CD44,PRKAG2,PIK3CB,PIK3CD,WNT11,TCF7L2,WNT5A
															Docosahexaenoic Acid (DHA) Signaling	1.6	0.365	ALOX15,FGFR1,PIK3C2G,SERPINF1,PIK3R5,PDPK1,GSK3A,BAX,TLR9,BCL2,FGFR3,AKT1,FOXO1,FGFR4,PIK3CG,BIK,AKT3,IL1B,PIK3CD							Cellular Effects of Sildenafil (Viagra)	1.71	0.244	PLCB2,MYL10,CACNG4,MYH8,SLC4A11,PDE3A,PDE4A,MYH11,PLCH2,MYH7B,GPR37,ADCY5,PRKAR1B,CACNG8,CACNG6,ADCY2,GNAS,ITPR2,GUCY2D,MYLPF,CACNA1C,MYH7,PDE4B,KCNH2,ADCY9,PRKAR2B,ADCY1,ITPR3,PRKACA,PRKAG2,PLCB3,ACTG1												Regulation of Actin-based Motility by Rho	2.07	0.262	PAK6,RHOC,WASL,PIKFYVE,ITGA5,MYLK,LIMK1,ROCK1,RHOV,RHOQ,RND3,RHOB,PPP1R12A,CDC42,ARPC2,PFN2,PAK5,ACTC1,PIP4K2A,PIP4K2C,ITGA4		Aryl Hydrocarbon Receptor Signaling	1.87	0.305	NFIX,GSTM5,TP73,CDK4,RBL1,RARG,CCND1,CHEK1,EP300,MYC,RB1,NCOA7,ALDH1L1,HSP90B1,CCNA1,NR0B2,CCND3,RARA,RARB,RXRB,ALDH5A1,AHR,ALDH6A1,ATM,GSTM1,MGST1,TFDP1,GSTM3,ALDH8A1,BAX,CYP1B1,AHRR,CCNE1,ALDH1L2,NFIA,ALDH1A2,NFIB,ALDH3B1,NCOR2,RXRA,GSTO2,TNF,ESR1
															Leukocyte Extravasation Signaling	1.6	0.275	CLDN19,WASL,JAM2,CXCL12,MMP13,FGFR3,CTNNA2,MAP2K2,PIK3CG,FGFR4,CYBA,ARHGAP12,DLC1,TIMP2,PRKCQ,FGFR1,ACTN3,ITGA6,THY1,TLR9,MMP23B,RAP1GAP,CDC42,ICAM3,RHOA,CLDN14,PIK3CD,PRKCH,ACTG1,CTTN,MMP21,PTK2B,CTNNA3,MMP15,ABL1,PIK3R5,RAPGEF4,PRKCZ,CLDN4,PRKCE,MMP11,CTNNB1,MMP17,VAV2,VCAM1,MMP28,CXCR4,ACTN2,PIK3C2G,ROCK1,ITGB2,F11R,PRKCI,CLDN16,VAV3,FER,ARHGAP8/PRR5-ARHGAP8,CTNND1							Calcium Signaling	1.71	0.223	CACNA1I,GRIN2A,TNNI2,CACNG4,MYH8,TNNT3,GRIN2D,CHRNB1,CACNA1H,HDAC10,TPM1,MYH11,ATP2A2,MYH7B,NFATC1,SLC8B1,PPP3R2,PRKAR1B,CACNB2,RYR1,CACNG8,CACNA2D3,GRIK1,CAMK2B,CACNA1G,CACNG6,GRIN2B,GRIN1,CHRNA4,LETM1,HDAC4,ITPR2,CREBBP,CACNA1C,ATP2A3,MCU,SLC8A2,MYH7,ATF2,ATP2B2,GRIN3A,PRKAR2B,CACNA2D1,ITPR3,PRKACA,PRKAG2												GDNF Family Ligand-Receptor Interactions	2.07	0.262	RAP1B,MAP2K4,RAF1,PIK3CA,MAPK1,PIK3R1,SOS2,MAPK9,FGFR2,KRAS,ITPR1,RAP1A,PIK3R3,GAB1,CDC42,SOS1,CREB1,IRS2,RASA1,FRS2,ATM		NGF Signaling	1.87	0.314	MAP2K4,MAP3K11,PIK3R5,TRIO,CRK,NGF,PRKCZ,EP300,ROCK2,RHOG,SMPD4,KL,PIK3CG,FGFR4,NTRK1,AKT3,IRS2,RPS6KA2,MAP2K1,SMPD3,ATM,MAP3K9,RPS6KB1,AKT2,MAP3K6,MAP3K1,CREBBP,RAC1,BAX,CREB5,TRAF6,GAB1,PRKCD,PIK3CD,PIK3CB,RPS6KA4,MAP3K3,RPS6KC1
															Gα12/13 Signaling	1.6	0.296	MYL10,PTK2B,TBXA2R,PIK3R5,CDH23,ARHGEF1,MAP3K5,CDH11,F2,FGFR3,AKT1,JUN,MAP2K2,LPAR2,CDH3,PIK3CG,FGFR4,AKT3,CHUK,CTNNB1,MAP2K1,VAV2,CDH4,RRAS,MYLPF,GNA12,FGFR1,PIK3C2G,TLR9,LPAR3,MYL1,ROCK1,CDH2,CDH12,CDC42,RHOA,VAV3,CDH8,LPAR5,PIK3CD							IL-8 Signaling	1.63	0.223	PLCB2,PTK2B,DIRAS3,RHOT2,PIK3R5,GNG13,PRKCZ,GNG7,BCL2,BRAF,VEGFA,GNG11,AKT1,JUN,MAP2K2,CCND3,RHOT1,FGFR4,IL9,PRKCE,AKT3,CHUK,MAP2K1,EGFR,GNAS,PRKCQ,FLT1,RRAS,GNA12,FGFR1,FLT4,PIK3C2G,GNG3,TLR9,ROCK1,ITGB2,MPO,PRKCI,RHOA,PIK3CD,PRKCH,PTGS2,KDR,IRAK2												Opioid Signaling Pathway	2.07	0.206	RAP1B,MAP2K4,CACNA1I,PRKACB,RAF1,GRIN2A,RGS3,MAPK1,AP2B1,SOS2,RPS6KA3,KRAS,SLC12A5,EP300,RGS17,YES1,NFKBIA,PPP3CB,PPP3R1,SOS1,CREB1,RYR3,AKT3,PRKCE,PLCB1,RPS6KA2,PRKD1,PPP3CA,RPS6KB1,MAPK4,ADCY3,CLTC,MAPK6,CACNA1C,KCNJ3,GRK5,RPS6KA5,ITPR1,CREB5,RAP1A,ADCY9,CALM1 (includes others),PRKAR2B,CDC42,ADCY1,GRK6,CDKN1B		Ephrin A Signaling	1.84	0.367	FYN,CFL1,EPHA1,RAC1,EFNA3,PIK3R5,EPHA4,EFNA4,LIMK1,ROCK2,EPHA10,PAK1,GAB1,KL,FGFR4,PIK3CG,EFNA5,PIK3CD,PIK3CB,IRS2,EPHA2,ATM
															Adrenomedullin signaling pathway	1.6	0.278	CRCP,PLCB2,ADCY4,GSK3A,PLCH2,FGFR3,MAP2K2,GPR37,ADCY5,FGFR4,PIK3CG,TFAP2D,MATK,RRAS,ITPR2,GUCY2D,FGFR1,IL37,TLR9,ADCY9,NPR3,SHC2,ITPR3,PRKACA,GUCY1A2,PLCB3,PIK3CD,MAP2K6,PTK2B,GNA11,PIK3R5,IL1F10,BCL2,BRAF,AKT1,TFAP2A,PRKAR1B,AKT3,CFH,RXRB,MAP2K1,TFAP2C,ADCY2,GNAS,CSK,PIK3C2G,BAX,KCNH2,IL36B,PRKAR2B,KCNQ2,ADCY1,PRKAG2,IL1B							Type II Diabetes Mellitus Signaling	1.63	0.234	CACNA1I,PRKAB2,CACNG4,PKM,CACNA1H,PIK3R5,PDPK1,MAP3K5,PRKCZ,AKT1,FGFR4,PRKAA2,ABCC8,AKT3,PRKCE,CACNB2,CHUK,TNFRSF1B,CACNG8,SMPD3,CACNA2D3,CACNA1G,CACNG6,PRKCQ,FGFR1,PIK3C2G,CACNA1C,TLR9,TRAF2,PRKCI,CACNA2D1,GCK,SH2B2,PRKAG2,PIK3CD,PRKCH												Myc Mediated Apoptosis Signaling	2.07	0.267	RAP1B,MAP2K4,PIK3CA,PIK3R1,SOS2,MAPK9,FGFR2,KRAS,RAP1A,YWHAQ,PIK3R3,IGF1,GAB1,SOS1,AKT3,IRS2,CASP8,FRS2,FASLG,ATM		Melanocyte Development and Pigmentation Signaling	1.83	0.327	ADCY4,PIK3R5,CRK,EP300,KL,ADCY5,PIK3CG,FGFR4,PRKAR1B,KIT,IRS2,RPS6KA2,ADCY8,MAP2K1,ATM,RPS6KB1,GNAS,CREBBP,CREB5,ADCY9,GAB1,PAX3,ADCY1,SH2B2,PRKACA,PRKAG2,PIK3CD,PIK3CB,RPS6KA4,ADCY10,ADCY7,RPS6KC1
															α-Adrenergic Signaling	1.57	0.322	PHKG2,ADCY4,GNG13,GNG7,PRKCZ,GNG11,MAP2K2,ADCY5,PRKAR1B,PRKCE,MAP2K1,ADCY2,PRKCQ,GNAS,RRAS,ITPR2,SLC8A2,GNG3,ADCY9,PRKAR2B,PYGM,PRKCI,ADCY1,ITPR3,PRKACA,PRKAG2,PRKCH,SLC8A1							Melatonin Signaling	1.62	0.278	MAP2K6,PLCB2,PRKCQ,MTNR1A,PLCH2,PRKCZ,BRAF,PRKCI,PRKAR2B,MAP2K2,RORA,GNAO1,PRKACA,PRKAR1B,PRKAG2,PLCB3,PRKCE,PRKCH,MAP2K1,CAMK2B												BMP signaling pathway	2.07	0.267	RAP1B,MAP2K4,PRKACB,RAF1,MAPK1,SMAD7,SMAD6,MAPK9,BMPR2,KRAS,SMAD5,PITX2,RAP1A,XIAP,SOSTDC1,MAPK14,PRKAR2B,CREB1,SOS1,SMAD1		Epithelial Adherens Junction Signaling	1.83	0.301	EPN3,MYH6,MYL2,ARPC1B,NECTIN3,CTNNA1,EGF,AFDN,CRK,MYH11,TUBB,MYH7B,CTNNA2,NOTCH2,SORBS1,KEAP1,BAIAP2,AKT3,NECTIN1,CTNNB1,ACTC1,EGFR,DLL1,AKT2,EPN1,TUBB2A,RAC1,TUBA4A,WASF1,MYH7,TCF7L1,ACVR1B,APC,MYL7,MET,EPN2,NOTCH4,MAGI1,ACTA2,FER,MAGI2,PARD3,ARPC4,TCF7L2
															Osteoarthritis Pathway	1.57	0.274	TGFBR1,GLI2,PRKAB2,SMAD3,MMP13,ACVRL1,GDF5,SDC4,VEGFA,FGFR3,CTNNA2,ELF3,IL1RL2,FGF18,TGFB1,SMAD1,mir-140,HDAC4,FGFR1,CREBBP,CREB5,TCF3,ATF2,S1PR3,SIRT1,FZD6,HTRA1,CASP5,RBP4,FN1,FRZB,BMP2,ADIPOQ,HNF1A,WNT8B,GLI3,DDR2,BMPR1A,GLIS1,ALPP,PRKAA2,CHUK,TNFRSF1B,CTNNB1,EPAS1,SMAD7,TCF7L1,TLR4,FZD4,PTH1R,PRKAG2,IL1B,ALPI,WISP1,RBPJ,PTGS2,LRP1,TCF7L2							Semaphorin Signaling in Neurons	1.62	0.302	PLXNA1,ARHGEF12,FES,CFL1,PAK6,DPYSL3,DIRAS3,RHOT2,DPYSL5,ROCK1,SEMA3A,SEMA4D,CFL2,RHOT1,RHOA,NRP1												PEDF Signaling	2.06	0.253	RAP1B,RAF1,PIK3CA,TCF4,MAPK1,PIK3R1,FGFR2,KRAS,TCF7L1,RAP1A,ROCK1,ROCK2,PIK3R3,NFKBIA,MAPK14,GAB1,AKT3,DOCK3,IRS2,CASP8,FRS2,FASLG,ATM		Melatonin Signaling	1.77	0.347	MAP2K4,CAMK4,PRKCQ,GNAQ,PLCH2,PLCH1,PRKCZ,PRKCG,PLCD3,CALM1 (includes others),PLCB4,CAMK2A,CAMK2D,RORA,PRKCD,PRKACA,PRKAG2,PRKAR1B,PLCB3,PLCB1,PRKCH,MAP2K1,CAMK2G,PRKCA,CAMK2B
															Gαq Signaling	1.56	0.286	PLCB2,HTR2B,PTK2B,DIRAS3,RHOT2,GNA11,PIK3R5,GNG13,NFATC1,PRKCZ,GNG7,PPP3R2,FGFR3,GNG11,AKT1,MAP2K2,RHOT1,PIK3CG,FGFR4,PRKCE,AKT3,CHUK,MAP2K1,ADRA1B,GNAS,PRKCQ,ITPR2,GRM1,CSK,FGFR1,RGS7,PIK3C2G,RGS4,PLD6,GNG3,TLR9,PLD1,CHRM5,ROCK1,PRKCI,RHOA,ITPR3,CALCR,PLCB3,PIK3CD,PRKCH							Dopamine Receptor Signaling	1.62	0.273	PPP1R14C,ADCY2,PPP1R3C,DDC,PPP1R11,IL4I1,ADCY9,TH,PRKAR2B,SMOX,ADCY5,COMT,PTS,PPP2R2B,ADCY1,PRKACA,PRKAR1B,PRKAG2,PPP2R2C,PPP2R5C,DRD4												AMPK Signaling	2.01	0.209	PRKACB,TSC1,CAB39,ULK1,PIK3CA,ARID1A,RAB1A,MAPK1,PPP2R2A,PPP2CA,RAB2A,PIK3R1,SMARCD2,CCND1,ELAVL1,EP300,PPM1D,RAB22A,CHRM2,ADRB1,KAT2B,CREB1,PRKAA1,AKT3,IRS2,PPM1A,FRS2,ATM,RPS6KB1,PFKFB3,FGFR2,PFKP,CREB5,FOXG1,SLC2A4,PIK3R3,MAPK14,PRKAR2B,FOXO1,GAB1,SMARCA2,CDKN1A,PPP2R5E		14-3-3-mediated Signaling	1.76	0.305	MAP2K4,TP73,PIK3R5,PLCH2,TUBB,PLCH1,PRKCZ,SRPK2,PLCD3,KL,PIK3CG,FGFR4,TSC2,AKT3,PLCB1,GFAP,IRS2,MAP2K1,AKT1S1,PRKCA,ATM,AKT2,PRKCQ,YAP1,STK11,STRADA,TUBB2A,TUBA4A,BAX,PRKCG,PLCB4,CBL,GAB1,PRKCD,MAPT,PLCB3,PIK3CD,PIK3CB,PRKCH,TNF
															Cancer Drug Resistance By Drug Efflux	1.56	0.367	mir-154,TP53,ABCB1,mir-379,RRAS,ABCC2,ABCG2,ABCC10,BRAF,AKT1,FOXO1,MAP2K2,ABCC1,PIK3CG,AKT3,PIK3CD,PTGS2,MAP2K1							Hepatic Cholestasis	1.62	0.231	LIF,ABCC2,IL6,SLC22A7,HNF1A,PRKCZ,JUN,ADCY5,TGFB1,PPRC1,IL17D,FGFR4,PRKAR1B,PRKCE,CHUK,HNF4A,TNFRSF1B,ADCY2,PRKCQ,IL37,IL36B,ADCY9,TLR4,TRAF2,LY96,PRKAR2B,PRKCI,FABP6,IL12B,ADCY1,PRKACA,PRKAG2,IL1B,PRKCH,TIRAP,ESR1,IRAK2												Inhibition of Angiogenesis by TSP1	1.99	0.344	VEGFA,MAP2K4,TGFBR2,SDC1,MAPK14,GUCY1A1,MAPK1,THBS1,SDC2,MAPK9,AKT3		nNOS Signaling in Neurons	1.71	0.383	GRIN1,GRIN2B,GRIN2A,PRKCQ,CAMK4,DLG2,PRKCZ,RASD1,PRKCG,CALM1 (includes others),CAPN8,CAMK2A,GRIN2C,PRKCD,DLG4,PRKCH,CAPN10,PRKCA
															Pancreatic Adenocarcinoma Signaling	1.54	0.3	RALA,JAK1,TGFBR1,SMAD3,ABL1,PIK3R5,JAK2,BCL2,FGFR3,VEGFA,RB1,AKT1,MAP2K2,CYP2E1,TGFB1,PIK3CG,FGFR4,AKT3,MAP2K1,RALGDS,E2F8,EGFR,TP53,TFDP1,FGFR1,TYK2,PIK3C2G,PLD6,STAT3,TLR9,PLD1,CDC42,E2F1,PIK3CD,PTGS2,JAK3							Role of Tissue Factor in Cancer	1.57	0.242	PTK2B,PIK3R5,MMP13,F7,JAK2,F2,VEGFA,ARRB1,AKT1,CFL2,FGFR4,AKT3,RPS6KA2,STAT5B,FGR,EGFR,TP53,PDIA2,CFL1,RRAS,GNA12,FGFR1,PIK3C2G,ITGA6,TLR9,CDC42,IL1B,PIK3CD,RPS6KA1,FGA												T Cell Receptor Signaling	1.98	0.245	RAP1B,MAP2K4,RAF1,PIK3CA,MAPK1,PIK3R1,MAP3K1,SOS2,FGFR2,KRAS,RAP1A,PIK3R3,CALM1 (includes others),NFAT5,NFKBIA,PPP3CB,GAB1,PPP3R1,SOS1,IRS2,RASA1,FRS2,PPP3CA,ATM		Dopamine Receptor Signaling	1.68	0.338	ADCY4,SLC6A3,TH,PPP1R10,DRD1,ADCY5,COMT,PPM1L,PRKAR1B,PPP2R5C,PPP2R2C,DRD4,ADCY8,GCH1,PPP1R14A,PPP1R11,IL4I1,ADCY9,ADCY1,PPP2R2B,PRKAG2,PRKACA,SPR,ADCY10,PCBD1,ADCY7
															Basal Cell Carcinoma Signaling	1.54	0.333	TP53,BMP4,GLI2,WNT3,AXIN1,BMP8A,BMP2,BMP8B,TCF7L1,TCF3,HNF1A,WNT8B,FZD4,GLI3,APC2,SUFU,GLIS1,FZD6,CTNNB1,TCF7L2,WNT11,WNT5B,WNT1,WNT5A							Production of Nitric Oxide and Reactive Oxygen Species in Macrophages	1.57	0.222	JAK1,MAP3K11,DIRAS3,PPP1R3C,RHOT2,PIK3R5,JAK2,MAP3K5,PRKCZ,AKT1,JUN,RHOT1,FGFR4,HOXA10,PRKCE,AKT3,PPP2R2C,PPP2R5C,CHUK,TNFRSF1B,MAP2K1,PPP1R14C,PRKCQ,FGFR1,TYK2,CREBBP,PIK3C2G,PPP1R11,PCYOX1,TLR9,IRF1,TLR4,MPO,PRKCI,RHOA,PPP2R2B,PIK3CD,PRKCH,JAK3,MAP3K3,CLU,SIRPA,RBP4												Clathrin-mediated Endocytosis Signaling	1.96	0.212	PIK3CA,SH3BP4,EPS15,RAB5C,AP2B1,PIK3R1,WASL,RAB5B,ITGB8,PDGFC,VEGFA,CD2AP,SNX9,IGF1,PPP3CB,PPP3R1,AAK1,DAB2,IRS2,LDLRAP1,FGF7,FRS2,ACTC1,SH3KBP1,PPP3CA,ATM,CLTC,ITGA5,FGFR2,HIP1,TSG101,HSPA8,PIK3R3,LDLR,GAB1,SYNJ1,CDC42,ARPC2,AP1G1		Fcγ Receptor-mediated Phagocytosis in Macrophages and Monocytes	1.64	0.323	FYN,GAB2,PLD2,PTK2B,ARPC1B,CRK,PRKCZ,PAK1,PIK3CG,GPLD1,AKT3,ACTC1,FGR,PRKCA,RPS6KB1,AKT2,PRKCQ,RAC1,FYB1,PLD1,PRKCG,DOCK1,CBL,TLN2,ACTA2,PRKCD,LYN,PRKCH,LCP2,ARPC4
															MSP-RON Signaling Pathway	1.54	0.333	FGFR1,PIK3C2G,PIK3R5,KLK14,KLK6,CCR2,JAK2,TLR9,PRKCZ,F11,FGFR3,KLK11,ITGB2,TLR4,KLK7,IL12B,FGFR4,PIK3CG,PIK3CD,RPS6KA2,KLK1,KLK5,ACTG1,KLK10							IL-3 Signaling	1.57	0.265	PRKCQ,JAK1,RRAS,FGFR1,PIK3C2G,PIK3R5,STAT3,JAK2,TLR9,PRKCZ,PPP3R2,PRKCI,JUN,AKT1,MAP2K2,FGFR4,PRKCE,AKT3,PRKCH,PIK3CD,STAT5B,MAP2K1												Adipogenesis pathway	1.92	0.228	FZD10,FZD3,SIN3B,RBBP7,FBXW7,BMPR2,SMAD5,HIF1A,RB1,EGR2,KAT2B,CLOCK,TBL1XR1,SMAD1,KMT2B,RPS6KB1,HDAC4,ATG7,TXNIP,FGFR2,SLC2A4,EBF1,KAT6B,FOXO1,FZD6,GTF2H1,KLF3,PER2,WNT5A		Rac Signaling	1.64	0.308	MAP2K4,MAP3K11,PTK2B,ARPC1B,PIK3R5,LIMK2,PIP5K1B,CDK5R1,PRKCZ,LIMK1,PAK1,CYFIP2,KL,PIK3CG,FGFR4,BAIAP2,IRS2,MAP2K1,ATM,RPS6KB1,CFL1,MAP3K1,ITGA2,RAC1,WASF1,PLD1,MCF2L,GAB1,CYFIP1,CD44,PIK3CB,SH3RF1,PIK3CD,PARD3,PIP4K2A,ARPC4
															HER-2 Signaling in Breast Cancer	1.53	0.318	PIK3R5,GSK3A,MAP3K5,PARD6A,PRKCZ,FGFR3,AKT1,PIK3CG,FGFR4,TSC2,AKT3,PRKCE,ITGB4,EGFR,TP53,PRKCQ,RRAS,FGFR1,CDK6,PIK3C2G,TLR9,ITGB2,PRKCI,FOXO1,CDC42,PIK3CD,PRKCH,PARD3							Leukocyte Extravasation Signaling	1.56	0.218	MMP21,PTK2B,CTNNA3,ABL1,JAM2,PIK3R5,CXCL12,MMP13,RAPGEF4,PRKCZ,CTNNA2,MAP2K2,FGFR4,ARHGAP12,PRKCE,MMP11,DLC1,MMP17,TIMP2,VAV2,PRKCQ,MMP28,FGFR1,ACTN2,ACTN3,ITGA6,PIK3C2G,THY1,TLR9,ROCK1,ITGB2,F11R,MMP23B,PRKCI,RAP1GAP,CDC42,ICAM3,RHOA,VAV3,PIK3CD,CLDN14,PRKCH,CTTN,ACTG1,ARHGAP8/PRR5-ARHGAP8,CTNND1												Telomerase Signaling	1.88	0.234	RAP1B,RAF1,PIK3CA,MAPK1,PPP2CA,PPP2R2A,PIK3R1,SOS2,KRAS,PTGES3,RB1,SOS1,AKT3,IRS2,FRS2,ATM,ETS1,HDAC4,FGFR2,RAP1A,PIK3R3,GAB1,CDKN1A,E2F1,PPP2R5E,ELK3		Gustation Pathway	1.63	0.292	ENPP6,CACNA1I,ASIC2,CACNG4,ADCY4,ASIC3,CACNA1H,PDE4A,P2RX1,TAS2R39,GNG7,CACNG2,SCNN1A,PDE6A,GNG11,PDE7B,ADCY5,PDE3B,PRKAR1B,PDE4D,SCNN1B,ADCY8,CACNA2D4,CACNA2D3,P2RX2,PDE6B,CACNA1G,SMPDL3A,CACNA1D,PDE10A,CACNA1C,ITPR1,PDE1C,ADCY9,P2RY14,TRPM5,PKD2L1,CACNA2D1,ITPR3,PDE1B,ADCY1,PRKACA,PRKAG2,ADCY10,ADCY7
															mTOR Signaling	1.51	0.274	PRKAB2,DIRAS3,PDPK1,VEGFA,FGFR3,EIF3B,FGFR4,PIK3CG,TSC2,AKT1S1,PRKCQ,RRAS,FGFR1,STK11,RPS8,EIF4G3,TLR9,PLD1,PPP2CB,EIF4A3,RHOA,PPP2R2B,PRKCH,PIK3CD,RPS6KA1,RPS18,RHOT2,PIK3R5,FKBP1A,PRR5L,PRKCZ,RPS28,AKT1,RHOT1,PRKAA2,RPTOR,PRKCE,AKT3,PPP2R2C,PPP2R5C,RPS6KA2,RPS24,RPS10,PIK3C2G,PLD6,RPS29,FAU,RPS16,PRKCI,RPS27L,PRKAG2,EIF3I,PRR5,EIF3L,ARHGAP8/PRR5-ARHGAP8							BER pathway	1.54	0.5	PCNA,POLE,POLG,FEN1,XRCC1,LIG3												IL-8 Signaling	1.8	0.206	RAP1B,MAP2K4,RAF1,NAPEPLD,PIK3CA,MAPK1,PIK3R1,GNB5,KRAS,CCND1,PDGFC,LIMK1,RAB11FIP2,VEGFA,ROCK2,RHOB,ITGAV,AKT3,PRKCE,IRS2,FRS2,PRKD1,LASP1,ATM,CR2,CXCL8,RPS6KB1,NOX4,RHOC,FGFR2,MAPK9,MMP2,RAP1A,ROCK1,PIK3R3,RHOV,RHOQ,CCND2,GAB1,RND3		Circadian Rhythm Signaling	1.61	0.412	GRIN1,GRIN2B,AVP,ARNTL,GRIN2A,VIPR2,CRY2,CREBBP,CREB5,EP300,PER3,NR1D1,GRIN2C,ADCYAP1
															Role of Oct4 in Mammalian Embryonic Stem Cell Pluripotency	1.51	0.37	TP53,PCGF6,FOXA1,BMI1,NR2F2,PHC1,HOXB1,FOXD3,IGF2BP1,WWP2,SOX2,RB1,UTF1,JARID2,NR5A2,RXRB,POU5F1							Aldosterone Signaling in Epithelial Cells	1.53	0.226	PLCB2,ASIC2,SGK1,ASIC3,HSPA1A/HSPA1B,PIK3R5,PDPK1,PIP4K2B,PLCH2,SLC9A1,PRKCZ,MAP2K2,SLC12A1,FGFR4,PRKCE,MAP2K1,AHCY,PRKCQ,DNAJC9,ITPR2,FGFR1,SLC12A2,PIK3C2G,DNAJC2,TLR9,HSPA12A,DNAJC11,DNAJC5,PRKCI,PIP5K1C,ITPR3,DNAJC18,PLCB3,CRYAA/CRYAA2,NR3C2,PIK3CD,PRKCH,PIP4K2A												CCR3 Signaling in Eosinophils	1.79	0.226	RAP1B,RAF1,PIK3CA,MAPK1,PIK3R1,GNB5,MYLK,KRAS,LIMK1,ROCK2,PPP1R12A,CFL2,PRKCE,PLCB1,IRS2,FRS2,PRKD1,ATM,PAK6,FGFR2,ITPR1,RAP1A,ROCK1,PIK3R3,CALM1 (includes others),MAPK14,GAB1,PAK5		Role of Macrophages, Fibroblasts and Endothelial Cells in Rheumatoid Arthritis	1.6	0.262	MAP2K4,SOCS3,PLCH2,CCND1,ROCK2,MYC,PLCD3,CAMK2A,CAMK2D,PIK3CG,FGFR4,WNT4,PLCB1,IRS2,LTBR,TRAF5,IL1RAP,WNT5B,ATM,ADAMTS4,AKT2,MIF,PRKCQ,WNT9A,CREBBP,IL6R,RAC1,CREB5,APC,TRAF6,GAB1,PRKCD,PLCB3,PRKCH,PIK3CD,TNF,CAMK2G,CAMK4,FRZB,PIK3R5,VEGFB,JAK2,IL17RA,NFATC1,PRKCZ,WNT2,PLCH1,EP300,ROR2,WNT7A,CCL2,F2RL1,KL,SMO,AKT3,CTNNB1,MAPKAPK2,MAP2K1,PRKCA,CAMK2B,LRP5,IL10,MYD88,GNAQ,DKKL1,NFATC4,TCF7L1,IRAK3,P…
															Non-Small Cell Lung Cancer Signaling	1.48	0.325	PIK3R5,ABL1,PDPK1,FGFR3,RB1,AKT1,MAP2K2,FGFR4,PIK3CG,AKT3,RXRB,MAP2K1,EGFR,TP53,FHIT,TFDP1,RRAS,ITPR2,FGFR1,CDK6,PIK3C2G,TLR9,E2F1,ITPR3,PIK3CD							Pancreatic Adenocarcinoma Signaling	1.53	0.242	RALA,TGFBR1,JAK1,SMAD3,PIK3R5,ABL1,JAK2,BCL2,VEGFA,RB1,AKT1,MAP2K2,TGFB1,FGFR4,AKT3,MAP2K1,EGFR,TP53,TFDP1,FGFR1,TYK2,PIK3C2G,STAT3,TLR9,CDC42,E2F1,PIK3CD,PTGS2,JAK3												IL-2 Signaling	1.79	0.261	RAP1B,SOCS1,RAF1,PIK3CA,JAK1,MAPK1,PIK3R1,SOS2,FGFR2,KRAS,RAP1A,PIK3R3,GAB1,SOS1,AKT3,IRS2,FRS2,ATM		PPARα/RXRα Activation	1.59	0.283	MAP2K4,CPT1B,ADCY4,PLCH2,PLCD3,GNA15,NR0B2,ADCY5,PLCB1,IL1RAP,ITGB5,SMAD2,ACAA1,CREBBP,NR2C2,ACVR1B,CAND1,TRAF6,ADCY9,PRKACA,PLCB3,RXRA,ADCY10,GNA11,ADIPOQ,JAK2,GNA14,PLCH1,EP300,HSP90B1,CHD5,PRKAR1B,GOT2,STAT5B,ADCY8,MAP2K1,PRKCA,GNAS,ACOX1,GNAQ,CKAP5,GH1,PLCB4,APOA1,ADCY1,PRKAG2,MEF2C,NCOR2,MAP4K4,ADCY7,MED24
															Cholecystokinin/Gastrin-mediated Signaling	1.48	0.307	MAP2K6,PLCB2,PTK2B,DIRAS3,RHOT2,EPHA4,IL1F10,PRKCZ,JUN,MAP2K2,RHOT1,SST,PRKCE,MAP2K1,EGFR,PRKCQ,RRAS,ITPR2,GNA12,IL37,IL36B,ATF2,ROCK1,PRKCI,RHOA,ITPR3,CREM,PLCB3,IL1B,PRKCH,PTGS2							Gαs Signaling	1.5	0.245	LHCGR,GNG13,RAPGEF4,GNG7,BRAF,GNG11,MAP2K2,ADCY5,PRKAR1B,RYR1,MAP2K1,ADCY2,CNGA4,GNAS,ADD2,CNR1,CREBBP,GNG3,ATF2,ADCY9,GPER1,PRKAR2B,ADCY1,OPRK1,PRKACA,PRKAG2,ADORA2A												Superpathway of Inositol Phosphate Compounds	1.77	0.203	SOCS3,PIK3CA,PPP1R12C,DUSP8,MTMR9,PIK3R1,PIKFYVE,STYX,OCRL,DUSP2,PXYLP1,PTEN,SET,DUSP5,PPP1R12A,ITPKB,PTPRO,ERBB4,DUSP10,PDGFRA,IP6K1,KIT,PLCB1,IRS2,RASA1,FRS2,PPP3CA,ATM,PPTC7,FGFR2,ERBB3,PIK3R3,MTMR4,GAB1,SYNJ1,DUSP1,SGPP1,PPP2R5E,PIP4K2A,SIRPA,PIP4K2C,DUSP16		Chemokine Signaling	1.57	0.338	CAMK1,MPRIP,CAMK4,PTK2B,CFL1,MYL2,GNAQ,CCL24,LIMK2,MAPK11,LIMK1,ROCK2,CALM1 (includes others),PLCB4,CAMK2A,CAMK2D,CCL2,PIK3CG,PLCB3,PLCB1,MAP2K1,CAMK2G,PRKCA,CAMK2B
															GP6 Signaling Pathway	1.48	0.291	PIK3R5,COL9A3,PDPK1,GSK3A,COL4A2,COL15A1,PRKCZ,COL5A1,FGFR3,AKT1,PIK3CG,FGFR4,PRKCE,AKT3,COL11A2,COL18A1,KLF12,RASGRP2,COL4A1,PRKCQ,FGFR1,PIK3C2G,COL4A3BP,TLR9,LAMC2,PRKCI,COL13A1,COL6A3,LAMA4,COL23A1,LAMB3,LAT,LAMA3,PIK3CD,PRKCH,FGA,COL25A1,LCP2,COL7A1							Ephrin A Signaling	1.49	0.283	VAV2,NGEF,CFL1,FGFR1,PIK3C2G,PIK3R5,TLR9,EFNA4,ROCK1,EPHA8,CFL2,CDC42,VAV3,FGFR4,EFNA5,RHOA,PIK3CD												UVA-Induced MAPK Signaling	1.77	0.235	RAP1B,MAP2K4,RPS6KB1,PIK3CA,MAPK1,PIK3R1,RPS6KA3,MAPK9,FGFR2,TNKS2,RPS6KA5,KRAS,PLCL2,RAP1A,PIK3R3,TNKS,MAPK14,TIPARP,GAB1,PLCB1,IRS2,RPS6KA2,FRS2,ATM		Superpathway of Inositol Phosphate Compounds	1.56	0.271	SOCS3,PTPN23,PPFIA3,IPPK,ACP1,STYXL1,PIP5K1B,PLCH2,PLCD3,ATP1A1,LCK,ITPKB,PTPRO,PIK3CG,FGFR4,PPP1R13B,PLCB1,IRS2,PMPCA,ATM,PPTC7,PPP1R14A,MET,SYNJ2,ITPK1,GAB1,CDIPT,CD86,PLCB3,PIK3CD,MTMR7,ESR1,PIP4K2A,NUDT1,FYN,PIK3R5,STYX,INPP5A,PTPN12,PTPRF,DUSP2,PLCH1,PTPRJ,KL,ERBB4,INPP5B,PDGFRA,KIT,ILKAP,EGFR,PPFIA1,WBP11,PPP1R8,DOT1L,NUDT15,DUSP14,PLCB4,TNS3,SYNJ1,PPP1R16B,CILP,PIK3CB,DUSP16,PPFIA4
															Production of Nitric Oxide and Reactive Oxygen Species in Macrophages	1.46	0.273	JAK1,MAP3K11,DIRAS3,ARG2,FGFR3,MAP3K10,CYBA,FGFR4,PIK3CG,HOXA10,PPP1R14C,PRKCQ,FGFR1,CREBBP,TYK2,PPP1R14A,PPP1R11,PCYOX1,TLR9,IRF1,PPP2CB,MPO,RHOA,PPP2R2B,PRKCH,PIK3CD,SIRPA,RBP4,PPP1R3C,RHOT2,PIK3R5,JAK2,MAP3K5,PRKCZ,JUN,AKT1,PPP1R12A,RHOT1,NGFR,PRKCE,AKT3,PPP2R2C,PPP2R5C,CHUK,TNFRSF1B,MAP2K1,PIK3C2G,TLR4,PRKCI,JAK3,MAP3K3,CLU,APOC3							Thrombopoietin Signaling	1.48	0.277	PRKCQ,RRAS,FGFR1,PIK3C2G,PIK3R5,JAK2,STAT3,TLR9,PRKCZ,PRKCI,JUN,MAP2K2,FGFR4,PRKCE,PIK3CD,PRKCH,STAT5B,MAP2K1												LPS-stimulated MAPK Signaling	1.77	0.242	RAP1B,MAP2K4,RAF1,PIK3CA,MAPK1,PIK3R1,MAPK9,FGFR2,KRAS,MAP3K5,RAP1A,PIK3R3,NFKBIA,MAPK14,GAB1,CDC42,CREB1,PRKCE,IRS2,FRS2,PRKD1,ATM		Antigen Presentation Pathway	1.56	0.395	PSMB9,HLA-DOA,HLA-B,CIITA,PSMB8,HLA-DQB1,TAP1,MR1,HLA-G,HLA-DQB2,HLA-DMA,HLA-DPB1,TAP2,HLA-E,HLA-DPA1
															Hepatic Cholestasis	1.45	0.281	LIF,ABCC2,ADCY4,IL1F10,SLC22A7,IL6,HNF1A,PRKCZ,JUN,IL1RL2,ADCY5,TGFB1,NGFR,ABCC1,FGFR4,IL17D,PPRC1,PRKAR1B,PRKCE,OSM,CHUK,HNF4A,TNFRSF1B,ABCB1,ADCY2,PRKCQ,IL37,IL36B,ADCY9,TLR4,TRAF2,LY96,PRKCI,PRKAR2B,FABP6,IL12B,ADCY1,PRKACA,PRKAG2,IL1B,NR5A2,PRKCH,TIRAP,ESR1,IRAK2							Role of NFAT in Regulation of the Immune Response	1.48	0.22	CD247,BLNK,PLCB2,CSNK1A1,PIK3R5,GNG13,GSK3A,NFATC1,GNG7,PPP3R2,CSNK1E,GNG11,AKT1,JUN,MAP2K2,FGFR4,HLA-DRA,HLA-DMB,AKT3,CHUK,MAP2K1,ORAI1,GNAS,PRKCQ,RRAS,ITPR2,CSNK1G2,FGFR1,GNA12,PIK3C2G,GNG3,TLR9,ATF2,ITPR3,LAT,GNAO1,GNAT2,PLCB3,PIK3CD,GNAL,LCP2												Human Embryonic Stem Cell Pluripotency	1.74	0.221	FZD10,PIK3CA,TCF4,WNT3,FZD3,PIK3R1,BMPR2,SMAD5,PDGFC,TGFBR2,PDGFRA,AKT3,IRS2,SMAD1,FRS2,ATM,SMAD2,SMAD7,SMAD6,FGFR2,TCF7L1,PIK3R3,GAB1,FOXO1,NTRK3,FZD6,S1PR1,LEF1,WNT5A		fMLP Signaling in Neutrophils	1.55	0.301	CAMK4,ARPC1B,PIK3R5,NFATC1,GNG7,PRKCZ,GNB4,GNG11,KL,PIK3CG,FGFR4,PLCB1,IRS2,GNB1L,MAP2K1,PRKCA,ATM,GNG4,GNAS,PRKCQ,RAC1,GNG3,ITPR1,NFATC4,PRKCG,CALM1 (includes others),PLCB4,GAB1,PRKCD,ITPR3,GNB2,NFATC2,PLCB3,PIK3CD,PIK3CB,PRKCH,ARPC4
															Role of JAK1 and JAK3 in γc Cytokine Signaling	1.34	0.324	BLNK,IL4R,IL15RA,JAK1,FES,PTK2B,RRAS,FGFR1,IL15,PIK3C2G,PIK3R5,JAK2,STAT3,TLR9,IL7,FGFR3,FGFR4,PIK3CG,SH2B2,IL9,PIK3CD,STAT5B,JAK3							Small Cell Lung Cancer Signaling	1.48	0.259	NOS1,TP53,FHIT,TRAF3,TFDP1,FGFR1,PIK3C2G,CDK6,ABL1,PIK3R5,TLR9,BCL2,RB1,TRAF2,AKT1,FGFR4,E2F1,AKT3,PIK3CD,PTGS2,CHUK,RXRB												mTOR Signaling	1.74	0.204	RAP1B,TSC1,NAPEPLD,ULK1,PIK3CA,MAPK1,PPP2R2A,PPP2CA,PIK3R1,RPS6KA3,EIF4A2,KRAS,HIF1A,RICTOR,PRR5L,PDGFC,EIF4E,VEGFA,RHOB,EIF4G2,PRKAA1,AKT3,PRKCE,IRS2,RPS6KA2,FRS2,PRKD1,ATM,RPS6KB1,RHOC,EIF4G3,FGFR2,RPS6KA5,RAP1A,PIK3R3,RHOV,RHOQ,GAB1,RND3,PPP2R5E		MSP-RON Signaling Pathway	1.5	0.333	PIK3R5,KLK14,JAK2,PRKCZ,KLK4,CSF2RB,KLKB1,ITGB2,KLK7,CCL2,ACTA2,GAB1,CSF1,KL,FGFR4,PIK3CG,PIK3CD,PIK3CB,IRS2,RPS6KA2,TNF,ACTC1,KLK10,ATM
															FcγRIIB Signaling in B Lymphocytes	1.34	0.316	BLNK,CACNA1I,CACNG4,PIK3R5,CACNA1H,PDPK1,FGFR3,AKT1,FGFR4,PIK3CG,CACNB2,CACNG8,CACNA2D3,CACNA1G,CACNG6,CACNA1D,RRAS,FGFR1,PIK3C2G,CACNA1C,TLR9,CACNA1A,CACNG5,CACNA2D1,PIK3CD							Inflammasome pathway	1.48	0.4	NAIP,TLR4,NOD2,NLRP3,NLRP1,PYCARD,IL1B,PANX1												Angiopoietin Signaling	1.72	0.247	RAP1B,PIK3CA,PAK6,PIK3R1,FGFR2,CRK,KRAS,RAP1A,PIK3R3,TNIP1,NFKBIA,FOXO1,GAB1,SOS1,AKT3,IRS2,PAK5,RASA1,FRS2,ATM		Gαi Signaling	1.49	0.3	GRM3,ADCY4,RGS12,GNG7,GNB4,LTB4R,GNG11,ADCY5,HTR1E,RGS10,PRKAR1B,RGS14,DRD4,GNB1L,ADCY8,GNG4,GNAS,APLNR,GRM8,CNR1,SSTR3,GABBR1,GRM4,GNG3,GRM7,ADCY9,P2RY14,NPR3,ADCY1,PRKACA,GNB2,PRKAG2,S1PR1,ADCY10,ADCY7,AGTR1
															Insulin Receptor Signaling	1.34	0.284	JAK1,ASIC2,SGK1,PPP1R3C,ASIC3,PIK3R5,PDPK1,GSK3A,JAK2,NCK1,EIF2B2,PTPRF,PRKCZ,FGFR3,AKT1,MAP2K2,PPP1R12A,PIK3CG,FGFR4,TSC2,RPTOR,PRKAR1B,AKT3,MAP2K1,PPP1R14C,RRAS,FGFR1,PIK3C2G,PPP1R14A,PPP1R11,ACLY,TLR9,SYNJ2,PRKAR2B,PRKCI,FOXO1,SH2B2,PRKACA,PRKAG2,PIK3CD							Amyotrophic Lateral Sclerosis Signaling	1.48	0.243	NOS1,GRIN2A,GRIN2D,PIK3R5,RAB5B,BCL2,VEGFA,HECW1,FGFR4,AKT3,GRIK2,RNF19A,CAPN10,GRIK1,TP53,GRIN1,GRIN2B,NAIP,FGFR1,NEFM,PIK3C2G,CACNA1C,TLR9,GRIN3A,GRIK4,SLC1A2,PIK3CD												Agrin Interactions at Neuromuscular Junction	1.68	0.254	MAP2K4,RAP1B,GABPB1,MAPK1,PAK6,ITGA6,MAPK9,ITGA5,ERBB3,KRAS,RAP1A,LAMC1,CDC42,ERBB4,PAK5,DAG1,ACTC1,ITGA4		HER-2 Signaling in Breast Cancer	1.48	0.318	PIK3R5,PARD6B,EGF,CCND1,PRKCZ,ITGB3,NRG1,KL,FGFR4,PIK3CG,TSC2,AKT3,IRS2,ITGB5,PRKCA,EGFR,ATM,AKT2,PRKCQ,PRKCG,ITGB2,CCNE1,GAB1,PRKCD,PIK3CD,PIK3CB,PRKCH,PARD3
															ILK Signaling	1.34	0.269	DIRAS3,PDPK1,GSK3A,MYH7B,VEGFA,FGFR3,CFL2,FGFR4,PIK3CG,ITGB4,DSP,CFL1,FGFR1,FERMT2,CREBBP,ACTN3,MYH7,CREB5,TLR9,ATF2,PPP2CB,DOCK1,CDC42,RHOA,PPP2R2B,KRT18,PIK3CD,RSU1,ACTG1,MAP2K6,FLNB,FN1,MYH8,BMP2,RHOT2,PIK3R5,MYH11,JUN,AKT1,PPP1R12A,RHOT1,AKT3,PPP2R2C,PPP2R5C,CTNNB1,LIMS2,ACTN2,PIK3C2G,VIM,MYL1,ITGB2,SH2B2,PTGS2							nNOS Signaling in Neurons	1.41	0.298	NOS1,GRIN1,GRIN2B,GRIN2A,PRKCQ,GRIN2D,PRKCZ,RASD1,GRIN3A,PPP3R2,PRKCI,PRKCE,PRKCH,CAPN10												IL-17A Signaling in Airway Cells	1.68	0.254	MAP2K4,PIK3CA,JAK1,MAPK1,PIK3R1,MAPK9,FGFR2,CXCL5,STAT3,PTEN,PIK3R3,MAPK14,NFKBIA,GAB1,AKT3,IRS2,FRS2,ATM		Insulin Receptor Signaling	1.47	0.291	FYN,SOCS3,ASIC2,SGK1,ASIC3,PIK3R5,LIPE,CRK,JAK2,PTPRF,PRKCZ,SCNN1A,PPP1R10,KL,PDE3B,PIK3CG,INPP5B,FGFR4,TSC2,RPTOR,PRKAR1B,AKT3,IRS2,SCNN1B,MAP2K1,ATM,RPS6KB1,AKT2,CRKL,PPP1R14A,PPP1R11,SYNJ2,CBL,RHOQ,SYNJ1,GAB1,SH2B2,PRKACA,PRKAG2,PIK3CB,PIK3CD
																									Factors Promoting Cardiogenesis in Vertebrates	1.38	0.25	LRP5,TGFBR1,BMP4,PRKCQ,WNT3,AXIN1,BMP8A,MYH7,TCF7L1,TCF3,HNF1A,PRKCZ,ATF2,PRKCI,BMPR1A,TGFB1,FZD6,PRKCE,PRKCH,SMAD1,TCF7L2,LRP1,WNT11												Cell Cycle: G1/S Checkpoint Regulation	1.66	0.258	CCNE2,RBL2,HDAC4,CUL1,RBL1,E2F3,CCND1,RB1,CCND2,FOXO1,CDKN1A,E2F1,E2F5,FBXL5,CDKN1B,E2F8,ATM		Pyridoxal 5'-phosphate Salvage Pathway	1.46	0.338	PDXK,MAP2K4,CDK18,MAP3K9,GRK4,AKT2,PRKCQ,MAP3K6,SGK1,MAPK6,CDK4,GRK5,LIMK2,TTK,PKN1,LIMK1,PAK1,PRKCD,PRKCH,EIF2AK2,HIPK1,MAP2K1
																									Neurotrophin/TRK Signaling	1.37	0.26	MAP2K6,RRAS,FGFR1,CREBBP,PIK3C2G,PIK3R5,PDPK1,MAP3K5,TLR9,ATF2,JUN,AKT1,MAP2K2,CDC42,FGFR4,SPRY2,PIK3CD,SORCS1,RPS6KA1,MAP2K1												Neuregulin Signaling	1.64	0.239	RAP1B,RPS6KB1,RAF1,MAPK1,ERBIN,PIK3R1,SOS2,ITGA5,ERBB3,CRK,KRAS,RAP1A,PTEN,PIK3R3,ERBB4,SOS1,PRKCE,AKT3,CDKN1B,PRKD1,ITGA4		Type II Diabetes Mellitus Signaling	1.45	0.286	MAP2K4,CACNA1I,SOCS3,SLC27A2,CACNG4,CACNA1H,ADIPOQ,PIK3R5,SLC27A4,PRKCZ,KCNJ11,CACNG2,SMPD4,KL,PIK3CG,FGFR4,ABCC8,SOCS2,AKT3,IRS2,SMPD3,CACNA2D3,CACNA2D4,PRKCA,ATM,CACNA1G,AKT2,PRKCQ,CACNA1D,MAP3K1,ACSL6,CACNA1C,PRKCG,GAB1,PRKCD,CACNA2D1,GCK,SH2B2,PRKAG2,PIK3CB,PIK3CD,PRKCH,TNF,PDX1
																									UVC-Induced MAPK Signaling	1.37	0.302	BRAF,TP53,PRKCI,PRKCQ,JUN,MAP2K2,RRAS,PRKCE,PRKCH,MAP2K1,SMPD3,PRKCZ,EGFR												IL-22 Signaling	1.64	0.364	MAP2K4,SOCS3,JAK1,MAPK14,MAPK1,MAPK9,AKT3,STAT3		GM-CSF Signaling	1.45	0.329	ETS1,RUNX1,AKT2,PIK3R5,JAK2,CCND1,CSF2RB,CAMK2A,CAMK2D,GAB1,KL,FGFR4,PIK3CG,LYN,AKT3,PIK3CD,IRS2,PIK3CB,STAT5B,BCL2A1,MAP2K1,CAMK2G,CAMK2B,ATM
																									Th1 Pathway	1.37	0.23	CD247,MAP2K6,JAK1,PIK3R5,NCSTN,IL6,JAK2,NFATC1,HLA-DQB2,FGFR4,HLA-DRA,HLA-DMB,HLA-DPB1,DLL1,PRKCQ,FGFR1,TYK2,IL6R,PIK3C2G,IL12RB2,STAT3,TLR9,IRF1,STAT4,ITGB2,NOTCH4,IL12B,IL10RB,PIK3CD,GATA3,JAK3												Hypoxia Signaling in the Cardiovascular System	1.63	0.25	UBE2A,UBE2Z,UBE2W,HIF1A,CREB5,UBE2D1,SLC2A4,PTEN,EP300,VEGFA,UBE2D2,UBE2J1,NFKBIA,UBE2B,UBE2G1,CREB1,UBE2Q2,ATM		ILK Signaling	1.43	0.274	MAP2K4,MYL2,CCND1,MYH7B,ITGB3,MYC,RHOG,FGFR4,PIK3CG,PPM1L,IRS2,TMSB10/TMSB4X,ITGB5,ATM,AKT2,CFL1,FERMT2,CREBBP,MYH7,CREB5,MYL7,DOCK1,RHOQ,ACTA2,GAB1,PPP2R2B,PIK3CD,RSU1,KRT18,TNF,FNBP1,MYH6,PIK3R5,VEGFB,MYH11,RHOH,EP300,TGFB1I1,KL,AKT3,PPP2R2C,PPP2R5C,ILKAP,CTNNB1,ACTC1,NACA,FBLIM1,LIMS2,RHOC,ITGB2,FLNC,SH2B2,RPS6KA4,PIK3CB
																									PTEN Signaling	1.37	0.235	TGFBR1,PIK3R5,PDPK1,GSK3A,PRKCZ,BCL2,AKT1,MAP2K2,BMPR1A,FGFR4,IGF1R,AKT3,CHUK,MAP2K1,PDGFRB,EGFR,SHARPIN,FLT1,RRAS,FGFR1,FLT4,IGF2R,DDR1,SYNJ2,CDC42,PIK3CD,FGFRL1,KDR												Regulation of IL-2 Expression in Activated and Anergic T Lymphocytes	1.59	0.244	RAP1B,MAP2K4,SMAD2,RAF1,MAPK1,MAP3K1,SOS2,MAPK9,TOB1,KRAS,RAP1A,TGFBR2,CALM1 (includes others),NFAT5,NFKBIA,PPP3CB,PPP3R1,SOS1,PPP3CA		PKCθ Signaling in T Lymphocytes	1.42	0.283	MAP2K4,CACNA1I,FYN,HLA-DOA,MAP3K11,CACNG4,HLA-B,CACNA1H,PIK3R5,HLA-DQB1,NFATC1,CACNG2,LCK,CAMK2A,CAMK2D,KL,HLA-DMA,PIK3CG,FGFR4,IRS2,CACNA2D3,CACNA2D4,ATM,CAMK2B,CACNA1G,MAP3K9,PRKCQ,CACNA1D,MAP3K6,MAP3K1,RAC1,CACNA1C,NFATC4,POU2F1,GAB1,CARD11,CACNA2D1,LAT,NFATC2,CD86,PIK3CB,PIK3CD,MAP3K3,LCP2,CAMK2G
																									Circadian Rhythm Signaling	1.37	0.324	CSNK1E,GRIN2B,GRIN1,GRIN2A,ADCYAP1R1,GRIN2D,CRY2,CREBBP,CRY1,GRIN3A,ATF2												Macropinocytosis Signaling	1.57	0.238	RAP1B,PIK3CA,PIK3R1,ANKFY1,ITGA5,FGFR2,KRAS,ITGB8,RAB34,PDGFC,RAP1A,PIK3R3,ABI1,GAB1,CDC42,PRKCE,IRS2,FRS2,PRKD1,ATM		Adipogenesis pathway	1.42	0.291	LEP,BMP4,DGKD,DDIT3,RBP1,RB1,LPIN1,BMPR1A,FGFR4,HDAC11,CTBP2,HDAC7,SMO,TBL1XR1,STAT5B,CTNNB1,SMAD1,RPS6KB1,ARNTL,HDAC4,ATG7,SAP30,NFATC4,BSCL2,ERCC2,NOCT,ZNF423,EBF1,FZD4,HDAC3,RUNX1T1,KDM1A,DLK1,SIRT1,KLF3,BMP7,TNF,RPS6KC1,WNT5A
																									Oncostatin M Signaling	1.37	0.324	EPAS1,JAK1,MAP2K2,RRAS,TYK2,MMP13,JAK2,STAT3,STAT5B,JAK3,MAP2K1												fMLP Signaling in Neutrophils	1.56	0.218	RAP1B,RAF1,PIK3CA,MAPK1,PIK3R1,GNB5,KRAS,NFAT5,NFKBIA,PPP3CB,PPP3R1,PRKCE,PLCB1,IRS2,FRS2,PRKD1,PPP3CA,ATM,NOX4,FGFR2,ITPR1,RAP1A,PIK3R3,CALM1 (includes others),GAB1,CDC42,ARPC2		Production of Nitric Oxide and Reactive Oxygen Species in Macrophages	1.39	0.273	MAP2K4,MAP3K11,ARG2,SPI1,PON1,RHOG,FGFR4,CYBA,PIK3CG,PPM1L,IRS2,ATM,MAP3K9,AKT2,PRKCQ,CREBBP,RAC1,PPP1R14A,PPP1R11,RHOQ,GAB1,PRKCD,PPP2R2B,PRKCH,PIK3CD,IRF8,TNF,FNBP1,RBP4,PIK3R5,JAK2,MAPK11,RHOH,PRKCZ,LYZ,PPP1R10,KL,AKT3,PPP2R2C,PPP2R5C,MAP2K1,PRKCA,MAP3K6,RHOC,MAP3K1,IFNGR2,PRKCG,ALB,APOA1,PIK3CB,JAK3,MAP3K3,CLU
																									Melanocyte Development and Pigmentation Signaling	1.37	0.245	ADCY2,GNAS,RRAS,FGFR1,CREBBP,PIK3C2G,PIK3R5,TLR9,BCL2,ATF2,ADCY9,PRKAR2B,MAP2K2,ADCY5,FGFR4,SH2B2,ADCY1,PRKACA,PRKAR1B,PRKAG2,PIK3CD,RPS6KA1,RPS6KA2,MAP2K1												CDK5 Signaling	1.56	0.228	RAP1B,PRKACB,PPP1R14C,RAF1,MAPK1,PPP2CA,MAPK4,PPP2R2A,EGR1,ADCY3,MAPK6,ITGA6,MAPK9,KRAS,RAP1A,LAMC1,ADCY9,MAPK14,PRKAR2B,DRD1,PPP1R12A,ADCY1,PPP2R5E		UVA-Induced MAPK Signaling	1.39	0.302	MAP2K4,ART1,PIK3R5,PARP12,PLCH2,MAPK11,PARP9,PLCH1,PLCD3,TNKS,SMPD4,KL,PIK3CG,FGFR4,PLCB1,IRS2,RPS6KA2,SMPD3,PRKCA,EGFR,ATM,RPS6KB1,PARP16,PARP8,TNKS2,PLCB4,GAB1,PLCB3,PIK3CD,PIK3CB,RPS6KA4,RPS6KC1
																									Aryl Hydrocarbon Receptor Signaling	1.36	0.227	ALDH4A1,NFIX,TP73,TFF1,IL6,RARG,SMARCA4,RB1,CCNA2,CTSD,ALDH1L1,JUN,NCOA2,CCND3,TGFB1,NEDD8,RXRB,ALDH3A1,TP53,NFIC,TFDP1,CDK6,CYP1B1,AHRR,NFIA,ALDH1A2,E2F1,IL1B,NCOR2,ALDH16A1,ESR2,ESR1												Cyclins and Cell Cycle Regulation	1.55	0.241	RAF1,CCNE2,HDAC4,PPP2CA,PPP2R2A,WEE1,CUL1,E2F3,CCND1,RB1,CCND2,CDKN1A,E2F1,E2F5,FBXL5,CDKN1B,PPP2R5E,E2F8,ATM		Hepatic Cholestasis	1.39	0.281	MAP2K4,ABCG8,ABCG5,LIF,SLC4A2,ADCY4,IL25,HSD3B7,PRKCZ,IL17B,CYP8B1,CETP,NR0B2,ADCY5,RARA,FGFR4,PRKAR1B,LBP,HNF4A,ADCY8,IL1RAP,PRKCA,CYP7B1,TJP2,PRKCQ,MYD88,IRAK3,PRKCG,TRAF6,ADCY9,LY96,SLCO3A1,ABCB4,FABP6,PRKCD,ADCY1,PRKACA,PRKAG2,NR5A2,PRKCH,ADCY10,RXRA,ADCY7,TNF,ESR1
																									VEGF Family Ligand-Receptor Interactions	1.36	0.25	PRKCQ,FLT1,RRAS,FGFR1,FLT4,PIK3C2G,PIK3R5,TLR9,PLA2G2A,PRKCZ,VEGFA,PRKCI,AKT1,MAP2K2,FGFR4,PRKCE,AKT3,PRKCH,PIK3CD,KDR,MAP2K1,NRP1												Role of Macrophages, Fibroblasts and Endothelial Cells in Rheumatoid Arthritis	1.53	0.187	MAP2K4,SOCS1,RAF1,SOCS3,TRAF3,MAPK1,WNT3,FZD3,PIK3R1,KRAS,CCND1,VEGFA,ROCK2,PPP3R1,PLCB1,IRS2,FRS2,PRKD1,ATM,CXCL8,FGFR2,PLCL2,STAT3,CREB5,RAP1A,PIK3R3,GAB1,FZD6,LEF1,RAP1B,FZD10,TCF4,PIK3CA,LRP6,PDGFC,EP300,NLK,NFKBIA,NFAT5,PPP3CB,DKK3,CREB1,PRKCE,AKT3,PPP3CA,TNFSF11,IL10,MAPK9,TCF7L1,ROCK1,CALM1 (includes others),MAPK14,WNT5A		Estrogen-mediated S-phase Entry	1.38	0.423	MYC,RB1,CCNE1,CCNA1,TFDP1,CDK4,RBL1,ESR1,CCND1,E2F8,SKP2
																									Integrin Signaling	1.36	0.21	RALA,MAP3K11,ARPC1B,DIRAS3,RHOT2,ABL1,PIK3R5,NCK1,BRAF,ITGAE,AKT1,MAP2K2,ITGA9,RHOT1,ARF4,FGFR4,GRB7,PFN4,AKT3,ITGB4,TSPAN4,MAP2K1,CAPN10,ITGAD,TSPAN5,PAK6,RRAS,ASAP1,FGFR1,ACTN2,ACTN3,ITGA6,PIK3C2G,TNK2,TLR9,PDGFB,ROCK1,ITGB2,TLN2,ARF5,CDC42,RHOA,PIK3CD,CTTN,ITGA7,ACTG1												Adrenomedullin signaling pathway	1.52	0.201	RAP1B,ADM,MAP2K4,PRKACB,RAF1,PIK3CA,MAPK1,PIK3R1,SOS2,MYLK,KRAS,HIF1A,SOS1,AKT3,PLCB1,IRS2,FRS2,ATM,GUCY1A1,MAPK4,ADCY3,MAPK6,FGFR2,MAPK9,MMP2,PLCL2,ITPR1,TTN,RAP1A,PIK3R3,ADCY9,CALM1 (includes others),PRKAR2B,MAPK14,GAB1,ADCY1		Phagosome Formation	1.38	0.29	VTN,PLA2R1,PIK3R5,PLCH2,RHOH,PLCH1,PRKCZ,PLCD3,RHOG,KL,PIK3CG,FGFR4,PLCB1,IRS2,PRKCA,FCER2,MARCO,ATM,PRKCQ,RHOC,MRC2,ITGA2,PRKCG,MARCKS,ITGB2,CLEC7A,PLCB4,RHOQ,GAB1,TLR5,SCARA3,PRKCD,TLR6,PLCB3,PIK3CD,PIK3CB,PRKCH,FNBP1
																									Prolactin Signaling	1.36	0.253	PRKCQ,RRAS,FGFR1,CREBBP,PIK3C2G,PIK3R5,PDPK1,JAK2,STAT3,TLR9,PRKCZ,IRF1,PRKCI,JUN,MAP2K2,FGFR4,PRKCE,PRKCH,PIK3CD,STAT5B,MAP2K1												cAMP-mediated signaling	1.48	0.194	PRKACB,RAF1,NAPEPLD,MAPK1,DUSP6,PDE4A,RAPGEF4,EP300,AKAP11,CHRM2,ADRB1,PPP3CB,DRD1,PDE7B,PDE3B,PPP3R1,CREB1,CNGB3,PDE4D,PKIA,PPP3CA,PTGER4,PDE10A,GRM8,CNR1,ADCY3,STAT3,CREB5,RAP1A,CNGA3,GRM7,ADCY9,GABBR2,CALM1 (includes others),AKAP13,PRKAR2B,DUSP1,ADCY1,S1PR1,AKAP10,PDE5A,AKAP1		Sertoli Cell-Sertoli Cell Junction Signaling	1.35	0.275	MAP2K4,MAP3K11,AFDN,NOS3,TUBB,MPP6,CTNNA2,TJAP1,KEAP1,SPTB,GUCY1B1,MAP3K9,AKT2,TJP2,TUBB2A,RAC1,EPN2,TJP3,ACTA2,JAM3,PRKACA,CLDN14,ADCY10,TNF,EPN3,SPTBN1,NECTIN3,CTNNA1,MAPK11,SORBS1,PRKAR1B,AKT3,NECTIN1,CLDN9,CTNNB1,ACTC1,MAP2K1,EPN1,MAP3K6,TJP1,ITGA2,MAP3K1,TUBA4A,PRKG1,CLDN1,CLDN16,PRKAG2,MAGI2,MAP3K3
																									JAK/Stat Signaling	1.36	0.253	JAK1,RRAS,FGFR1,TYK2,PIK3C2G,PIK3R5,STAT3,JAK2,IL6,TLR9,STAT4,PIAS4,JUN,AKT1,MAP2K2,FGFR4,AKT3,PIK3CD,STAT5B,JAK3,MAP2K1												Sertoli Cell-Sertoli Cell Junction Signaling	1.48	0.204	RAP1B,MAP2K4,PRKACB,RAF1,CLDN11,MAP3K11,MAPK1,KRAS,MAP3K5,PTEN,SORBS1,CGN,AKT3,ACTC1,ACTN1,RAB8B,ITGA4,MAP3K2,MAP3K9,GUCY1A1,MAP3K1,ITGA5,MAPK9,RAP1A,PLS1,EPN2,MAP3K12,PRKAR2B,MAPK14,CDC42,MAP3K20,MAGI2,MAP3K3		HGF Signaling	1.35	0.296	MAP2K4,MAP3K11,PIK3R5,CCND1,PRKCZ,PAK1,ETS2,KL,PIK3CG,FGFR4,AKT3,IRS2,MAP2K1,PRKCA,ATM,ETS1,MAP3K9,AKT2,PRKCQ,MAP3K6,CRKL,MAP3K1,ITGA2,RAC1,PRKCG,MET,DOCK1,ELF2,GAB1,PRKCD,PIK3CD,PIK3CB,PRKCH,MAP3K3
																									Inhibition of Matrix Metalloproteases	1.35	0.308	HSPG2,MMP21,MMP23B,MMP28,ADAM12,SDC2,THBS2,MMP13,MMP11,MMP17,LRP1,TIMP2												Wnt/β-catenin Signaling	1.48	0.204	FZD10,TCF4,CSNK1G1,WNT3,FZD3,PPP2CA,PPP2R2A,LRP6,BMPR2,BCL9,CCND1,EP300,TGFBR2,APPL1,NLK,SOX21,DKK3,RARB,AKT3,SOX5,SOX4,GJA1,TCF7L1,SOX11,ACVR1B,SOX6,FZD6,TLE4,NR5A2,LEF1,PPP2R5E,ACVR2A,WNT5A		Wnt/Ca+ pathway	1.35	0.333	CREBBP,NFATC4,PLCH2,CREB5,ROR1,NFATC1,PLCH1,EP300,PLCD3,PLCB4,PDE6A,FZD4,CAMK2A,SMO,PLCB3,PLCB1,NFATC2,PDE6B,WNT5B,PRKCA,WNT5A
																									ILK Signaling	1.35	0.213	MAP2K6,FLNB,FN1,MYH8,DIRAS3,RHOT2,PIK3R5,PDPK1,GSK3A,MYH11,MYH7B,VEGFA,AKT1,JUN,CFL2,RHOT1,FGFR4,AKT3,PPP2R2C,PPP2R5C,ITGB4,DSP,LIMS2,CFL1,FGFR1,ACTN2,ACTN3,FERMT2,CREBBP,PIK3C2G,MYH7,TLR9,ATF2,ITGB2,CDC42,RHOA,PPP2R2B,SH2B2,RSU1,PIK3CD,PTGS2,ACTG1												IL-9 Signaling	1.48	0.279	PIK3R3,SOCS3,PIK3CA,JAK1,GAB1,PIK3R1,FGFR2,BCL3,IRS2,STAT3,FRS2,ATM		p53 Signaling	1.35	0.297	JMY,TP73,PLAGL1,PIAS1,PIK3R5,CDK4,CCND1,CHEK1,EP300,RB1,THBS1,KL,PPP1R13B,PIK3CG,FGFR4,AKT3,IRS2,SERPINB5,HIPK2,CTNNB1,ATM,TP53INP1,AKT2,PERP,RPRM,BAX,TP53BP2,PCNA,GAB1,SIRT1,PIK3CD,PIK3CB,PIDD1
																									B Cell Receptor Signaling	1.33	0.214	MAP2K6,BLNK,MAP3K11,PTK2B,ABL1,PIK3R5,PDPK1,GSK3A,MAP3K5,BCL6,NFATC1,PTPRC,PPP3R2,PAX5,AKT1,JUN,MAP2K2,CFL2,CARD10,FGFR4,AKT3,CHUK,MAP2K1,CAMK2B,VAV2,PRKCQ,CFL1,RRAS,CSK,FGFR1,CREBBP,PIK3C2G,TLR9,TCF3,ATF2,SYNJ2,EBF1,CDC42,VAV3,PIK3CD,MAP3K3												ErbB4 Signaling	1.48	0.24	RAP1B,RAF1,PIK3CA,MAPK1,PIK3R1,SOS2,FGFR2,KRAS,RAP1A,PIK3R3,GAB1,ERBB4,SOS1,PRKCE,IRS2,FRS2,PRKD1,ATM		CCR5 Signaling in Macrophages	1.34	0.305	CACNA1I,MAP2K4,CAMK4,PTK2B,CACNG4,CACNA1H,MAPK11,PRKCZ,GNG7,CACNG2,GNB4,GNG11,GNB1L,CACNA2D3,CACNA2D4,PRKCA,CACNA1G,GNG4,PRKCQ,CACNA1D,GNAS,CACNA1C,GNG3,PRKCG,CALM1 (includes others),PRKCD,CACNA2D1,GNB2,PRKCH
																									Cancer Drug Resistance By Drug Efflux	1.31	0.286	mir-154,TP53,mir-379,RRAS,ABCC2,ABCG2,ABCC10,BRAF,AKT1,MAP2K2,AKT3,PIK3CD,PTGS2,MAP2K1												Regulation of Cellular Mechanics by Calpain Protease	1.47	0.254	RAP1B,RB1,CAPN6,TLN2,MAPK1,ITGA5,CNGB3,KRAS,CAST,CDKN1B,CCND1,RAP1A,CNGA3,ACTN1,ITGA4		HIPPO signaling	1.34	0.31	TEAD4,WWTR1,DLG2,FRMD6,PRKCZ,TEAD1,PPP1R10,AJUBA,PPM1L,DLG4,PPP2R5C,PPP2R2C,SMAD1,TEAD2,RASSF1,SMAD2,TJP2,YAP1,PPP1R14A,PPP1R11,TP53BP2,SKP2,DLG5,PPP2R2B,CD44,PATJ,PARD3
																									FcγRIIB Signaling in B Lymphocytes	1.31	0.253	BLNK,CACNA1G,CACNA1I,CACNG6,CACNG4,RRAS,FGFR1,PIK3C2G,PIK3R5,CACNA1H,CACNA1C,PDPK1,TLR9,AKT1,FGFR4,CACNA2D1,CACNB2,PIK3CD,CACNG8,CACNA2D3												RAN Signaling	1.47	0.4	KPNA3,KPNA4,KPNA6,TNPO1,KPNA2,IPO5
																																								IL-15 Signaling	1.47	0.235	RAP1B,CXCL8,RAF1,PIK3CA,JAK1,MAPK1,PIK3R1,FGFR2,KRAS,STAT3,RAP1A,PIK3R3,MAPK14,GAB1,AKT3,IRS2,FRS2,FASLG,ATM
																																								Role of Osteoblasts, Osteoclasts and Chondrocytes in Rheumatoid Arthritis	1.47	0.193	MAP2K4,FZD10,TCF4,PIK3CA,MAPK1,WNT3,FZD3,PIK3R1,LRP6,BMPR2,SMAD5,MAP3K5,NFKBIA,NFAT5,IGF1,PPP3CB,DKK3,PPP3R1,AKT3,IRS2,SMAD1,ADAMTS5,FRS2,PPP3CA,ATM,TNFSF11,IL10,SMAD6,ITGA5,FGFR2,MAPK9,TCF7L1,XIAP,PIK3R3,CALM1 (includes others),MAPK14,GAB1,FOXO1,FZD6,LEF1,WNT5A
																																								PKCθ Signaling in T Lymphocytes	1.47	0.209	RAP1B,CACNA1I,MAP2K4,PIK3CA,MAP3K11,MAPK1,PIK3R1,SOS2,KRAS,MAP3K5,NFAT5,NFKBIA,PPP3CB,PPP3R1,SOS1,IRS2,FRS2,PPP3CA,MAP3K2,ATM,MAP3K9,MAP3K1,CACNA1C,FGFR2,RAP1A,PIK3R3,MAP3K12,GAB1,MAP3K3
																																								Thrombopoietin Signaling	1.47	0.243	RAP1B,RAF1,PIK3CA,MAPK1,PIK3R1,FGFR2,KRAS,STAT3,RAP1A,PIK3R3,GAB1,SOS1,PRKCE,IRS2,FRS2,PRKD1,ATM
																																								Dopamine-DARPP32 Feedback in cAMP Signaling	1.47	0.205	PRKACB,GRIN2A,CSNK1G1,KCNJ2,PPP2CA,PPP2R2A,ATP2A2,EP300,DRD1,PPP1R12A,PPP3CB,PPP3R1,CREB1,PRKCE,PLCB1,PRKD1,PPP3CA,PPP1R14C,GUCY1A1,ADCY3,CACNA1C,KCNJ3,PLCL2,ITPR1,CREB5,ADCY9,CALM1 (includes others),PRKAR2B,KCNJ10,ADCY1,PPP2R5E
																																								Glucocorticoid Receptor Signaling	1.46	0.184	MAP2K4,PRKACB,RAF1,JAK1,MAPK1,SGK1,PIK3R1,SOS2,SMARCD2,KRAS,TGFBR2,PPP3R1,PRKAA1,IRS2,FRS2,ATM,CXCL8,SMAD2,CDKN1C,FGFR2,STAT3,RAP1A,MED14,NCOA3,PIK3R3,HSPA8,GAB1,TAF4,SMARCA2,DUSP1,NCOA1,GTF2H1,NR3C2,ESR1,RAP1B,PIK3CA,ARID1A,NR3C1,PTGES3,EP300,KAT2B,NFKBIA,NFAT5,PPP3CB,SOS1,CREB1,AKT3,PPP3CA,IL10,MAP3K1,MAPK9,TSG101,MAPK14,CDKN1A
																																								VEGF Family Ligand-Receptor Interactions	1.46	0.23	RAP1B,RAF1,PIK3CA,MAPK1,NRP2,PIK3R1,SOS2,FGFR2,KRAS,RAP1A,PIK3R3,VEGFA,GAB1,SOS1,PRKCE,AKT3,IRS2,FRS2,PRKD1,ATM
																																								Role of JAK family kinases in IL-6-type Cytokine Signaling	1.46	0.333	MAP2K4,SOCS1,SOCS3,JAK1,MAPK14,MAPK1,MAPK9,STAT3
																																								Virus Entry via Endocytic Pathways	1.46	0.218	RAP1B,PIK3CA,ITSN1,PIK3R1,AP2B1,CLTC,ITGA6,ITGA5,FGFR2,KRAS,ITGB8,RAP1A,PIK3R3,GAB1,FLNC,CDC42,PRKCE,IRS2,FRS2,ACTC1,PRKD1,AP1G1,ITGA4,ATM
																																								Leukocyte Extravasation Signaling	1.46	0.197	RAP1B,MAP2K4,CLDN11,PIK3CA,MAPK1,PIK3R1,WASL,CRK,RAPGEF4,MMP24,ROCK2,ARHGAP12,PRKCE,IRS2,FRS2,DLC1,ACTC1,PRKD1,ACTN1,ITGA4,TIMP2,ATM,RDX,ITGA6,ITGA5,FGFR2,MAPK9,MMP2,RAP1A,ROCK1,PIK3R3,ARHGAP5,MAPK14,GAB1,CDC42,ARHGAP35,ARHGAP1
																																								Corticotropin Releasing Hormone Signaling	1.45	0.211	CACNA1I,PRKACB,RAP1B,RAF1,MAPK1,EP300,VEGFA,CREB1,PRKCE,PRKD1,FASLG,GUCY1A1,CNR1,ADCY3,PTCH1,MEF2A,CACNA1C,ITPR1,CREB5,RAP1A,ADCY9,CALM1 (includes others),PRKAR2B,MAPK14,MEF2D,ADCY1,MEF2C
																																								Type II Diabetes Mellitus Signaling	1.41	0.206	CACNA1I,MAP2K4,SOCS1,SOCS3,PIK3CA,MAPK1,PIK3R1,SOCS6,MAP3K5,NFKBIA,PRKAA1,AKT3,PRKCE,ACSL4,IRS2,FRS2,NSMAF,PRKD1,ATM,ACSL3,MAP3K1,CACNA1C,FGFR2,MAPK9,SLC2A4,PIK3R3,GAB1,ADIPOR2,SOCS5
																																								Natural Killer Cell Signaling	1.39	0.22	RAP1B,RAF1,PIK3CA,MAPK1,PAK6,PIK3R1,SOS2,FGFR2,KRAS,OCRL,RAP1A,PIK3R3,SYNJ1,GAB1,SOS1,PRKCE,AKT3,PAK5,IRS2,FRS2,PRKD1,ATM
																																								IL-17 Signaling	1.39	0.229	RAP1B,MAP2K4,CXCL8,PIK3CA,JAK1,MAPK1,PIK3R1,MAPK9,FGFR2,KRAS,CXCL5,RAP1A,PIK3R3,MAPK14,GAB1,AKT3,IRS2,FRS2,ATM
																																								Sphingosine-1-phosphate Signaling	1.38	0.214	PIK3CA,MAPK1,RHOC,PIK3R1,ADCY3,FGFR2,PLCL2,PDGFC,PIK3R3,ADCY9,RHOV,RHOQ,RND3,RHOB,GAB1,ADCY1,S1PR1,PDGFRA,PLCB1,AKT3,IRS2,CASP8,FRS2,ATM
																																								HMGB1 Signaling	1.38	0.208	MAP2K4,RAP1B,PIK3CA,LIF,MAPK1,PIK3R1,RBBP7,KRAS,KAT2B,RHOB,AKT3,IRS2,FRS2,ATM,CXCL8,RHOC,FGFR2,MAPK9,RAP1A,PIK3R3,RHOV,KAT6B,RHOQ,MAPK14,GAB1,RND3,CDC42
																																								Gα12/13 Signaling	1.38	0.208	MAP2K4,RAP1B,RAF1,PIK3CA,MAPK1,PIK3R1,KRAS,MAP3K5,ROCK2,NFKBIA,AKT3,IRS2,RASA1,FRS2,ATM,MAP3K1,MEF2A,FGFR2,MAPK9,RAP1A,ROCK1,PIK3R3,GAB1,CDC42,MEF2D,CDH10,MEF2C
																																								Pyridoxal 5'-phosphate Salvage Pathway	1.38	0.246	MAP2K4,MAP3K9,MAPK1,SGK1,MAPK6,MAPK9,GRK5,LIMK1,GRK6,PRKAA1,PRKCE,PAK5,HIPK1,ACVR2A,DYRK1A
																																								Role of IL-17F in Allergic Inflammatory Airway Diseases	1.37	0.275	CXCL8,RAF1,IGF1,MAPK1,CREB1,RPS6KA3,RPS6KA5,CXCL5,RPS6KA2,CREB5,EP300
																																								Role of p14/p19ARF in Tumor Suppression	1.37	0.275	PIK3R3,NPM1,RB1,PIK3CA,GAB1,PIK3R1,E2F1,FGFR2,IRS2,FRS2,ATM
																																								HIPPO signaling	1.35	0.226	SMAD2,PPP1R14C,PPP2CA,FAT4,PPP2R2A,CUL1,FRMD6,SMAD5,LATS2,ITCH,YWHAQ,STK4,TEAD1,DLG5,PPP1R12A,AJUBA,PPP2R5E,PATJ,SMAD1
																																								Cardiac β-adrenergic Signaling	1.35	0.206	PRKACB,NAPEPLD,PPP2CA,PPP2R2A,GNB5,PDE4A,ATP2A2,AKAP11,ADRB1,PDE7B,PPP1R12A,PDE3B,PDE4D,PKIA,PPP1R14C,PDE10A,ADCY3,CACNA1C,ADCY9,AKAP13,PRKAR2B,ADCY1,AKAP10,PDE5A,PPP2R5E,SLC8A1,AKAP1
																																								CREB Signaling in Neurons	1.33	0.189	RAP1B,CACNA1I,PRKACB,RAF1,GRIN2A,PIK3CA,MAPK1,GRIA1,PIK3R1,SOS2,GNB5,KRAS,GRIA4,EP300,SOS1,CREB1,AKT3,PRKCE,PLCB1,IRS2,FRS2,PRKD1,ATM,GRM8,ADCY3,CACNA1C,FGFR2,PLCL2,ITPR1,CREB5,RAP1A,GRM7,PIK3R3,ADCY9,CALM1 (includes others),PRKAR2B,GAB1,ADCY1,GRIA3
																																								Ceramide Signaling	1.33	0.219	RAP1B,MAP2K4,RAF1,PIK3CA,PPP2CA,PPP2R2A,PIK3R1,SPHK2,MAP3K1,FGFR2,KRAS,RAP1A,PIK3R3,GAB1,S1PR1,AKT3,IRS2,PPP2R5E,FRS2,NSMAF,ATM
																																								Neuropathic Pain Signaling In Dorsal Horn Neurons	1.33	0.213	PRKACB,PIK3CA,GRIN2A,MAPK1,GRM8,GRIA1,PIK3R1,FGFR2,PLCL2,ITPR1,GRIA4,GRM7,PIK3R3,PRKAR2B,GAB1,CREB1,PRKCE,PLCB1,IRS2,FRS2,PRKD1,GRIA3,ATM
																																								Osteoarthritis Pathway	1.33	0.193	SIK3,FZD10,TCF4,FZD3,PTHLH,BMPR2,HIF1A,SMAD5,OCRL,PDGFC,EP300,TGFBR2,VEGFA,MTF1,CREB1,PRKAA1,NAMPT,CASP8,SMAD1,ADAMTS5,ITGA4,SMAD2,CXCL8,EPAS1,HDAC4,PTCH1,SMAD7,SMAD6,ITGA5,TCF7L1,CREB5,FZD6,RBPJ,LEF1,MEF2C,JAG1
																																								D-myo-inositol-5-phosphate Metabolism	1.33	0.203	SOCS3,DUSP8,PPP1R12C,MTMR9,PIKFYVE,STYX,OCRL,PXYLP1,DUSP2,PTEN,SET,DUSP5,PPP1R12A,PTPRO,DUSP10,PLCB1,RASA1,PPP3CA,PPTC7,MTMR4,SYNJ1,DUSP1,SGPP1,PPP2R5E,PIP4K2A,SIRPA,PIP4K2C,DUSP16
																																								P2Y Purigenic Receptor Signaling Pathway	1.33	0.205	RAP1B,PRKACB,RAF1,PIK3CA,MAPK1,PIK3R1,ADCY3,GNB5,FGFR2,KRAS,PLCL2,CREB5,RAP1A,EP300,PIK3R3,ADCY9,PRKAR2B,GAB1,CREB1,ADCY1,PLCB1,PRKCE,AKT3,IRS2,FRS2,PRKD1,ATM
																																								14-3-3-mediated Signaling	1.33	0.206	MAP2K4,RAP1B,TSC1,RAF1,PIK3CA,MAPK1,PIK3R1,KRAS,MAP3K5,YWHAQ,SRPK2,PRKCE,AKT3,PLCB1,IRS2,FRS2,PRKD1,ATM,MAPK9,FGFR2,PLCL2,RAP1A,PIK3R3,FOXO1,GAB1,CDKN1B
																																								IL-6 Signaling	1.33	0.206	MAP2K4,RAP1B,SOCS1,SOCS3,RAF1,PIK3CA,MAPK1,PIK3R1,SOS2,KRAS,VEGFA,NFKBIA,SOS1,AKT3,IRS2,FRS2,MCL1,ATM,CXCL8,FGFR2,MAPK9,STAT3,RAP1A,PIK3R3,MAPK14,GAB1
Upstream regulators
Cohort 1: BS-DMPs (P-value < 0.001)					Cohort 2: BS_DMPs (adj.P-value < 0.05)					Cohort 2: DMPs and DhMPs (adj.P-value < 0.05)					Cohort 2: DMPs and DhMPs (P-value < 0.001)					Cohort 2: DMPs (adj.P-value < 0.05)					Cohort 2: DMPs (P-value < 0.001)					Cohort 2: DhMPs (adj.P-value < 0.05)					Cohort 2: DhMPs (P-value < 0.001)					Cohort 2: Predicted target genes of differentially methylated miRNAs*					Meta-analysis (adj.P-value < 0.05)
Upstream Regulator	Molecule Type	p-value of overlap	Target molecules in dataset		Upstream Regulator	Molecule Type	p-value of overlap	Target molecules in dataset		Upstream Regulator	Molecule Type	p-value of overlap	Target molecules in dataset		Upstream Regulator	Molecule Type	p-value of overlap	Target molecules in dataset		Upstream Regulator	Molecule Type	p-value of overlap	Target molecules in dataset		Upstream Regulator	Molecule Type	p-value of overlap	Target molecules in dataset		Upstream Regulator	Molecule Type	p-value of overlap	Target molecules in dataset		Upstream Regulator	Molecule Type	p-value of overlap	Target molecules in dataset		Upstream Regulator	Molecule Type	p-value of overlap	Target molecules in dataset		Upstream Regulator	Molecule Type	p-value of overlap	Target molecules in dataset
topotecan	chemical drug	2.91e-07	ASAP2,ATF3,CCNB1,CEBPZ,CYB5A,EXOC6B,GPC6,HSPD1,LRRC7,NXPH1,PARD3B,PCDH9,PDE4B,PLK2,PRKN,RBMS3,SLC2A1,VPS13B		PRKDC	kinase	0.000165	ABCB1,CDKN1A,GREB1,PREX1,TMPRSS2,UGT2B15,UGT2B17		FOXA1	transcription regulator	1.76e-05	ALPI,BEST2,CNN1,COL18A1,CPS1,EFHD1,ESR1,FMN1,FOXA1,GRIN3A,HNF1A,HNF1B,ISL1,KDM4B,MLXIPL,MUC2,MUC4,MUC6,MYH11,NDUFV3,NPTX2,PCK1,PISD,PPP1R14C,PRDM15,SLC12A2,SLC6A15,SPDEF,TF,TFF1,TH,THBS3,UGT2B17,UST		POU5F1	transcription regulator	6.58e-08	AKT1,AXIN1,BAX,BCL2,BCL2L11,BIK,BMI1,BMP4,BMPER,BMPR1A,BNIP3L,BRAF,CASP5,CDH2,CHST15,CIDEA,CIDEB,COBLL1,CTNNB1,DNMT1,DNMT3B,DPPA5,DSP,ESRRB,EVPL,EVX1,FARP1,FOXA1,FOXD3,FOXF1,FRZB,GATA2,GATA4,GATA6,GCK,GREB1,GRHL3,HAND1,HOXB1,HOXC4,HRK,IGF1R,IGF2BP1,IL6,INHBA,ISL1,JARID2,KDM2B,KIF16B,KLK14,KRT18,LEFTY1,LOXL1,mir-124,mir-17,mir-8,MIXL1,MTF2,MYBL2,NAIP,NCAM1,NKX2-1,NR2F2,NRP1,ONECUT1,ORAI1,PAX6,PCGF…		FOXA1	transcription regulator	2.67e-05	ALPI,BEST2,CNN1,COL18A1,CPS1,EFHD1,ESR1,FOXA1,GRIN3A,HNF1A,ISL1,KDM4B,MLXIPL,MUC2,MUC4,MUC6,MYH11,NDUFV3,PCK1,PISD,PPP1R14C,SLC12A2,SLC6A15,SPDEF,TFF1,TH,UGT2B17,UST		L-dopa	chemical - endogenous mammalian	1.21e-07	ABCB8,ABHD14B,ADORA2A,AGGF1,AGPAT1,AIFM2,AJAP1,AMZ2,APBA2,ARAP1,ARPP19,ASPSCR1,ATP2A2,ATP2A3,BCL2,BICC1,CACNA1H,CACNA2D3,CACNB2,CAPN10,CASKIN2,CASZ1,CHRNA4,CHST8,CMTM4,CNR1,COL4A1,COMT,COTL1,CRTC1,CRY2,CRYM,CTNNBIP1,CXCL12,CYLD,DAB1,DENND1C,DLK1,DMTN,DNAJC2,ECE1,EFNA5,F11R,FAAP100,FAM189A1,FCHSD1,FES,FNDC9,FNIP1,FSTL4,GAS7,GNAS,GNG7,GPD2,GPR39,GRIN1,HAPLN4,HECW1,IGFBP2,IGFBP5,IL11RA,IL4I1,JPH3,KC…		CTCF	transcription regulator	1.07e-09	GATA4,MUC2,MUC6,PCDHA11,PCDHA12,PCDHA13,PCDHA2,PCDHA3,PCDHA4,PCDHA8,PCDHAC1,PCDHAC2,PCDHGA4,PCDHGA7,PCDHGA9,PCDHGB1,PCDHGB2,PCDHGB3,PCDHGB5		CTCF	transcription regulator	5.52e-10	BAX,GAD1,GATA4,IGF2,LEFTY1,MUC2,MUC6,PAX6,PCDHA11,PCDHA12,PCDHA13,PCDHA2,PCDHA3,PCDHA4,PCDHA8,PCDHAC1,PCDHAC2,PCDHGA10,PCDHGA4,PCDHGA7,PCDHGA9,PCDHGB1,PCDHGB2,PCDHGB3,PCDHGB5,PCDHGB7,PCDHGC3		EOMES	transcription regulator	6.3e-06	BCL6,BHLHE22,FAT3,MICAL2,NAV2,NEFL,NHLH1,NRP2,PLXNA4,PREX1,RND3,ROBO2,SATB2,STAT3,TCF4,TMEM2,ZNF521		ESR1	ligand-dependent nuclear receptor	1.28e-10	ABCA3,ABCA4,ABCG5,ABCG8,ABHD2,ABLIM1,ACE,ACTC1,ACVR1B,ADAMTS13,ADCY1,ADD3,AFMID,AHNAK,AKAP13,AKT1S1,AKT2,ALCAM,ALK,ALOX5,ANGPTL2,ANLN,ANO2,ANP32A,ANXA4,AP1S3,AP2B1,APC,APOA1,AQP1,AQP9,ARFGAP1,ARHGAP1,ARHGAP18,ARHGEF7,ARNTL,ARRB1,ARSG,ASPM,ATF5,ATP11A,AVP,AXIN2,BAX,BCAS3,BCAT1,BCR,BECN1,BIN1,BMP4,BUB1B,C3,CACNA1D,CALD1,CAMK1,CAMK2B,CAP2,CARD14,CBL,CCL2,CCND1,CCND3,CCNE1,CD55,CDC42BPB,CDC42EP2,CDC4…
L-dopa	chemical - endogenous mammalian	0.000511	ADD3,C14orf37,C1QTNF12,CASZ1,CHST11,CRTAC1,CSMD3,CTSB,DAB1,DLG2,GANC,GAPDH,GATAD2B,GNAS,GNS,GSTM1,HEXA,INSC,KCNK1,NUAK1,PARM1,PLK2,PTBP1,SLC2A1,SYNDIG1L,TAOK1,TMEM199,TRAPPC1,UBE3C,ZFHX3		levamisole	chemical drug	0.000737	CDKN1A,CLU,DRD1,EDN1		5-azacytidine	chemical drug	2.36e-05	DLK1,ESR1,ESR2,GSK3A,INHBA,KDR,KRT81,MGMT,MUC2,MUC4,PAH,PCDHA1,PCDHA10,PCDHA11,PCDHA12,PCDHA13,PCDHA2,PCDHA3,PCDHA4,PCDHA5,PCDHA6,PCDHA7,PCDHA9,PLAGL1,PRF1,PTPRG,RFX1,RRM2,SHANK3,SLC9A1,TERT,TFF1,TP73,UPP1		CREB1	transcription regulator	1.14e-07	ACHE,ADGRA1,ADORA2A,AKAP13,AKAP8L,AKT3,ALKAL2,ALOXE3,APOLD1,ARFGEF3,ARL15,ATP1A1,BCL2,BRD9,BRINP2,CA10,CACNA1C,CACNA2D1,CALB2,CALN1,CAMK1D,CCNA2,CCND3,CD9,CDH11,CDH2,CDH8,CGREF1,CIITA,CNN1,CPEB1,CPT1A,CREM,CRIM1,CRMP1,CRYM,CTNNA2,CXCL2,CXCR4,CYFIP2,DBH,DXO,EDN1,EHD4,ESRRG,ETV6,EXOSC6,FLT1,FN1,GAA,GABRA5,GAD1,GAL,GHSR,GNAL,GPNMB,GPR19,GRIA1,GRIK2,HECA,HLA-DRA,HLA-G,HPCAL1,IGSF10,IL1B,IL6,INHBA,IRF…		BDNF	growth factor	0.000147	ACOT7,AGRN,CALB2,CCDC114,CELF4,CNR1,CPLX2,CSPG4,CYGB,EEF1D,FLNB,FSCN1,GNAO1,GRIN1,GRIN2A,GRIN2B,KCNIP2,KIF1A,KLC1,MACROD1,MAG,MAP1B,MAPK8IP3,mir-154,MVD,NCAM1,NOS1,P2RX3,PAX7,PLTP,PRKAR1B,PRKCZ,PTPN9,RHOA,SNAP25,SOD2,SPRED2,SPRY2,STXBP1,TH,THRA,TUBB3,VGF,ZFPM1		CREB1	transcription regulator	1.03e-06	ACHE,ADGRA1,ADORA2A,AKAP13,AKAP8L,AKT3,ALOXE3,APOLD1,ARFGEF3,ARL15,BCL2,BRD9,BRINP2,CA10,CACNA1C,CACNA2D1,CALB2,CALN1,CCNA2,CCND3,CD9,CDH11,CDH2,CDH8,CGREF1,CIITA,CNN1,CPEB1,CPT1A,CRIM1,CRYM,CTNNA2,CXCL2,CYFIP2,DBH,DXO,ESRRG,ETV6,EXOSC6,FLT1,FN1,GAA,GABRA5,GNAL,GPNMB,GPR19,GRIK2,HECA,HLA-DRA,HPCAL1,IGSF10,IL1B,IL6,INHBA,IRF7,ITGBL1,JPT1,JUN,KCNC4,KCNIP2,KCTD4,LMO1,MDGA1,MEST,mir-132,mir-154,MKNK2…		5-azacytidine	chemical drug	7.24e-08	DLK1,MGMT,MUC2,MUC4,PCDHA1,PCDHA10,PCDHA11,PCDHA12,PCDHA13,PCDHA2,PCDHA3,PCDHA4,PCDHA5,PCDHA6,PCDHA7,PCDHA9,PLAGL1,PRF1,RRM2,SHANK3,SLC9A1,TERT,TFF1,TP73		RAD21	transcription regulator	6.14e-08	CXCL12,IGF2,PCDHA12,PCDHA4,PCDHA8,PCDHGA10,PCDHGA4,PCDHGA7,PCDHGA9,PCDHGB1,PCDHGB2,PCDHGB3,PCDHGB5,PCDHGB7,PCDHGC3		CREB1	transcription regulator	1.24e-05	ABCA1,ACVR2A,AKAP13,AKT3,ARC,ARFGEF3,BHLHE22,BTG2,CARTPT,CCND1,CDH10,CDK19,CDKN1A,CNN1,CPEB1,CRIM1,DCX,DUSP1,EGR1,EGR2,FAM19A1,FAM46A,FGFR2,FRMD6,GDA,GDF11,GLS,GRIA3,HECA,HMGCS1,HOMER1,IRS2,JPT1,LDLR,LYPD6,MCL1,MDGA1,MIDN,MKNK2,MSMO1,MTSS1,MYO1B,NEUROD1,NNAT,NR4A2,NR4A3,NREP,NRP2,PCDH11X,PGM2L1,PLPPR1,PLXNC1,RFX4,ROBO1,SCG2,SEMA7A,SGK1,SH3KBP1,SHTN1,SIK3,SLC17A6,SLC32A1,SLC6A1,SPTY2D1,STAT3,STC1,…		TGFB1	growth factor	1.07e-09	ABLIM3,ACE,ACTA2,ACTC1,ADAM12,ADAM19,ADAMTS2,ADAMTS3,ADAMTS4,ADCY9,ADIPOQ,ADK,ADM,AHNAK,AHR,AIF1L,AIM2,ALB,ALDH5A1,ALOX12,ALOX5,ANXA2,AP3S1,APLNR,AQP1,AQP9,ARID5B,ASGR2,ASPM,ASPN,ATG12,ATG4B,ATG7,ATM,ATXN1,AVP,BAMBI,BARD1,BAX,BDNF,BECN1,BGLAP,BIN1,BMP4,BMP7,BUB1B,BUD31,C1QB,C1QC,C1R,C2,C3,C9orf3,CAB39,CALB2,CALCA,CALCB,CALCOCO2,CALCR,CALD1,CALM1 (includes others),CAMK2G,CAPN15,CASP1,CAVIN2,CBFA2T…
alpha-endosulfan	chemical toxicant	0.000532	CYP1A1,PGR		SMYD3	enzyme	0.00078	GREB1,NKX2-5,RBM38,SH2B2,TERT		CTCF	transcription regulator	7.17e-05	GATA4,IGF2,LEFTY1,MUC2,MUC6,PCDHA11,PCDHA12,PCDHA13,PCDHA2,PCDHA3,PCDHA4,PCDHA8,PCDHAC1,PCDHAC2,PCDHGA4,PCDHGA7,PCDHGA9,PCDHGB1,PCDHGB2,PCDHGB3		ERBB2	kinase	4.31e-07	ABCG2,ABL1,ADAM12,ADAM19,ADAM8,ADAMTS16,AKT1,ALOX15,ANG,APLP2,BARD1,BCL2,CADM1,CAPN15,CBFA2T3,CCNA2,CCND2,CCND3,CD47,CD9,CDC14B,CDC25B,CDC42,CDC45,CDC7,CDCA7L,CDCP1,CDH11,CDH2,CDH3,CDK6,CDKN2C,CDT1,CHD4,CHST10,CHUK,CLDN4,CLU,COL18A1,COL4A1,COL5A1,COL6A3,COL7A1,CPS1,CSE1L,CTNNB1,CUL1,CXCL12,CXCL3,CYB561,DAAM1,DDX10,DLL1,DNAJB6,E2F1,E2F8,EDN1,EDN2,EGFR,ELF2,ELF3,EPHB2,ESR1,ESR2,ETV1,ETV6,FBLN2,FEN1…		RAD21	transcription regulator	0.000158	IGF2,PCDHGA10,PCDHGA4,PCDHGA7,PCDHGA9,PCDHGB1,PCDHGB2,PCDHGB3,PCDHGB5,PCDHGB7		ERBB2	kinase	2.39e-06	ABCG2,ABL1,ADAM12,ADAM8,ADAMTS16,AKT1,ALOX15,APLP2,BARD1,BCL2,CADM1,CAPN15,CBFA2T3,CCNA2,CCND3,CD47,CD9,CDC14B,CDC25B,CDC42,CDC45,CDC7,CDCA7L,CDH11,CDH2,CDH3,CDK6,CDKN2C,CDT1,CHD4,CHST10,CHUK,CLU,COL18A1,COL4A1,COL5A1,COL6A3,CPS1,CSE1L,CUL1,CXCL12,CYB561,DLL1,E2F1,EGFR,EPHB2,ESR1,ESR2,ETV1,ETV6,FEN1,FHIT,FLT1,FN1,FOLR1,FOXA1,FRRS1,FSCN1,FSTL3,GATA3,GOLPH3,GPC1,GPD2,HSD17B11,HSPA1A/HSPA1B,HTRA1,IG…		RAD21	transcription regulator	9.77e-07	PCDHA12,PCDHA4,PCDHA8,PCDHGA4,PCDHGA7,PCDHGA9,PCDHGB1,PCDHGB2,PCDHGB3,PCDHGB5		POU5F1	transcription regulator	1.45e-07	AXIN1,BAX,BCL2,BCL2L11,BMI1,BMPER,CASP5,CHST15,CIDEA,CTNNB1,DNMT1,DPPA5,ESRRB,EVPL,EVX1,FOXA1,FOXD3,FOXF1,FRZB,GATA2,GATA4,GRHL3,HAND1,HOXB1,HOXC4,ISL1,KIF16B,KLK14,KRT18,LEFTY1,mir-17,mir-8,MYBL2,NKX2-1,NR2F2,NRP1,ONECUT1,PAX6,PDX1,PHC1,POU5F1,PROM1,PYCARD,RIPK2,SIRT1,SMAD7,SOX17,SOX2,TCL1A,TF,TNFRSF25,TNFSF8,TP73,TRAF4,TWIST1,TWIST2,TWSG1,TXNRD1,VIM,WNT3,WNT8B,ZFP42,ZIC2		TCF7L2	transcription regulator	1.35e-05	ACSL3,ADIPOR2,ANKIB1,ARAP2,ARHGEF10,ATP8B1,BACE1,CDK19,CLDN11,CPD,CREB3L2,CREB5,DOCK10,DOCK9,EPS15,ERBB3,ERBIN,FBXO8,FGFR2,FRMD4A,GAB1,GRAMD2B,ID2,ID4,IDH1,KAT2B,KIF5B,KLHL2,LDLRAP1,MAP7,MMGT1,NPAT,NPC1,OTUD7B,PELI1,PEX5L,PIP4K2A,PLEKHA1,PRRG1,PTPDC1,QKI,RAP1A,REEP3,RNF13,ROCK1,SECISBP2L,SLC12A2,SLC22A23,SMAD7,STK39,TMEM123,TMEM2,TWF1,UBE2G1,YPEL2,ZDHHC9		ERG	transcription regulator	2.59e-07	ADD1,ALOX12,ARHGAP20,ARHGAP22,AXIN2,BCR,BDKRB1,CD164,CDC42BPB,CFAP65,CHRM1,CNR1,COL11A2,CTNNB1,CYFIP1,DIP2A,DNMBP,DOCK1,DOCK2,ELMO1,ETS1,EXT1,FLNC,FLT1,FYN,GAK,GDF2,GFRA3,GUCY1B1,ICAM2,ITGA6,MAGI1,MET,mir-8,MPL,MYO10,NDRG1,NOS3,NPAS1,NRCAM,NRG1,PHACTR2,PLPP3,POU2F1,PSTPIP2,RAPGEF5,RAPH1,RASSF1,RBMS1,RCAN2,RGS3,RHOBTB1,ROCK2,RPA1,RPL22,RSU1,RYR3,SPARC,TACC1,TGFB1I1,THBS1,TMEM263,TMPRSS2,TRIOBP,UTR…
thimerosal	chemical drug	0.000532	BIRC5,OPRM1		SOX4	transcription regulator	0.000933	AMOTL1,B3GNT5,CACNA1H,CAPN2,DUSP4,EFNA5,EPG5,GGA2,KANK1,MAP7,MBP,NAV1,PTK2,RNASE4,STAG3,TBXA2R,TDRKH,TNFRSF19,TUBB2B		EOMES	transcription regulator	0.000143	AFAP1,BCL6,COL6A3,CRABP1,CRYM,FAT3,FGF17,GNAL,HOXA10,HOXA13,HOXB1,KDR,LHX9,MIXL1,MMP17,NAV2,NHLH1,PITX1,PLXNA4,PMP22,POU5F1,PRF1,SOX17,TGFBI,WNT3		SP1	transcription regulator	6.28e-07	ABCB1,ABCC8,ACSS1,ACVRL1,ADCY4,ADRA1B,AEBP1,AHRR,ALOX5,ANK1,APOC3,ATP2A2,ATP2A3,ATP5F1B,ATP6V0C,B4GALT5,BAX,BCL2,BMP4,BNIP3L,CAV1,CBS/CBSL,CCNA2,CCND2,CCND3,CDC25B,CDH2,CDK6,CDKN2C,CHRNB4,CIITA,CKB,COL7A1,CPLX1,CREM,CRYBB2,CTSD,CXCL12,CXCL3,CXCR4,CYP1B1,DBH,DLC1,DNMT3A,E2F1,EGFR,EIF2AK2,ELANE,ESR1,F10,F7,FABP6,FES,FGFR1,FGFR4,FLT1,FN1,GNAS,GRIA1,GRIN1,GRM1,HDAC4,HGF,HMGA1,HNF4A,HSD17B1,HSD17B7,IF…		BAIAP2	kinase	0.000493	GRIN1,GRIN2A,GRIN2B		tretinoin	chemical - endogenous mammalian	1.62e-05	AATK,ABI3BP,ABLIM1,ACOX1,ADCYAP1R1,ADGRE2,AGO1,AKT1,ALDH1A2,ALDH3A1,ALK,ALOX5,APBA2,AQP1,ARHGEF1,ATP2A2,ATP2A3,BCL2,BCL6,BHMT,BMP4,BMP8A,BMPR1A,BNIP3L,CACNA1C,CALCR,CASZ1,CBFB,CBS/CBSL,CCNA2,CCND3,CD38,CD47,CD9,CDC42,CDK6,CDKN2C,CEBPE,CHL1,CHST10,CIDEA,CLTC,CNR1,COL4A1,COL4A2,COTL1,CPT1A,CRABP1,CSE1L,CSNK1A1,CTNNA3,CTNND1,CTSD,CUBN,CXCL2,CXCR5,CYP2W1,CYP4F11,DAZL,DBH,DDAH2,DDB2,DDX42,DDX60L,DLC1,…		alpha-ketoisocaproic acid	chemical - endogenous mammalian	5.26e-05	ATP2B2,ITPR2,ITPR3,SLC8A1		Bvht	other	3.07e-07	ACVRL1,ALDH1A3,ALX4,CYGB,DLL4,EBF1,FOXC2,FOXF1,GATA4,HAND1,HAND2,HOXB6,IGF2,KDR,MYH7,NFE2,PRDM6,SERPINF1,SLC8A1,TBX1,TCF21,TWIST1,VIM		BDNF	growth factor	4.91e-05	AP3D1,APP,ARC,BCL2L11,CCND2,CHGA,DUSP1,DUSP6,EGR1,EGR2,FRMD6,GAP43,GDA,GRIA1,GRIN2A,HIVEP1,HOMER1,INHBB,ITPR1,KIF1B,KIF5A,KLF10,LAMC1,LAMP5,LIMK1,MAN2A1,MAP1B,MAPK1,MYO5A,NR4A3,NRXN1,PAFAH1B1,PCDH8,PDLIM5,PER2,PFKFB3,PTEN,RAB14,RYR3,SLC12A5,SLC17A6,SLC17A7,SORL1,SOSTDC1,SYN2,TBC1D8,THBS1,THRA,TIPARP,TMBIM6,TP53BP1,TRAF3,TRIB2,TXNIP		RAD21	transcription regulator	1.5e-06	BDNF,HLA-DQB1,IGF2,IL20,IRS2,MYC,PCDHA12,PCDHA4,PCDHA8,PCDHGA4,PCDHGA7,PCDHGA9,PCDHGB1,PCDHGB2,PCDHGB3,PCDHGC3,PCDHGC4,PCDHGC5,THBS1
WNT1	cytokine	0.000837	BIRC5,CCNB1,COL3A1,DKK2,DLL1,DUS2,EIF4E,PRKRA,SEMA3C,SIM1		ESR1	ligand-dependent nuclear receptor	0.00104	AATF,ABCA4,ABCB1,ADAMTS13,AKT1S1,ANO2,AP2B1,ATP11A,AXIN2,BCAS3,BRCA1,BYSL,CAMK1,CAPN2,CDKN1A,CEBPG,CENPF,CIT,COG2,CPE,CRADD,CRIM1,CSNK1A1,CYFIP1,DCDC2,DECR1,DHCR7,DIAPH3,DLG1,DLG5,DSCR3,DUSP4,EDN1,ERBB4,ESR1,FARP2,FMN1,GALNT7,GGA2,GJB2,GREB1,HOXC6,HSD17B4,IRF4,JUN,KCNQ4,KCTD13,KIF1B,KIF5B,LEMD3,LIMA1,LTBP1,MAD2L1,MAP3K4,MAP7,MAPK8IP3,MC1R,MCF2L,MX1,NEDD9,PIAS1,PROM1,PTGER3,PTK2,PYCR1,ROBO1,ROCK1,…		SF3B2	other	0.000229	HOXB1,HOXB4,HOXB6,HOXB8,HOXC6		beta-estradiol	chemical - endogenous mammalian	7.05e-07	A4GALT,ABCB1,ABCB10,ABCG2,ABLIM1,ACOX1,ACSM3,ADCY1,ADCY9,ADIPOQ,ADIRF,ADORA2A,AEBP1,AGO2,AGRN,ALCAM,ALDH1A2,ALDH4A1,ALDOA,ALK,ALOX15,ALPP,AMOTL1,ANK1,ANKS1B,APBB1,AQP1,ARF5,ARID5B,ARMT1,ARPC4,ART3,ASH1L,ATP2B2,ATP5F1B,BATF,BAX,BCAT1,BCL2,BCL2L11,BCL6,BIK,BLNK,BMP2,BMP4,BMPR1A,BNIP3L,BRINP2,BUB3,C1QTNF6,CACNA1D,CACNA1G,CACNG8,CALCA,CALCR,CAP2,CAST,CAV1,CBFA2T3,CBX6,CCNA2,CCND2,CCND3,CCNT2,CCR2,CD2…		CREB1	transcription regulator	0.000605	ACHE,ADGRA1,ADORA2A,AKAP8L,AKT3,ALOXE3,APOLD1,ARFGEF3,CACNA1C,CACNA2D1,CALB2,CALN1,CCND3,CD9,CDH2,CNN1,CPEB1,CRIM1,CRYM,CTNNA2,CXCL2,CYFIP2,DXO,EXOSC6,FN1,GAA,GNAL,GPR19,HPCAL1,IGSF10,INHBA,JPT1,KCNIP2,KCTD4,MEST,mir-154,MKNK2,MMP13,MRPL49,MUC2,MVD,MYBL2,NDUFA10,NOS1,NOX5,NRP1,OTOF,PAX8,PCK1,RBP4,RUNX1T1,S1PR3,SGK1,SLC16A1,SLC8A2,SMPD3,SOD2,SYNJ2,TFF1,TG,TH,THOP1,TLR9,TPO,UPP1,VGF,ZFP36		beta-estradiol	chemical - endogenous mammalian	1.98e-05	A4GALT,ABCG2,ABLIM1,ACOX1,ADCY1,ADCY9,ADORA2A,AEBP1,AGO2,AGRN,ALDH1A2,ALDH4A1,ALDOA,ALK,ALOX15,AMOTL1,ANK1,ANKS1B,APBB1,AQP1,ARF5,ARMT1,ART3,ASH1L,ATP2B2,ATP5F1B,BCAT1,BCL2,BCL6,BIK,BLNK,BMP4,BMPR1A,BNIP3L,BRINP2,BUB3,C1QTNF6,CACNA1G,CACNG8,CALCA,CALCR,CAP2,CBFA2T3,CBX6,CCNA2,CCND3,CD276,CDC42,CDC42BPA,CDC45,CDH11,CDH2,CDKN1C,CELF2,CLU,CNN1,CNN2,CNR1,COMP,COMT,CPM,CPT1A,CREBBP,CRIM1,CRLF1,CRYAA/C…		Bvht	other	0.000102	ALDH1A3,EBF1,FOXF1,GATA4,HAND2,HOXB6,NFE2,PRDM6,SERPINF1,SLC8A1,TBX1,TCF21		SOX2	transcription regulator	8.33e-07	AXIN1,BMI1,BMPER,CHST15,CTNNB1,CXCR4,DNMT1,DPPA5,EGFR,ELF3,ESRRB,EVPL,EVX1,FLT1,FOXD3,FOXF1,FRZB,GATA2,GATA4,GLI2,GLI3,GRHL3,HAND1,HOXB1,HOXC4,ID2,ISL1,KDR,KIF16B,KLK14,KRT18,LEFTY1,mir-17,mir-8,NEUROG1,NKX2-1,NOTCH4,NR5A2,NRP1,ONECUT1,PAX2,PAX6,PDX1,POU5F1,PROM1,RBPJ,SOX17,SOX2,TCL1A,TF,TWIST1,TWIST2,TWSG1,TXNRD1,VIM,WNT3,WNT8B,ZFP42,ZIC2,ZNF148		HDAC3	transcription regulator	0.000333	CCND1,CDKN1A,CXCL8,PTEN		DMD	other	5.03e-06	ACHE,AIG1,ALKBH8,ARHGAP20,BLNK,CACNA2D1,CAMK2B,CAMTA1,CATSPER4,CDH13,CKMT2,COL23A1,CYFIP2,DGKZ,DNAJB6,DYNLRB2,EGF,ENTPD3,GALNT17,GJA5,GSDME,HERC1,KCNC1,KCNK3,KCNMA1,KRT18,LDB3,LIF,LPIN1,MALL,MAP3K9,MAP7,MEF2C,MSI2,MYBPC1,MYBPC2,MYBPC3,MYH7,MYOZ1,MYT1L,OBSCN,PACSIN1,PIK3CB,PKD1L1,PLPP3,PSTPIP2,PVALB,RCSD1,RIPOR2,SLC9A2,SPTB,ST3GAL6,SYNM,TBC1D4,TP53BP1,TPM3,TRIM44,TTC7B,UCK2,UNC79,UTRN
beta-estradiol	chemical - endogenous mammalian	0.000921	ABCC5,ALDH4A1,APOD,ARID5B,ATF3,BIRC5,CACNA1G,CCNB1,CCR4,CDC45,CLDN8,COL3A1,CST8,CTLA4,CTSB,CTTN,CYB5A,CYP1A1,CYP51A1,DCAF6,DLG2,EFNA1,FARP1,GNS,GRHL2,GSTM3,HLA-DRB1,HLA-DRB5,HNRNPD,HOXC4,HOXC5,HOXC6,HSPD1,IER2,IL17RD,ITGAE,KLK15,LDB3,LIPC,LMCD1,MAP2K6,MCM6,MEP1B,mir-181,MUC5B,NXPH1,OPRM1,PDE4B,PGR,PIBF1,PLK2,PPP5C,PRC1,PRKCZ,RABEP2,RASGRP2,RETREG3,SEMA3C,SLC25A15,SLC2A1,SLC39A6,SNED1,TMEM87A,TUBG…		KAT6A	enzyme	0.00105	CDKN1A,HOXB3,HOXB4,HOXC4,HOXC5,HOXC6,HOXC8,HOXD13		CREB1	transcription regulator	0.000231	ACHE,ADGRA1,ADORA2A,AKAP8L,AKT3,ALKAL2,ALOXE3,APOLD1,ARFGEF3,ARL15,BCL2,CACNA1C,CACNA2D1,CALB2,CALN1,CCND3,CD9,CDH2,CNN1,CPEB1,CRIM1,CRMP1,CRYM,CTNNA2,CXCL2,CYFIP2,DBH,DXO,EHD4,EXOSC6,FLT1,FN1,GAA,GNAL,GPR19,HPCAL1,IGSF10,INHBA,JPT1,KCNIP2,KCTD4,MEST,mir-154,MKNK2,MMP13,MRPL49,MUC2,MVD,MYBL2,NDUFA10,NF1,NKX6-2,NOS1,NOX5,NPAS4,NPTX2,NRP1,OTOF,PAX8,PCK1,RBP4,ROBO1,RUNX1T1,S1PR3,SGK1,SLC16A1,SLC6A1,…		L-dopa	chemical - endogenous mammalian	1.02e-06	ABCB8,ABHD14B,ADGRB2,ADORA2A,AGGF1,AGPAT1,AIFM2,AJAP1,AMZ2,APBA2,ARAP1,ARG2,ARPP19,ASPSCR1,ATP2A2,ATP2A3,BAX,BCL2,BICC1,CACNA1H,CACNA2D3,CACNB2,CAPN10,CASKIN2,CASZ1,CBR3,CD200,CHAT,CHRNA4,CHST8,CMTM4,CNIH3,CNR1,COL4A1,COMT,COTL1,CRTC1,CRY2,CRYM,CTNNBIP1,CXCL12,CYLD,DAAM1,DAB1,DENND1C,DLG2,DLK1,DMTN,DNAJC2,ECE1,EFNA5,F11R,FAAP100,FAM189A1,FBLN2,FCHSD1,FES,FNDC9,FNIP1,FOXO1,FSTL4,GABRB3,GAPDH,GAS7,…		progestin	chemical drug	0.000849	ARMT1,BLOC1S4,CCDC96,ESR1,HOXA10,RMND1,TADA2B,TBC1D14		E. coli serotype 0127B8 lipopolysaccharide	chemical - endogenous non-mammalian	2.76e-05	ACSS1,ADGRA1,ALDH1L1,AQP1,CALB2,CELSR2,CHST8,CXCL12,CXCL2,EDEM1,FGF1,GJA5,GNAO1,GNG7,GNL1,GPER1,GPR19,IL12B,IL15,IL17D,IL1B,IL6,IRF1,IRF5,JAK2,LAMC2,LIF,MAP2K1,NCALD,P2RY1,P2RY6,PANX1,PCK1,PCK2,PDGFB,PRDX3,PTGS2,PTX3,S1PR3,SLC1A2,SLC52A2,SLC6A1,SMAD3,SOD2,STAT3,SYNM,TGFBR1,TLR4,TSHB,VEGFA		SF3B2	other	0.000118	HOXB1,HOXB4,HOXB6,HOXB8		GDF2	growth factor	2.29e-06	ATP1A1,CAV1,CDH11,CHAT,CXCL12,CXCR4,DLK1,EDN1,EFNB2,EGFR,FGFR3,FOXC2,GATA2,ID2,MSX1,NGFR,NRP1,RAMP1,RASL11B,SERPINE2,SERPINF1,SLC18A3,SMAD7,VCAM1		EGR1	transcription regulator	0.000812	APP,ARC,BACE1,CARTPT,CDKN1A,F3,GAD1,GRIA1,SGK1,SLC12A2,SLC12A5,TIAM1		ESR2	ligand-dependent nuclear receptor	8.04e-06	A4GALT,ABCC11,ABLIM1,ACTC1,AK7,ANGPTL2,ANO2,ANXA4,APC,ARID5B,ATF5,AVP,BCAT1,BID,BIN1,BMP4,C3,CACNA1D,CADM3,CALCB,CBFA2T3,CBS/CBSL,CCL2,CCND1,CD93,CDK5R1,CDKN1C,CES1,CHRM1,CHST15,CLDN1,CNN1,COL11A1,COL16A1,COL1A1,CPM,CRIM1,CTNNB1,CYP19A1,CYP26B1,CYTH4,DDAH1,DDB2,DMTN,EDN1,EGFR,EHMT2,ELAVL2,ENPP2,ERN1,ESR1,F2RL1,GCLC,GFAP,GLB1,HEBP1,HMGA2,HOXC6,HOXD11,HSD17B4,IGF1R,IL20,ITGA2,KCNT2,KLHL38,KRT19,KRT…
E2F1	transcription regulator	0.00119	BIRC5,CALD1,CASP6,CCNB1,CDC45,CTSB,CYB5A,DIRAS3,EYA3,EYA4,HNRNPD,HNRNPR,HSPD1,HSPE1,LCK,MCM6,MEIS1,MUC4,NDC80,PLK2,PPT2,PRDM2,STK17B		TRRAP	transcription regulator	0.00112	CDKN1A,MAD1L1,MAD2L1,TERT		progestin	chemical drug	0.000263	ARMT1,BCL2,BLOC1S4,CCDC96,ESR1,HOXA10,RMND1,SYNE1,TADA2B,TBC1D14		SOX2	transcription regulator	1.18e-06	ABCG2,ATG10,AXIN1,BMI1,BMP4,BMPER,BMPR1A,CHST15,COBLL1,CTNNB1,CXCR4,DLX2,DNMT1,DNMT3B,DPPA5,DSP,EGFR,ELF1,ELF3,EMX2,ESRRB,EVPL,EVX1,FARP1,FGFR4,FLT1,FOXD3,FOXF1,FRZB,GATA2,GATA3,GATA4,GATA6,GCK,GLI2,GLI3,GREB1,GRHL3,HAND1,HOXB1,HOXC4,ID2,INHBA,ISL1,JARID2,JUN,KDR,KIF16B,KLF6,KLK14,KRT18,L3MBTL3,LEFTY1,LHX1,LLGL2,mir-124,mir-17,mir-8,MIXL1,MTF2,NEUROG1,NKX2-1,NOTCH4,NR5A2,NRP1,ONECUT1,PAX2,PAX6,PD…		DMD	other	0.000882	ACHE,ACTG1,APLP2,BLNK,CACNA2D1,CAMK2B,CAMTA1,COL23A1,CRYZ,CYFIP2,FBXO32,GJA5,IGF2,KCNK3,KCNMA1,LIF,MAP7,MYOM2,MYT1L,NOS1,OBSCN,PACSIN1,PKD1L1,POSTN,PPP1R14C,PPP1R3C,PYGM,SLN,TMEM108,TUBA8,WWC1		UPF2	other	4.48e-05	CACNB2,CLU,CYFIP2,DSP,MPPED2,NEO1,NRP1,PTGS2,PTPN21,PYGM,R3HCC1L,SERPINB5,TFR2,TNFAIP3		CDX2	transcription regulator	0.000211	BCL2,DLL1,HNF1B,HOXA13,HOXA3,HOXB1,HOXB4,HOXB8,HOXD11,ITGB4,MUC2,MUC4,NR2F2,PARD3,PARD6A,POU5F1,SOX17		5-azacytidine	chemical drug	3.16e-06	ABCB1,CAV1,CTNNB1,CXCL12,DLK1,KDR,MGMT,MUC2,MUC4,MYH7,MYO1B,PCDHA1,PCDHA10,PCDHA11,PCDHA12,PCDHA13,PCDHA2,PCDHA3,PCDHA4,PCDHA5,PCDHA6,PCDHA7,PCDHA9,PLAGL1,PRF1,PTPRG,RRM2,RUNX3,SHANK3,SLC9A1,TERT,TFF1,TP73,UPP1		CREM	transcription regulator	0.000825	ABCA1,ARC,BTG2,EGR1,EGR2,FRMD6,HMGCS1,IRS2,LDLR,MCL1,MIDN,MKNK2,MSMO1,NR4A2,SPTY2D1,TIPARP,VEGFA		CTNNB1	transcription regulator	9.99e-06	ACAP1,ACTA2,ACTC1,ADIPOQ,AHR,AKAP13,ALCAM,ALDH1A2,ARFGAP3,ASCL2,ATM,AXIN2,BAMBI,BCL2L10,BMP4,BMP7,C6,CACNA1G,CALM1 (includes others),CASP7,CBLN1,CCNA1,CCND1,CCNE1,CD44,CELSR1,CLU,CNMD,CNR1,COL1A1,COL4A1,COL4A2,CRYBG1,CTDSPL,CTHRC1,CTNNA1,CTNNA2,CTNNB1,CYB5A,CYB5R3,CYFIP2,CYP19A1,CYP1B1,CYP51A1,CYP7B1,CYP8B1,CYR61,DBH,DDIT3,DEFA5,DIO2,DIXDC1,DNAJC6,DPEP1,DTX1,EDIL3,EDN1,EGFR,EHD1,ELMO1,ELOVL3,EMX2…
AGN194204	chemical drug	0.00147	ATF3,BZW2,CCNB1,CYB5A,CYP51A1,DGKA,GAPDH,GNAS,LDB3,LGALS1,PRC1		TAL1	transcription regulator	0.00131	AATF,ACOT8,AFDN,BRF1,CDKN1A,DOCK1,DSC3,GALNT7,IL27RA,JUN,MAP3K4,MCTP1,MYO1E,NTNG2,PLEKHO1,PPP3CA,PTK2B,PTPRU,RUNX1,STK17A,ZBTB21		MGEA5	enzyme	0.00027	ACSS1,ACTG1,ADAMTS17,ADAP1,ADIPOQ,BCL2,CDCA7L,CDK10,CELSR1,CNN1,CRABP1,CREB3L2,CREB5,CXCL16,CYFIP2,CYP4F11,CYP4V2,ELF1,EPHA4,EPHB3,FERMT2,FGF17,FGFR1,FLNB,FN1,FSCN1,FZD6,GAA,GAS1,GLI3,GPER1,GRIN3A,GTF2F2,GTF2IRD1,HIPK2,HK3,IDH3A,IGF2,IGF2BP3,INS-IGF2,JAK1,KRT25,KRT81,LIF,LRIG1,LRP4,MAP3K3,MICALL2,MYO10,NGEF,PRF1,PRKAR1B,PROM1,RASA3,RBP4,S100A3,SERPINE2,SIGIRR,SREBF2,ST14,TCF19,TCF25,TFDP1,TGFBI,T…		Histone h3	group	1.87e-06	ABCB1,ADCY5,ADD2,ADGRB1,ADIPOQ,ADRA1B,ANK1,ARHGEF17,BAHCC1,BCL2,BCL2L11,BMP4,CACNA1G,CAV1,CCNA2,CCND2,CD9,CDKN2C,CFLAR,CHFR,CIITA,CKAP4,CRIP2,CSPG4,CTNNB1,DAB2IP,E2F1,EPHB3,ESR1,EVX1,FGF17,FGFR1,FLT1,FOXA1,FOXJ1,GABRG3,GAD1,GAPDH,GATA2,GATA3,GATA4,GATA6,HAND1,HIVEP3,HNF4A,HOXA10,HOXA7,HOXB1,HOXB6,ICAM3,ID2,IFITM3,IGF1R,IGF2R,IGFBP2,IL1B,IL6,IL6R,IL9,ING5,IRF7,JUN,KCNK4,KDR,LARP1B,let-7,MAD1L1,MAD…		flupenthixol	chemical drug	0.00112	GRIN1,GRIN2A,GRIN2B,GRIN2D		COLQ	other	4.6e-05	ACHE,ADAMTS2,AGRN,BMP4,CHRNB1,CLSTN1,COL4A1,COL4A2,COL6A3,DOK7,DTNA,FN1,GPC1,HSPG2,ITGA7,LAMA4,LARGE1,LRP4,LTBP1,LTBP4,RAPSN,SDC4,TGFB1,VCAN		mifepristone	chemical drug	0.000235	ALOX15,BCAT1,BCL2,CCR2,COL15A1,COL18A1,CYBA,DBH,DLC1,EPHB3,IL4R,ITGB4,KLF11,KLK1,LAMB3,LRP1,NOX4,NR3C1,NRTN,OXTR,PAX9,PC,RFX2,ROBO1,SOX17,TFF1,VCAN		EOMES	transcription regulator	3.28e-06	AFAP1,ALCAM,COL6A3,CRYM,CXCR4,DNAJC15,FAT3,FGF17,FRZB,HOXA13,HOXB1,KDR,LHX9,MMP17,NAV2,NHLH1,NRP2,PDPN,PITX1,PLXNA4,POU5F1,PRF1,SATB2,SOX17,SOX2,WNT3,ZIC2		beta-estradiol	chemical - endogenous mammalian	0.000946	ABCA1,AFF4,AKAP10,ANKRD12,APP,ARC,ATRX,BMPR2,CARTPT,CCNT2,CDC23,CELF2,CLDN11,CNTFR,COL1A2,CRIM1,DRD1,ENC1,ESR1,ETV1,GALNT1,GHR,GRIA1,GRIN2A,HNRNPA1,HOMER1,HOOK3,IGF1,ILF3,INHBB,KLF2,L3MBTL3,MDM4,NCOA1,NCOA3,NEGR1,NR3C2,NSD3,PAFAH1B1,PITPNM2,PPARGC1B,PPP3CA,PSD,RAB5C,RARB,RCOR1,RDX,RETREG3,RYR3,SGK1,SLC30A3,SLC4A4,SPRED1,SYNE1,TBL1XR1,TCF4,TRHDE,WNT3,WNT5A,YTHDF2,ZEB2		CREB1	transcription regulator	1.24e-05	ACHE,ADM,AKAP13,AKAP8L,AKT3,ANGPTL2,APOLD1,ARFGEF3,ATF5,ATP1A1,AVP,BDNF,BHLHE22,BNIP3,CACNA1C,CACNA2D1,CADPS2,CALB2,CALCB,CALN1,CAMK4,CCDC85A,CCNA1,CCND1,CCND3,CDA,CDH13,CDH8,CIITA,CNN1,CPEB1,CPT1A,CRH,CRIM1,CSRNP1,CTNNA2,CYFIP2,CYP19A1,CYP46A1,CYP51A1,CYR61,DBH,DIO2,DOK4,DUSP14,EDIL3,EDN1,EHD4,ERC2,ERRFI1,ESD,ESRRG,FAM19A1,FLT1,FRMD6,GABRA5,GAP43,GFRA1,GLS,GNAL,GPR12,GPR3,GRM5,HECA,HLA-DQB1,HLA-…
HDL-cholesterol	complex	0.00153	CYP51A1,DEPTOR,GPC6,HNRNPD,RPTOR		PTN	growth factor	0.00173	BDNF,MBP,PTPRZ1		BDNF	growth factor	0.000342	ACOT7,AGRN,BCL2,CALB2,CCDC114,CCND2,CELF4,CNR1,CPLX2,CRMP1,CSPG4,CYGB,EEF1D,FLNB,FSCN1,GNAO1,GRIN1,GRIN2A,GRIN2B,KCNIP2,KIF1A,KLC1,MACROD1,MAG,MAP1B,MAPK8IP3,mir-154,mir-7,MVD,MYH8,NCAM1,NELL2,NGFR,NOS1,P2RX3,PAX7,PLTP,PLXNB2,PRKAR1B,PRKCZ,PTPN9,RHOA,RYR2,SNAP25,SOD2,SPRED2,SPRY2,STXBP1,TH,THRA,TUBB3,VGF,ZFPM1		decitabine	chemical drug	2.34e-06	ABCB1,ABCC1,ABCC2,ABCC8,ABO,ADCY5,ADGRB1,ADGRL2,AGRN,ALDH1A2,ALOX5,BAX,BCL2L11,BMP4,CADM1,CASZ1,CAV1,CCNA2,CCND2,CCND3,CCR2,CD9,CDH11,CDH2,CDH3,CDH4,CDKN1C,CDX1,CGREF1,CHD5,CHFR,CHRNB3,CLU,COL6A3,COL7A1,COMT,COPA,CTNNBIP1,CXCL12,CXCL3,CXCR4,CYP1B1,DIRAS3,DLC1,DMBT1,DNAJC15,DNMT1,DST,EIF2AK2,ELOVL4,ESR1,ESR2,EVX1,FECH,FGFR3,FN1,GAD1,GCK,GPR37,GRIN2A,HAND1,HIC1,HNF4A,HRASLS,HSPA1A/HSPA1B,IFI27,IFIT…		DNMT3A	enzyme	0.00154	ADCY5,CACNA1C,CD38,CNR1,FOXA1,GNAO1,GPER1,HDAC4,ITPR3,KDM6B,MUC4,MYH7B,PAK6,PPP1R14C,PPP1R3C,PRKAR2B,S100A1,SLC8A2,SLN,ST14		maslinic acid	chemical - endogenous non-mammalian	4.81e-05	AKT1,BCL2,BTRC,CD47,CDK6,CFL1,DCC,FBXW11,GPRC5A,ITPR2,JAK1,MAP2K6,PLCB2,PRKACA,PRKAR2B,PRKCE,PRKCI,PTGS2,RPS6KA2,SLC1A2,SLC1A3,SORBS1,TGFB1,TGFBR1,THBS1,TP53,WNT5A		Histone h4	group	0.000293	ADIPOQ,CFLAR,CXCL3,FLT1,GAS1,KALRN,KIF1A,MAD1L1,MGMT,MSH5,NF1,RRM2,SHANK2,TBX1,TERT,TFF1,VCAM1		KLF4	transcription regulator	1.12e-05	ALCAM,AXIN1,BAX,BMI1,BMPER,CCND2,CHST15,CTNNB1,DLL1,DLL4,ESRRB,EVPL,EVX1,FLT1,FOXF1,FRZB,GATA4,GRHL3,HAND1,IFITM3,KDR,KIF16B,KLK14,MUC2,MYH11,MYH7,NF1,NOTCH4,NRP1,PAX2,PAX3,PFKP,POU5F1,PROM1,S100A14,SOX17,SOX2,TF,TWIST2,TWSG1,TXNRD1,VCAM1,VIM,WNT3,WNT8B,ZFP42,ZIC2		CTCF	transcription regulator	0.00148	PCDHA11,PCDHA12,PCDHA13,PCDHA4		PRDM5	transcription regulator	1.67e-05	ADARB2,ARID3B,CACNA1C,CCDC33,CDH4,CEMIP,CKLF,CLDN16,COL19A1,EBF1,ENO2,ETS2,EVL,GCK,IL6R,INTS3,ISLR,mir-196,MYC,MYD88,MYOM2,NAV2,NCOA7,NOTCH2,NREP,OVOL1,RARA,RUNX1,RUNX2,RXRB,SIK1/SIK1B,SOCS3,STK32C,TINAGL1,ZFPM1
glucuronyl glucosamine glycan sulfate	chemical drug	0.00157	COL3A1,HSPG2		RNF126	enzyme	0.0021	BRCA1,CDKN1A		SBDS	other	0.000718	ADD2,CPLX1,CRABP1,CRMP1,CRYM,DPYD,FBXL16,FBXO32,GABBR2,HOXA13,HOXB6,IL4R,KIF1A,P2RX5,PCDHA9,PLAGL1,PPP2R2C,PSMD7,PTBP2,PTPRO		tretinoin	chemical - endogenous mammalian	4.1e-06	AATK,ABI3BP,ABLIM1,ACOX1,ADCYAP1R1,ADGRE2,AGO1,AIMP1,AKT1,ALDH1A2,ALDH1A3,ALDH3A1,ALK,ALOX5,APBA2,APOC3,AQP1,AQP9,ARHGEF1,ATP2A2,ATP2A3,BCL2,BCL6,BCO1,BHMT,BMP2,BMP4,BMP8A,BMPR1A,BNIP3L,C3AR1,CACNA1C,CACNG5,CALCR,CAPN2,CASZ1,CBFB,CBS/CBSL,CCL24,CCNA2,CCND2,CCND3,CD38,CD47,CD9,CDC42,CDK6,CDKN2C,CDX1,CEBPE,CHL1,CHN2,CHST10,CIDEA,CLTC,CNR1,COL4A1,COL4A2,COTL1,CPT1A,CRABP1,CREM,CSE1L,CSNK1A1,CTNNA3,C…		OGA	enzyme	0.00159	ACTG1,ADAP1,CDCA7L,CELSR1,CNN1,CRABP1,CYFIP2,CYP4F11,CYP4V2,ELF1,FERMT2,FGFR1,FLNB,FN1,FSCN1,FZD6,GAA,GLI3,GPER1,GRIN3A,GTF2F2,GTF2IRD1,HIPK2,HK3,IGF2,IGF2BP3,INS-IGF2,JAK1,KRT81,LIF,LRIG1,LRP4,MAP3K3,MICALL2,MYO10,NGEF,PRKAR1B,RASA3,RBP4,S100A3,SERPINE2,SREBF2,ST14,TCF19,TCF25,TFDP1,TGFBI,THRA,TP73,TSPAN4,WWTR1		SP1	transcription regulator	5.15e-05	ABCC8,ACSS1,ACVRL1,ADRA1B,AEBP1,AHRR,ALOX5,ANK1,ATP2A2,ATP2A3,ATP5F1B,ATP6V0C,B4GALT5,BCL2,BMP4,BNIP3L,CBS/CBSL,CCNA2,CCND3,CDC25B,CDH2,CDK6,CDKN2C,CIITA,CPLX1,CTSD,CXCL12,CYP1B1,DBH,DLC1,DNMT3A,E2F1,EGFR,EIF2AK2,ELANE,ESR1,F7,FABP6,FES,FGFR1,FGFR4,FLT1,FN1,GNAS,GRIN1,GRM1,HDAC4,HMGA1,HNF4A,HSD17B1,IFITM5,IGF1R,IGF2,IL12RB2,IL15,IL1B,IRF1,ITGAD,JAM2,JUN,KDR,KLF6,KRT81,LHCGR,LTB,LTB4R,MMP11,MUC2,M…		PPP3R1	phosphatase	0.000407	ABCA13,CACNA1C,CCND2,CLIC5,DLK1,RYR2,SLC8A1		CREB1	transcription regulator	1.41e-05	ACHE,ADGRA1,ADORA2A,AKAP13,AKAP8L,ALKAL2,ARFGEF3,ARL15,ATP1A1,BCL2,CACNA1C,CACNA2D1,CALB2,CALN1,CAMK1D,CDH11,CNN1,CREM,CRMP1,CRYM,CXCR4,CYFIP2,DBH,EDN1,EHD4,FLT1,GAD1,GAL,GHSR,GPR19,GRIA1,GRIK2,HLA-G,HPCAL1,IGSF10,mir-154,MKNK2,MMP13,MRPS18B,MUC2,MVD,MYBL2,MYO1B,NF1,NKX2-1,NKX6-2,NOS1,NOX5,NPAS4,NPC2,NPTX2,NRP1,NRP2,OTOF,PAX8,PCDH20,PDE3A,PDXK,PENK,PLXNC1,RALYL,RNH1,ROBO1,SGK1,SLC6A1,SLC8A2,SMPD3…		L-dopa	chemical - endogenous mammalian	0.00238	ABI1,ADD3,AGFG2,ARC,ARPP19,ATG16L1,ATP2A2,ATXN1,AXL,BAHD1,CCND1,CCNG2,CHRM2,CLIP4,CNR1,COL4A1,CORO2B,CRY2,CSMD3,CYLD,DUSP1,DUSP6,EDNRB,EGR2,EIF4G2,EPHA5,FAM114A1,FNIP1,FOXO1,GABARAPL1,GATAD2B,GNB5,GNS,GRB10,GUCY1A1,HECW1,HOMER1,ITCH,KDM5B,KLF9,LAMP2,LASP1,LPP,LRRC1,MAP3K1,MBNL2,MEF2C,MEIS2,MITF,MSMO1,MXD1,MYO1B,NASP,NEDD4L,NOMO1 (includes others),NRARP,NTRK3,PARM1,PDZD2,PER2,PFKP,PFN2,PGM2L1,PIK3…		FMR1	translation regulator	2.44e-05	AGAP1,ATP5IF1,BASP1,CAMK2A,CFL1,CTNNB1,DLG4,ENO1,FXR1,FXR2,GAP43,GAPDH,GRK4,KCND2,PCDH10,PCLO,PFKP,PIK3CB,PRKACA,RAB3A,SASH1,SLC1A2,STX1B,TSC2
thioacetamide	chemical toxicant	0.00191	ADD3,COL3A1,CTBP1,CYP1A1,DAB1,ELMOD3,GSTM3,LGALS1,MCM6,PAX8,SCPEP1,SOX2,TSPAN8,WNT5A		UBB	enzyme	0.0021	GJA3,TOP1		nordihydroguaiaretic acid	chemical drug	0.000726	BCL2,MMP13,NFATC1,PADI3,PLA2G2A,VCAM1		TGFB1	growth factor	5.02e-06	ABCC2,ABCF1,ABCG2,ABL1,ACLY,ACSL3,ACSM3,ACSS1,ACVRL1,ADAM12,ADAM19,ADAMTS2,ADCY9,ADGRA1,ADGRB1,ADIPOQ,AKR1C1/AKR1C2,AKT1,ALOX15,ALOX5,ALPP,AMD1,AMOTL2,AP3S1,AQP1,AQP9,ARF4,ARID5B,ATG12,ATG14,ATG7,BARD1,BAX,BCL2,BCL2L11,BCL6,BMI1,BMP2,BMP4,BNIP3L,BUD31,C1S,C3AR1,CADM1,CALB2,CALCA,CALCR,CALD1,CAPN15,CAV1,CBFA2T3,CBFB,CBR3,CCNA2,CCND2,CCND3,CCR2,CCT6A,CDC7,CDH11,CDH2,CDH4,CDHR2,CDKN1C,CDKN2C,CDT1,CE…		L-dopa	chemical - endogenous mammalian	0.00169	ABCB8,ADORA2A,AGGF1,ARAP1,ATP2A2,ATP2A3,BICC1,CACNA1H,CASZ1,CMTM4,CNR1,CRTC1,CRYM,CYLD,DAB1,DENND1C,FAM189A1,FES,FNDC9,FSTL4,GAS7,GNAL,GNAS,GPD2,GPR39,GRIN1,HECW1,IGFBP2,JPH3,KCNA5,KCNAB1,KCNK1,KCNK4,KDM4B,LAG3,LAPTM5,MSANTD1,NGEF,NPHP4,OMA1,P2RY6,PALM,PARD6A,PCDHGB4,PFKP,PIEZO2,PPP1R13B,PPP2R2C,PTK2B,SEC14L1,SH3PXD2B,SHANK3,SIPA1L3,SKAP1,SLC1A2,SLC2A13,SLC44A2,SLC8B1,SMPD3,SORCS2,SPAG6,SRM,STAB1…		HTT	transcription regulator	7.1e-05	ABCC10,ACTN2,ADAMTS2,ADCY5,ADORA2A,AGRN,AKT1,ALDOA,AMD1,AQP1,ARPP19,ATP2A2,ATP2B2,ATP5F1B,BAIAP2,BCL2,BCL6,CACNA2D3,CAMK2B,CD9,CDH11,CDH8,CHUK,CIT,CNR1,CNR2,COL18A1,COL4A1,COL4A2,COL6A3,COX4I1,CPLX2,CPNE5,CREBBP,CSNK1E,CTSD,CTTN,CXCR5,CYFIP2,DDX50,DHCR7,DLL1,DRD4,EBF1,ENPP2,ETV1,FGF1,FGFR1,FN1,FOLR1,GABRD,GAS7,GHRH,GNAL,GNAO1,GNG7,GPC1,GPI,GRIN1,GRIN2A,GRIN2B,GRIN2D,GRK5,GRM1,HCRT,HMGA1,HPCAL1,HT…		pyridaben	chemical toxicant	0.000624	ATP8A2,DMRTA2,KCNA2,KCNMA1,KIAA1217,MUC6,SLC8A1,STON2,TBCK		6-bromoindirubin-3' oxime	chemical - kinase inhibitor	1.5e-05	CTNNB1,GRHL2,IGF2,LEFTY1,MICA,PLD1,POU5F1,TNS4,ZFP42		HLA-A	other	0.00246	MEF2A,MEF2C,MEF2D		TNF	cytokine	5.86e-05	A4GALT,AATK,ABR,ACACA,ACADVL,ACE,ACOX1,ACTA2,ADAMTS4,ADCY5,ADIPOQ,ADM,AGTR1,ALB,ALCAM,ALOX5,AMPD3,ANGPT2,APC,APOA1,AQP1,AQP7,AQP9,ARHGAP18,ARHGAP22,ARHGEF17,ARID5B,ARSI,ATP1A1,AVP,AVPR1A,AXIN2,BAMBI,BAX,BCKDHB,BCL2A1,BDKRB1,BDNF,BGLAP,BID,BMP4,BMPER,BMPR1A,BTG3,BUB1B,C1QTNF1,C3,CALCA,CASP1,CASP7,CBR3,CCL2,CCND1,CCND3,CCNE1,CCR7,CD209,CD38,CD44,CD5,CD55,CD86,CDH13,CDH5,CDK4,CDK5R1,CFTR,CHI3L1,CIIT…
SOX3	transcription regulator	0.00216	ANKRD17,DLL1,FARP1,NUDT21,SOX2,TWIST2,WNT5A		glycoconjugate	chemical - other	0.0021	MGAT3,MGAT5		COMMD3-BMI1	transcription regulator	0.000793	EBF1,FOXA1,GFRA2,HOXA10,HOXA13,HOXA3,HOXB6,HOXC4,HOXC6,IGF2BP3,PAX7,POU2AF1		CTNNB1	transcription regulator	8.74e-06	ABCB1,ABCC1,ADIPOQ,AGRN,AKAP13,ALCAM,ALDH1A2,ALDH1A3,ARHGDIA,BCL2,BCL2L11,BMP2,BMP4,CACNA1G,CADM1,CAPN1,CAPZB,CCNA2,CCND2,CDH11,CDH2,CDX1,CELSR1,CLU,CNN2,CNR1,COL4A1,COL4A2,CTDSPL,CTNNA2,CTNNB1,CXCL12,CXCL2,CYFIP2,CYP1B1,CYP2E1,DBH,DDX17,DDX50,DLL4,EDN1,EGFR,EHD1,ELMO1,EMX2,ENPP2,EPHB2,EPHB3,ESR2,ETV1,EVX1,FBLN2,FEN1,FGD2,FGF18,FN1,FOXC2,FOXQ1,FSTL3,FUT2,GAD1,GATA2,GATA3,GDNF,GET4,GIPC1,GLI2,GNA1…		PSEN1	peptidase	0.00173	ACTG1,ALDOA,ARF4,ARHGDIG,ATP2A2,C1S,CD9,CDH2,CFL1,CLEC16A,CPLX2,CRYM,CXCL2,CYFIP2,EGFR,ENPP2,FKBP1A,GNA12,GNAO1,GRIN1,GRIN2A,GRIN2B,H2AFJ,KCNAB2,LRP1,LRP1B,MAP2K2,NCAM1,NCSTN,NDUFS6,NOS1,PDGFRB,PKP3,PLVAP,PSTPIP1,PTPRF,S100B,SLC1A2,SNAP25,STAB1,STIP1,STXBP1,TH,TNXB,TP73,TUBA8,TUBB3,VKORC1L1		PDZK1	transporter	7.53e-05	AQP1,RAPSN,SCARB1,SLC22A12,SLC26A6,SLC34A3		HOXB3	transcription regulator	0.000639	HOXA3,HOXB4,HOXB6,HOXB8		CDX2	transcription regulator	1.7e-05	ABCB1,ABCB10,ATP4A,BCL2,CAV1,CDX1,DDC,DHRS9,GLI2,HNF1B,HOXA3,HOXB1,HOXB4,HOXB8,ITGB4,LCT,MUC2,MUC4,MYO1A,NEUROG1,NR2F2,PARD3,PARD6A,PAX3,POU5F1,SOX17,SOX2,SOX5		USP8	peptidase	0.00246	APP,BACE1,GRIA1		TCF7L2	transcription regulator	7.24e-05	AATK,ACAA1,ACY3,ADAMTS4,ADD1,ALDH1A2,ALOX5,ANKRD13A,ANLN,AQP9,ARHGEF10,AXIN2,BIN1,BMP4,CCND1,CERS2,CNP,CREB3L2,CREB5,CSRP1,CTNNA1,CTNNB1,CYP51A1,EGFR,ENPP2,EPCAM,EPHB1,EPS15,FA2H,FRMD4A,G2E3,GAB1,GJC2,GLP1R,GLTP,GLUL,GSN,GSS,HAPLN2,HIPK2,IL10,IL1RAP,IPO13,IRS2,JAM3,KDM4B,KIF19,KLHL2,KNDC1,LDLRAP1,LPAR3,LRRN1,MAG,MAP4K4,MAP7,MBP,MCAM,MOBP,MOG,MYC,MYRF,NCOR2,NDE1,NFASC,NKAIN2,NPAT,OPALIN,PDX1,PIM3,…
NPPC	other	0.00231	CHST11,CHST3,PRKG1		Sos	group	0.00244	AFF4,ASAP1,ATP2C1,CHI3L1,DLG1,DOCK1,FLRT2,FMN1,KIF1B,KIF5B,LIN9,NAT6,PDPN,PIAS1,PTPN12,PTPRZ1,RANBP9,RUNX1,STMN1		DNMT3A	enzyme	0.000984	ADCY5,CACNA1C,CD38,CNR1,FOXA1,GNAO1,GPER1,HDAC4,ITPR3,KDM6B,MUC4,MYH7B,PAK6,POU5F1,PPP1R14C,PPP1R3C,PRKAR2B,RYR2,S100A1,SLC8A1,SLC8A2,SLN,SNRPN,ST14,TPCN1		estrogen receptor	group	1.08e-05	ABCG2,ADIPOQ,AGO1,AGO2,AKT3,ANXA9,BAX,BCL2,CALB2,CALD1,CAV1,CCND2,CDH11,CDH12,CDH3,CDH4,CDH8,CLDN4,COL13A1,COL4A1,COL4A2,COL5A1,COL7A1,CXCL12,CXCR4,DICER1,DNMT1,DSC2,DSP,EDN1,EGFR,F11R,FGF1,FGFR1,FGFR3,FGFR4,FN1,GAL,GATA3,GREB1,HSPA1A/HSPA1B,HTRA2,ICAM2,ICAM3,IGF2BP3,IL6,JPH3,JUN,KRT18,LAMC2,LY6E,MAP1B,mir-8,MMP15,MMP17,NT5E,OXTR,PCDH1,PCDH20,PCDH7,PCDHA5,PDGFA,SMAD1,SMAD3,TERT,TFF1,TGFB1,TGFBR1,…		UPF2	other	0.00181	CYFIP2,DSP,MPPED2,NRP1,PTPN21,PYGM,R3HCC1L,TFR2		ESR1	ligand-dependent nuclear receptor	8.41e-05	AATF,ABCG2,ABLIM1,ADCY1,AGGF1,AKAP13,AKT1,AKT1S1,ALK,ALOX5,ANK3,ANO10,AP4M1,AQP1,ARRB1,ATP11A,ATP2A3,BCAT1,BCL2,BCL6,BCR,BMP4,BRAP,BUB3,C18orf25,C1QTNF6,CAMK2B,CAP2,CARD14,CCNA2,CCND3,CDC42,CDC42BPA,CDC42BPB,CDK6,CDKN1C,CEACAM5,CELSR2,CENPL,CFL2,CHFR,CIT,CNN1,COBL,COG6,COMT,COPA,COPG1,COTL1,CPLX1,CPM,CREBBP,CRIM1,CSNK1A1,CTSD,CXCL12,CYFIP1,CYFIP2,CYP1B1,DCBLD2,DDB2,DDX17,DHCR7,DISC1,DMTN,DST,DTNA…		farglitazar	chemical drug	0.000639	ADIPOQ,NR3C1,SGK1,SULT2B1		BMP	group	5.58e-05	GATA4,HAND1,ID2,ISL1,KDR,LMX1B,MSX1,PAX3,TCF21,WT1		HIF1A	transcription regulator	0.00285	ADM,BACE1,CDKN1A,EGLN1,EGLN3,EPAS1,IGFBP3,MMP2,VEGFA		OXT	other	7.62e-05	ACTC1,CREBBP,CRH,ESR1,MEF2C,MYH6,MYH7,MYL2,MYL7,NR3C1,OXTR,PRKCZ,RCAN1
MYBL2	transcription regulator	0.00243	BIRC5,CASP6,CBX4,CCNB1,MAD1L1		DMD	other	0.00288	ACTG1,ARHGAP20,CACNA2D1,CAMTA1,CDH13,CDKN1A,GIGYF2,GJA5,IFIT1B,KCNN3,LDB3,MAP7,MYT1L,PVALB,SH3GLB1,UNC79,WFDC1		BAIAP2	kinase	0.00118	GRIN1,GRIN2A,GRIN2B		EP300	transcription regulator	1.78e-05	ACADL,ACHE,ADAM12,ADIPOQ,ADORA2A,ALPI,AP3M2,ARHGAP24,ARHGEF10L,ARHGEF3,BAX,BCL6,CAMK2B,CAMK2D,CCND3,CD160,CFLAR,CHPT1,CKB,COMT,CPT1A,CRIM1,CRYAA/CRYAA2,CRYBB2,CXCL3,CXCR4,DDC,DUSP22,E2F1,EDN1,EPHB2,FMNL2,FN1,FOXO1,FRMD4A,GATA3,GIMAP7,GPR18,GRAMD2B,GREB1,HIST1H4F,HLA-G,ID2,IGF1R,IL12B,IL15RA,IL6,IL9,ITGA6,ITGA9,ITGB2,JUN,KCTD1,KDR,LAMA3,LAMC2,LEFTY1,MCF2L,MFHAS1,MGMT,mir-132,MMP11,MSH5,MSX1,MYH11,…		NEAT1	other	0.00185	ADARB2,SH3PXD2A,TSHZ2		PGR	ligand-dependent nuclear receptor	0.000129	ABCG2,ACOX1,ADARB1,AKAP13,ALOX15,AMD1,BCL6,CCND3,CDC42BPA,CDH12,CDKN1C,CKAP4,COMT,CTSD,DDC,DST,EGFR,EP400,EPAS1,ESR1,FN1,GATA3,GPER1,GPR160,GPRC5A,GREB1,HPCAL1,HSD17B1,IGFBP5,IL12B,ITGA6,ITGB4,KCNG1,KCNK1,KLF11,LDLRAD4,MATK,MVP,MYO10,NDRG1,NOP16,OCEL1,PCDH1,PCDHGC3,PCNA,PDGFA,PFKFB3,PFKP,PISD,POSTN,PPIF,PRKCH,PTGS2,RASGRP2,RUNX1,SERPINB8,SGK1,SLC9A1,SNAP25,SNPH,SPRY2,STAT3,STAT5B,TFF1,TGFBI,VCAN		ZFP57	transcription regulator	0.000969	DLK1,IGF2R,KCNQ1OT1,SNRPN		NEUROG3	transcription regulator	6.47e-05	ABCC8,DLL1,DLL4,EBF1,EFNB2,IGF2R,INSM2,ISL1,LHX6,NEUROG1,NEUROG3,NHLH1,NKX2-1,NRP1,PAX4,PAX6,PDX1,ROBO1,SST		RBL2	other	0.00352	CDKN1A,E2F1,RB1,RBL1,RRM2		APOE	transporter	8.5e-05	ABCA2,ABCG8,ACAT1,ACOX1,ACTA2,ADIPOQ,ALOX12,APOA1,ARHGEF12,BAX,BEGAIN,BMP4,CACNG2,CAMK1,CASP1,CCKAR,CCND1,CD44,CD86,CETP,CLEC4C,CLU,COL18A1,COL1A1,CPT1A,CREB3L1,CSF1,CSRP1,CTNNB1,CYP8B1,CYR61,DAPK3,DDIT3,DIP2A,EDN1,EPN2,ESR1,F2RL1,GAS7,GATA3,GLUL,GRIN2B,HSP90B1,HSPA1A/HSPA1B,HSPG2,IGF1R,IGFBP6,IL10,INSM2,KCNAB1,KREMEN1,LAMA1,LEP,LIMS2,LTBP1,LTBR,M6PR,MAP3K1,MAPT,MGEA5,NMNAT2,NOS3,OLIG3,P4HB,PCDHG…
NANOG	transcription regulator	0.00278	BIRC5,CDRT1,COL3A1,ESRRB,HOXC4,LGALS1,MEIS1,SOX2,ZFHX3		penfluridol	chemical drug	0.00292	BDNF,PTK2,ROCK1		RAD21	transcription regulator	0.00123	IGF2,PCDHA12,PCDHA4,PCDHA8,PCDHGA4,PCDHGA7,PCDHGA9,PCDHGB1,PCDHGB2,PCDHGB3		CTCF	transcription regulator	2e-05	BAX,CDKN1C,GAD1,GATA4,IGF2,LEFTY1,MUC2,MUC5B,MUC6,PAX6,PCDHA11,PCDHA12,PCDHA13,PCDHA2,PCDHA3,PCDHA4,PCDHA8,PCDHAC1,PCDHAC2,PCDHGA10,PCDHGA4,PCDHGA7,PCDHGA9,PCDHGB1,PCDHGB2,PCDHGB3,PCDHGB5,PCDHGB7,PCDHGC3,TP53,WRAP53		MKNK1	kinase	0.0023	ACOT7,AGRN,CCDC114,CELF4,CPLX2,EEF1D,FLNB,GNAO1,KLC1,MAP1B,MAPK8IP3,PLTP,PRKAR1B,SNAP25,STXBP1,TFDP1,THRA		Histone h3	group	0.000133	ADCY5,ADD2,ADGRB1,ADRA1B,ANK1,ARHGEF17,BAHCC1,BCL2,BMP4,CACNA1G,CCNA2,CD9,CDKN2C,CHFR,CIITA,CKAP4,CRIP2,CSPG4,DAB2IP,E2F1,ESR1,FGFR1,FLT1,FOXA1,FOXJ1,GABRG3,GATA2,GATA3,GATA6,HNF4A,HOXA10,HOXA7,ICAM3,IGF1R,IGF2R,IGFBP2,IL1B,IL6,IL6R,IL9,ING5,IRF7,JUN,KCNK4,KDR,LARP1B,let-7,MAD1L1,MEIS2,MGMT,MT1G,MUC4,MX1,MYBL2,NDUFA12,NDUFA7,NDUFV1,NDUFV3,OSGIN1,PADI3,PALLD,PAX5,PAX7,PCNA,POU2F3,POU5F1,PPP2R2B,PS…		EOMES	transcription regulator	0.00103	AFAP1,COL6A3,FAT3,FGF17,HOXA13,HOXB1,LHX9,NHLH1,PITX1,PLXNA4,POU5F1,PRF1,SOX17		SHH	peptidase	6.92e-05	BAX,BCL2,BMP2,CAV1,CCND2,DAAM1,DDC,EBF1,EGFR,FOXA1,FOXC2,FOXF1,GATA2,GATA4,GDNF,GLI2,HAND2,HOXA13,HOXD11,IGF2,MSX1,NEUROG1,NKX2-1,NR2F2,PAX2,PAX3,PAX6,PAX9,PDX1,TBX1,TFDP1,TH,TRRAP,ZIC2		NR3C1	ligand-dependent nuclear receptor	0.00426	APP,ARHGEF3,ARPC2,CXCL8,GAP43,GRIA1,GRIA3,GRIA4,GRIN2A,GRM7,KLF9,LYST,NR3C1,NRXN1,TIPARP		farglitazar	chemical drug	8.74e-05	ADIPOQ,AQP2,ATP1A1,EDN1,NR3C1,REN,SCNN1A,SGK1
TP53	transcription regulator	0.00281	ADD3,AK1,ALDH4A1,ATF3,BIRC5,CASP6,CCNB1,COL3A1,CSMD3,CTSB,CYB5A,CYP1A1,CYP51A1,DGKA,DLC1,DSC3,EFNA1,EXO1,EYA4,GAPDH,GSTM1,HSPD1,HSPG2,LIN28B,MAD1L1,MAP2K6,MCM6,MGMT,NAP1L1,NDC80,NMU,OAT,PARD6G,PDE4B,PGR,PLK2,PPP5C,PRC1,PRKCZ,PRKG1,PRKN,PSMD1,PTPRE,SCPEP1,SEMA3C,SLC2A1,SNX5,SOX2,SREBF1,SSH1,TBXAS1,TLR6,TUBB,YES1		SF3B2	other	0.00292	HOXB3,HOXB4,HOXC6		pyridaben	chemical toxicant	0.00138	ATP8A2,DMRTA2,INHBA,KCNA2,KCNMA1,KIAA1217,LAMC2,LRP4,MBOAT2,MUC6,ROCK1,SLC8A1,STON2,TBCK		CDX2	transcription regulator	2.36e-05	ABCB1,ABCB10,ALDH3A1,ATP4A,BCL2,CAV1,CD9,CDX1,CLU,DDC,DHRS9,FGF1,FOXQ1,FUT2,GLI2,HNF1B,HNF4A,HOXA3,HOXB1,HOXB4,HOXB8,ITGB4,JUN,LAMC2,LAMP1,LCT,LMX1A,MUC2,MUC4,MYO1A,NEUROG1,NR2F2,PARD3,PARD6A,PAX3,POU5F1,SH3PXD2A,SOX17,SOX2,SOX5,STK11,TCF7L2,TGFB1,UGT1A7 (includes others),USP12		COLQ	other	0.00265	ACHE,AGRN,BMP4,CLSTN1,COL6A3,DOK7,DTNA,FN1,GPC1,HSPG2,ITGA7,LRP4,VCAN		TP53	transcription regulator	0.00016	AATF,ABAT,ABCC2,ABCG2,ACLY,ADAM8,ADGRB1,AEN,AGO2,AHCY,AHSA1,AIFM2,AKT1,AKT3,ALDH1A2,ALDH4A1,ALOX15,ALOX5,AMOTL2,ANAPC4,ANK1,APBB2,API5,ARPC1B,ATG10,BCAT1,BCL2,BIK,BRAF,CAMK2B,CARD10,CCNA2,CCND3,CD247,CD47,CDC25B,CDC42BPA,CDC7,CDH3,CDT1,CEP164,CEP170B,CGREF1,CHUK,CLU,CMBL,CNN1,CNN2,COL18A1,COL4A1,COL4A2,COMT,COPB1,CPSF1,CSK,CTSD,CXCL12,CYFIP2,DDB2,DDR1,DDX56,DFFB,DHCR7,DICER1,DLC1,DMRT1,DRAM1,E2F1…		DNMT3A	enzyme	0.00107	CACNA1C,HDAC4,ITPR3,MUC4,MYH7B,POU5F1,PPP1R14C,RYR2,S100A1,SLC8A1,SLC8A2,SLN,SNRPN,TPCN1		CTNNB1	transcription regulator	7.54e-05	ABCB1,ABCC1,ADIPOQ,AGRN,AKAP13,ALCAM,ALDH1A3,ARHGDIA,BCL2,BCL2L11,BMP2,CACNA1G,CAPN1,CAPZB,CCND2,CDH11,CDX1,CELSR1,CNN2,COL4A2,CTDSPL,CTNNB1,CXCL12,CYFIP2,CYP2E1,DBH,DLL4,EDN1,EGFR,EPHB3,EVX1,FBLN2,FEN1,FOXC2,GAD1,GATA2,GDNF,GET4,GLI2,GNA12,GRAMD4,GRHL2,HNF1A,HOXB4,ID2,IGF2,IGFBP2,IL7,IRF4,ISL1,ITGB2,ITSN1,KDR,LHX6,LMX1B,ME1,mir-17,mir-19,MIR17HG,MLLT6,MMP13,MMP15,MSX1,MUC6,NEUROG1,NFATC1,NGFR,NK…		PTEN	phosphatase	0.00434	BCL2L11,CDKN1A,F3,IGFBP3,NR4A2,RB1,THBS1,VEGFA		Vegf	group	9.65e-05	ACE,ACTA2,AHR,AKAP13,ANGPT2,ANGPTL2,ANP32A,APLNR,ARHGAP18,ARHGAP22,ARHGEF17,ARNTL,AXIN2,BAX,BCL2A1,BMP7,BUB1B,C1QTNF1,CALM1 (includes others),CASP1,CCNF,CD44,CD93,CDC14A,CDC6,CDH5,CDKN3,CELSR1,CHI3L1,CHIA,CLDN1,CNN1,CRTAC1,CSGALNACT1,CTNNB1,CUL2,CXCL10,CYR61,DDIT3,DENND2D,DOK4,DOK5,DTYMK,DUSP6,EDN1,EHF,EMP2,ENPP2,EPHA4,ETS1,FLT1,FLT4,FRMD6,GAB1,GBA2,GH1,GJB2,GRK5,GTDC1,GUCY1B1,HBE1,HOMER1,IL27RA,…
LAMTOR3	other	0.0031	ESRRB,SOX2		PHC2	other	0.00292	HOXB3,HOXB4,HOXC6		Histone h3	group	0.00149	ADCY5,ADD2,ADGRB1,ADIPOQ,ADRA1B,ANK1,ARHGEF17,BAHCC1,BCL2,BMP4,CACNA1G,CCND2,CD9,CFLAR,CSPG4,EPHB3,ESR1,FGF17,FGFR1,FLT1,FOXA1,FOXJ1,GAPDH,GATA2,GATA3,GATA4,HOXA10,HOXB1,HOXB6,ICAM3,IGF2R,IGFBP2,ING5,KCNK4,KDR,LARP1B,MAD1L1,MGMT,MT1G,MUC4,MX1,MYBL2,NDUFA12,NDUFA7,NDUFV3,PADI3,PALLD,PAX7,PCDHA12,PCDHA4,PCDHA8,PDX1,POU5F1,RAB38,RUNX1T1,SBF1,SGK1,SHANK3,SOD2,SOX17,TACC2,TBX1,TERT,TFF1,TP53BP2,UPP1,U…		Hdac	group	2.84e-05	ADGRL3,BCL2,BCL6,BMI1,BMP2,CTNNB1,CX3CL1,CXCR4,DLL1,DNMT3B,EDN1,EGFR,EMX2,EYA1,EZH2,FBXO32,FOXA1,GAD1,GATA3,GDNF,GLI2,HLA-DRA,HNF1B,HOXD11,HTRA1,IL1B,IL6,IL6R,IL9,ITGA8,JUN,KCNH2,KLF6,let-7,LHCGR,LHX1,LRP2,LRP4,MGAT5B,MT1H,MYBL2,NDRG4,NOTCH4,NRP1,ONECUT1,PIK3R5,PKHD1,RGS10,RNASE1,SIM2,SLC8A1,SMPD3,SPRY2,TCF21,TXNIP,WT1		ERBB2	kinase	0.00298	ADAM12,ADAM8,ADAMTS16,ALOX15,APLP2,BARD1,CADM1,CAPN15,CBFA2T3,CCND3,CD9,CDC14B,CDC42,CDC7,CDCA7L,CDH2,CDH3,CHST10,CHUK,COL18A1,COL5A1,COL6A3,CPS1,CUL1,CYB561,EGFR,ESR1,ESR2,FN1,FOXA1,FSCN1,FSTL3,GATA3,GOLPH3,GPC1,GPD2,IGF2,JAK1,JAM2,KDR,KRT81,LAMC2,LAMP1,LPCAT1,MAP1B,MAPK8IP3,MKNK2,MMP13,MYBL2,MYO10,NDRG1,NDRG4,NDUFAB1,NOTCH4,NRP1,PCDHGA12,PCK2,PDPK1,PIK3CD,POLK,POLR1B,POLR2D,RAB31,RARG,RASA3,SHR…		luteolin	chemical - endogenous non-mammalian	0.000168	ACHE,BCL2,CDK6,HNF1A,HNF4A,IGF1R,IL12B,IL6,JUN,mir-132,MMP13,MPO,MTDH,MTTP,PPP1R13L,PTGS2,SOD2,TLR4,TP53,VEGFA		KMT2A	transcription regulator	0.00138	BAHCC1,BCL2,EPHB3,HOXA13,HOXB4,HOXB6,HOXB8,mir-196,PRDM16,PROM1,TFF1		GSX2	transcription regulator	7.67e-05	ALDH1A3,EBF1,GAD1,GSX1,NEUROG1,PAX6,RBP1		FOXO1	transcription regulator	0.00458	BCL2L11,CCNG2,CDKN1A,CDKN1B,DCX,GATA2,TXNIP		CREBBP	transcription regulator	0.000119	ADAM12,ADCYAP1,ARHGEF10L,ATF6,BANK1,BMP7,CAMK2B,CAMK2D,CAMK2G,CAMK4,CBL,CCND1,CCND3,CCR7,CD160,CD44,CDC42EP3,CDC6,CDH5,COL1A2,CRIM1,CRISPLD2,CSF1,CXCL10,CYP8B1,CYR61,DHRS3,DTX1,EPN1,EPSTI1,EVL,FNBP1,FOSL2,FRMD4A,FRMD4B,GFI1B,GFRA1,GH1,GNAS,GPR18,GRIN1,GRIN2A,GRIN2C,GRM1,HAMP,HDAC11,HIST3H2A,HLA-B,HLA-G,HSD3B2,IGF1R,IL10,IL2RB,ITGA6,KIF1B,MAF,MCF2L,MEF2C,MFHAS1,MGMT,MYC,MYH7,MYO1F,NDRG1,NR3C1,NTN1…
colcemid	chemical - endogenous non-mammalian	0.0031	CCNB1,CYP1A1		Raf	group	0.00304	CDKN1A,DUSP4,EDN1,JUN,SH2B3,SPRED2,SPRY1,STK17A,TPO		CTNNB1	transcription regulator	0.0015	ABCC1,ADIPOQ,AGRN,ALDH1A3,ARHGDIA,BCL2,BMP4,CACNA1G,CADM1,CAPZB,CCND2,CDH2,CELSR1,CNN2,CNR1,CTNNA2,CXCL2,CYFIP2,CYP2E1,DBH,EGFR,EHD1,ENPP2,EPHB3,ESR2,FN1,FSTL3,FUT2,GATA2,GATA3,GET4,GIPC1,GLI2,GNA12,GNAO1,GRAMD4,HAPLN1,HDGF,HHEX,HNF1A,HOXB4,HP1BP3,IGF2,IGFBP2,IL7,ILF3,ISL1,ITGB2,ITSN1,JAM2,KDR,LAMC2,LIMD2,LY6E,MAP3K11,MAP3K5,mir-17,mir-19,MIR17HG,MMP13,MMP23B,MSX1,MUC6,NCAM1,NFATC1,NGFR,NPTX1,NTN…		TNF	cytokine	3.21e-05	A4GALT,AATK,ABCC1,ABCC2,ABCG2,ABR,ABTB2,ACOX1,ADAM8,ADAMTS8,ADCY5,ADIPOQ,ADORA2A,AEBP1,AIMP1,ALCAM,ALDH1A3,ALDH3A1,ALOX5,AMPD3,ANK3,APBA3,AQP1,AQP9,ARF4,ARHGAP18,ARHGEF17,ARID5B,ARL6IP5,ATF2,ATP1A1,ATP2A2,AURKC,AXIN1,BAX,BCL2,BCL2L11,BCL6,BDKRB1,BIK,BMP2,BMP4,BMPER,BMPR1A,BST2,BTRC,C1QTNF9,C3AR1,CALCA,CARD8,CAV1,CBR3,CCL17,CCL28,CCND2,CCND3,CCR2,CD247,CD38,CD47,CDC42,CDH11,CDH2,CDH3,CDKN2C,CDX1,C…		SETDB1	enzyme	0.00347	CBLB,GRIN2A,GRIN2B,IL15,MMP13,PIK3C2G,TP53BP2,ZNF420		mir-145	microrna	0.000184	CACNA1C,CCNA2,CDH2,CDK6,COL5A1,DDX17,EGFR,FSCN1,GATA6,IL6,MYH11,NFATC1,POU5F1,PRKCE,ROCK1,SOD2,TP53		Hedgehog	group	0.00144	ABCC8,CCND2,FOXF1,GAS1,GATA4,NEUROG3,PDX1,TFF1		FOXA2	transcription regulator	8.12e-05	ABCB1,ABCC8,ALOX15,APOC3,CCL17,CCL24,CNN1,CXCR4,DDC,DLK1,FOXA1,FOXO1,GATA4,HNF1A,HNF1B,ISL1,MUC2,MUC4,MUC6,MYH11,NKX2-1,NPTX2,NR5A2,ONECUT1,PAX6,PDX1,PKM,PPP1R14C,SFTPA1,SOX17,SST,TBX1,TBXAS1,TF,TH,THBS3		IGFBP2	other	0.00592	CCND1,CHD9,COL11A1,EPHA4,ITGA5,ITGA6,MMP2,PTGFRN,RBMS3,STAT3		5-azacytidine	chemical drug	0.00013	ANXA2,ATM,CAVIN1,CD44,CIITA,CLDN1,COL1A1,CTNNA1,CTNNB1,DLK1,EPHA2,ESR1,FYN,HSP90B1,IRF8,IRS2,KEAP1,LOX,MEF2D,MGMT,MLH1,MUC2,MUC4,MYH6,MYH7,NOS3,PAX1,PCDHA1,PCDHA10,PCDHA11,PCDHA12,PCDHA2,PCDHA3,PCDHA4,PCDHA6,PCDHA7,PLAGL1,PPM1D,PRF1,RARB,RASSF1,RUNX3,SHANK3,SLC7A5,SOCS3,TACSTD2,TERT,THBS1,THBS2,TP73,TUBB
SP3	transcription regulator	0.00442	ADD3,ATF3,BIRC5,CYP51A1,MUC4,NES,PGR,PRKG1,PRKRA,RASGRP2,SLC9A3,SREBF1		beta-estradiol	chemical - endogenous mammalian	0.00342	ABCB1,ADORA2A,AFF4,ALDH18A1,AMOTL1,ANKS1B,ANO2,ARNT2,ARRB2,BCAS3,BDNF,BICD1,BLOC1S6,BRCA1,BYSL,CBFA2T3,CDKN1A,CEBPG,CFTR,CHAT,CHI3L1,CLU,CLYBL,CNR1,COCH,CRADD,CRIM1,CUZD1,DDR1,DECR1,DHCR7,DRD1,DUSP4,DYNLL1,E2F3,EDN1,ELL3,ERBB4,ESR1,FADS1,FARSA,FEN1,FGF1,GALNT7,GJB2,GREB1,GRIN2A,GRM5,HDAC2,HDAC4,HMGCS1,HOXC4,HOXC5,HOXC6,HSD17B4,HTR6,IFIT1B,IPO4,IRF4,ITGAV,ITGB2,JUN,KCNAB1,KCNN3,LDB3,LIMA1,LMCD1,LM…		alpha-ketoisocaproic acid	chemical - endogenous mammalian	0.00156	ATP2B2,ITPR2,ITPR3,SLC8A1		WNT3A	cytokine	3.29e-05	ALDH1A3,ARHGAP18,BCL2,BMP2,BMP4,CACNA1G,CCND2,CDH2,CDX1,COL11A2,CTNNB1,CXCL12,EDN1,EPAS1,ESRRB,FHOD3,FN1,GAS1,GATA4,GDNF,GPNMB,IGF2BP1,IGFBP5,IL12B,IL6,JAM2,JUN,KDR,LRRC17,LRRC32,MIXL1,MMP13,MPO,MRGPRF,MT1X,NCALD,NCAM1,NDNF,NGFR,NR5A2,PAX3,PDGFA,PLD1,PMP22,PNPLA3,POU5F1,PRDM14,PTGS2,PTH1R,PTH2,RAPSN,RFLNB,RHOA,RUNX1,RUNX1T1,SDC4,SLC7A1,SOX17,TBX5,TCF3,TCL1A,TERT,TGFB1,THBS1,THY1,TNN,TNXB,TUBB3,TW…		NAALADL2	other	0.00354	JPT1,MIPEP,S1PR3,SPON2		APP	other	0.000266	ABCG2,ABL1,ACHE,ACTG1,ACTN2,ADAP1,AKT1,ALDOA,APLP2,ARF4,ARF5,ARL6IP5,ATP2B2,ATP5F1B,AXIN1,BCL2,BIK,BMP4,C1S,CDC42,CDH2,CDH3,CDK6,CFL1,CFL2,CHRM4,CLIC1,CLTC,CLU,COL18A1,CPLX1,CPLX2,CPNE6,CRABP1,CREBBP,CRLF1,CRYM,CTSD,CTTN,CXCL12,CXCL2,CYFIP1,CYFIP2,DAXX,DNAJC5,DSCAML1,EGFR,ENPP2,EPAS1,EPHB2,ESR1,EYA4,FGFR1,FKBP1A,FN1,FOLR1,GABBR2,GNA12,GNAO1,GPANK1,GPC1,GPI,GRIN1,GRIN2A,GRIN2B,H2AFJ,H2AFV,HECW1,HI…		EFNB1	kinase	0.00155	BCL2,CFLAR,EPHB3		LAMTOR3	other	8.54e-05	ESRRB,SOX2,TCL1A,ZFP42		HTT	transcription regulator	0.00605	ADAM23,ADAMTS5,ARPP19,ATL2,ATP2A2,ATP2B2,BCL11B,BCL2L11,BCL6,BTG3,CARTPT,CCND1,CIT,CLOCK,CNR1,COL4A1,CORO2B,DKK3,DLX3,DNAJB1,DRD1,EBF1,EDNRB,EGR1,EGR2,ETV1,FBXW7,GAD1,GCLC,GNB5,GRIA1,GRIN2A,GRK5,HIF1A,HOMER1,HSPA8,ITPR1,KCNA1,KCNJ2,KLF4,KLF9,MBTPS1,MEIS2,MMP2,MTF1,MYT1L,NEFH,NEFL,NEUROD1,NPTX1,NR4A2,NREP,NSF,PDE10A,PER2,PIK3CA,PLCB1,PPP3CA,PRKACB,PURB,RARB,RPS6KA5,SATB1,SGK1,SGTB,SLC1A2,SLC40A1,S…		Histone h3	group	0.000161	ACRV1,ADCY5,ADD2,ADD3,ADIPOQ,AP1S3,ARHGEF17,ARSG,ASCL2,ATF7IP,BAHCC1,BDNF,BGLAP,BMP4,BTG3,CACNA1G,CCL2,CCND1,CCNE1,CDC6,CDK4,CHFR,CIITA,CLPS,COL1A2,CRH,CSPG4,CTNNA1,CTNNB1,CXCL10,CYP19A1,DAB2IP,DUSP16,DUSP2,ESR1,FLT1,GABRG3,GAPDH,GAS2,GATA2,GATA3,GATA6,HBE1,HIVEP3,HNF4A,HOXA5,IGF1R,IGF2R,IL10,IL6R,ING5,LARP1B,MAD1L1,MCM2,MEIS2,MET,MGMT,MPL,MTUS1,MUC4,MX1,NDUFA5,NDUFC1,NDUFS2,NDUFS4,NOS3,NPAS1,PAD…
picropodophyllin	chemical drug	0.00453	CCNB1,PIWIL1,SOX2		MBD1	other	0.0041	ABCB1,BRCA1,EFNA5,ESR1,PROM1		POU5F1	transcription regulator	0.00171	AXIN1,BCL2,BMP4,BMPR1A,BNIP3L,CDH2,CHST15,CIDEA,DNMT1,DNMT3B,DPPA5,DSP,EVPL,FOXA1,FOXD3,FOXF1,GATA2,GATA4,GRHL3,HOXB1,HOXC4,HRK,INHBA,ISL1,JARID2,KLK14,LEFTY1,mir-17,MIXL1,MYBL2,NCAM1,NR2F2,NRP1,ONECUT1,ORAI1,PCGF6,PDX1,POU5F1,PRDM14,PROM1,PYCARD,SMAD1,SOX17,TET2,TF,TP53BP2,TP73,TRAF4,TWIST2,TXNRD1,WLS,WNT3,ZFHX3		RAD21	transcription regulator	3.31e-05	CXCL12,HLA-DRA,IGF2,PCDHA12,PCDHA4,PCDHA8,PCDHGA10,PCDHGA4,PCDHGA7,PCDHGA9,PCDHGB1,PCDHGB2,PCDHGB3,PCDHGB5,PCDHGB7,PCDHGC3,THBS1		EBF1	transcription regulator	0.00394	AKT3,BCL6,CBLB,CHUK,CRABP1,GATA3,MAP2K1,MKNK2,PCK2,PFKP,PIK3CD,POSTN,PPP1R3C,PRKAG2,PRKAR1B,PRKAR2B,PTPRF,RPTOR,TCF3,TLR4		ESR2	ligand-dependent nuclear receptor	0.000351	A4GALT,ABLIM1,ACER1,AK7,ANK1,AP4M1,BCAT1,BCL2,BMP4,CBFA2T3,CBS/CBSL,CCNA2,CDC42BPA,CDH2,CDKN1C,CHST15,CNN1,COMP,CPM,CRIM1,CRYZ,CTSD,CXCL12,DDB2,DHCR7,DMTN,DNAH11,EGFR,EHMT2,ENPP2,EPHA8,ESR1,ESR2,EYA4,FGFR1,FOXA1,FOXQ1,GABBR2,GREB1,HOXC6,IGF1R,IL1B,KAZALD1,KDR,LAPTM5,LHCGR,LRP1B,LTBP1,ME2,MEGF10,MYCL,MYH7,NDRG1,NELL2,NFE2L3,NKX3-1,OOEP,OTOF,PAK6,PAX7,PCYOX1,PDGFA,PDZK1,PERP,PLEC,POU5F1,PPP1R3C,PRK…		SBDS	other	0.00167	CRMP1,DPYD,HOXA13,HOXB6,IL4R,KIF1A,P2RX5,PCDHA9,PLAGL1,PSMD7,PTBP2		TGFB1	growth factor	9.56e-05	ABL1,ACSL3,ACSM3,ACSS1,ACVRL1,ADAM19,ADGRA1,ADGRB1,ADIPOQ,AKR1C1/AKR1C2,ALOX15,ALPP,AMOTL2,AP3S1,AQP1,AQP9,ARID5B,ATG12,ATG7,BAX,BCL2,BCL2L11,BMI1,BMP2,C3AR1,CALB2,CALD1,CAPN15,CAV1,CBFA2T3,CBR3,CCND2,CCR2,CCT6A,CDH11,CDH4,CDHR2,CDT1,CELSR2,CFB,CFH,CHRNB4,CHST8,CLDN4,CLEC2D,CNN1,CNN2,COL18A1,COL4A2,COL5A1,COL6A3,COL7A1,CORO1C,CRIP2,CRMP1,CSPG4,CTNNB1,CTTN,CX3CL1,CXCL12,CXCL3,CXCR4,CYB561,CYBA,DAA…		SIN3A	transcription regulator	0.00626	BCL6,CCNG2,KLF10,REST,TXNIP		camptothecin	chemical drug	0.000161	ACTA2,AKT2,ANO9,ANXA2,ANXA4,APPBP2,ARFGAP1,ASPM,ATM,BAMBI,BAX,BCL11A,BCL2A1,BDKRB1,BFAR,BID,BLK,BTG3,C11orf68,CAMK2B,CAMK2G,CASP1,CCL2,CCND1,CCNE1,CD86,CD93,CDC42EP2,CDC73,CDIPT,CDK4,CHCHD7,CHEK1,CIDEA,CLP1,CRYBG1,CSF1,CSNK1G2,CXCR5,DDB2,DGKZ,DNAH17,DNM1L,DUSP6,DYRK3,EDN1,EGFR,F2RL1,FLT1,GAPDH,GNAQ,GNG7,GORASP1,GPLD1,GRK5,GSE1,HLA-B,HLA-DQB1,HLA-E,HLA-G,HOXC13,IER5,IL17RA,IL1RAP,ITPR1,JMJD6,KIF3B…
harmol	chemical - endogenous non-mammalian	0.00508	BIRC5,CYP1A1		CTNNBIP1	other	0.00452	AXIN2,CDKN1A,NEDD9		MIR17HG	other	0.00174	BMP4,CELSR1,CLIC1,COL5A1,CXCR5,CYLD,DLL1,HDAC4,HNF1B,HOXB4,HSPG2,LRP1,LRP4,NCOR2,NCSTN,PIAS4,PITX1,PKD1,PTPRK,RNF11,SKI,TGIF1,TNKS,ZNRF3		F2	peptidase	3.8e-05	ADIPOQ,BAX,CALD1,CBR3,CCNA2,CCND2,CDC42EP1,CFLAR,CKAP4,CLIC1,CLU,COL4A1,CORO1C,COTL1,CX3CL1,CXCL3,CXCR4,DAAM1,DHRS9,DOCK10,DST,ECE1,EDN1,EHD4,EPB41,ESM1,F7,FLT1,FN1,GABRD,HDAC9,HMGA1,HYAL3,IGF1R,IGFBP5,IL15RA,IL1B,IL6,JUN,KDR,KLF6,LAMP1,MAP3K5,MFHAS1,MYBL2,MYH11,NUP62,PDGFA,PDGFB,PLCB3,PPIF,PRKCE,PTGS2,RELB,RHOA,RNH1,S100B,SAMD4A,SDC4,SLC12A7,SLC7A1,SMTN,SOD2,SOX15,SRM,TAGLN2,TAP2,THBS1,TIMP2,TNF…		ifenprodil	chemical drug	0.00436	GRIN1,GRIN2B,RYR1		FSH	complex	0.000369	ADAMTS16,ADCY9,ADGRG1,AMOTL2,ARL6IP5,ATP2A2,BCL11A,BMPR1A,BNIP3L,CAP2,CARD10,CDH2,CDK6,CDKN1C,CEACAM5,CHUK,COL15A1,COL18A1,CRYM,CSNK1A1,CTNND1,CYFIP2,DHCR7,EGFR,ESR1,ESR2,FGFR1,FOXK2,GATA6,GNAS,GPER1,GPRC5A,GRIN2A,GRK5,HSD17B1,HSF2,IGF1R,IL6,IL6R,ING1,INHBA,JUN,let-7,LHCGR,MAP2K1,MAP3K5,MBD2,MN1,MT1H,MT1X,MYRF,NEO1,PAWR,PCK1,PCNA,PDXK,PENK,PIK3CD,PKM,PPP2R5C,PTGS2,PTPN21,PTPRE,PTPRF,RAB31,RAP1GAP…		maneb	chemical toxicant	0.0017	ATP8A2,DMRTA2,KCNA2,KCNMA1,KIAA1217,MUC6,SLC8A1,STON2,TBCK		SOX3	transcription regulator	0.000114	AXIN1,BMPER,CHST15,CTNNB1,DLL1,EVX1,FOXF1,FRZB,HAND1,KIF16B,LMX1B,NRP1,SOX17,SOX2,TWIST2,TWSG1,TXNRD1,WNT3,WNT8B		APOE	transporter	0.0068	ADAM10,ADNP,ANK3,APP,ATXN3,DIP2A,DYRK1A,ESR1,GRIA1,GRIA3,KCNJ10,LRP8,MADD,NEFH,NPAS3,PPARGC1B,PPP2R5E,SLC6A1,SORBS1,TNIP1,TXNIP		TWIST1	transcription regulator	0.000187	ACTA2,AKT2,ALCAM,ASPM,BAX,BGLAP,C1QTNF1,C3,C9orf3,CBX2,CCL2,CD44,CELSR1,CHI3L1,CLU,COL1A1,COL6A1,ESR1,ETS1,FBXL14,FCGBP,FIBIN,GPC1,GSN,HEG1,HOXD10,ITGA8,ITGB3,ITGB5,KIT,MET,MFGE8,MRC2,MXRA8,NT5E,PDGFRA,PROM1,PTPRZ1,PXDN,RHOC,RUNX2,RUNX3,SEMA5A,SPOCK2,ST8SIA2,TF,THBS2,TNF,UNC5B,VCAN,WISP1
VLDLR	transporter	0.00508	DAB1,SLC2A1		FBXO2	enzyme	0.00452	FBXO2,GJB2,GRIN2A		maneb	chemical toxicant	0.00196	ATP8A2,DMRTA2,INHBA,KCNA2,KCNMA1,KIAA1217,LAMC2,LRP4,MBOAT2,MUC6,ROCK1,SLC8A1,STON2,TBCK,TH		5-azacytidine	chemical drug	4.36e-05	ABCB1,ATP5F1B,CAV1,CIITA,CLCF1,CTNNB1,CXCL12,DLK1,ESR1,ESR2,GSK3A,INHBA,IRF7,KDR,KLF6,KRT81,MGMT,MUC2,MUC4,MYH7,MYO1B,PAH,PCDHA1,PCDHA10,PCDHA11,PCDHA12,PCDHA13,PCDHA2,PCDHA3,PCDHA4,PCDHA5,PCDHA6,PCDHA7,PCDHA9,PLAGL1,PRF1,PTGS2,PTPRG,RFX1,RRM2,RUNX3,SERPINB8,SHANK3,SLC9A1,TERT,TFF1,TGFBR1,THBS1,THBS2,TP73,TUBB,UPP1		PGR	ligand-dependent nuclear receptor	0.00444	ACOX1,ALOX15,BCL6,CCND3,CDH12,EGFR,EP400,ESR1,FN1,GATA3,GPER1,HPCAL1,ITGB4,KCNK1,KLF11,MATK,MVP,MYO10,NDRG1,NOP16,PCDH1,PFKP,PISD,POSTN,PRKCH,RASGRP2,RUNX1,SGK1,SNAP25,SNPH,SPRY2,STAT5B,TFF1,TGFBI,VCAN		estrogen receptor	group	0.000514	ABCG2,AGO1,AGO2,AKT3,ANXA9,BCL2,CALB2,CDH11,CDH12,CDH3,CDH8,COL4A1,COL4A2,COL5A1,CXCL12,DICER1,DSC2,DSP,EGFR,F11R,FGF1,FGFR1,FGFR4,FN1,GATA3,GREB1,HSPA1A/HSPA1B,HTRA2,ICAM2,ICAM3,IGF2BP3,IL6,JPH3,JUN,LAMC2,LY6E,MAP1B,MMP17,OXTR,PCDH1,PCDH20,PCDH7,PDGFA,SMAD1,SMAD3,TERT,TFF1,TGFB1,TGFBR1,TIMP2,TLR4,TP53,VEGFA,WNT3,WNT5A,WNT5B		CHIR-124	chemical reagent	0.00194	RRM2,TP73		Hdac	group	0.000117	ADGRL3,BCL2,BMI1,BMP2,CTNNB1,CX3CL1,CXCR4,DLL1,EDN1,EGFR,EYA1,FOXA1,GAD1,GDNF,GLI2,HNF1B,HOXD11,ITGA8,LRP2,MGAT5B,MYBL2,NOTCH4,NRP1,ONECUT1,PKHD1,RNASE1,SIM2,SLC8A1,SMPD3,TCF21,TXNIP,WT1		CREBBP	transcription regulator	0.007	DCX,DUSP1,EGR1,GRIA3,GRIN2A,NEUROD1,NR4A2,NR4A3,SLC1A2		beta-estradiol	chemical - endogenous mammalian	0.0002	A4GALT,ABCA3,ABCC11,ABLIM1,ACAA1,ACADVL,ACE,ACOX1,ACRV1,ACTA2,ACTC1,ADAMTS4,ADCY1,ADCY9,ADIPOQ,ADK,ADM,ADM2,AGO2,AGTR1,AHR,ALB,ALCAM,ALDH1A2,ALK,AMOTL1,ANO2,ANXA4,APC,APOA1,AQP1,ARID5B,ARPC4,ART3,ASCL1,ASH1L,ATF5,ATM,AVP,BAX,BAZ1A,BCAS3,BCAT1,BCL2A1,BDNF,BGLAP,BICD1,BID,BIN1,BLNK,BMP4,BMPR1A,BMPR1B,C3,C8orf44-SGK3/SGK3,CACNA1D,CACNA1G,CALCA,CALCB,CALCR,CALM1 (includes others),CAMK2A,CAMK4,CAP2,CA…
ASCL1	transcription regulator	0.00545	BIRC5,DLL1,INSM1,NES,NEUROD6,PAX8,SOX2		raloxifene	chemical drug	0.00543	CDKN1A,CLU,DUSP4,DYNLL1,ESR1,GREB1,HOXC4,HSPA1A/HSPA1B,JUN,MAP3K11,MXD4,PTGER3,PVALB,ROCK1,TERT,TFRC		ADCY7	enzyme	0.00209	CHUK,IRAK2,SIGIRR,TLR4,TLR9		TP63	transcription regulator	4.84e-05	ABCB1,AEN,AKT1,AKT1S1,ALDH1A3,ATF2,ATG10,ATG7,BAX,BCL2L11,BRAF,BST2,CAST,CCNA2,CCND2,CCND3,CCNT2,CDC42,CDH2,CDK6,CDKN1C,CFLAR,COL4A1,COL5A1,CTNNB1,CTSD,CXCR4,CYGB,DDB2,DICER1,DLL1,DNMT1,DSPP,DST,EFNA4,EGFR,FBN1,FGFR3,FN1,GAPDH,GRHL2,HOXC4,HSPA7,IL1B,IL6,ING1,INHBA,INSM1,IRF5,ITGA7,ITGB4,JAG2,KCNG1,KCNK1,KLF6,let-7,LLGL1,MAD2L1,mir-198,mir-515,mir-8,MIR155HG,MLPH,MMP13,NT5E,PAX9,PCNA,PCNX2,PERP,PO…		CDH11	other	0.00513	CD9,ITGB2,PTK2B,S1PR3,TFAP2C,TFF1,TNK2		trans-hydroxytamoxifen	chemical drug	0.000515	ADCY9,ALDH4A1,BIK,BLNK,BMP4,CALCR,CBX6,CLU,CRYZ,CXCL12,CYP1B1,GPRC5A,GREB1,HOXC4,IFI30,KLF6,KRT81,MB,MPPED2,NDRG1,NELL2,NFRKB,PDZK1,PPP1R3C,PXDN,RAB31,RAP1GAP,RFC4,SMAD3,STXBP1,TFF1,TPM1		PCDHGA12	other	0.00194	PCDHA4,PCDHA7		farglitazar	chemical drug	0.000117	ADIPOQ,ATP1A1,EDN1,NR3C1,SGK1,SULT2B1		EGR2	transcription regulator	0.00815	CAST,CNTFR,COL11A1,EGR1,EGR2,GHR,GRIN2A,HOMER1,ID2,ID4,NSF,NUP54,POU3F2,PPP2CA,PPP3CB,PTHLH,ROBO1,SLC12A2,SMAD1,TAOK1,UCP3,VEGFA		TP53	transcription regulator	0.000206	ABAT,ABCB4,ACADVL,ACAT1,ACE,ACTA2,ADAMTSL4,ADD3,AGO2,AGTR1,AKT3,ALB,ALDH1A2,ALOX5,ANAPC4,ANLN,ANTXR1,ANXA2,ANXA4,APC,APOA1,AQP2,ARHGAP1,ARPC1B,ASPM,ASTN2,ATG10,ATG4B,ATG4C,ATG7,ATP1A1,ATXN1,AXIN2,BAP1,BAX,BCAS3,BCAT1,BCL2A1,BDNF,BID,BNIP3,BOK,BUB1B,C1QC,C2,CAMK2B,CAMK2D,CAND1,CARD10,CARD11,CASP1,CCL2,CCND1,CCND3,CCNE1,CCNL1,CD44,CD81,CDC34,CDC42EP3,CDC6,CDK4,CDKN3,CEL,CHD3,CHEK1,CKAP2,CLIC4,CLU,C…
2-acetylaminofluorene	chemical toxicant	0.00548	CYP1A1,DLL1,NOTCH2		RNF2	transcription regulator	0.00584	CDKN1A,HOXB3,HOXB4,HOXC5,HOXC6,MCC,REC8,STRA8		GDF2	growth factor	0.00211	COL9A3,CRABP1,DLK1,EGFR,ENPP2,FGFR3,GATA2,GJA4,MSX1,NGFR,NRP1,POSTN,RASL11B,SERPINE2,SERPINF1,SMAD1,TLR4,TUBB3,VCAM1		Focal adhesion kinase	group	5.3e-05	BCL2,CDH2,CDKN1C,DSP,EFNB2,FZD4,ICAM3,IL6,ITGB2,KRT18,LPP,MMP13,NEUROG3,PALLD,TP53,VCAM1		SOX9	transcription regulator	0.00513	CBLN4,CDH2,COMP,DMBT1,GAS7,HAPLN1,mir-140,MUC2,SMPD3,TCF7L2,TWIST2,WWP2		cocaine	chemical drug	0.000574	ADCY1,ADORA2A,ATP5F1B,BCL2,CACNA2D1,CD164L2,CLSTN1,CNR1,CPT1A,CXCL2,DDB1,DNMT3A,DNMT3B,GABRD,GPR19,GRIN1,GRM1,IL6,INHBA,JUN,LAMC2,MAP2K6,MEST,mir-124,mir-132,mir-136,mir-154,mir-379,MKNK2,MX1,NOS1,PDE6B,PDGFB,PDXK,PITHD1,PPFIA3,PPRC1,PRKACA,RABEP2,SDK1,SLC1A2,SSTR4,TH,THBS1,TUBB,UBASH3B,VEGFA		FOXA2	transcription regulator	0.0023	ABCC8,ALOX15,DLK1,GATA4,HNF1B,ISL1,MUC2,MUC4,MUC6,NPTX2,ONECUT1,PDX1,PPP1R14C,SOX17,TBX1,TBXAS1,TF,THBS3		TNF	cytokine	0.000132	A4GALT,AATK,ABCC1,ABR,ABTB2,ADAM8,ADCY5,ADIPOQ,ADORA2A,AIMP1,ALCAM,ALDH1A3,AMPD3,APBA3,AQP1,AQP9,ARHGAP18,ARID5B,ATP1A1,AURKC,AXIN1,BAX,BCL2,BCL2L11,BDKRB1,BMP2,BMPER,C3AR1,CAV1,CBR3,CCL17,CCND2,CCR2,CD247,CDC42,CDH11,CDX1,CFB,CFLAR,CLDN4,CLEC4E,CMIP,CNN1,COL15A1,CREM,CRLF1,CSGALNACT1,CTDSPL,CTNNB1,CTTN,CX3CL1,CXCL12,CXCL16,CXCL3,CXCR4,CYBA,CYLD,CYP26B1,CYP2E1,CYTH3,DLL4,DNMT1,DPYS,EDN1,EFNB2,EGF…		DTX1	transcription regulator	0.00816	APPL1,DUSP6,EGR1,MAP3K1,MCL1,SPRY4,UHMK1,VEGFA		MGEA5	enzyme	0.000219	ABLIM1,ABLIM3,ACSS2,ADAM19,ADAP1,ADIPOQ,AHNAK2,AKT1S1,ARPC4,AZGP1,BAX,C1QB,CACNA2D3,CASP1,CAVIN2,CCL2,CCND1,CD44,CD55,CD86,CD93,CDCA7L,CDKAL1,CELSR1,CLDN1,CMTM8,CNN1,COLEC11,CPE,CREB3L2,CREB5,CSF2RB,CTNNB1,CYFIP2,CYP2B6,CYP4F11,DAGLB,DCLK1,DPEP1,DST,EPHA4,EPHB6,FERMT2,FGFBP1,FGFR4,GALNT4,GALNT6,GAS1,GBGT1,GFOD1,GFRA3,GLI3,GLUL,GP9,GSN,GTF2IRD1,HIPK2,HSD3B7,IFNGR2,IGF2,IGF2BP3,IL21R,IL6R,INS-IGF2,…
desmopressin	biologic drug	0.00577	ADD3,AHNAK,GAPDH,KIF26A,SCNN1G,SLC9A3,TUBB		LHX8	transcription regulator	0.0061	CHAT,SLC18A3		KAT6A	enzyme	0.00238	EZH2,HOXA10,HOXA13,HOXA3,HOXB1,HOXB4,HOXB6,HOXC4,HOXC5,HOXC6,HOXD11,NSD2		UPF2	other	5.3e-05	CACNA1D,CACNB2,CLU,CYFIP2,DSP,KANK1,MPPED2,NEO1,NRP1,PTGS2,PTPN21,PYGM,R3HCC1L,SERPINB5,TFR2,TNFAIP3		TET2	enzyme	0.00516	ADAM8,AFF3,AGAP1,ASPA,DDB1,FLCN,FN1,GRK5,HAL,ITGB2,LRRC37B,LTO1,MMP13,MUC6,NFE2,PDGFRB,RPS6KA2,SEC14L1,SLC4A11		INHA	growth factor	0.000655	ADAMTSL2,BCL2,CNN1,COL4A3BP,COMP,CYP1B1,DHX32,DNAH2,E2F1,EGFR,F11R,FGFR1,FGFR4,HSD17B11,INHBA,ITGA9,JAM2,KIF24,LHCGR,LTBP1,MYH11,PCDH7,PIK3CD,PTGS2,PTX3,SFRP4,SGK1,TJP1,WISP1		OXT	other	0.00233	CREBBP,GATA4,NR3C1,OXTR,PRKCZ		JUN	transcription regulator	0.000137	ABCB1,ALPP,ANKRD2,APOC3,BAX,BCL2L11,C3AR1,CAPN2,CAV1,CCND2,CD247,CFLAR,CX3CL1,CXCL16,CXCL3,CYGB,DBH,DNMT1,EDN1,EGFR,EHD4,EVX1,FOXA1,FRZB,GDNF,HLA-G,ID2,IGF2R,IGFBP2,IL12B,ITGB4,KDR,LTBP1,MBP,MCF2L,mir-154,MMP13,MVD,NFATC1,NOX5,NR5A2,OSM,OXTR,PENK,PLAGL1,POU5F1,PTBP2,PTPRD,PXDN,RELB,SDK1,SGK1,SLC8A1,SMAD7,SNRPN,SOX2,SRSF2,SST,SVIL,TF,TFF1,TH,TP73,TWIST1,VCAM1,VIM,XYLT1,ZFP36		NR2E1	ligand-dependent nuclear receptor	0.00886	CCND1,CDKN1A,PTEN		ADCYAP1	other	0.000224	ACAT1,ADCYAP1,ADD3,ARHGDIG,BDNF,C1QL2,CACNA2D3,CAMK4,CD86,CFL1,CNTNAP2,CREBBP,CRH,CRTAC1,CXCL10,CYP11B1,DCDC2,DLL3,DNMT3A,EDIL3,EFHC1,ENPP2,EPHA2,FRMPD2,FSHB,GAP43,GAS1,GATA3,GFAP,GREM2,GRK5,GRP,HK1,IDH2,IL10,KRT8,LAMA1,LHB,LMO1,LRPAP1,MAPK4,MAPK8IP3,MCAM,MCM2,MEST,MOG,MREG,MYC,NFATC2,NPR3,PDE10A,PLAGL1,POR,SCARB1,SH2B2,SLC1A2,SLC1A3,SLC2A1,SLC6A20,SMAD1,SOCS3,SPARC,SST,ST18,TENM2,TMPO,TMSB10/TMS…
HOTAIRM1	other	0.00654	EPHX2,KCNQ1,MCTP1		TMOD1	enzyme	0.0061	PTK2,PTK2B		ERBB2	kinase	0.00239	ADAM12,ADAM8,ADAMTS16,ALOX15,APLP2,BARD1,BCL2,CADM1,CAPN15,CBFA2T3,CCND2,CCND3,CD9,CDC14B,CDC42,CDC7,CDCA7L,CDH2,CDH3,CHST10,CHUK,COL18A1,COL5A1,COL6A3,CPS1,CUL1,CXCL3,CYB561,DAAM1,DLL1,EGFR,ELF2,ESR1,ESR2,FLT1,FN1,FOXA1,FSCN1,FSTL3,GATA3,GLO1,GOLPH3,GPC1,GPD2,IGF2,IGF2R,ITPR2,JAK1,JAM2,KDR,KRT81,LAMC2,LAMP1,LPCAT1,MAP1B,MAPK8IP3,MKNK2,MMP13,MYBL2,MYO10,NDRG1,NDRG4,NDUFAB1,NOTCH4,NOX4,NPTX2,NRP1,…		GDF2	growth factor	5.75e-05	ABCG2,ATP1A1,CAV1,CDH11,CHAT,COL9A3,CRABP1,CXCL12,CXCR4,DLK1,EDN1,EFNB2,EGFR,ENPP2,FGFR3,FOXC2,GATA2,GJA4,HTRA1,ID2,MSX1,NGFR,NRP1,POSTN,RAMP1,RASL11B,SERPINE2,SERPINF1,SLC18A3,SMAD1,SMAD7,TLR4,TUBB3,VCAM1		EOMES	transcription regulator	0.00518	AFAP1,BCL6,COL6A3,CRABP1,CRYM,FAT3,GNAL,HOXA10,KDR,MIXL1,MMP17,NAV2,PITX1,PLXNA4,PMP22,TGFBI,WNT3		estrogen	chemical drug	0.000656	AKT1,ART3,BARD1,BCL2,CALCA,CCKAR,CLU,COL15A1,COL18A1,COL4A2,COL5A1,COMT,CRABP1,CRY2,CTSD,CXCL12,E2F1,EGFR,EPAS1,ESR1,ESR2,F7,FEN1,FLT1,FN1,GREB1,GRIN2D,IGF1R,IGF2,IGFBP2,IGFBP5,IL1B,IL6,JUN,KDR,LIF,MVD,NDUFV3,NOS1,OAT,OPRK1,OXTR,PCNA,PENK,PISD,PLIN4,POLE,PPRC1,PSMA2,PTGS2,PTX3,RAB11B,SCARB1,SERPINE2,SLC6A4,SMAD3,SRM,TERT,TFF1,TGFBR1,TP53,TSPAN4,VEGFA,ZFP36		PD184352	chemical drug	0.00233	BCL2,CFLAR,CXCL3,NELFB,TP73		PRDM5	transcription regulator	0.00018	ADARB2,ALX4,ARID3B,CACNA1C,CCDC33,CDH4,CLDN16,EBF1,ID2,ISLR2,mir-196,NAV2,PAX6,PHC1,POU5F1,SIK1/SIK1B,SNRNP48,SOX2,STK32C,TINAGL1		GATA2	transcription regulator	0.00886	CCND1,CDKN1B,PAX3		SNCA	enzyme	0.000226	AJAP1,BAIAP2,BAX,BDNF,BGLAP,BHLHE22,CARMIL1,CCL2,CDC42EP3,CFL1,CHL1,CHRNA6,CIITA,CNIH2,CTHRC1,DDIT3,DGKG,DHRS3,DLK1,DNM1L,DRAXIN,EGFR,EP300,ERC2,GFAP,GNG4,GSN,HSBP1,HSP90B1,ICAM5,ITPA,KCNF1,KCNJ11,KIAA1024,KIF1B,LHX2,MEF2D,MEGF11,MX1,NOV,NPTX1,NWD2,PBX1,PDIA5,PDZRN3,PITX3,PLAC8,PRKCD,PRKCG,PSMB9,PTK2B,PYGB,RAB3A,RBP4,RET,RGS14,RPH3A,SLC6A3,SORCS3,STX1B,SV2B,SYN3,TBR1,TH,TMEFF2,TMEM117,TNF,TNFRSF1…
vanadate	chemical - other	0.00654	LCK,MSR1,PGR		mir-342	microrna	0.0061	MTDH,PTPRN2		SUZ12	enzyme	0.00274	ABL2,ATP2A2,CALB2,CNR1,DMRTA2,FBXO32,FGF17,FOXA1,GATA4,HAND2,HOXA10,HOXB6,HOXB8,ILF3,IVNS1ABP,JAM2,LAMB3,LAMC2,MAP7D1,PAX7,POU5F1,RAN,RBMS1,SMARCA4,SOX17,VTA1		maslinic acid	chemical - endogenous non-mammalian	5.79e-05	AKT1,ARPC4,BAX,BCL2,BTRC,CCND2,CD47,CDK6,CFL1,DCC,DOCK1,FBXW11,FBXW5,GPRC5A,ITPR2,JAK1,MAP2K6,PLCB2,PRKACA,PRKAR2B,PRKCE,PRKCI,PTGS2,RPS6KA2,SLC1A2,SLC1A3,SORBS1,TGFB1,TGFBR1,THBS1,TP53,WNT5A		ADCY7	enzyme	0.00554	CHUK,IRAK2,TLR4,TLR9		PDE5A	enzyme	0.00067	ATP2A2,CD247,IL1B,IL6,NOS1,PDE3A,PDE4A,PDE4B		MBD2	transcription regulator	0.00236	BARHL2,CRYBB2,DLK1,ELANE,LHX8,MGMT,PROM1,PTPN4,RELB		Histone h3	group	0.00019	ABCB1,ADCY5,ADGRB1,ADIPOQ,ANK1,BAHCC1,BCL2,BCL2L11,CACNA1G,CAV1,CCND2,CFLAR,CRIP2,CSPG4,CTNNB1,EPHB3,EVX1,FGF17,FLT1,FOXA1,GAD1,GAPDH,GATA2,GATA4,HAND1,HIVEP3,HOXB1,HOXB6,ID2,IFITM3,IGF2R,IGFBP2,ING5,KDR,MAD1L1,MAD2L1,MGMT,MT1G,MUC4,MYBL2,NDUFA12,NDUFA7,NHLRC1,NPAS1,OSGIN1,PALLD,PAX3,PAX7,PCDHA12,PCDHA4,PCDHA8,PDX1,POU5F1,RAB38,SATB2,SBF1,SFTPA1,SGK1,SHANK3,SOX17,SP9,TBX1,TBX5,TERT,TFF1,UPP1,WNT8…		HDAC5	transcription regulator	0.00886	ARC,CDKN1A,PTEN		COLQ	other	0.000256	ACHE,ADAMTS2,ASPN,BDNF,BMP4,COL11A1,COL4A1,COL4A2,COL6A3,COL7A1,DTNA,EXT1,FRAS1,GPC1,HSPG2,LAMA4,LRP4,LTBP1,LTBP3,LTBP4,MFAP2,MMP19,NID2,RAPSN,SGCD,VCAN,WNT4
HNF4A	transcription regulator	0.00677	AHNAK,ANXA5,C11orf58,C4orf19,CCNB1,CDC45,CMC2,COPS7A,COPS7B,COX17,CTSB,CUX2,CYP1A1,CYP51A1,DDX28,DNAJC17,DNAJC28,DYRK1B,EFNA1,ELMOD3,ELP2,EXO1,GAPDH,GNS,GPC6,HEXA,HIST1H2AH,HNRNPA0,HNRNPC,HNRNPR,HPN,HSPE1,KDM8,LIPC,MEPCE,MGME1,mir-122,MRPS7,MUC4,N4BP2L2,NCOA4,NDC80,NUAK1,PARD3B,POLR3G,PPP5C,PRELID3B,PRKCZ,PSMD1,PTPRE,RPL31,SEC23A,SEC24D,SEMA3C,SEPSECS,SLC39A6,SNX17,SNX5,SPATC1L,SREBF1,STK19,TMEM1…		SLC2A5	transporter	0.0061	SLC2A5,SLC9A3		Focal adhesion kinase	group	0.00293	BCL2,CDH2,DSP,ICAM3,ITGB2,MMP13,NEUROG3,PALLD,VCAM1		KRIT1	other	6.46e-05	DLL4,EFNB2,JUN,NOTCH4,RHOA,SOD2		PPBP	cytokine	0.00554	COL15A1,COL18A1,COL6A3,PDGFRB		decitabine	chemical drug	0.000671	ABCC2,ABCC8,ADCY5,ADGRB1,ADGRL2,AGRN,ALDH1A2,ALOX5,BMP4,CADM1,CASZ1,CCNA2,CCND3,CD9,CDH11,CDH2,CDH3,CDKN1C,CGREF1,CHD5,CHFR,CLU,COL6A3,COMT,COPA,CTNNBIP1,CXCL12,CYP1B1,DIRAS3,DLC1,DMBT1,DST,EIF2AK2,ELOVL4,ESR1,ESR2,FECH,FN1,GCK,GPR37,GRIN2A,HIC1,HNF4A,HRASLS,HSPA1A/HSPA1B,IFIT2,IGFBP2,IL1B,IL6,ING1,IRF7,KLF6,LHX1,LY96,MED7,MGMT,MIB2,mir-154,MMP13,MOK,MX1,MYEF2,MYO9B,NDRG1,NEFM,NPTX1,NSD2,NTSR1,PA…		Histone h3	group	0.00243	ADIPOQ,BAHCC1,BCL2,CCND2,CFLAR,EPHB3,FGF17,FLT1,GAPDH,GATA4,HOXB1,HOXB6,IGF2R,ING5,MAD1L1,MGMT,MUC4,MYBL2,NDUFA12,PALLD,PAX7,PCDHA12,PCDHA4,PCDHA8,PDX1,POU5F1,RAB38,SBF1,SGK1,SHANK3,SOX17,TBX1,TERT,TFF1		mir-148	microrna	0.000207	ALCAM,BCL2,BCL2L11,DNMT1,IKZF1,MMP15,PKM,RUNX3		mir-26	microrna	0.00886	MAP3K2,PTEN,RB1		IKZF1	transcription regulator	0.000331	ACP1,ADAM19,AJUBA,AQP1,BLNK,C1QTNF1,CCND3,CD79B,CD8A,CDH22,CYP7B1,DNAJC6,DOCK1,DTX1,EBF1,EPB42,FGFR4,FLI1,GATA3,GP9,HBE1,HBZ,HNRNPLL,IL10,IL2RB,KIAA1211L,KIT,KLF1,LCK,LMO2,LYN,MYC,NFE2,NFIX,POU2F2,PRKCQ,RAG1,RAG2,RAI14,RAPGEF4,RGS13,RUNX1,SASH1,SPI1,VWF,ZFPM1
MAPK1	kinase	0.00697	ATF3,BIRC5,CCNB1,COX17,CTSB,DEPTOR,DXO,IFIT1,LGALS1,OLFML2A,PAQR6,PPT2,PRKG1,SPSB1,SUN2,TMEM87A		VEZF1	transcription regulator	0.0061	EDN1,UBTF		TBX5	transcription regulator	0.00318	ACTN2,ATP2A2,CACNA1C,CXCL2,ECM2,GATA4,GJA5,IRX4,KCNA5,MYLPF,PDLIM3,PLA2G2A,POSTN,RYR2,SLC8A1		GMNN	transcription regulator	7.63e-05	AXIN1,BMPER,BMPR1A,CDT1,CHST15,COBLL1,CTNNB1,DSP,EVX1,FARP1,FOXF1,FOXJ1,FRZB,GREB1,HAND1,INHBA,KIF16B,NRP1,PHYHIP,POU5F1,SMAD1,SOX17,SOX2,TP53,TWIST2,TWSG1,TXNRD1,VEGFA,WLS,WNT3,WNT5A,WNT8B		asoprisnil	chemical drug	0.00612	EGFR,IGFBP2,IL15,LAMB3,MAP3K5,MT1G,RBP4,SGK1		ATG16L1	enzyme	0.000684	CXCL2,IL1B,IL6,SOD2,SQSTM1,UPK1A		CREB1	transcription regulator	0.00248	ACHE,ADGRA1,AKAP8L,ALKAL2,ARFGEF3,ARL15,BCL2,CACNA1C,CALN1,CRMP1,DBH,EHD4,FLT1,IGSF10,mir-154,MUC2,MYBL2,NF1,NKX6-2,NPAS4,NPTX2,PAX8,ROBO1,SGK1,SLC6A1,SLC8A2,SMPD3,SULT2B1,SV2C,SYNJ2,TF,TFAP2A,TFF1,TGIF1,THOP1,TLR9,TPO,WARS2,ZDHHC23,ZFP36		ZFP57	transcription regulator	0.000237	DLK1,IGF2,IGF2R,KCNQ1OT1,MBP,SNRPN		B2M	transmembrane receptor	0.00886	MEF2A,MEF2C,MEF2D		MIR17HG	other	0.000331	ACTA2,ATM,BMP4,CCND1,CCNE1,CELSR1,CPE,CXCR5,CYLD,DAB2IP,DCHS1,DLL1,DLL3,ECE1,FRAS1,FZD4,HDAC4,HEG1,HOXA5,HOXA6,HOXB4,HSPG2,KIT,LRP4,LTBP1,MAN2A1,MAP3K1,MDFI,MKL2,NCOR2,NOTCH2,PDGFRA,PITX2,SKI,SMOC1,TBX3,TGIF1,TNKS,TWSG1,WNT5A,ZNRF3
FGF10	growth factor	0.00743	AHNAK,CTSB,CYP51A1,SOX2,TSPAN8		clozapine	chemical drug	0.00646	BDNF,DHCR7,HDAC2,HMGCS1,PRDM16,PVALB,SREBF1,WNT5A		DNMT1	enzyme	0.00323	ASIP,CNR1,DAB1,DLC1,DMRT1,DNMT1,ESR1,FOXA1,GATA4,IGF2,MAZ,NEIL1,PLEKHA6,POU5F1,PRF1,PYCARD,SOX17		BMP	group	7.72e-05	GATA4,HAND1,ID2,IL6,IRF1,ISL1,KDR,LMX1B,MSX1,PAX3,SMAD1,TCF21,WNT1,WT1		4',6,7-trihydroxyisoflavone	chemical - endogenous non-mammalian	0.00624	ESR1,ESR2		F2	peptidase	0.000686	CCNA2,CDC42EP1,CKAP4,CLIC1,CLU,COL4A1,CORO1C,COTL1,DOCK10,DST,ECE1,EPB41,F7,FLT1,FN1,GABRD,HMGA1,IGF1R,IGFBP5,IL1B,IL6,JUN,KDR,KLF6,LAMP1,MAP3K5,MFHAS1,MYBL2,MYH11,NUP62,PDGFA,PDGFB,PLCB3,PPIF,PRKCE,PTGS2,RELB,RHOA,S100B,SAMD4A,SDC4,SLC12A7,SLC7A1,SMTN,SOD2,SOX15,SRM,TAGLN2,TAP2,THBS1,TIMP2,TNFAIP3,TRAF3,TRIO,TUBB3,TXNRD2,UBE2S,VEGFA,VTN,VWF		ZNF512B	transcription regulator	0.00262	mir-17,mir-19,MIR17HG		GMNN	transcription regulator	0.000273	AXIN1,BMPER,CDT1,CHST15,CTNNB1,EVX1,FOXF1,FRZB,HAND1,KIF16B,NRP1,POU5F1,SOX17,SOX2,TWIST2,TWSG1,TXNRD1,WNT3,WNT8B		PTCH1	transmembrane receptor	0.00886	CCND1,ERBB4,PTCH1		propylthiouracil	chemical drug	0.000405	ABCA3,ADSSL1,ART3,BDNF,CCND3,CELA1,DIO2,DLK1,ELOVL3,FSHB,GAS2,GLUL,GSN,HSD3B2,IGF2,ITGA6,LHB,LRRC4,MAN2A1,mir-208,MYH11,MYH6,MYH7,PCSK2,PROM1,ROBO1,RXRB,SLC13A3,SLC16A10,SLC1A2,SLC2A5,SST,TG,THRA,THRSP,TPO,TRHDE
alpha-estradiol	chemical - endogenous mammalian	0.00751	PGR,SREBF1		ZIC2	transcription regulator	0.00654	AXIN2,DRD1,EPHA4		asoprisnil	chemical drug	0.00327	BCL2,EGFR,IGFBP2,IL15,LAMB3,MAP3K5,MT1G,PRF1,RBP4,SGK1		TP53	transcription regulator	7.94e-05	AATF,ABAT,ABCB1,ABCC1,ABCC2,ABCG2,ACLY,ACSL3,ADAM8,ADGRB1,AEN,AGO2,AHCY,AHSA1,AIFM2,AKT1,AKT3,ALDH1A2,ALDH4A1,ALOX15,ALOX5,AMOTL2,ANAPC4,ANK1,APBB2,API5,ARPC1B,ASF1B,ASXL1,ATG10,ATG7,ATP1A1,BAX,BCAT1,BCL2,BCL2L11,BIK,BRAF,CAMK2B,CAMK2D,CARD10,CARD11,CAV1,CCNA2,CCND2,CCND3,CCNL1,CD247,CD47,CDC25B,CDC42BPA,CDC7,CDH3,CDT1,CEP164,CEP170B,CFLAR,CGREF1,CHUK,CKB,CLU,CMBL,CNN1,CNN2,COL18A1,COL4A1,COL4A2,…		6-hydroxy-enterolactone	chemical reagent	0.00624	ESR1,ESR2		nordihydroguaiaretic acid	chemical drug	0.000732	BCL2,IGF1R,MMP13,NFATC1,PADI3,PLA2G2A,VEGFA		PHC2	other	0.00262	HOXB4,HOXB6,HOXB8		IGF1	growth factor	0.000307	ADIPOQ,AKR1C1/AKR1C2,BAX,BCL2,BCL2L11,BMP2,CCND2,CFLAR,CHAT,CNN1,CTNNB1,CYBA,CYFIP2,EDN1,EDN2,EFNB2,FOXA1,FOXC2,FOXO1,GAPDH,GATA2,GDNF,GHSR,HGF,ID2,IFITM3,IGF2,IGFBP2,IL4R,KCNQ2,KIF1A,KLK6,MAK16,MBP,MMP13,MYH11,MYH8,NEUROG3,NFE2,NOX4,NR3C1,PCK2,PDE3A,PDXK,PENK,PHC1,PKM,PSMB8,PTH1R,SGK1,SIRT1,SLC12A4,SLC12A7,SOX2,SPRED2,SST,TAP1,TAP2,TF,TFF1,TH,TNFRSF12A,TTF2,TWIST1,UBE2D2,VCAM1,VIM,WT1,ZFP36		HRAS	enzyme	0.00886	CDKN1A,NEUROG2,VEGFA		ATN1	transcription regulator	0.000447	ATP1A1,BASP1,BDNF,BTG3,CAMK4,CBLN1,CCNDBP1,CDH8,CNR1,DLG4,DPYSL3,EBF1,ENO2,EVL,GAS7,GRIK1,GRIN2C,GRK5,GSN,KCNA2,KCNAB2,KCNK3,MCAM,MOBP,NPTX1,NREP,PDE1B,PITPNM1,PRKCD,PRKCG,PTBP1,PTPRF,PVALB,SATB1,SLC32A1,SOCS2,STMN1,STX1B,TAGLN3,THRA,THRSP,TUBA4A,TUBB,U2AF2
obatoclax	chemical drug	0.00751	ATF3,CTLA4		WNT3A	cytokine	0.00677	AXIN2,BDNF,COL11A2,EDN1,GFI1B,JUN,LRP6,LRRC17,MAB21L1,NCALD,NKX2-5,NR6A1,NRG1,RUNX1,RUNX1T1,SPRY1,TERT,TNFRSF19,TNN,TNXB,WNT5A		mir-24	microrna	0.00327	CCND3,CDH2,FN1,HNF1A,HNF1B,KDR,PAK4,PDX1,SH3PXD2A,SPRY2		ESR1	ligand-dependent nuclear receptor	9.07e-05	AATF,ABCB1,ABCG2,ABLIM1,ADAMTS13,ADCY1,AGGF1,AKAP13,AKT1,AKT1S1,ALCAM,ALK,ALOX5,ANAPC5,ANK3,ANO10,AP4M1,AQP1,AQP9,ARHGAP18,ARRB1,ATP11A,ATP2A3,BAX,BCAT1,BCL2,BCL2L11,BCL6,BCR,BMP2,BMP4,BRAP,BUB3,C18orf25,C1QTNF6,CACNA1D,CALD1,CAMK2B,CAP2,CAPN2,CARD14,CAV1,CCNA2,CCND3,CCNT2,CDC42,CDC42BPA,CDC42BPB,CDK6,CDKN1C,CEACAM5,CELSR2,CENPL,CENPN,CFL2,CHFR,CIT,CKB,CLDN4,CNN1,COBL,COG6,COL13A1,COMT,COPA,COPG1…		GSK 650394	chemical reagent	0.00624	GRIN2B,ORAI1		GNA12	enzyme	0.000818	ARHGEF1,ARHGEF12,BAIAP2,BCL2,BRAF,CCNA2,CFL2,CNN1,DDR2,EGFR,ITGA6,ITGAE,JAK1,LAMB3,MAP2K1,MYH11,PDGFA,PIK3CD,PTGS2,RHOA,VAV2,VAV3,VEGFA		NDUFA13	enzyme	0.00264	BCL2,CTTN,MYBL2,TFDP1		Focal adhesion kinase	group	0.000328	BCL2,EFNB2,FZD4,ITGB2,KRT18,LPP,MMP13,NEUROG3,PALLD,VCAM1		CDKN1C	other	0.00886	E2F1,RB1,RBL1		CTCF	transcription regulator	0.000494	ATXN7,BAX,BDNF,CDKN1C,HLA-DQB1,IGF2,LYZ,MUC2,MUC5B,MUC6,MYC,PCDHA11,PCDHA12,PCDHA2,PCDHA3,PCDHA4,PCDHA8,PCDHAC2,PCDHGA4,PCDHGA7,PCDHGA9,PCDHGB1,PCDHGB2,PCDHGB3,PCDHGC3,TNF,TUBA4A,ZBTB16
RBX1	enzyme	0.00751	BIRC5,CCNB1		FOS	transcription regulator	0.00696	ABCB1,ACTG1,AFF4,ARPC5,ASAP1,ATP2C1,BDNF,CAPN2,CHI3L1,CLU,DLG1,DOCK1,EDN1,FLRT2,FMN1,GAK,GREB1,JUN,KIF1B,KIF5B,LIN9,LTBP1,LYPD6,NAT6,OCIAD2,PCDHGC3,PDPN,PIAS1,PLAT,PTPN12,PTPRZ1,RANBP9,RUNX1,SDK1,SERPINB7,STMN1,SULT2B1,WNT5A		PHC2	other	0.00334	HOXB4,HOXB6,HOXB8,HOXC6		EOMES	transcription regulator	9.32e-05	AFAP1,ALCAM,BCL6,CAP2,CDH8,COL6A3,CRABP1,CRYM,CXCR4,DNAJC15,FAT3,FGF17,FRZB,GNAL,HOXA10,HOXA13,HOXB1,KDR,LHX1,LHX9,MAP2K6,MIXL1,MMP17,NAV2,NHLH1,NRP2,PDPN,PITX1,PLXNA4,PMP22,POU5F1,PRF1,SATB2,SOX17,SOX2,STAT3,TGFBI,WNT3,ZIC2		MIR17HG	other	0.00736	BMP4,CELSR1,CLIC1,COL5A1,CXCR5,CYLD,HDAC4,HSPG2,LRP1,LRP4,NCOR2,NCSTN,PIAS4,PITX1,PKD1,RNF11,SKI,ZNRF3		camptothecin	chemical drug	0.000897	ABCC2,AEN,ALDOA,APBB2,API5,ARHGEF1,BCL11A,BCL2,BDKRB1,BNIP3L,C10orf76,CAMK2B,CARD8,CD47,CDK6,CIDEA,CSNK1G2,CTNND1,CXCL2,CXCR5,DDB2,DNAH17,E2F1,EGFR,FES,FLT1,FOXN3,FSCN1,FXN,GNG7,GPI,GPNMB,GPR107,GRK5,GSE1,H2AFJ,HRK,IL1B,IL6,INPP4A,IRF1,ITGA7,ITSN1,JUN,KLHL21,LAT,LDLRAD4,LRRC14,MAD1L1,MAD2L1BP,MAP3K11,MED27,MGMT,MKL2,MYO10,NLRP1,NRP1,PARD3,PCGF1,PCNA,PERP,PGLYRP1,PIK3CD,PIP4K2B,PLEC,PPIF,PRKAR2B,P…		TSPYL5	other	0.00287	CAST,CNTNAP2,NR3C1,PTBP2,USP24		PPP3R1	phosphatase	0.000328	ABCA13,AQP1,CACNA1C,CLIC5,DLK1,LRP2,MYH7,RYR2,SFTPA1,SLC8A1		cyclic AMP	chemical - endogenous mammalian	0.0093	ARC,CARTPT,CCND2,CDKN1B,EGR1,IGFBP3,KCNA1		L-dopa	chemical - endogenous mammalian	0.00052	ABCB8,ACTA2,ADD3,ADGRB2,AJAP1,AMIGO2,ARAP1,ARG2,ASPSCR1,ATXN1,BAX,CACNA1H,CACNA2D3,CAPN10,CASKIN2,CASZ1,CBR3,CCND1,CDC42EP2,CDC42EP3,CHAT,CHST8,CMTM8,CNR1,COL4A1,COMT,CRTAC1,CRTC1,CRY2,CTNNBIP1,CYLD,CYTH4,DAB1,DCAF4,DENND1C,DIXDC1,DLG2,DLK1,DMTN,DUSP6,ECE1,EFNA5,ETS2,FAM189A1,FBLN2,FXYD5,GABARAPL1,GABRB3,GABRG2,GANC,GAPDH,GAS7,GFAP,GLB1,GNAS,GNG7,GPR158,GRID2,GRIN1,GSTM1,HDAC7,HECW1,HOMER1,IFNAR2…
trichostatin A	chemical drug	0.00783	CD28,CYP1A1,DIRAS3,DLC1,GRHL2,HLA-DRB1,HNRNPD,MAD1L1,MBNL1,MCM6,MGMT,mir-181,MUC4,NOTCH2,OAT,OPRM1,PGR,REL,SCNN1G,SEMA3C,SLC2A1,SLC9A3,SREBF1,WNT5A		CREB1	transcription regulator	0.00783	ADGRA1,ADORA2A,AKAP8L,BDNF,CACNA2D1,CAMKV,CDH13,CDKN1A,COCH,CRIM1,EDN1,GABRA5,GDA,GRM5,HMGCS1,JUN,LYPD6,MCTP1,mir-15,mir-154,MRPS18B,MYBL2,NDUFA10,OCIAD2,PLAT,PLXNC1,RALYL,ROBO1,RUNX1T1,SPRED3,STMN1,SULT2B1,SYNJ2,TAF13,TFRC,THOP1,TPO,XKR4,ZFPM2		flupenthixol	chemical drug	0.00334	GRIN1,GRIN2A,GRIN2B,GRIN2D		FSH	complex	9.95e-05	ADAMTS16,ADCY9,ADGRG1,AMOTL2,ARL6IP5,ARPC4,ATP2A2,BCL11A,BMPR1A,BNIP3L,CAP2,CARD10,CCND2,CDH2,CDK6,CDKN1C,CEACAM5,CFLAR,CHUK,COL15A1,COL18A1,CREBZF,CREM,CRYM,CSNK1A1,CTNNB1,CTNND1,CX3CL1,CXCR4,CYFIP2,DHCR7,DUSP3,EGFR,ESR1,ESR2,FGFR1,FOXK2,FOXO1,GATA4,GATA6,GNAS,GPER1,GPRC5A,GRIN2A,GRK5,HCRTR1,HSD17B1,HSF2,IGF1R,IL6,IL6R,ING1,INHBA,JUN,KRT18,let-7,LHCGR,LRRC32,MAP2K1,MAP3K5,MBD2,mir-17,MN1,MT1H,MT…		MYZAP	other	0.00816	ATP2A2,CDH2,DSP,MRTFA		choline	chemical - endogenous mammalian	0.000908	DNMT3A,FLT1,IGF2,MBD2,MTTP,MYH7,OXTR,PCYT1A,PEMT,PTGS2,PTK2B,RBP4,TP53		GLI3	transcription regulator	0.00321	BCL2,CCND2,EBF1,HAND2,HOXA13,HOXD11,KLK1,PAX2,PAX9		WNT3A	cytokine	0.000354	ALDH1A3,ARHGAP18,BCL2,BMP2,CACNA1G,CCND2,CDX1,COL11A2,CTNNB1,CXCL12,EDN1,ESRRB,FHOD3,GAS1,GATA4,GDNF,IL12B,KDR,LRRC17,LRRC32,MMP13,MRGPRF,NGFR,NR5A2,PAX3,PLD1,POU5F1,PTH1R,PTH2,RFLNB,SDC4,SOX17,TBX5,TCL1A,TERT,TNN,TNXB,TWIST1,TXNIP,VCAM1,VIM,ZIC1							LGR4	transmembrane receptor	0.000623	AHR,AQP9,AXIN2,CXCL10,ESR1,GLUL,KDM2B,LHPP,SLC13A3,SLC16A10,SLC1A2,SLC22A1,TNF,WNT4,WNT5A,WNT7A
ESR1	ligand-dependent nuclear receptor	0.00797	ABCC5,ADD3,AHNAK,AK1,ATF3,BIRC5,CALD1,CASP6,CCNB1,CENPN,CLDN8,CTSB,CYP1A1,DLG2,DLG5,DTNA,EFNA1,FGF12,GNAS,HNRNPD,HOOK2,HOXC6,HSPD1,KIF13A,LCK,LGALS1,LIPC,LOC391322,MAP2K6,MIB2,NF1,NUP214,OBSCN,PGR,PIBF1,PPP5C,RAD1,RHEB,SCUBE2,SEMA3C,SIPA1L1,SLC9A3,TAOK1,ZNF544		HDAC4	transcription regulator	0.00793	BDNF,CACNA2D1,CDKN1A,GABRA4,GABRA5,GABRG3,HDAC2,HDAC4,NBEA,NTM,PPP3CA,TERT		MYOCD	transcription regulator	0.00342	ACTN2,ATP2A2,CACNA1C,CNN1,ECM2,FBXO32,FN1,GATA4,GJA5,GJC1,HAND2,HCN4,MYH11,MYLPF,PDLIM3,PLA2G2A,SREBF2,VCAN		E. coli serotype 0127B8 lipopolysaccharide	chemical - endogenous non-mammalian	0.000106	ACSS1,ADGRA1,ADIPOQ,ALDH1L1,AQP1,AQP9,CALB2,CAV1,CCL17,CELSR2,CHST8,CXCL12,CXCL16,CXCL2,CXCR4,EDEM1,FGF1,GDNF,GJA5,GNAO1,GNG7,GNL1,GPER1,GPR19,IL12B,IL15,IL17D,IL1B,IL6,IL7,IRF1,IRF5,JAK2,LAMC2,LIF,MAP2K1,NCALD,P2RY1,P2RY6,PANX1,PCK1,PCK2,PDGFB,PRDX3,PTGS2,PTX3,S1PR3,SLC16A9,SLC1A2,SLC52A2,SLC6A1,SMAD3,SOD2,STAT3,SYNM,TGFBR1,TLR4,TSHB,VEGFA		TP53	transcription regulator	0.00837	AATF,ABAT,ABCB8,ACSF3,ADAM12,ADAM8,ADGRB1,AHCY,AKT3,ALDH4A1,ALDOA,ALOX15,AMOTL2,ANAPC4,ANK1,API5,ARHGEF4,ARPC1B,ARRB1,CAMK2B,CCND3,CDC7,CDH3,CEP170B,CHUK,CMBL,CNN1,COL18A1,COPB1,CPSF1,CYFIP2,DDR1,DDX56,DICER1,DLC1,DMRT1,DRAM1,EGFR,ELK4,EMILIN1,ENPP2,ESR1,EZH2,FAT1,FERMT2,FGFR1,FKBP1A,FN1,FSTL3,GAL3ST4,GSK3A,HDLBP,HIC1,HMGA1,HSPG2,IGF2,IGFBP2,INHBA,ITGB4,KCNH2,KCNJ4,KCNK3,KCNMA1,KDR,KLHL21,LIF,MAD…		progestin	chemical drug	0.00121	ARMT1,BCL2,BLOC1S4,CCDC96,ESR1,HOXA10,RMND1,SYNE1,TADA2B,TBC1D14,TIMP2		ANXA7	ion channel	0.00321	ALOX15,DCC,ITPR2,ITPR3,NR3C1,PDX1,SIM2,TFDP1,WT1		cyclosporin A	biologic drug	0.000362	ACHE,ADORA2A,ANG,ATP1A1,ATP8A2,BATF,BAX,BCAT1,BCL2,BCL2L11,BMP2,CACNG5,CAV1,CD200,CDH11,CFLAR,CLDN4,COL4A2,CXCR4,CYBA,DEXI,EDN1,EGFR,ELF3,FGF23,FLT1,FLT3LG,GNPDA1,IL12B,IRF4,ITGAE,ITGB4,ITPR2,KCNK3,KDR,LAMA3,MICA,MICB,MUC2,MYH11,MYH7,MYO1A,NFATC1,NFE2,NOS1,NR3C1,PARD3,PAX7,PKM,PRF1,PSMB8,RNF103,RPS6KA2,SLC8A1,SLC8A2,SNRPN,TERT,TGIF1,THOP1,TNFRSF12A,TSPAN9,UPP1,UTRN,VCAM1,VIM							streptozocin	chemical drug	0.000687	ABCG5,ABCG8,ACACA,ALB,ANGPT2,AQP2,AQP9,ATP1A1,AVP,BAX,BGLAP,CBS/CBSL,CCND3,CETP,CLU,COL1A1,COL4A1,CPT1A,CPT1B,DNMT3A,DNMT3B,DRD1,EGF,EP300,FBN1,FGFR4,GCK,GFAP,GHRL,GNAS,HNF4A,HSPG2,IGF1R,IGFALS,IL10,IRS2,KIT,LEP,LGALS3,MEF2D,MGEA5,MYH6,MYH7,NOS3,NT5E,NTF3,PCSK2,PDGFRA,PPARD,RUNX2,SCP2,SLC1A1,SLC1A2,SLC1A3,SLC25A19,SLC2A5,SLC6A12,SLC6A3,SOD2,SOD3,SST,TNF,UBC,UCP1,VDAC1
ING1	transcription regulator	0.00835	CCNB1,CTTN,DIDO1,EPS15		tamoxifen	chemical drug	0.00858	ANG,BDNF,BRCA1,CDKN1A,CLU,CPE,CUZD1,EPHA4,ERBB4,ESR1,FADS1,GJB2,GREB1,HMGCS1,JUN,MX1,PTPRS,SCTR,SLC9A3,SREBF1,TERT,TSPAN9		ZFP57	transcription regulator	0.0035	DLK1,IGF2,IGF2R,KCNQ1OT1,SNRPN		FZD8	g-protein coupled receptor	0.000161	BMP2,BMP4,CTNNB1,FN1,GATA4,IGFBP5,TBX5,TJP1,TP53,VCAN,VIM		CTCF	transcription regulator	0.00869	IGF2,LEFTY1,MUC2,MUC6,PCDHGA10,PCDHGA4,PCDHGA7,PCDHGA9,PCDHGB1,PCDHGB2,PCDHGB3,PCDHGB5,PCDHGB7		CLIC4	ion channel	0.0013	CXCL2,IL12B,IL1B,IL6,SLC16A8		IRS1	enzyme	0.0033	ADIPOQ,ATP2A3,CIDEA,COL6A3,DBNL,DLK1,MYBL2,MYL1,PRDM16,TFF1,THRA,TNXB,UCK1		beta-estradiol	chemical - endogenous mammalian	0.000378	A4GALT,ABCB1,ABCB10,ACSM3,ADIPOQ,ADIRF,ADORA2A,AGO2,AGRN,ALCAM,ALDOA,ALOX15,ALPP,ANK1,ANKS1B,AQP1,ARID5B,ARPC4,ART3,ATP2B2,BATF,BAX,BCAT1,BCL2,BCL2L11,BMP2,CACNA1D,CACNA1G,CAST,CAV1,CBFA2T3,CCND2,CCNT2,CCR2,CDC42,CDH11,CDK11A,CFB,CHAT,CKB,CLDN4,CNN1,CNN2,COL13A1,CREBBP,CREM,CRLF1,CRYZ,CTNNB1,CTTN,CXCL12,CXCL3,CXCR4,CYP26B1,CYP2E1,CYTH3,DDC,DDR1,DHCR7,DHRS9,DLG2,DMTN,DUSP3,EDN1,EFNB2,EGFR,EHMT2,EL…							PML	transcription regulator	0.000741	ACACA,ACOX1,ADIPOQ,ANXA4,APOA1,BAX,CCNA1,CCND1,CCNE1,CFL1,CIITA,CPE,CPT1A,CPT1B,DNAJB6,EGFR,HBE1,HBZ,LEP,LIPC,LIPE,LYZ,MAF,MAP2K1,MAPK11,MCM6,NDRG1,NR3C1,PIK3CB,PRKCA,PRKCH,PSMB8,PSMB9,RSU1,RXRA,STMN1,TAP1,TAP2,TBX2,TRIO,TXN2,UCP1,UCP2
glucagon	biologic drug	0.00868	ADD3,AHNAK,KIF26A,SLC9A3,SREBF1		EIF4G2	translation regulator	0.00903	CDKN1A,JUN,PLAT		FOXA2	transcription regulator	0.0037	ABCC8,ALOX15,CNN1,DLK1,FOXA1,GATA4,GRIN3A,HCRT,HNF1A,HNF1B,ISL1,MAP1B,MLXIPL,MUC2,MUC4,MUC6,MYH11,NPTX2,ONECUT1,PCK1,PDX1,PPP1R14C,RARG,SH3PXD2A,SLC6A15,SOX17,TBX1,TBXAS1,TF,TH,THBS3,UGT2B17,UST		KMT2A	transcription regulator	0.000167	ABTB2,ADRA1B,BAHCC1,BCL2,CDKN2C,EPHB3,EYA1,FOXC2,HOXA10,HOXA13,HOXA7,HOXB4,HOXB6,HOXB8,HOXC6,HOXD3,KCNK4,KLF6,MEIS2,mir-196,PRDM16,PROM1,RGS4,SATB2,SCARB1,SMAD1,SP9,TET1,TFAP2D,TFF1,TRIB1,ZIC1		ADAM10	peptidase	0.00891	ABAT,ATP2A2,CACNA2D1,DTNA,EGFR,GRIN2A,GRIN2B,INHBA,MCHR1,NOS1,ROCK1,SHANK3,TH,TRIM9		forskolin	chemical toxicant	0.00146	ACOX1,ADAMTS16,ADCY9,ADGRA1,ADGRG1,ADORA2A,AKAP13,ALDH3A1,ALDOA,ARL6IP5,ATP6V0C,BCL2,BNIP3L,CACNA1I,CALCR,CAP2,CARD10,CCND3,CD9,CDH2,CDKN1C,CEBPE,CGREF1,CLU,CNN1,COL15A1,COL18A1,CRYAA/CRYAA2,CTBP1,CTNND1,CTTN,CXCL2,CYFIP2,CYP1B1,CYP27B1,DBH,DHCR7,DRD4,ESR1,ESR2,FN1,GALNT14,GNAL,GNAS,GPRC5C,GRIP1,GRK5,HAPLN1,HLA-DRA,HSD17B1,HSPA1A/HSPA1B,IGF1R,IGF2,IGFBP5,IL1B,IL6,ING1,INHBA,ITPR2,ITPR3,JAK3,JUN,L…		MBD1	transcription regulator	0.00349	CRYBB2,MGMT,PROM1,SNRPN,WDR46		SP1	transcription regulator	0.000441	ABCB1,ABCC8,ACSS1,ACVRL1,ADCY4,AHRR,ANK1,APOC3,ATP2A3,BAX,BCL2,CAV1,CBS/CBSL,CCND2,CHRNB4,CKB,COL7A1,CREM,CRYBB2,CXCL12,CXCL3,CXCR4,DBH,DLC1,EGFR,ELANE,F10,FLT1,GNAS,GRIA1,HDAC4,HGF,HSD17B7,IFITM3,IGF2,IL4R,IRF4,KCNQ2,KDR,KRT18,LCAT,MAZ,mir-8,MUC2,MUC4,MYBL2,MYH11,MYH7,NF1,NGFR,NOS1,NOX4,NOX5,NR5A2,OPRD1,PDE6B,PEMT,PENK,PHOX2B,PKM,POU5F1,PROM1,PTH1R,RRAS,SERPINE2,SGK1,SIGIRR,SIRT1,SLC9A3,SMAD3,SM…							decitabine	chemical drug	0.000757	ABCC8,ADCY5,AIM2,ALDH1A2,ALOX5,ANXA2,APC,BAX,BMP4,BNIP3,BTG3,CASZ1,CCNA1,CCND1,CCND3,CCR7,CD44,CD79B,CD8A,CDA,CDC73,CDH13,CDH4,CDKN1C,CFTR,CHD5,CHFR,CHI3L1,CLU,CNMD,COL1A1,COL1A2,COL6A3,COL7A1,COMT,CTNNBIP1,CXCL10,CXCR1,CYP11B1,CYP19A1,CYP1B1,DLC1,DST,EHF,EIF2AK2,ELOA2,EPHB6,ESR1,FLNC,GCK,GFRA1,GLB1,GLRB,GRIN2A,GSN,HIC1,HLA-B,HLA-E,HNF4A,HNRNPD,HSPA1A/HSPA1B,HTRA3,IFITM1,INSM2,ITGA2,KLK10,KRT15,K…
lead	chemical toxicant	0.00901	GSTM3,PGR,PPP5C		FRMD6	other	0.00903	CDKN1A,FGF1,RASSF8		propylthiouracil	chemical drug	0.00373	AGRP,ART3,CCND3,CXCL2,DLK1,IGF2,MYH11,NRP1,NSMF,PROM1,ROBO1,RXRB,SLC13A3,SLC1A2,SLC22A7,SLC2A5,SPINK1,TG,THRA,TPO,TUBA8		APP	other	0.000169	ABCG2,ABL1,ACHE,ACTG1,ACTN2,ADAP1,AKT1,ALDOA,ANKS4B,AP3B2,APLP2,ARF4,ARF5,ARL11,ARL6IP5,ATP2B2,ATP4A,ATP5F1B,AXIN1,BAX,BCL2,BCL2L11,BIK,BMP4,C1S,CAMK2D,CAPN1,CAST,CCND2,CDC42,CDH2,CDH3,CDK6,CFL1,CFL2,CFLAR,CHAT,CHRM4,CKB,CLIC1,CLTC,CLU,CMPK2,COL13A1,COL18A1,CPLX1,CPLX2,CPNE6,CRABP1,CREBBP,CRLF1,CRYM,CTNNB1,CTSD,CTTN,CXCL12,CXCL2,CXCL3,CXCR4,CYFIP1,CYFIP2,CYP26B1,DAXX,DNAJC5,DSCAML1,EDN1,EGFR,ENPP…		MYOCD	transcription regulator	0.00982	ACTN2,ATP2A2,CACNA1C,CNN1,ECM2,FBXO32,FN1,GJA5,HCN4,MYH11,MYLPF,PLA2G2A,SREBF2,VCAN		finasteride	chemical drug	0.00147	BCL2,CLU,FLT1,GABRD,IL6,KDR,PENK,TGFB1,VEGFA		Cyclin D	group	0.00406	MIR17HG,MYBL2,TFF1		ESRRG	ligand-dependent nuclear receptor	0.000447	ATP4A,GAPDH,HGF,KCNQ1,KLK1,KLK6,LPIN1,MB,mir-433,NR3C1,NRP1,PKM,TFF1							PKD1	ion channel	0.000828	ABCB4,ADCY7,ALDH8A1,AQP2,ARHGAP10,ATP1A1,BCAT1,CALCR,CAVIN1,CPEB3,CREBBP,CTNNB1,CYP8B1,DPEP1,EDIL3,EGFR,ENPP6,FAM98B,GLDN,GLI2,GLS,HGD,IL4I1,JPH2,KLKB1,KRT18,LOX,LTBP1,MCUB,mir-204,mir-8,MYSM1,NEDD9,PITX2,PKNOX2,POU2F1,PVALB,RADIL,RGS3,SETD7,SFI1,SFXN3,SLC5A10,SMURF1,ST5,STK11,SYNJ2,TBC1D4,TENM2,TNFAIP8,TNS1,TRIM15,UMOD,VWF,YY1
TNF	cytokine	0.00964	ABR,ARID5B,ATF3,BIRC5,C1QTNF12,CASP6,CCR4,CD28,CDH13,CHST11,COL3A1,CTLA4,CTSB,CTTN,CYP1A1,DSC3,EFNA1,EXT1,GFPT2,HEXA,HSPD1,HSPG2,IER2,IFIT1,IFNA1/IFNA13,IL17RD,IRAK3,LRRC8D,MAEA,MAP2K6,MGMT,mir-181,MSR1,MUC4,NUAK1,OLFML2A,OPRM1,PDE4B,PEBP4,PLK2,PPP5C,RABEP2,REL,RFTN1,SAMD4A,SCNN1G,SCUBE2,SEMA3C,SLC2A1,SLC9A3,SPSB1,SREBF1,TBC1D8,TBXAS1,TWIST2,WNT5A		HOXA13	transcription regulator	0.00978	EPHA4,KRT34,MAB21L1,WNT5A		MKNK1	kinase	0.00412	ACOT7,AGRN,CCDC114,CELF4,CPLX2,CRMP1,EEF1D,FLNB,GNAO1,KLC1,MAP1B,MAPK8IP3,NELL2,PLTP,PLXNB2,PRKAR1B,SNAP25,STXBP1,TFDP1,THRA		NANOG	transcription regulator	0.000179	ABCB1,CCND2,CCNL2,CDK6,CNOT7,DPPA5,E2F1,ESRRB,FOXD3,GATA4,GATA6,GCK,HOXB1,HOXC4,HSPA1A/HSPA1B,IGF1R,ISL1,JARID2,KDM4B,KDR,LEFTY1,MAP1B,MIXL1,MTF2,NKX2-1,NPTX1,ONECUT1,PAX6,PCDHA2,PDX1,PHKG2,POU5F1,PPM1B,PRDM14,SOX17,SOX2,TBC1D3 (includes others),TET1,TET2,TP53,UTF1,ZFHX3,ZFP42		SIRT1	transcription regulator	0.00991	ACD,ANO1,CCND3,CDH2,CMIP,CNR1,CTBP1,DDAH2,DDB1,EDEM1,ENTPD8,ESR1,EVPL,FBXO32,FN1,GLI2,GRIP1,KIF1A,LAPTM5,LY6E,MED27,MMP13,NEURL1,NLGN1,PC,PCK1,PCK2,PLEKHA6,POLR1A,PRDM16,RELB,RNF39,ROCK1,SHANK2,SIPA1L3,SIRT6,SKI,SOD2,TMPRSS4,TP73,XPC,ZNF618		DDB2	other	0.00149	E2F1,EIF2AK2,SEMA3A,SOD2,TP53,VEGFA		TFIIA	complex	0.00406	CCND2,NF1,TFF1		D-glucose	chemical - endogenous mammalian	0.000467	ABCB1,ACHE,ACSS1,ADCY5,ADIPOQ,ALDOA,APOC3,AQP1,ART3,ATP2B2,BAX,BCAT1,BCL2,BCL2L11,BMP2,CACNA1C,CACNA1D,CALD1,CAV1,CBR3,CCND2,CDT1,CFLAR,CNN1,CREM,CTNNB1,CX3CL1,CXCR4,CYBA,CYP2E1,DTNA,EDN1,ELF3,FKBP2,GAPDH,GART,GATA4,GFPT1,HGF,IGF2,ITGA8,ITPR2,ITPR3,KDR,LRP1,LY96,mir-154,MMP13,MMP17,MYH11,NEU1,NOX4,NPAS4,NR3C1,PARK7,PAX2,PAX3,PAX4,PAX6,PC,PCK2,PDX1,PFKFB3,PFKP,PKM,PPP1R14A,PRKCZ,RELB,RRM2,SGK1,SIR…							ENPP2	enzyme	0.000882	ADIPOQ,CIDEA,ENPP2,HAMP,LEP,PRDM16,SLC2A1,TNF,UCP1
MYB	transcription regulator	0.00982	BIRC5,CASP6,CBX4,CCNB1,GSTM1,MAD1L1,NMU,SOX2		PTK2B	kinase	0.00978	JUN,NEDD9,PTK2,TERT		HAND2	transcription regulator	0.00418	ACTN2,ATP2A2,CALB2,DBH,ECM2,GJA5,GLI3,HAND2,HOXD11,MSX1,PDLIM3,PLA2G2A		ESR2	ligand-dependent nuclear receptor	0.000182	A4GALT,ABLIM1,ACER1,AK7,ANK1,AP4M1,ARID5B,BCAT1,BCL2,BMP2,BMP4,CACNA1D,CAPN2,CAV1,CBFA2T3,CBS/CBSL,CCNA2,CDC42BPA,CDH2,CDKN1C,CHST15,CLDN4,CLIC5,CNN1,COL13A1,COMP,CPM,CRIM1,CRYZ,CTNNB1,CTSD,CXCL12,CYP26B1,DDB2,DHCR7,DMTN,DNAH11,EDN1,EGFR,EHMT2,ENPP2,EPHA8,ESR1,ESR2,EYA4,FGFR1,FOXA1,FOXO1,FOXQ1,GABBR2,GREB1,HAND1,HOXC6,HOXD11,HSD17B7,IGF1R,IL1B,KAZALD1,KDR,KLHL38,LAPTM5,LHCGR,LRP1B,LTBP1,ME2,MEGF1…							raloxifene	chemical drug	0.0017	ACVRL1,ADCY9,ALDH4A1,BCL2,BIK,BLNK,BMP4,CALCR,CBX6,CLU,CXCL12,CYP1B1,ENPP2,ESR1,ESR2,FLNB,GPRC5A,GREB1,HOXC4,HSPA1A/HSPA1B,IFI30,IL6,JUN,KLF6,KRT81,MAP3K11,MB,MMP13,MPPED2,NDRG1,PAX5,PCNA,PPP1R3C,PTGS2,PXDN,RAP1GAP,RFC4,RHOA,ROCK1,SMAD3,TERT		HOXA2	transcription regulator	0.00406	HOXB1,PHOX2B,SIX2		decitabine	chemical drug	0.000549	ABCB1,ABCC1,ABCC8,ABO,ADCY5,ADGRB1,AGRN,BAX,BCL2L11,CASZ1,CAV1,CCND2,CCR2,CDH11,CDH4,CDX1,CHRNB3,COL6A3,COL7A1,CXCL12,CXCL3,CXCR4,DLC1,DNAJC15,DNMT1,EVX1,FGFR3,GAD1,HAND1,HIC1,IFI27,IGFBP2,INSM2,KLK10,KRT18,LAMA3,LY96,MGMT,MIB2,mir-154,mir-17,mir-19,MMP13,MOK,NEIL1,NPTX1,NPTX2,NR3C1,NSD2,OPRD1,PABPC1,PDE9A,POU5F1,PSG6,PTPRG,PXDN,RNASE4,ROBO1,RUNX3,SGK1,SNRPN,ST14,STAG3,TERT,TFAP2A,TFAP4,TFF1,TNFR…							calcitriol	chemical drug	0.000991	ABLIM1,ADAM19,ADCY9,AGPAT5,AHR,ALB,ALDH1A2,ALOX5,ANGPT2,ANLN,ANXA2,APOA1,ATM,BAX,BCAT1,BECN1,BGLAP,BMP7,BUB1B,C3,CACNA1C,CACNA1D,CALCA,CALCB,CALCR,CASP7,CAVIN1,CCNA1,CCND1,CCND3,CCNE1,CDC6,CDK5R1,CENPH,CENPS/CENPS-CORT,CES1,COL4A1,COL4A2,COMT,CPT1A,CSF1,CXCL10,CYB5R1,CYP19A1,CYP2B6,CYP46A1,CYR61,DDAH1,DNM1L,DOK5,EDN1,EGFR,EHF,ERRFI1,ESR1,EXOSC8,F2RL1,FBN1,FCER2,GAPDH,GATA3,GATA6,GDPD5,GRK5,HOXB4,…
medroxyprogesterone acetate	chemical drug	0.00982	BIRC5,CCNB1,CYP1A1,IFNA1/IFNA13,PGR,PRC1,WNT16,WNT5A		PAX3	transcription regulator	0.0098	ATN1,CD151,CDKN1A,CLU,CNR1,CRY1,HTR6,LIPE,LRRC17,MCC,NEDD9,PCDHGC3,PTGER3,PTPN12,PTPN14,SREBF1,ST8SIA2		U73122	chemical reagent	0.00419	ATP2A2,CCND2,FN1,ITPR2,MMP13,NFATC1,NOS1,OXTR,RHOA,TLR4,VCAM1		IGF1	growth factor	0.000183	ADIPOQ,AKR1C1/AKR1C2,AKT1,BAX,BCL2,BCL2L11,BMP2,BMP4,CCNA2,CCND2,CCND3,CFLAR,CHAT,CLU,CNN1,CTNNB1,CTSD,CYBA,CYFIP2,CYP27B1,DAXX,DDX50,E2F1,EDN1,EDN2,EFNB2,EIF2AK2,EPAS1,ESR1,ESR2,ETV6,FBXO32,FGFR1,FN1,FOXA1,FOXC2,FOXO1,GAPDH,GATA2,GCK,GDNF,GHRH,GHSR,GPD2,GPER1,GRM7,HAPLN1,HGF,HMGA1,HSD17B11,ID2,IFITM3,IGF1R,IGF2,IGFBP2,IGFBP5,IL1B,IL4R,IL6,INSL3,JUN,KCNQ2,KIF1A,KLK6,LAMP1,LHCGR,MAK16,MBP,MGA,MMP1…							ICMT	enzyme	0.00173	AEBP1,ATP5F1B,CRABP1,GNAT2,GRK1,LARGE1,LMNB2,RHOA,S100A13,SLIT3,TGFBI,THBS2		BMP	group	0.00421	GATA4,ISL1,MSX1,TCF21,WT1		MESP2	transcription regulator	0.000615	FOXC2,GATA4,HAND2,PAX3,PAX9,TWIST1,TWIST2							DKK1	growth factor	0.000999	ACTA2,ANGPT2,AXIN2,BDNF,BGLAP,BMP4,CCND1,CD44,COL1A1,CTNNB1,DLG4,EPCAM,GATA3,HNF4A,IL10,KRT18,MYC,RUNX2,SPARC,TBX3,WNT11,WNT5A,WNT7A
										Stat5 dimer	complex	0.00433	BCL2,BCL6,CXCR5,EBF1,IGF2,IGFALS		NLRP12	other	0.000221	AKT1,CREBBP,CXCL12,CXCL2,CXCR4,FLT3LG,HLA-G,HLA-J,IL1B,IL6,JUN,LY96,NR3C1,PSMB8,TIRAP,TLR4,TRAF3							POU5F1	transcription regulator	0.00185	AKT1,AXIN1,BCL2,BIK,BMP4,BMPR1A,BNIP3L,BRAF,CDH2,CHST15,CIDEA,CIDEB,COBLL1,DNMT3B,DPPA5,DSP,EVPL,FARP1,FOXA1,FOXD3,FOXF1,GATA2,GATA6,GCK,GREB1,GRHL3,HOXC4,HRK,IGF1R,IGF2BP1,IL6,INHBA,ISL1,JARID2,KDM2B,KIF16B,KLK14,LEFTY1,LOXL1,mir-124,MIXL1,MTF2,MYBL2,NAIP,NCAM1,NRP1,ORAI1,PCGF6,POU5F1,PRDM14,PYCARD,RIPK2,SIRPA,SMAD1,TET1,TET2,TGFB1,TNFRSF25,TP53,TP53BP2,TP73,TRAF2,TRAF3,TWIST2,UTF1,VEGFA,WLS,WNT…		EZH2	transcription regulator	0.00442	BCL2,CCND2,DNAH2,DNMT1,FGF17,FLT1,GATA4,HOXB6,HOXB8,HOXD11,JPH3,LAMB3,mir-154,mir-431,mir-433,MSX1,NGFR,ONECUT1,OXTR,PAX7,PIP5K1C,PPP2CB,PROM1,SLC1A3,SMAD3,SOX17,TBX1		NR2F2	ligand-dependent nuclear receptor	0.000657	APOC3,EFNB2,HNF1A,HNF1B,KDR,NR2F2,NR5A2,NRP1,POU5F1,SLC9A1,TFAP2A							INHA	growth factor	0.001	ACTA2,ADAMTSL2,BAX,BCAN,BOC,CCNE1,CDK4,CNN1,COL1A2,COL6A1,CYP19A1,CYP1B1,CYP26B1,CYP51A1,CYR61,DNAH2,EGFR,EPHX1,FGFR4,FSHB,KIT,KRT18,KRT19,KRT8,LHCGR,LTBP1,MYC,MYH11,MYO18A,PIK3CD,SGK1,TJP1,TP53INP1,TUBE1,WISP1
										NEAT1	other	0.00434	ADARB2,SH3PXD2A,TSHZ2		SETDB1	enzyme	0.00023	CADM2,CBLB,CNTN4,CSMD1,GPM6A,GRID2,GRIN2A,GRIN2B,ID2,IL15,MCPH1,MMP13,PIK3C2G,PTPRZ1,TP53BP2,ZNF420							dopamine	chemical - endogenous mammalian	0.00197	ASIC2,BCL2,CACNA2D3,CNR1,DRD4,FOLR1,GABBR1,GABRB1,GABRD,GPR68,GRIK2,GRIN1,GRM4,GRM7,HRH3,IGF1R,IL6,JUN,KCNAB3,KCNK1,KCNK6,MCHR1,NFATC1,NPR3,OPRK1,PENK,SLC1A3,TH		PCGF2	transcription regulator	0.00455	CCND2,GATA4,HOXB1,HOXB8,MSX1,SMAD3		estrogen receptor	group	0.000734	ADIPOQ,AGO2,ANXA9,BAX,BCL2,CALB2,CALD1,CAV1,CCND2,CDH11,CDH4,CLDN4,COL13A1,COL4A2,COL5A1,COL7A1,CXCL12,CXCR4,DNMT1,EDN1,EGFR,FGFR3,GAL,JPH3,KRT18,mir-8,MMP15,MMP17,NT5E,OXTR,PCDH1,PCDH20,PCDH7,PCDHA5,SMAD3,TERT,TFF1,VIM,WNT3							plicamycin	chemical drug	0.001	ABCB8,ADAMTS4,AFAP1L1,AHR,AKT2,CACNA2D3,CACNG2,CCL2,COL1A1,COL1A2,CYP19A1,EGFR,GFRA2,GJB2,GLTP,HDAC4,IER5,MAPK11,MET,MIF,MUC2,MUC5B,NAPA,OLFM1,PRDM1,PRKCD,PROM1,ROR1,SIRT1,SOCS3,TESC,TP73,UBC,VWF,WNT9A
										MPP5	kinase	0.00434	MAG,PARD3,PMP22		camptothecin	chemical drug	0.000246	ABCB1,ABCC2,AEN,ALDOA,APBB2,API5,ARHGDIA,ARHGEF1,BAX,BCL11A,BCL2,BDKRB1,BNIP3L,C10orf76,CABIN1,CAMK2B,CARD8,CAST,CD200,CD47,CD48,CDK6,CFLAR,CIDEA,CSNK1G2,CTNND1,CXCL2,CXCL3,CXCR5,DDB2,DDX39B,DNAH17,E2F1,EDN1,EGFR,FES,FKBP3,FLT1,FNDC3A,FOXN3,FOXO1,FSCN1,FUT8,FXN,GAPDH,GNG7,GPI,GPNMB,GPR107,GRK5,GSE1,H2AFJ,HLA-G,HPS5,HRK,IL15RA,IL1B,IL6,INPP4A,IRF1,ITGA7,ITSN1,JUN,KLHL21,LAT,LDLRAD4,LHX6,LPIN1,LRRC…							SPDEF	transcription regulator	0.00214	CDH11,CDH2,COL4A1,COL4A2,COL5A1,COL6A3,CYFIP1,EGFR,FGFR1,FOXJ1,ITGA6,PTPRF,SDC2,SERPINB5,SFTPA1,SMAD1,SMAD3,SQSTM1,TGFB1,WNT5A		RNF2	transcription regulator	0.00467	CCND2,GATA4,HOXB1,HOXB4,HOXB6,HOXB8,MSX1,POU5F1		bevacizumab	biologic drug	0.000741	CXCL12,CXCR4,EGFR,KDR,NRP1							CALCA	other	0.00106	ADD3,AHNAK,AKAP13,ALB,AQP2,CALCA,CALCB,CALCR,CARD14,CCL2,CD44,CD86,CGNL1,CTNNB1,CYBA,EDN1,FLT1,GFAP,LIMA1,PHLDB2,PLXDC2,RUNX2,SLC12A1,SLC43A2,SLC9A3,SPI1,ST14,TACR1,TJP2,TNF,TNS1,UCP1
										GRM3	g-protein coupled receptor	0.00434	GRIN2A,SLC1A2,SLC1A3		metribolone	chemical reagent	0.000269	ACLY,ACSL3,ACTN2,BAX,BCL2,CCNA2,CENPN,CLU,CTBP1-AS2,CXCR4,CYB561,DDC,EIF5,ELK4,ETV1,FGFRL1,FOXO1,GFPT1,GRIP1,HNRNPDL,IGF1R,IGFBP5,IL6,ITGA6,ITGB4,JPT1,KLK1,KRT18,let-7,mir-17,mir-19,NCAPD3,NCOA2,NDRG1,NDUFV3,NEDD4L,NKX3-1,PAX2,PDE4D,PPIB,RIMS2,RXRB,SCAP,SMAD3,SPESP1,SPON2,SREBF2,STEAP2,SVIL,TACC2,TBL1XR1,THBS1,TIMP2,TP53,TPD52,TRIM36,TRPS1,TSC2,TWIST1,TXNIP,UGT2B15,VCAN,VEGFA,WIPI1,ZNF121							geldanamycin	chemical - endogenous non-mammalian	0.00214	AGO1,AGO2,ARRDC5,BCL2,CELF2,CHUK,CIITA,CLU,COX18,DBH,EGFR,FGFR1,GNAO1,HLA-DRA,HSPA1A/HSPA1B,IFIT2,IRF1,IRF5,JUN,KCNA5,KLK5,MAP3K11,MOK,NTN1,PCDH1,PDPK1,PTGS2,RPS6KA2,SCN2B,STIMATE,TAP1,TH,TP53,TPMT,TPPP,TRAF2		SHH	peptidase	0.00559	BCL2,CCND2,DAAM1,EBF1,FOXF1,GATA4,HAND2,HOXA13,HOXD11,MSX1,NR2F2,PAX2,PAX9,PDX1,TBX1,TFDP1		ASF1A	other	0.000741	PAX6,POU5F1,SOX17,SOX2,VCAM1							FEV	transcription regulator	0.00116	ANXA2,CALCR,EFNA5,EN1,ENKUR,FBXO18,GABPB1,GPR176,GRIA4,HTRA1,KCNJ16,KCTD20,NFIA,NFIX,NMNAT2,NR3C1,NTN1,PYGB,RNF2,SATB1,SLC1A3,SLC25A36,SOX14,SST,TACR1,TCF7L2,TPH2,TRPC7,TRPV2,VTN
										ILF2	transcription regulator	0.00434	EGFR,ILF3,mir-7		MGEA5	enzyme	0.000295	ABLIM1,ACAD10,ACSS1,ACTG1,ADAM19,ADAMTS17,ADAP1,ADGRL2,ADIPOQ,AIFM2,AKT1S1,APOBEC3G,ARPC4,BAX,BCL2,BRAF,C3AR1,CACNA2D3,CAMK1D,CAPN1,CAV1,CD47,CD48,CDCA7L,CDK10,CDK6,CDKN2C,CELSR1,CNN1,CNOT3,CRABP1,CREB3L2,CREB5,CTNNB1,CXCL16,CYFIP2,CYP4F11,CYP4V2,DAGLB,DHCR7,DST,EFNB2,ELF1,EPHA4,EPHB3,FERMT2,FGF17,FGF18,FGFR1,FGFR4,FLNB,FN1,FSCN1,FZD6,GAA,GAS1,GLI3,GPER1,GRIN3A,GTF2F2,GTF2IRD1,HIPK2,HK3,HSD17B1,H…							tamoxifen	chemical drug	0.00233	ABCG2,ACOX1,AQP1,ATP5F1B,BCL2,BMP4,CCNA2,CDH11,CDH2,CDK6,CLU,CRYZ,CTSD,CXCL12,DCC,DLK1,DNMT3B,EGFR,ESR1,ESR2,FLOT1,GCK,GPER1,GREB1,IGF2,IL6,IRF1,JUN,LIF,MTO1,MX1,NOS1,OXTR,PCNA,PDZK1,PEMT,POU5F1,PTGS2,PTPRS,RB1,RERG,SAMD11,SCTR,SCUBE2,SDC3,SDS,SLC1A2,SLC5A3,SLC9A3,SMAD3,SOD2,SQSTM1,SYNE1,TERT,TFF1,TLR4,TP53,TSPAN9,VEGFA,WIPI1		NEUROG3	transcription regulator	0.00564	ABCC8,DLL1,EBF1,IGF2R,ISL1,NEUROG3,NHLH1,PDX1,ROBO1		ERBB2	kinase	0.000752	ABL1,ADAM19,ADAM8,ALOX15,ANG,BCL2,CAPN15,CBFA2T3,CCND2,CDC42,CDCA7L,CDCP1,CDH11,CDT1,CLDN4,COL18A1,COL5A1,COL6A3,COL7A1,CTNNB1,CXCL12,CXCL3,CYB561,DAAM1,DDX10,DLL1,DNAJB6,E2F8,EDN1,EDN2,EGFR,ELF2,ELF3,FBLN2,FEN1,FGF7,FHIT,FLT1,FOXA1,FOXO1,FRRS1,FSTL1,FZD4,GART,GBE1,GLO1,ID2,IGF2,IGF2R,ITPR2,JAG2,JAK1,KDR,LPCAT1,MACF1,MCM7,MKNK2,MMP13,MYBL2,MYO10,NOTCH4,NOX4,NPC2,NPTX2,NRP1,PCDHGA12,PCK2,PENK,PFKF…							BCL6	transcription regulator	0.00119	ADCY9,ALCAM,BAX,BCL2A1,BLNK,CCL2,CCND1,CCR7,CD44,CD79B,CHEK1,CIITA,CLEC10A,COL1A1,CSF1,CXCL10,CXCR5,DUSP6,EPB41L2,FCER2,FCRL1,GABARAPL1,GABPB1,GATA3,GLI2,HERC5,HNRNPLL,IL10,IL21R,IL2RB,IL6R,IRF4,IRF8,JMY,KLHL23/PHOSPHO2-KLHL23,LITAF,LPIN1,LPP,MAF,MAPK6,MED24,MYC,NFATC1,PDIA2,PFDN4,PHF20,PIK3CG,PLA2G2A,PRDM1,PTPRO,RAD50,SCP2,SH3D19,SH3PXD2B,SMC3,SOCS2,SOCS3,SOX5,TACSTD2,TBPL1,TNF,TRIM2
										FANCC	other	0.00496	CAMK2B,FGFR1,FZD6,HHEX,HNF1B,MAP1B,MTUS2,MX1,MYL1,MYOF,MYRF,NR3C1,PTX3,TBC1D9,WWTR1		RNF2	transcription regulator	0.000304	CCND2,CLVS2,GATA4,GATA6,HAND1,HNF4A,HOXA10,HOXA7,HOXB1,HOXB4,HOXB6,HOXB8,HOXC5,HOXC6,LBX2,MCC,MSX1,PAX3,PHC1,POU5F1,REC8,SMC1B,TP53,WNT1							SETDB1	enzyme	0.00235	CBLB,CSMD1,GPM6A,GRIN2A,GRIN2B,IL15,MCPH1,MMP13,PIK3C2G,PTPRZ1,TP53BP2,ZNF420		MESP2	transcription regulator	0.00565	GATA4,HAND2,PAX9,TWIST2		L-dopa	chemical - endogenous mammalian	0.000858	ABCB8,ADGRB2,ADORA2A,AJAP1,APBA2,ARAP1,ARG2,ASPSCR1,ATP2A3,BAX,BCL2,CACNA1H,CACNA2D3,CASZ1,CBR3,CD200,CHAT,CHST8,CNIH3,CRTC1,CRYM,CXCL12,CYLD,DAAM1,DLG2,DLK1,DMTN,FAAP100,FAM189A1,FBLN2,FOXO1,GABRB3,GAPDH,GAS7,GDNF,GNAS,GPR39,GRID2,IGFBP2,INSC,JPH3,KDM4B,LAPTM5,LMTK2,LPP,LTBP1,LYAR,MAK16,MBNL2,MBP,MYO1B,NGEF,NPAS4,NPC2,NPTX2,NT5E,OMA1,P2RY6,PARD6A,PCDHGB4,PENK,PFKP,PIEZO2,PIK3CG,PRPF18,RAMP1,RGS1…							AGT	growth factor	0.00122	ACE,ACTA2,ADAM12,ADD3,ADIPOQ,ADM,AGTR1,ALOX12,ANGPT2,AQP2,ARID1B,ATP1A1,AVP,BAX,BDNF,BECN1,BOK,CACNA1C,CCL2,CCND1,CCND3,CCNE1,CCR7,CD44,CD86,CDH13,CDK4,COL11A2,COL1A1,COL1A2,COL4A1,COL6A1,CREB5,CTF1,CXCL10,CYBA,CYP11B1,CYP19A1,CYTH3,DCUN1D3,EDN1,EGFR,ELMSAN1,ENG,ERRFI1,ETS1,FLT1,GABBR1,GABRB3,GAP43,GAS2,GCH1,GFPT1,GRIN1,GRK5,GSS,GSTM5,HSD3B2,HSPA1A/HSPA1B,HSPG2,IGF1R,ITGA2,ITGB3,ITGB5,ITPKB,KL,LE…
										SOX2	transcription regulator	0.00512	AXIN1,BMP4,BMPR1A,CHST15,DNMT1,DNMT3B,DPPA5,DSP,EGFR,ELF1,EVPL,FLT1,FOXD3,FOXF1,GATA2,GATA3,GATA4,GLI2,GLI3,GRHL3,HOXB1,HOXC4,INHBA,ISL1,JARID2,KDR,KLK14,L3MBTL3,LEFTY1,mir-17,MIXL1,NOTCH4,NRP1,ONECUT1,PAX2,PDX1,POU5F1,PRDM14,PRKCH,PROM1,SMAD1,SOX17,TET2,TF,TUBB3,TWIST2,TXNRD1,WLS,WNT3,ZFHX3		mir-148	microrna	0.000313	ALCAM,BCL2,BCL2L11,DNMT1,DNMT3B,IGF1R,IKZF1,MMP15,PKM,ROCK1,RUNX3							nitrate	chemical - endogenous mammalian	0.00235	MPO,PRDX3,SOD2,TG		sethoxydim	chemical toxicant	0.00566	BCL2,HDAC4		LHX8	transcription regulator	0.000889	CHAT,ISL1,SLC18A3							EOMES	transcription regulator	0.00125	ACTA2,ACTC1,ADCYAP1,ADM,ALCAM,APLNR,BHLHE22,CAP2,CDH8,CEMIP,COL6A3,DUSP14,FRZB,GNAL,GRP,IL2RB,ITGA2,KCNQ3,LHX1,LHX9,MEOX1,MIXL1,NAV2,NXPH4,PDGFRA,PDPN,PLXNA4,PMP22,PRDM1,PREX1,PRF1,ROBO2,SATB2,SV2B,TBR1,ZNF521
										SP1	transcription regulator	0.00565	ABCC8,ACSS1,ADRA1B,AHRR,ANK1,ATP2A2,ATP2A3,B4GALT5,BCL2,BMP4,BNIP3L,CBS/CBSL,CCND2,CCND3,CDH2,CHRNB4,CPLX1,CRYBB2,CXCL3,DBH,DLC1,DNMT3A,EGFR,EIF2AK2,ELANE,ESR1,F10,FES,FGFR1,FLT1,FN1,GNAS,GRIN1,HDAC4,HMGA1,IGF2,IL15,IL4R,JAM2,KDR,KRT81,MAZ,MUC2,MUC4,MYBL2,MYH11,NDRG1,NF1,NGFR,NOS1,NOX4,NOX5,OPRD1,PCK1,PDE6B,PDGFRB,PHOX2B,POU5F1,PRKAR2B,PROM1,RASGRP2,SCTR,SERPINE2,SGK1,SH3GL1,SIGIRR,SLC7A1,SLC9A3,…		PGR	ligand-dependent nuclear receptor	0.000324	ABCG2,ACOX1,ADARB1,AKAP13,ALDH1A3,ALOX15,AMD1,BCL6,CALD1,CAPN2,CCND3,CDC42BPA,CDH12,CDKN1C,CKAP4,COMT,CREB3L2,CTDSPL,CTSD,DDC,DST,EDN1,EGFR,EP400,EPAS1,ESR1,FN1,FOXO1,GAL,GATA3,GPER1,GPR160,GPRC5A,GREB1,HPCAL1,HSD17B1,IFI27,IGFBP5,IL12B,ITGA6,ITGB4,KCNG1,KCNK1,KLF11,KRT18,LDLRAD4,MAD2L1,MATK,MVP,MYO10,NDRG1,NOP16,OCEL1,PCDH1,PCDHGC3,PCNA,PDGFA,PFKFB3,PFKP,PISD,POSTN,PPIF,PRKCH,PTGS2,PTP4A1,RASGRP…							SSBP1	other	0.00235	FGA,HLA-DRA,TGFB1,TSHR		THAP11	transcription regulator	0.00566	GATA4,POU5F1		PLK1	kinase	0.000923	BAX,BMI1,CFLAR,CTNNB1,mir-8,PIN1,TERT							NKX2-1	transcription regulator	0.00127	ADCYAP1,AQP1,BCL2A1,BTG3,CCKAR,CHIA,CLU,CNMD,CTNNB1,CYGB,DIO2,EDIL3,EMP2,ENPP2,EPHB1,FARSB,FGFR4,GRHL2,IGFBP6,LCK,LMO3,LRP2,LSP1,LYZ,MAPT,MATN4,MREG,MTUS1,MYBPH,MYH11,NECTIN3,PARD6B,PCDHA4,PDGFRA,PDPN,PGLYRP1,PON1,RAG1,REG3G,RET,RNASE4,ROR1,SATB1,SCARA3,SLC34A2,TG,THBS1,THY1,TMEM37,TPO,UGT8,WNT11,WNT4,WNT5B
										CDX2	transcription regulator	0.00572	BCL2,CD9,FUT2,GLI2,HNF1B,HOXA3,HOXB1,HOXB4,HOXB8,ITGB4,LAMC2,LAMP1,MUC2,MUC4,NR2F2,PARD3,PARD6A,POU5F1,SH3PXD2A,SOX17,TCF7L2,UGT1A7 (includes others),USP12		SOX3	transcription regulator	0.000336	AXIN1,BMPER,BMPR1A,CHST15,COBLL1,CTNNB1,DLL1,DSP,EVX1,FARP1,FOXF1,FRZB,GREB1,HAND1,INHBA,KIF16B,LMX1B,NRP1,SMAD1,SOX17,SOX2,TWIST2,TWSG1,TXNRD1,VEGFA,WLS,WNT3,WNT5A,WNT8B							JV-1-65 hGHRH(1-29)NH2	chemical reagent	0.00235	EGFR,IGF1R,IGF2,TP53		CACNA1D	ion channel	0.00566	CACNA1C,RYR2		TGFBR2	kinase	0.000939	ACSL3,AP3S1,CHRNB4,CTNNB1,FGF6,FGF7,GAL,GGA3,GJB6,GLI2,HGF,ITGAE,KDR,KRT18,MAN2B2,MCF2L2,MMP13,MUC2,NRP1,PAX9,PDPN,PLAGL1,PTH1R,RBMS3,SLC12A4,SMAD3,SMAD7,TGIF1,TNFRSF12A,TTC22,TXNIP,ZNF354A							HIC1	transcription regulator	0.0013	ABHD3,ACTA2,AHNAK2,AMIGO2,ANO2,BBOF1,CCND1,CDKN1C,CYP7B1,EPHA2,ITPR1,LIF,MCAM,NOV,PLEC,RIN2,SFXN3,SIRT1,SMPDL3A,SRGN,TMEM62,TNFAIP8,TNS3
										SETDB1	enzyme	0.00591	CADM2,CBLB,GRIN2A,GRIN2B,IL15,MMP13,PIK3C2G,TP53BP2,ZNF420		FOS	transcription regulator	0.000339	ABCB1,ABCC1,ACOX1,ACTG1,ADAM12,ADD2,ALDH1A3,ALPP,ANK3,ANKRD2,APLP2,ARID3A,ASAP1,BCL2L11,C3AR1,CADM1,CAMK2D,CAPN2,CAST,CASZ1,CCNA2,CELF2,CFLAR,CHODL,CLU,CMTM4,COBLL1,COL18A1,CPSF1,CRABP1,CREBBP,CTNND1,CXCL16,DBH,DNMT1,DOCK1,EDN1,ESM1,EVX1,FBN1,FGA,FLRT2,FMN1,FN1,FOXA1,FRZB,FSTL1,FZD6,GAK,GAS1,GATA4,GJB6,GPER1,GREB1,GRIK2,IGFBP5,IL12B,IL6,ITGA6,ITGB4,JUN,KIRREL3,KLF6,LAMA3,LARGE1,LTBP1,LY6K,MAFK,MG…							NADPH	chemical - endogenous mammalian	0.00235	CACNA1C,PTGS2,TP53,TP73		UBE2L3	enzyme	0.00566	NR3C1,TFF1		FOS	transcription regulator	0.000976	ABCB1,ABCC1,ALDH1A3,ALPP,ANKRD2,ARID3A,BCL2L11,C3AR1,CAMK2D,CAPN2,CAST,CASZ1,CFLAR,CHODL,COL18A1,CPSF1,CREBBP,CXCL16,DBH,DNMT1,DOCK1,EDN1,ESM1,EVX1,FLRT2,FMN1,FOXA1,FRZB,FSTL1,GAK,GAS1,GATA4,GJB6,GRIK2,IL12B,ITGB4,LAMA3,LTBP1,MGST1,MMP13,MSLN,NAT6,NFATC1,NOTCH4,NPTX1,NPTX2,NR3C1,NR5A2,OXTR,PCDHGC3,PDE6B,PDPN,PENK,PLAGL1,PLD1,PTH1R,PTP4A1,PTPN12,PTPRD,RAB11FIP1,RBP1,RNH1,SDK1,SERPINE2,SLURP1,SMAD7…							SMARCA4	transcription regulator	0.00138	ABHD2,ABLIM3,ACE,ACTA2,ADIPOQ,AHNAK,AHR,AIM2,ALB,ANGPTL2,ANO1,APOA1,AZGP1,BAMBI,BCL2A1,BGLAP,BIN1,BMP4,C19orf33,C2CD6,CALB2,CARD17,CASP1,CCL2,CCND1,CD44,CDC6,CIITA,CLCA3P,CNP,COL1A1,COL7A1,CPM,CRYBG1,CSF1,CSNK1G2,CUL4A,CXCR5,DGKG,DUSP6,DYNC1H1,EBF1,EHF,ENTPD3,EPHA1,EPHA4,ESPNL,ETS2,FABP6,FBLIM1,FOSL2,FUT1,GAPDH,GCLC,GPR158,GPR6,GULP1,HBE1,HBG1,HCN1,HCP5,HDAC4,HLA-B,HLA-E,HLA-J,HLA-L,HMGA2,HNF4A,I…
										HSP90AB1	enzyme	0.00593	ABCC1,CFLAR,ESR1,NOX5,POU5F1,STIP1,WT1		forskolin	chemical toxicant	0.000342	ACOX1,ADAMTS16,ADCY9,ADGRA1,ADGRG1,ADIPOQ,ADORA2A,AKAP13,ALDH3A1,ALDOA,ALKAL2,ARL6IP5,ATP6V0C,BCL2,BCL2L11,BNIP3L,CABIN1,CACNA1I,CALCR,CAP2,CARD10,CCND2,CCND3,CD200,CD9,CDH2,CDKN1C,CEBPE,CERK,CGREF1,CHRNB4,CLU,CNN1,COL15A1,COL18A1,CREM,CRYAA/CRYAA2,CTBP1,CTNND1,CTTN,CXCL2,CXCL3,CXCR4,CYFIP2,CYP1B1,CYP27B1,DBH,DHCR7,DRD4,DUOX2,EDN1,ESM1,ESR1,ESR2,FN1,FOXO1,GAL,GALNT14,GATA4,GNAL,GNAS,GPRC5C,GRIA1,…							SRSF3	other	0.00239	BCL2,CCND3,E2F1,HIPK2,JUN,TP53,VEGFA		SJN 2511	chemical reagent	0.00566	LRRC32,SOX17		GATA6	transcription regulator	0.00103	ABCB1,ALOX15,ASPA,CAV1,CLEC10A,COL4A2,DLK1,EDN1,ESRRB,EVPL,FOXA1,FOXD3,GATA4,GRHL3,HNF1B,KLK14,LEFTY1,LTBP1,MYH11,MYH7,NFIA,NR5A2,PAX2,PIK3C2G,POU5F1,PPP1R14A,SFTPA1,SLC9A3,SOX17,SOX2,ZIC2,ZSCAN10							FOXA2	transcription regulator	0.00143	ABCA3,ABCB4,ABCC8,ACTA2,ACTC1,ALB,ALDOB,ALOX5,APOA1,C3,CCL24,CCND1,CD55,CHI3L1,CNN1,CPT1A,DLK1,EN1,EPCAM,EPHX1,FOXA3,GCK,GFRA4,GSTM3,HNF4A,ISL1,KCNJ11,LHX1,LIPE,LYZ,MLXIPL,MTUS1,MUC2,MUC4,MUC5B,MUC6,MYH11,NEUROG2,NR5A2,ONECUT1,PDX1,PON1,PTGDS,RARA,RARB,RARG,RORA,SOD3,SOX14,SST,ST18,TF,TH,UCP2,UST,WNT5A,WNT7A
										SHH	peptidase	0.0062	BCL2,BMP4,CCND2,DAAM1,EBF1,EGFR,FN1,FOXA1,FOXF1,GATA2,GATA4,GLI2,GPC1,HAND2,HMGA1,HOXA13,HOXD11,IGF2,MSX1,NR2F2,PAX2,PAX9,PDX1,PMP22,SMAD1,SRM,TBX1,TFDP1,TH,TUBB3		choline	chemical - endogenous mammalian	0.000354	CYP2E1,DNMT1,DNMT3A,FLT1,IGF2,MBD2,MTTP,MYH7,OXTR,PCYT1A,PEMT,PTGS2,PTK2B,RBP4,SLC5A7,TP53							beta-1,3-glucan	chemical drug	0.00239	FGF1,IL12B,IL6,PDGFA,PDGFB,TGFB1,VEGFA		voltage-gated calcium channel	complex	0.00589	CCND2,ITPR2,ITPR3		PHOX2B	transcription regulator	0.00109	DBH,HAND1,PHOX2B,TH							mir-30	microrna	0.00144	ADAM12,ARID5B,BAX,BECN1,ITGA2,ITGB3,LHX9,MYH7,NEDD4L,PRDM1,RUNX2,SKP2,SMAD1,TNF,UGT8
										SIRT1	transcription regulator	0.00653	ACD,ADIPOQ,AGTRAP,ANO1,CCND2,CCND3,CDH2,CFLAR,CMIP,CMPK2,CNR1,CTBP1,DDAH2,DDB1,EDEM1,ENTPD8,ESR1,EVPL,FBXO32,FGFR3,FN1,GATA4,GLI2,GRIP1,KALRN,KIF1A,LAPTM5,LY6E,MED27,MMP13,NELL2,NEURL1,NF1,NLGN1,PC,PCK1,PCK2,PLEKHA6,POLR1A,POU5F1,PRDM16,RELB,RNF39,ROCK1,SHANK2,SIPA1L3,SIRT6,SKI,SOD2,TERT,TMPRSS4,TP73,XPC,ZNF618		INHA	growth factor	0.000358	ADAMTSL2,BAX,BCL2,CCND2,CFLAR,CNN1,COL4A3BP,COMP,CYP1B1,CYP26B1,DHX32,DNAH2,E2F1,EGFR,F11R,FGFR1,FGFR4,GJC1,HSD17B11,INHBA,ITGA9,JAM2,KIF24,KRT18,LHCGR,LTBP1,MYH11,PCDH7,PIK3CD,PTGS2,PTX3,SFRP4,SGK1,SMAD7,TJP1,WISP1							TGFB1	growth factor	0.00246	ABCC2,ABCF1,ABCG2,ABL1,ACLY,ACSS1,ACVRL1,ADAM12,ADAMTS2,ADCY9,ADGRA1,ADGRB1,AKT1,ALOX15,ALOX5,AMD1,AMOTL2,AQP1,ARF4,ATG14,BARD1,BCL2,BCL6,BMP4,BNIP3L,BUD31,C1S,CADM1,CALB2,CALCA,CALCR,CAPN15,CBFA2T3,CBFB,CCNA2,CCND3,CDC7,CDH11,CDH2,CDHR2,CDKN1C,CDKN2C,CDT1,CEACAM5,CELF2,CELSR2,CFL1,CHD4,CHMP7,CHST8,CIITA,CLU,CNIH1,CNN1,CNN2,COL18A1,COL4A1,COL4A2,COL5A1,COL6A3,COMP,CORO1C,COTL1,CRIP2,CSPG4,CTCF,CT…		C8	complex	0.00589	CFLAR,CXCL3,VCAM1		alpha-ketoisocaproic acid	chemical - endogenous mammalian	0.00109	ATP2B2,ITPR2,ITPR3,SLC8A1							progesterone	chemical - endogenous mammalian	0.00146	ABCB4,ACAT1,ACE,ACOT7,ACOX1,ACTA2,ADARB1,ADCYAP1,ADIPOQ,ADM,AGTR1,ALDH1A2,AMPD3,AQP1,ARNTL,ART3,ASGR2,B3GALNT1,BAX,BCAT1,BDNF,C3,CALCB,CCL2,CCND1,CCND3,CCNE1,CD86,CES1,CFTR,CHAT,CNDP2,CNR1,COL15A1,COMT,CREB3L2,CRH,CSF1,CTDSPL,CXCL10,CYP11B1,CYP19A1,CYP1B1,CYP2B6,CYP2F1,DDIT3,DLC1,DPP4,ECE2,EGF,EGFR,ELOVL2,ENG,ENPP2,EP400,ERRFI1,ESR1,F2RL1,FLT1,GABARAPL1,GAP43,GATA2,GCH1,GFAP,GJB2,HLA-DQB1,HLA-G,H…
										FN1	enzyme	0.00666	AHCY,APLP2,BCAT1,BCL2,BNIP3L,CAPN2,CDH2,CHRNB4,CTBP1,CXCL2,CXCL3,EGFR,EPB41L1,FERMT2,FN1,GFRA2,GSK3A,IGF2BP3,IL7,ITGAE,KCNH2,LAMP1,MMP13,MUC2,POU5F1,PPP6R2,RRAGD,SLC9A1,SMARCA4,TFF1,USP13,VAV2,VPS4A,ZBTB7A		PDZK1	transporter	0.000374	AQP1,RAPSN,SCARB1,SLC22A12,SLC26A6,SLC34A3							PROC	peptidase	0.00247	CLU,CXCL2,F2,IL12B,IL1B,IL6,MOK,MPO,PCNA,PLA2G2A,THBS1,TJP1,TLR4,TNFAIP3,TP53		ASF1A	other	0.00589	POU5F1,SOX17,VCAM1		MIR17HG	other	0.00112	BCL2L11,CELSR1,COL5A1,CYLD,DLL1,FZD4,HDAC4,HNF1B,HOXB4,HSPG2,LRP1,LTBP1,NCOR2,PIAS4,PITX1,PKD1,PTPRK,SKI,SMOC1,TGIF1,TNKS,TWSG1,ZNRF3							HEY2	transcription regulator	0.00156	ACTA2,BGLAP,CACNA1C,CNN1,GATA6,GJA5,MYH11,MYH6,MYH7,MYL7,SCN5A,SLC6A3,SMTN,TBX5
										E. coli serotype 0127B8 lipopolysaccharide	chemical - endogenous non-mammalian	0.007	ACSS1,ADGRA1,ADIPOQ,ALDH1L1,CALB2,CELSR2,CXCL16,CXCL2,EDEM1,GJA5,GNAO1,GPER1,GPR19,IL15,IL17D,IL7,LAMC2,LIF,MAP2K1,P2RY6,PCK1,PCK2,PTX3,S1PR3,SLC16A9,SLC1A2,SLC52A2,SLC6A1,SMAD3,SOD2,TLR4		HTT	transcription regulator	0.000393	ABCC10,ACTN2,ADAMTS2,ADCY5,ADORA2A,AGRN,AKT1,ALDOA,AMD1,AQP1,ARPP19,ATP1A1,ATP2A2,ATP2B2,ATP5F1B,BAIAP2,BCL2,BCL2L11,BCL6,CACNA2D3,CAMK2B,CAST,CD9,CDH11,CDH8,CHAT,CHUK,CIT,CNR1,CNR2,COL18A1,COL4A1,COL4A2,COL6A3,COX4I1,CPLX2,CPNE5,CREBBP,CSNK1E,CTNNB1,CTSD,CTTN,CX3CL1,CXCR5,CYFIP2,DBNL,DDX50,DHCR7,DLL1,DRD4,EBF1,ENPP2,ESRRB,ETV1,FBXW7,FGF1,FGFR1,FN1,FOLR1,GABRD,GAD1,GAPDH,GAS7,GHRH,GJC1,GLO1,GNAL,…							CTNNB1	transcription regulator	0.00249	AGRN,AKAP13,ALDH1A2,BCL2,BMP4,CACNA1G,CADM1,CAPZB,CCNA2,CDH11,CDH2,CELSR1,CLU,CNN2,CNR1,COL4A1,COL4A2,CTNNA2,CXCL12,CXCL2,CYFIP2,CYP1B1,DBH,DDX17,DDX50,EGFR,EHD1,ELMO1,EMX2,ENPP2,EPHB2,ESR2,ETV1,FEN1,FGD2,FGF18,FN1,FOXQ1,FSTL3,FUT2,GATA2,GATA3,GET4,GIPC1,GLI2,GNA12,GNAO1,GRAMD4,GRIK1,HAPLN1,HDGF,HHEX,HNF1A,HNF4A,HP1BP3,HTRA1,IGF2,IGF2BP1,IGFBP2,IGFBP5,IL1B,IL9,ILF3,ISL1,ITGA6,ITGB2,ITSN1,JAM2,JUN…		C9	other	0.00589	CFLAR,CXCL3,VCAM1		KMT2A	transcription regulator	0.00121	ABTB2,BAHCC1,BCL2,EPHB3,EYA1,FOXC2,HOXA13,HOXB4,HOXB6,HOXB8,HOXD3,mir-196,PRDM16,PROM1,SATB2,SP9,TFF1,ZIC1							cholecalciferol	chemical - endogenous mammalian	0.00158	ALOX5,ANKRD22,ANXA2,BDNF,BECN1,BGLAP,CALCR,CCL2,CD209,CD38,CD86,CDA,COL1A1,CSF1,CXCL10,EDN1,EGFR,F13A1,FABP6,GAS7,GHRL,IL10,ITGB2,KIT,LRRC25,MYH6,NFYA,NR0B2,PDGFRA,PIP5K1B,PVALB,RARA,RB1,RUNX2,RUNX3,SLC26A11,TNF,TREML2
										NEUROG1	transcription regulator	0.0071	C1S,CCND2,CFH,DSP,FAM198B,FN1,INHBA,LRIG1,MEST,PXDN,RHOA,SERPINF1,SLC43A3,SPOCK1		SUZ12	enzyme	0.000402	ABL2,ATP2A2,CALB2,CBX6,CNR1,DAB2IP,DMRTA2,DNAJB6,EIF4G3,EVX1,FBXO32,FGF17,FOXA1,GATA4,GATA6,GRIK2,HAND1,HAND2,HNF4A,HOXA10,HOXB6,HOXB8,HSD17B11,ILF3,IVNS1ABP,JAM2,LAMB3,LAMC2,MAP7D1,PAX3,PAX6,PAX7,PCDH20,POU2F3,POU5F1,PPP2R2B,RAN,RBMS1,SMARCA4,SOX17,TGFB1,TNFAIP2,TNFRSF1B,VTA1,WNT1							PLAG1	transcription regulator	0.00251	AKAP8L,AQP1,BCL2,CDKN1C,COL9A3,CREB3L1,CRIP2,CRLF1,IGF2,KCNJ4,MYRF,NFATC1,PLEC,ROM1,TNNT3,TSPAN4,VEGFA		EYA1	phosphatase	0.00589	GCM2,SIX2,WT1		haloperidol	chemical drug	0.00121	ADORA2A,AXIN1,BAX,BCL2,CACNA1D,CTNNB1,DPP6,DRD4,GRIA1,HSPG2,NGFR,PENK,PPP1R9B,SHANK1,SLC18A3,SLC5A7,TH,TSPOAP1							SOX2	transcription regulator	0.00169	AHR,ALB,APC,APH1B,ASCL1,ASCL2,ATG10,AXIN2,BGLAP,BMP4,BMPER,BMPR1A,CCND1,CHST15,COBLL1,COL1A1,CST6,CTNNB1,DNMT3B,EGFR,EMX2,EN1,EPCAM,EPHA2,ETS2,EVPL,EXT2,FARP1,FGFR4,FLT1,FOXF1,FRZB,GAB2,GATA2,GATA3,GATA6,GCK,GLI2,GLI3,GRHL3,HOXB3,HOXC4,IER5,ISL1,JARID2,KDM3A,KLK14,KRT18,KRT19,L3MBTL3,LHX1,LHX2,LLGL2,LRRC4,MEF2C,mir-8,MIXL1,MTF2,MYD88,NOTCH4,NR5A2,ONECUT1,OVOL1,PARD6B,PDGFRA,PDX1,PITX2,POU4F1,PRDM…
										DNMT3B	enzyme	0.0082	ADCY5,ATP2A2,CACNA1C,CNR1,DLC1,DNMT3B,ESR1,FBXL16,FOXA1,GATA4,HOXA13,ITPR2,KDR,MAPRE3,MUC4,MYH7B,PAK6,PLEKHA6,POU5F1,PPP1R14C,PPP1R3C,PRKAR1B,RYR2,S100A1,SAFB,SLC8A1,SLC8A2,SLN,ST14		EPHB4	kinase	0.000448	BMP2,BMP4,CXCR4,GATA2,GATA3,IGF2,KDR,MYL1,NCAM1,PAX3,PAX9,POU5F1,PPARGC1B,RUNX1,STAT5B,TGFB1,TGFBR1,WNT11,WNT5A,ZFP42,ZIC2							BNIP3L	other	0.00251	ANK1,BLNK,CCNA2,CCND3,CD47,E2F1,EIF2AK1,ITPR3,KIF11,LTB,MYBL2,PDGFRB,PIK3CD,PTK2B,STAT3,TGFB1,TIMP2		CDKN3	phosphatase	0.00589	DLK1,IGF2R,KCNQ1OT1		GRHL2	transcription regulator	0.0013	BCL2,BMP2,CLDN4,mir-8,NKX2-1,NRP2,RFX2,TERT							mir-506	microrna	0.0017	GFRA1,GLI3,RHOC,TNF
										RNF2	transcription regulator	0.00883	CCND2,CLVS2,GATA4,HOXA10,HOXB1,HOXB4,HOXB6,HOXB8,HOXC5,HOXC6,LBX2,MSX1,POU5F1		TWIST1	transcription regulator	0.000501	ALCAM,BAX,BCL2,BMI1,CDH2,CELSR1,CLDN4,CLU,CXCL12,DSPP,EFNB2,EMILIN1,ESR1,EZH2,FCGBP,FGFR3,FN1,FOXC2,FOXO1,GPC1,IGFBP5,IL1B,IL6,ITGA8,MRC2,MXRA8,NCAM1,NT5E,PAMR1,PROM1,PTPRU,PTPRZ1,PXDN,RHOA,RUNX3,SDC3,SEMA5A,ST8SIA2,TCF3,TF,TGFB1,TGFBI,THBS2,TP53,UNC5B,VCAN,VEGFA,VIM,WISP1							DNMT3A	enzyme	0.00262	ADCY5,CACNA1C,CD38,CNR1,FOXA1,FURIN,GNAO1,GPER1,HDAC4,IRF5,ITPR3,KDM6B,MUC4,MYH7,MYH7B,P2RY1,PAK6,POU5F1,PPP1R14C,PPP1R3C,PRKAR2B,PRKCI,PTGS2,PTPRC,S100A1,SLC8A2,SLIT3,SLN,ST14,TGFB1,WNT1		C7	other	0.00589	CFLAR,CXCL3,VCAM1		SOX1	transcription regulator	0.00133	AXIN1,BMPER,CHST15,CTNNB1,EVX1,FOXF1,FRZB,HAND1,KIF16B,NRP1,SOX17,TWIST2,TWSG1,TXNRD1,WNT3,WNT8B							DCC	transmembrane receptor	0.0017	MAG,MBP,TP73,YAP1
										ADAM10	peptidase	0.00891	ABAT,ATP2A2,CACNA2D1,CCR2,CXCL16,DTNA,EGFR,GRIN2A,GRIN2B,HIPK1,INHBA,MCHR1,NOS1,ROCK1,SHANK3,TH,TRIM9		FANCC	other	0.000527	AQP9,CAMK2B,CDK11A,CXCL12,DLG2,FGFR1,FZD4,FZD6,HHEX,HNF1B,IL1B,MAP1B,MTUS2,MX1,MYL1,MYOF,MYRF,NR3C1,OAT,PTGS2,PTPRC,PTX3,SNX7,TBC1D9,TP53,WWTR1							Lh	complex	0.00263	ADCY9,ADGRG1,ARL6IP5,ATP2A2,BNIP3L,CAP2,CARD10,CDKN1C,CHUK,COL15A1,COL18A1,CSNK1A1,CTNND1,CYFIP2,DHCR7,EGFR,GNAS,GRK5,HSD17B1,IL6,INSL3,LHCGR,MAP2K1,MAP3K5,MBD2,PAWR,PDXK,PIK3CD,PPP2R5C,PRKACA,PTGS2,PTPN21,PTPRE,PTPRF,PTX3,RAB31,RGS12,RGS4,RUNX1,SFRP4,SGK1,SMARCA4,SNAP25,SOD2,STIP1,STK24,THBS1,THBS2,TMBIM6,TNFAIP3,TP53,TPM1,TRIB1,UPP1,VEGFA		progestin	chemical drug	0.00594	BCL2,CCDC96,SYNE1,TADA2B,TBC1D14		PF-3084014	chemical drug	0.00136	BAX,BCL2,BCL2L11,EGFR,NR3C1							CERS5	transcription regulator	0.00172	ASAH1,CASP1,CERS2,DDIT3,TNF
										TEAD4	transcription regulator	0.00892	BMP4,FGFR1,FLT1,GATA3,GATAD2A,MB,SMAD1,TEAD4,TFAP2C		COLQ	other	0.000527	ACHE,ADAMTS2,AGRN,BMP4,CHRNB1,CLSTN1,COL4A1,COL4A2,COL6A3,COL7A1,DOK7,DTNA,FGF7,FN1,GPC1,HSPG2,ITGA7,LAMA4,LARGE1,LRP4,LTBP1,LTBP4,RAPSN,SDC4,TGFB1,VCAN							PSEN1	peptidase	0.00274	ABCG2,ACTG1,ALDOA,ARF4,ARF5,ARHGDIG,ATP2A2,ATP5F1B,C1S,CD9,CDH2,CFL1,CFL2,CLEC16A,CLTC,CPLX2,CRYM,CXCL2,CYFIP2,DLL1,DNAJC5,DSCAML1,EGFR,ENPP2,EPM2A,FKBP1A,GNA12,GNAO1,GPANK1,GPX5,GRIN1,GRIN2A,GRIN2B,H2AFJ,H2AFV,HSD17B1,IL1B,IRF5,IRF7,KCNAB2,LRP1,LRP1B,MAP2K2,MBP,MESP2,NCAM1,NCSTN,NDUFS6,NOS1,OCEL1,PDGFRB,PKM,PKP3,PLVAP,PSTPIP1,PTGS2,PTPRF,RBPJ,S100B,SCARB1,SLC1A2,SNAP25,STAB1,STIP1,STXBP1,TGFB1,T…		POU4F2	transcription regulator	0.00598	BARHL2,BCL2,NHLH1,SLC6A1,TFAP2A,WT1		HOXB3	transcription regulator	0.00136	HOXA3,HOXB4,HOXB6,HOXB8,NKX2-1							Ampa Receptor	complex	0.00172	BDNF,EGFR,ERBB4,NGF,NTF3
										decitabine	chemical drug	0.00899	ABCC1,ABCC8,ADCY5,ADGRB1,AGRN,BMP4,CADM1,CASZ1,CCND2,CCND3,CCR2,CD9,CDH2,CDH3,COL6A3,COPA,CXCL3,DLC1,DMBT1,DNMT1,EIF2AK2,ELOVL4,ESR1,ESR2,FGFR3,FN1,GRIN2A,HIC1,IGFBP2,ING1,KLK10,LAMA3,LY96,MED7,MGMT,mir-154,mir-17,mir-19,MMP13,MOK,MX1,NDRG1,NEIL1,NPTX1,NPTX2,NR3C1,NSD2,OPRD1,PDE9A,POU5F1,PRDM2,PTPRG,PTPRO,PXDN,REL,ROBO1,SGK1,SLC1A2,SNRPN,SPINT2,ST14,TERT,TFAP2A,TFAP4,TFF1,TGFBI,TP73,TRIM10,VCAN,V…		finasteride	chemical drug	0.00057	BAX,BCL2,CLU,EDN1,FLT1,GABRD,IL6,KDR,PENK,TGFB1,VEGFA							EPHB4	kinase	0.00281	BMP4,GATA2,GATA3,IGF2,KDR,NCAM1,PAX9,POU5F1,PPARGC1B,RUNX1,STAT5B,TGFB1,TGFBR1,WNT11,WNT5A,ZFP42		MIR17HG	other	0.00771	CELSR1,CYLD,DLL1,HDAC4,HNF1B,HOXB4,HSPG2,LRP1,PITX1,PTPRK,TGIF1,TNKS		EP300	transcription regulator	0.00167	ACHE,ADIPOQ,ADORA2A,AP3M2,ARHGAP24,ARHGEF10L,BAX,CAMK2D,CD160,CFLAR,CKB,CRYBB2,CXCL3,CXCR4,DDC,DUSP22,EDN1,FOXO1,GIMAP7,GRAMD2B,HLA-G,ID2,IL12B,IL15RA,ITGB2,KDR,LAMA3,LEFTY1,MCF2L,MFHAS1,MGMT,MSH5,MSX1,MYH11,MYO1F,NR3C1,PDE10A,PDX1,PITPNM1,PLEKHF1,POU5F1,RASA3,RBP1,RNF39,SDC4,SIRT1,SMAD7,SMOC1,SMPD3,SOX2,TBXAS1,TERT,TFF1,TIPARP,TMPRSS4,TPO,TULP4,TXNIP,UTRN,WFS1,WNT8B							RBBP4	enzyme	0.00172	EN1,EN2,HBG1,LHCGR,MYC
										EGR2	transcription regulator	0.00917	ABCC1,BCL2,BCL6,BNIP3L,CAST,CBLB,CRABP1,DMBT1,EPHA4,GATA3,GRIN2A,IGF2,ITGAE,KDR,LAG3,MAG,mir-17,MIR17HG,NCMAP,PMP22,ROBO1,S100A1,SLC12A2,SLC16A1,SLC1A3,SMAD1		FOXA2	transcription regulator	0.000578	ABCB1,ABCC8,ALOX15,ALOX5,APOC3,CCL17,CCL24,CNN1,CPT1A,CXCR4,DDC,DLK1,FOXA1,FOXO1,GATA4,GCK,GRIN3A,HCRT,HNF1A,HNF1B,HNF4A,IGFBP5,IL6,ISL1,LHX1,MAP1B,MLXIPL,MTTP,MUC2,MUC4,MUC5B,MUC6,MYH11,NKX2-1,NPTX2,NR5A2,ONECUT1,PAX6,PCK1,PDX1,PKM,PPP1R14C,RARG,RORA,SFTPA1,SH3PXD2A,SLC6A15,SOX17,SST,TBX1,TBXAS1,TF,TGFB1,TH,THBS3,UGT2B17,UST,WNT5A							oligomycin	chemical - endogenous non-mammalian	0.00286	BCL2,IL1B,IL6,KDR,MMP13,PDGFB		SMTNL1	other	0.00813	GAPDH,GLO1,MYL1,OXTR,PYGM		GLI3	transcription regulator	0.00173	BCL2,CCND2,EBF1,FOXC2,FOXO1,GLI2,HAND2,HOXA13,HOXA4,HOXD11,JAG2,KLK1,NKX2-1,PAX2,PAX9							PITX3	transcription regulator	0.00172	BDNF,mir-133,NEUROG2,SLC6A3,TH
										ERG	transcription regulator	0.00976	ARHGAP24,BCR,BDKRB1,CDC42BPB,CNR1,COL11A2,COLGALT1,CUX2,CYFIP1,DAAM1,DOCK1,DYDC1,EZH2,FAM174B,FLNB,FLT1,GAK,HPCAL1,ICAM2,MAP3K5,MYO10,NDRG1,NLGN1,PTPN22,PTPN4,RBMS1,RHOA,SREBF2,SVIL,TMEM263,UTRN,WDR91		estrogen	chemical drug	0.000587	AKT1,ART3,BARD1,BCL2,BMP2,CALCA,CCKAR,CHAT,CKB,CLU,COL15A1,COL18A1,COL4A2,COL5A1,COMT,CRABP1,CRY2,CTSD,CXCL12,DNMT1,E2F1,EGFR,EPAS1,ESR1,ESR2,F7,FEN1,FGF7,FLT1,FN1,GAL,GREB1,GRIA1,GRIN2D,HGF,HIVEP3,IGF1R,IGF2,IGFBP2,IGFBP5,IL1B,IL6,JUN,KDR,KLK10,LIF,MCM7,MSX1,MVD,NDUFV3,NGFR,NOS1,OAT,OPRK1,OXTR,PCNA,PENK,PISD,PLIN4,POLE,PPRC1,PRDM15,PSMA2,PTGS2,PTX3,RAB11B,RRM2,SCARB1,SERPINE2,SLC6A4,SMAD3,SRM,SR…							TP73	transcription regulator	0.00301	AEN,AGGF1,ATG10,BCL2,BRAF,CADM1,CCND3,CDKN1C,COL18A1,COX4I1,CTSD,CXCL2,DAB1,DRAM1,DUSP11,EGFR,ERCC2,FEN1,FLT1,FN1,FOXF1,FOXJ1,GATA2,GPNMB,GRK5,HIST1H2BJ,HSPA1A/HSPA1B,IGFBP5,IL1B,IL6,INPP4A,IRF5,ITGB4,KCNJ4,KCNK1,KCNQ1,KLHL21,LTBP1,LY6D,MGMT,MMP13,MMP23B,MMP28,NCAM1,NRP1,PDGFA,PDGFB,PDGFRB,PERP,PIEZO2,PMP22,PRKAG2,RB1,RFX2,ROBO4,RUNX1,SERPINE2,SPINT1,STK11,TAP1,TBX1,TERT,TGFB1,TH,THBS1,THBS2,THY1…		RYBP	transcription regulator	0.00814	CCND2,GATA4,MSX1		HAND1	transcription regulator	0.00175	EDN1,EFNB2,FLT1,HAND1,HAND2,KDR,NOTCH4,NRP1							CDH13	other	0.00172	ADIPOQ,AKT3,CCND1,CTNNB1,SETD7
										MBD1	other	0.00997	CRYBB2,ESR1,MGMT,PROM1,SNRPN,TP53BP2,WDR46		nordihydroguaiaretic acid	chemical drug	0.000587	BCL2,IGF1R,MMP13,NFATC1,PADI3,PLA2G2A,VCAM1,VEGFA							MAPT	other	0.00302	ABCG2,ACTG1,ALDOA,ARF4,ARF5,ATP5F1B,BSN,C1S,CFL1,CFL2,CLTC,CPLX2,CRYM,CYFIP2,DNAJC5,DPYSL3,DSCAML1,FKBP1A,GNA12,GNAO1,GPANK1,GRIN1,GRIN2B,H2AFJ,H2AFV,HSPA1A/HSPA1B,IL1B,IL6,JUN,KLC1,LRP1B,MAP1B,MBP,NDUFS6,NMNAT2,NOS1,PENK,PKM,PKP3,PPA1,PRDX3,S100B,SLC1A2,SLC1A3,SNAP25,STIP1,STXBP1,TH,TOP2B,TPPP,TUBA3E,TUBA8,TUBB,TUBB3,TUFM,VKORC1L1		PPBP	cytokine	0.00814	COL15A1,COL18A1,COL6A3		YAP1	transcription regulator	0.00176	AMOTL2,BAX,BCL2L11,BMP2,EDN1,EGFR,ID2,IGF2,JAK1,LATS2,mir-196,MSLN,MYH7,PAX7,RASSF4,SOX2,TEAD4,TP73,VCAM1,VIM							ASCL1	transcription regulator	0.00184	CACNA2D3,CDK5R1,CIITA,DBH,DLL1,DLL3,EPHA2,GRM5,ISL1,LAMP5,LHX1,NFASC,PAX3,PAX8,PCSK6,PDGFRA,PLXNA2,PRKCQ,RELN,RET,SEMA6B,SKP2,SLC35D3,SYT6,TBR1,TEAD1,TEAD2,TH,WWTR1,YAP1,ZMAT4
										UTRN	transmembrane receptor	0.00999	ACTG1,BMP4,UTRN		WISP2	growth factor	0.000611	ADIPOQ,CTNNB1,DSP,ESR1,FN1,FOXA1,GATA3,JUN,KRT18,LAMB3,LAMC2,mir-7,PDGFA,SDC4,SMAD3,TFF1,TGFB1,TGFBR1,TWIST1,VIM,ZNF423							acrylamide	chemical toxicant	0.00304	EGFR,JUN,NCAM1,OPRK1,TP53		PTPN1	phosphatase	0.00836	CFLAR,CIDEA,CXCL3,IGFALS,NOX4,PLAGL1,PRDM16		ETV1	transcription regulator	0.00189	ACSL3,CXCR4,HSD17B7,MMP13,TERT,TWIST1,VIM							RUNX3	transcription regulator	0.0019	AGTRAP,BAX,BGLAP,CCND1,CCR7,CHST3,CIITA,COL4A1,CRIM1,CYR61,DIP2C,EXT1,EXTL3,FBN1,FMN2,FSHB,GLI2,GNAQ,GRK5,ITGAE,ITGB5,LOX,MACF1,MYC,NUAK1,PTPN21,PXDN,RASAL2,RHOBTB1,RHOBTB3,RUNX1,SCARA3,SGCD,ST3GAL5,TEAD1,THY1,TNF,VWF,ZNF496
										ifenprodil	chemical drug	0.00999	GRIN1,GRIN2B,RYR1		CREBBP	transcription regulator	0.000625	ADAM12,ADORA2A,AP3M2,ARHGAP24,ARHGEF10L,ARHGEF3,BCL2,BCL6,CAMK2B,CAMK2D,CCND2,CCND3,CD160,CKB,CRIM1,CRYAA/CRYAA2,CRYBB2,CXCL12,CXCR4,DDC,DUSP22,ELANE,FGFR3,FMNL2,FRMD4A,GHRH,GIMAP7,GNAS,GPR18,GRAMD2B,GRIN1,GRIN2A,GRIN2D,GRM1,HLA-DRA,HLA-G,IGF1R,IL6,IRF1,ITGA6,ITGA9,JUN,KCTD1,MCF2L,MFHAS1,MGA,MGMT,MMP11,MPO,MSX1,MYH7,MYO1F,NDRG1,NR3C1,NTN1,PCK1,PCNA,PDE10A,PDGFRB,PITPNM1,PKHD1,PLEKHF1,PRF1,PTGS2,P…							3-deazaneplanocin	chemical drug	0.0031	ADORA2A,DLX2,EXOC3L4,EZH2,FBXO32,FOXA1,FZR1,GPNMB,HSD17B1,KCNC4,KLF6,LAMB3,MVP,PPP1R18,SQSTM1,TGFB1,USP53		CXCL8	cytokine	0.00927	BCL2,CFLAR,COL18A1,CXCL3,HSPG2,NR3C1,POU5F1,VCAM1,ZFP36		HEY2	transcription regulator	0.00197	CACNA1C,CNN1,GATA4,MYH11,MYH7,NR2F2,SCN5A,SLN,TBX5							RUNX1	transcription regulator	0.00191	ACHE,ADAMTSL4,ALB,ALCAM,ALOX12,ANXA2,ATP8A2,BAX,BGLAP,BLK,CCND3,CD160,CHI3L1,CSF1,CSF2RB,CYB561,ENG,EP300,FSHB,GATA2,GATA3,GFI1B,GNA15,HBE1,HMGA2,ICAM2,IGF2R,IL10,IL6R,ITGA2,ITGB3,JAM3,KRT80,LCP2,LMO1,LTB4R,MAP3K6,MET,MPL,NFE2,NTRK1,PLXND1,POU6F1,PRKCQ,RUNX1,RUNX2,SHANK2,SLC24A3,SOX5,SPI1,ST3GAL5,TJP1,UNC5B,ZBTB16
															FGF2	growth factor	0.000656	AGAP3,AKT1,ANG,BAX,BCL2,BCL6,BMP4,CAV1,CBFB,CCND2,CCND3,CDH11,CFLAR,CHRM4,CTNNB1,CXCL12,CXCL2,CXCR4,DLL1,DLL4,DSPP,EFNB2,EGFR,ENPP2,EPAS1,ETV1,FBN1,FGF23,FGFR1,FGFR3,FGFR4,FLT1,FN1,FOXO1,FUT2,GDNF,GPNMB,GRIA1,GRIK4,GRIN2A,GRM7,HGF,ID2,IGF1R,IGF2,IGFBP2,IGFBP5,IL1B,IL6,INHBA,JUN,KDM2B,KDR,MBP,MGMT,MMP13,MSX1,NEUROG3,NF1,NGFR,NOTCH4,NR3C1,NR3C2,PCNA,PDGFA,PDGFB,PDGFRB,PDX1,PENK,POU5F1,PPP1R12A,PRKC…							TRIM37	enzyme	0.00334	CDT1,CUL1,DDR1,IFIT2,JPH3,MYH7,PAWR,PLCB3,TP53,TRAF2		DNMT3B	enzyme	0.00983	CACNA1C,DLC1,GATA4,HOXA13,ITPR2,MAPRE3,MUC4,MYH7B,POU5F1,PPP1R14C,RYR2,S100A1,SLC8A1,SLC8A2,SLN		ANXA7	ion channel	0.00202	ALOX15,DCC,GDNF,HGF,IL12B,ITPR2,ITPR3,MGST1,NFIA,NR3C1,PAX6,PDX1,SIM2,TFDP1,WT1							REST	transcription regulator	0.00196	ASCL1,AVP,B3GAT1,BDNF,CACNA1H,CACNG2,CBLN1,CNTNAP1,CRH,DNMT3A,EFNA5,EPHA10,FGF12,GAP43,GLRA1,GRIK3,GRIK4,GRIN1,GRIN2A,GRIN2B,GRM1,KCNAB2,KCNQ2,KCNQ3,mir-133,mir-137,mir-204,NKAIN2,NRXN3,OR10H3,PAX3,PCLO,POU4F1,RAB3A,SCN10A,SCTR,SLC12A5,SLC7A14,SRRM4,STMN2,TPH2,XKR4
															FGF8	growth factor	0.000673	B3GALT4,BMP2,BMP4,CCDC50,COL18A1,CTNNB1,DDAH2,DLX2,EN2,FBXL16,FGFR1,FGFR4,GPR4,LAMB3,LHX6,LHX8,LMX1A,MSX1,NAP1L1,PAX5,PAX6,RASD1,RGS12,RTN4RL1,RUNX3,SPRY2,TH,THBS1,TNXB,TUBB3,WNT1,ZIC1							TNF	cytokine	0.00336	A4GALT,AATK,ABCC2,ABCG2,ABR,ABTB2,ACOX1,ADAM8,ADAMTS8,ADCY5,ADORA2A,AEBP1,ALDH3A1,ALOX5,ANK3,APBA3,AQP1,ARF4,ARHGEF17,ARL6IP5,ATF2,ATP2A2,AXIN1,BCL2,BCL6,BDKRB1,BIK,BMP4,BMPR1A,BST2,BTRC,C1QTNF9,CALCA,CARD8,CCL28,CCND3,CD247,CD38,CD47,CDC42,CDH11,CDH2,CDH3,CDKN2C,CHI3L2,CIITA,CLCF1,CLEC4E,CLU,CMBL,CMIP,CNN1,CNR2,COL15A1,COL4A3BP,COTL1,CPT1A,CRCP,CRLF1,CRY1,CSGALNACT1,CTTN,CXCL12,CXCL2,CXCR5,CYLD,…							NANOG	transcription regulator	0.00219	ABCB1,CCND2,DPPA5,ESRRB,FOXD3,GATA4,HOXB1,HOXC4,ISL1,KDM4B,KDR,LEFTY1,NKX2-1,NPTX1,ONECUT1,PAX6,PCDHA2,PDX1,POU5F1,PPM1B,SOX17,SOX2,ZFP42							Hdac	group	0.00197	ADGRL3,AGTR1,AHR,BDNF,CCND1,CDK5R2,CRH,CTNNB1,DDIT3,DLL1,DNMT3B,EDN1,EGFR,EMX2,GATA3,GLI2,HNRNPAB,HOXD11,HTRA1,IL6R,ITGA8,KCNH2,LHCGR,LHX1,LRP2,LRP4,MEOX1,MGAT5B,mir-1,mir-133,MPL,MT1F,MYC,NOTCH4,NTRK1,ONECUT1,ONECUT2,PBX1,PIK3R5,PREX1,RARB,RGS10,ROBO2,SIM2,SMO,SMPD3,TBX3,TFAP2B,TNF,WNT4
															mir-27	microrna	0.000823	ABCB1,BMP2,BMPR1A,DLL4,E2F1,EDAR,EDN1,EGFR,ESR1,FBXW7,FLT1,IKZF1,IL1B,IL6,MYH7,NF1,PTGS2,RUNX1,SEMA6A,SPRY2,TRIM27							mir-133	microrna	0.00346	CDC42,CNN1,FN1,FSCN1,HCN4,IGF1R,ITPR2,KCNH2,KCNIP2,KCNQ1,NELFA,RHOA,TRPS1,VCAN							VEGFC	growth factor	0.0023	BCL2,CTTN,CXCR4,FLT4,KDR							HNRNPA2B1	other	0.00199	AKT3,ARSJ,ATG12,CEMIP,CLDN1,CUX1,DCLK1,DDR1,EDAR,ELOVL2,GABRA5,GSN,HIPK2,KRT4,LEPR,MEIS2,MEST,MFHAS1,MYC,MYO1A,NPR3,NRCAM,PBX1,PEG10,PHACTR2,PKIB,PLCB4,PLOD2,PRSS1,RASSF8,ROR1,SETBP1,SFI1,SLC1A1,SLC1A2,SRI,SRSF1,STOM,TNS3,TOX3,TRIM31,USH1C,UTRN,VCAN,WNT4
															WWC1	transcription regulator	0.000872	BMP2,CDH2,FGF1,PDGFB,RASSF4,TFF1,VIM							SP3	transcription regulator	0.0035	AEBP1,AHRR,CBS/CBSL,CDC25B,CDH2,CDKN2C,DNMT3A,E2F1,EGFR,EIF2AK2,ESR1,FLT1,GRIN1,HDAC4,HSD17B1,IFITM5,IGF1R,IGF2,IL12RB2,ITGAD,JAM2,JUN,KDR,KRT81,LHCGR,MUC2,MUC4,MYH11,MYH7,NOS1,PCYT1A,PEMT,PKM,PTGS2,RASGRP2,RRAS,SCARB1,SCTR,SGK1,SLC19A1,SLC9A3,SOD2,TERT,TFF1,TGFBR1,TIMP2,TP53,VEGFA							PROX1	transcription regulator	0.00232	FGFR3,FLT4,FOXC2,KDR,MYL1,NRP1,PCK2,TNNT3							SP1	transcription regulator	0.00219	ABCC8,ABHD2,ACTA2,ADCY4,ADD3,AFAP1L1,AGTR1,AHRR,ALOX12,ALOX5,APOA1,ATM,BAX,BDNF,BGLAP,BMP4,BMP7,CBS/CBSL,CCL2,CCND1,CCND3,CD55,CD79B,CDK4,CES1,CETP,CHI3L1,CIITA,COL1A1,COL1A2,COL7A1,CPLX1,CXCL10,CYC1,CYP19A1,CYP1B1,CYP51A1,CYP7B1,DBH,DLC1,DNMT3A,DRD1,EGFR,EIF2AK2,ENG,ESR1,FABP6,FGFR4,FLT1,GLTP,GNAS,GRIN1,GRM1,GSS,HAS1,HBE1,HBZ,HDAC3,HDAC4,HNF4A,IGF1R,IGF2,IL10,IL21R,IL2RB,IRF4,ITGA2,ITGB3,ITGB5,I…
															DDB2	other	0.000872	CFLAR,E2F1,EIF2AK2,SEMA3A,SOD2,TP53,VEGFA							2-(3-chlorophenylamino)phenylacetic acid	chemical drug	0.00352	COL4A1,FN1,TGFB1							SF3B2	other	0.00235	HOXB1,HOXB4,HOXB6,HOXB8							HOXA3	transcription regulator	0.00228	ALOX5,ANXA2,CD160,DAPP1,ENG,GFI1B,HBE1,ICAM2,IKZF1,IL17RA,NFE2,PIK3CG,PLXND1,PRKCD,RUNX1,SHANK2,SPI1,TSPAN32,UNC5B
															mir-133	microrna	0.000892	CCND2,CDC42,CNN1,DNMT1,FN1,FSCN1,HAND2,HCN4,HLA-G,IGF1R,ITPR2,KCNH2,KCNIP2,KCNQ1,NELFA,RHOA,TRPS1,VCAN							CACNA2D1	ion channel	0.00352	CACNA1G,CACNA1H,CACNA1I							GLIS3	transcription regulator	0.00261	BCL2L11,ISL1,NEUROG3,PAX4,PAX6,PDX1,SST							GATA1	transcription regulator	0.00235	ABCA2,ALOX12,ALOX5,ANGPT2,AQP1,BZW2,CCND1,CCND3,CD164,CDK4,CMA1,CYB561D1,CYFIP1,DMTN,EPB42,ETS1,EXOC1,FAM118A,FLI1,FYB1,GATA2,GATA3,GFI1B,GNAS,GP9,GUCY1B1,HBE1,HBG1,HIPK2,HNRNPAB,IKZF1,IL6R,ITGA6,ITGB3,KIT,KLF1,LEPR,LMO2,LYZ,MBP,MPL,MYC,NCL,NFE2,PCNA,PLXNA2,POLD1,PRKG1,PSTPIP2,RBL1,RFC3,RGS13,RNF220,RPL22,SASH1,SKI,SPOCK2,SPTB,ST3GAL6,TAC3,TFR2,TGFB1I1,UMPS,VWF,ZFPM1
															PPP3R1	phosphatase	0.000912	ABCA13,AQP1,ATP2A2,ATP6V1C2,CACNA1C,CACNB2,CLIC5,DLK1,LRP2,MYH7,RYR2,SFTPA1,SLC34A2,SLC8A1							BAIAP2	kinase	0.00352	GRIN1,GRIN2A,GRIN2B							KDM1A	enzyme	0.00267	ADCY5,BMP2,CCND2,CDH4,CTNNB1,DAPP1,GATA4,ID2,KRT18,LEFTY1,POU5F1,PPP1R12A,PROM1,RIN1,SIRT1,SMAD7,SOX2,STEAP3							MKNK1	kinase	0.00238	ACOT7,ANXA2,APC,CAMK2A,CCDC114,CELF4,CPLX2,CYR61,DPYSL3,EPB41L2,ETS1,GAP43,GNAQ,HSD17B4,KIF1B,MAN2A1,MAPK8IP3,MAPT,MYC,NCDN,NRXN1,PRKAR1B,PTBP1,RAB3A,SFR1,SMAD2,SPARC,TFDP1,THRA,TNF,TP53BP1,TTC3,USO1
															BRCA1	transcription regulator	0.000922	ALDH1A3,BAX,BCL2,CAMK2B,CARD10,CDH3,COL18A1,CTNNB1,CTSD,CYP1B1,DDB2,DUSP3,EGFR,ENPP2,ESR1,FEN1,FHIT,FOXA1,FOXO1,IFI27,IFIT2,IGF1R,IRF7,JAK1,LAMA3,LHX1,LPIN1,MAD2L1,MX1,NR3C1,PCNA,PERP,PIN1,PLTP,RB1,ROBO1,SAFB,SERPINE2,SIRT1,SMAD3,STAT5B,TAP1,TERT,TFF1,TNFAIP2,TP53,TWIST1,UBE2I,VCAN,VEGFA,VIM,XPC,XRCC6							Cacnb1	ion channel	0.00352	CACNA1G,CACNA1H,CACNA1I							FOXA1	transcription regulator	0.0027	BMP2,CNN1,COL18A1,DDC,FMN1,FOXA1,FSTL1,HNF1A,HNF1B,ISL1,KDM4B,MUC2,MUC4,MUC6,MYH11,NKX2-1,NPTX2,PAX6,PPP1R14C,PRDM15,SST,TF,TFF1,TH,THBS3,TNFRSF12A							bisindolylmaleimide I	chemical - kinase inhibitor	0.00244	ACE,APOA1,BCL2A1,BGLAP,CD44,CD55,CLDN1,CLU,CTNNB1,CYP19A1,EGFR,FSHB,GAP43,KCNC1,KCNJ11,LHB,MYH6,MYH7,OC90,OXTR,PCNA,PDCD4,PLD1,POU2F2,PRKCA,PRKCD,PTGDS,RCAN1,S1PR1,SOD2,TJP1,TJP2,TNF,TSG101
															haloperidol	chemical drug	0.000924	ADORA2A,AXIN1,BAX,BCL2,CACNA1D,CCND3,CTNNB1,DPP6,DRD4,GRIA1,GRIN1,GRIN2A,GRM4,GSK3A,HSPG2,NGFR,PENK,PPP1R9B,PRKAR2B,PRKCE,SC5D,SCN2B,SHANK1,SLC18A3,SLC5A7,SPRY2,TH,TSPOAP1,VEGFA,WNT5A							SGK1	kinase	0.00356	CDK6,GRIK2,GRIN2A,GRIN2B,HOXA10,IL12B,IL6,KCNA5,KCNJ1,KCNQ1,KCNQ4,LIF,ORAI1,SLC12A1,SLC1A2,SLC1A3,SLC34A2,SLC5A3,SLC9A3							sunitinib	chemical drug	0.00275	BCL2L11,CCND2,COL4A2,COL5A1,COL7A1,CTNNB1,CXCL3,ITGA8,ITGB2,KDR,LAMA3,LAMB3							MYOCD	transcription regulator	0.00251	ACTA2,ACTC1,CACNA1C,CACNA1D,CALD1,CLSTN2,CNN1,COL1A1,COL1A2,DDIT3,FAP,GJA5,LMOD1,LPP,MEF2C,mir-1,mir-133,MYH11,MYH6,MYH7,MYL2,MYL7,NFATC2,PLA2G2A,SCN5A,SERPINB5,SIK1/SIK1B,TPM1,VCAN
															FOXA1	transcription regulator	0.00094	ALPI,BEST2,BMP2,CNN1,COL18A1,CPS1,DDC,EFHD1,ESR1,FMN1,FOXA1,FSTL1,GREB1,GRIN3A,HNF1A,HNF1B,HNF4A,IL6,ISL1,KDM4B,MLXIPL,MUC2,MUC4,MUC5B,MUC6,MYH11,NDUFV3,NKX2-1,NPTX2,PAX6,PCK1,PISD,PPP1R14C,PRDM15,RORA,SLC12A1,SLC12A2,SLC6A15,SPDEF,SST,TF,TFF1,TH,THBS3,TNFRSF12A,UGT2B17,UST							EP300	transcription regulator	0.00373	ACADL,ACHE,ADAM12,ADORA2A,ALPI,ARHGEF3,BCL6,CAMK2B,CCND3,CD160,CHPT1,COMT,CPT1A,CRIM1,CRYAA/CRYAA2,DDC,E2F1,EPHB2,FMNL2,FN1,FRMD4A,GATA3,GPR18,GREB1,HIST1H4F,IGF1R,IL12B,IL6,IL9,ITGA6,ITGA9,ITGB2,JUN,KCTD1,KDR,LAMC2,LEFTY1,MCF2L,MFHAS1,MGMT,mir-132,MMP11,MYH11,NDRG1,NKX3-1,NTN1,PCK1,PCYT1A,PDGFA,PDGFRB,PERP,PITPNM1,PLEKHF1,POU5F1,PTGS2,PTPRF,RAPGEF4,RASA3,RB1,RBP1,RGL1,RHOA,RNF39,RPS6KA1,SDC4,SER…							BRCA1	transcription regulator	0.00284	ALDH1A3,BAX,BCL2,COL18A1,CTNNB1,DUSP3,EGFR,FEN1,FHIT,FOXA1,FOXO1,IFI27,JAK1,LAMA3,LPIN1,MAD2L1,NR3C1,PIN1,ROBO1,SERPINE2,SIRT1,SMAD3,TAP1,TERT,TFF1,TWIST1,UBE2I,VCAN,VIM							KAT6A	enzyme	0.00262	CDC6,HOXA4,HOXA5,HOXA6,HOXB3,HOXB4,HOXC10,HOXC11,HOXC13,HOXC4,HOXC5,HOXC6,HOXD10,HOXD11,HOXD3,NSD2,SKP2,SMARCA2
															luteolin	chemical - endogenous non-mammalian	0.000948	ACHE,BAX,BCL2,CDK6,HNF1A,HNF4A,IGF1R,IL12B,IL6,JUN,mir-132,MMP13,MPO,MTDH,MTTP,NR2F2,PPP1R13L,PTGS2,SOD2,TLR4,TP53,VEGFA							mir-29	microrna	0.00373	ADAM12,BCL2,CD276,CDC42,CDK6,COL4A2,CTNND1,DNMT3A,DNMT3B,FN1,GPX5,IL12B,MYBL2,PDGFRB,PMP22,SCARB1,SFTPA1,THBS1,TNFAIP3,TP53							TP63	transcription regulator	0.00294	ABCB1,ALDH1A3,ATG7,BAX,BCL2L11,CAST,CCND2,CCNT2,CDC42,CFLAR,COL5A1,CTNNB1,CXCR4,CYGB,DLL1,DNMT1,DSPP,EGFR,FGFR3,GAPDH,GRHL2,HOXC4,ITGB4,JAG2,MAD2L1,mir-198,mir-515,mir-8,MIR155HG,MLPH,MMP13,NT5E,PAX9,PCNX2,PRKAG2,PRKCZ,PTPN12,RELB,RIN1,SEPHS1,SERPINF1,SMAD3,SPATA18,SUFU,TERT,TINAGL1,TNS4,TP73,TRAF4,TRIM6,TSC2,TWIST1,UPK1A,VIM							BMP2	growth factor	0.00266	ACTA2,ALDH1A2,ASCL1,ATF6,BGLAP,BMP4,BMPR1A,BTC,BTG3,CALCA,CAMK4,CCND1,CDK4,CLIC4,COL1A1,COL1A2,CREB3L1,CSF1,CYP19A1,DBH,EGF,ESRRG,ETS1,EVC2,FSHB,GFAP,GFRA1,HAMP,KLK7,LHCGR,LRP5,MATN1,MEF2C,MEPE,mir-208,MYC,NFATC1,NFYA,NFYC,NOS3,PCSK6,PITX2,PLXNA2,RAD1,RET,RUNX2,RUNX3,SMAD1,SPARC,STK25,TBX2,TG,TH,TNN,TWSG1,VCAN,WNT4,ZBTB16
															progestin	chemical drug	0.000962	ARMT1,BAX,BCL2,BLOC1S4,CCDC96,ESR1,FOXO1,HOXA10,RMND1,SYNE1,TADA2B,TBC1D14,TIMP2							metribolone	chemical reagent	0.00385	ACLY,ACTN2,BCL2,CCNA2,CLU,CTBP1-AS2,CYB561,DDC,ELK4,ETV1,FGFRL1,GRIP1,HNRNPDL,IGF1R,IGFBP5,IL6,ITGA6,ITGB4,JPT1,KLK1,let-7,NCAPD3,NCOA2,NDRG1,NDUFV3,NEDD4L,NKX3-1,PPIB,RIMS2,RXRB,SCAP,SMAD3,SPON2,SREBF2,STEAP2,SVIL,TACC2,TBL1XR1,THBS1,TIMP2,TP53,TPD52,TRPS1,TSC2,UGT2B15,VCAN,VEGFA,WIPI1							ATOH1	transcription regulator	0.00302	BARHL2,DLL1,MGAT5B,MUC2,NOS1,NOTCH4,SLC18A3,SST							HMGA1	transcription regulator	0.00266	ACTA2,ATM,CCND1,CD44,CLCN6,COL1A1,COL1A2,COL4A1,COL4A2,CORT,CPE,CSK,CYR61,DDIT3,ESR1,FOSL2,GNA15,GSN,HBE1,HBZ,IGFALS,KCNJ11,KIT,LAMA1,LIPE,LY6E,MAPKAPK2,MAPT,MGAT1,mir-196,MYC,MYO1F,NECTIN1,NFIX,NFYC,PHLDA2,RARA,RPL7A,SHC3,SLC27A2,SOD3,SPARC,TFEB,XPA,ZFP57
															TP73	transcription regulator	0.000968	ABCB1,ABCC1,ADAM19,AEN,AGGF1,ATG10,ATG7,BAX,BCL2,BCL2L11,BRAF,CADM1,CCND3,CDKN1C,COL18A1,COX4I1,CTNNB1,CTSD,CX3CL1,CXCL2,CXCL3,DAB1,DRAM1,DUSP11,EDN1,EGFR,ERCC2,FEN1,FGFR3,FLT1,FN1,FOXF1,FOXJ1,GATA2,GPNMB,GRK5,HIST1H2BJ,HSPA1A/HSPA1B,ID2,IGFBP5,IL1B,IL4R,IL6,IL7,INPP4A,IRF5,ITGB4,JAG2,KCNJ4,KCNK1,KCNQ1,KLHL21,LTBP1,LY6D,MCM3AP,MGMT,mir-8,MMP13,MMP23B,MMP28,NCAM1,NRP1,PDGFA,PDGFB,PDGFRB,PDPN,PERP,…							PIM2	kinase	0.0039	CDKN1C,E2F1,IL12RB2,PKM,STAT4,TP53,TP73							DNMT3A	enzyme	0.00316	ADCY5,CACNA1C,CXCR4,FOXA1,FURIN,HDAC4,ITPR3,MLH3,MUC4,MYH7,MYH7B,POU5F1,PPP1R14C,RYR2,S100A1,SLC8A1,SLC8A2,SLN,SNRPN,ST14,TPCN1,TWIST1							BDNF	growth factor	0.00283	ACOT7,ADCYAP1,ANXA2,APC,ATP5MC2,BDNF,BID,BMP7,CALB2,CAMK2A,CCDC114,CCND1,CELF4,CHAT,CNR1,CPLX2,CSPG4,CYGB,CYR61,DNAJB5,DPYSL3,DUSP6,EPB41L2,FRMD6,GAP43,GFAP,GLUL,GNAQ,GRIN1,GRIN2A,GRIN2B,GRIN2C,HOMER1,HSD17B4,ITPR1,KIF1B,LAMP5,LEP,LIMK1,MAG,MAN2A1,MAPK8IP3,MAPT,MBP,mir-154,NCDN,NECAB3,NMB,NPR1,NRXN1,NTF3,NTRK1,PAX7,PCNA,PFKFB3,PRKAR1B,PRKCZ,PTBP1,PTPN9,RAB3A,RELN,RPL37A,RPRM,RYR2,RYR3,SCCPDH,SFR1…
															UHRF2	enzyme	0.000989	AKT1,BCL2L11,CBX7,CKB,CRIP2,CSE1L,FOXO1,HRK,JAG2,PHF21B,PPP1R13B,TRAF3							MYOD1	transcription regulator	0.00424	ACHE,ALDOA,ANKRD2,ARID3A,BCL2,BCL6,CCND3,CDKN1C,COL4A1,DYSF,ENPP2,EPHA8,ESR1,GREM2,IGF2,IGFBP5,ITGA7,KLF6,LMNB2,MAP2K1,MYCL,MYH7,MYLPF,NPTX1,PAX7,PDGFA,POSTN,PRDM16,PRKACA,PRKAR2B,RAPSN,RB1,RPS6KA2,RRAS,RUNX1,RYR1,SCN4A,SDC2,SLC12A2,TGFB1,TJP1,TNNI2,TNNT3							estrogen	chemical drug	0.00329	ART3,BCL2,BMP2,CCKAR,CHAT,CKB,COL15A1,COL18A1,COL4A2,COL5A1,CXCL12,DNMT1,EGFR,FEN1,FGF7,FLT1,GAL,GRIA1,GRIN2D,HGF,HIVEP3,IGF2,IGFBP2,KDR,KLK10,MCM7,MSX1,MVD,NGFR,NOS1,OXTR,PENK,PLIN4,PRDM15,RRM2,SERPINE2,SMAD3,SRSF2,TERT,TFF1,TSPAN4,ZFP36							HSPA9	other	0.00284	HOXD10,MYC,NAV2,NEDD9,NTRK1,PBX1,PRDM16,RARB,RET,SOD2,TH
															GLI3	transcription regulator	0.00102	BCL2,BMP4,CCND2,DLX2,EBF1,EMX2,FOXC2,FOXO1,GLI2,HAND2,HOXA13,HOXA4,HOXD11,IRF1,JAG2,KLK1,MAP3K3,MAPKAPK2,NKX2-1,PAX2,PAX5,PAX9,RUNX1,TNFAIP3,WNT5A							KMT2D	transcription regulator	0.00427	ACCS,ADCY5,ADGRG1,ANO10,CA10,CKAP4,CNGA4,CRIP2,CSPG4,CTSD,E2F1,FBXL7,FOXQ1,GABRG3,GK5,GPRC5C,GUSB,HFM1,HOXC6,IRF1,LAMB3,LOXL1,LTK,MARVELD1,METRNL,NPR3,OXR1,PCDH7,POLE,PPP2R2B,RIMKLB,SCARB1,SFXN4,SLC35F5,STXBP2,TFF1,TRIQK,VTN,WTIP,ZNF23							CANX	other	0.0033	BAX,BCL2,NOX4							SP3	transcription regulator	0.00284	ACTA2,ADCY4,ADD3,AFAP1L1,AHRR,ALOX12,ANGPT2,BGLAP,CBS/CBSL,CCND1,CDK5R1,CES1,CETP,CHI3L1,CNMD,COL1A1,COL1A2,COL7A1,CYP46A1,CYP51A1,CYP7B1,DNMT3A,DRD1,EGFR,EIF2AK2,ESR1,FLT1,GLTP,GRIN1,HDAC4,IGF1R,IGF2,IL10,IL2RB,ITGA2,ITGB5,KLF1,LAMA1,LHCGR,MET,MUC2,MUC4,MYH11,MYH7,NOS3,NR5A2,PADI4,PEMT,PREX1,PRKCD,PRKG1,PROCR,RBL1,SCARB1,SCTR,SGK1,SLC9A3,SOD2,SPARC,TERT,TIMP2
															Akt	group	0.00108	ABCB1,ADIPOQ,ANKRD2,ATG12,ATG7,B4GALT5,BAX,BCL2,BCL2L11,BCL6,BMP2,CCND2,CCND3,CDKN1C,CFLAR,CIDEA,COX4I1,CPT1A,CTNNB1,CTSD,CXCL12,CXCR4,DLL4,EGFR,EPAS1,ESR1,EZH2,FBXO32,FHIT,FN1,FOXO1,GATA2,GCK,GLI2,IGF1R,IGF2,IGFBP2,IL12B,IL1B,IL6,JUN,KCNA5,LHCGR,MT1X,NDRG1,NDUFB8,NDUFV1,NFATC1,NOS1,NOX4,NRP2,PCK1,PCNA,PDX1,POU5F1,PRDM16,PTGS2,PTX3,RASD1,RB1,RRM2,SCARB1,SGK1,SLC1A2,SLC8A1,SOD2,SOX2,TERT,THBS1,THB…							CREBBP	transcription regulator	0.00448	ADAM12,ADORA2A,ARHGEF3,BCL2,BCL6,CAMK2B,CCND3,CD160,CRIM1,CRYAA/CRYAA2,CXCL12,DDC,ELANE,FMNL2,FRMD4A,GHRH,GNAS,GPR18,GRIN1,GRIN2A,GRIN2D,GRM1,HLA-DRA,IGF1R,IL6,IRF1,ITGA6,ITGA9,JUN,KCTD1,MCF2L,MFHAS1,MGA,MGMT,MMP11,MPO,MYH7,NDRG1,NTN1,PCK1,PCNA,PDGFRB,PITPNM1,PKHD1,PLEKHF1,PTGS2,PTPRF,RAPGEF4,RASA3,RB1,RGL1,RHOA,RNF39,RPS6KA1,SDC4,SERPINE2,SFTPA1,SLC1A2,SLC6A19,SMPD3,SPSB1,STAT4,TANC2,TAP2,TAPBP,…							CELF2	other	0.0033	BAX,BCL2,SIRT1							SERPINF1	other	0.00288	ACTA2,ADIPOQ,AXIN2,BAX,BCL2A1,BDNF,BID,CCND1,CDH5,CSPG4,CYBA,ENO2,IL10,LOXL2,MYC,NGF,PDGFRA,RHO,SOD2,THBS1,TJP1
															PRDM5	transcription regulator	0.00114	ADARB2,ALX4,ARID3B,CACNA1C,CCDC33,CDH4,CLDN16,EBF1,GCK,ID2,IL6R,ISLR2,mir-196,mir-299,MYOM2,NAV2,PAX5,PAX6,PHC1,POU2F3,POU5F1,RUNX1,RXRB,SIK1/SIK1B,SNRNP48,SOX2,STK32C,TINAGL1,TP53,ZFPM1							IRS1	enzyme	0.00508	ATP2A3,CDKN2C,CIDEA,COL4A1,COL4A2,COL6A3,DLK1,FBXO32,FEN1,GATA3,GCK,LAMA4,MPO,MYBL2,MYLPF,NRP1,PCK1,PDGFA,PPARGC1B,PRDM16,PTPRF,SREBF2,TFF1,TGFBI,THRA,TNNT3,TNXB,VEGFA,WISP1,WNT5A							HOXD11	transcription regulator	0.0033	GDNF,ITGA8,SIX2							acyclic retinoid	chemical drug	0.00288	CCND1,COL1A2,COL4A2,CTNNB1,FLT1,MYC,PDGFRA,RARB,TIMP2
															POU4F1	transcription regulator	0.00117	AJAP1,BAX,BCL2,BNC1,CACNG5,CALB2,CCKAR,CHRNB4,CRABP1,DAB1,DCC,DLG2,DMRTA2,EPHA8,ETV1,EYA1,GAL,GATA3,GNAS,HOXD1,KCNIP1,KCNMA1,KCTD8,LHX1,MYL1,NOVA1,PAPPA2,PIEZO2,PLCH2,RBM24,RTN4RL2,RUNX1,RUNX3,SNAP25,SSTR4,TH							methylselenic acid	chemical reagent	0.00508	AKT1,ATP11A,BMP4,CADM1,CCNA2,CDC14B,CDC25B,CDC42,CDC7,CDK10,CDKN1C,CLU,E2F1,ESR1,ESR2,FN1,FOXA1,GATA2,GPR37,HSD17B11,IGF1R,ING1,IRF1,ITGB4,JAK1,JUN,KIF11,LMNB2,MAP1B,MAP2K1,MYBL2,NDRG1,NEDD4L,NKX3-1,PCNA,PPM1A,RAB31,RAPGEF4,RB1,RGS10,RPA2,SEC24D,SERPINB5,SGK1,SH3BP5,ST7,TFDP1,TNFAIP3,TNFRSF25,UGT2B15,UGT2B17,VEGFA,WDR82,ZNF267							MYC	transcription regulator	0.00343	ABCA2,ABCB10,ABCC1,ACSS1,AEBP2,AHCY,ALCAM,ALDOA,APOC3,AQP1,AXIN1,BAX,BCAT1,BCL2,BMI1,BMPER,CAPN2,CAPZB,CAST,CAV1,CCND2,CD48,CDK11B,CEBPE,CFLAR,CHST15,CNTNAP2,COL15A1,COL4A2,COL5A1,COL6A3,CSPG4,CTDSPL,CTNNB1,CYFIP2,DDX39B,DNMT1,EBF1,EDN1,ELANE,EPHB3,EVPL,EVX1,F2,FBLN2,FOXF1,FRZB,FSTL1,FUT8,GAPDH,GART,GAS1,GATA4,GFPT1,GGTLC1,GRHL3,HAND1,HOXA4,ID2,IKZF1,IL12B,JAG2,KDR,KIF16B,KLK1,KLK14,KLK6,LAMB3,LR…							DTNBP1	other	0.00292	ACTC1,GRIN1,GRIN2A,GRIN2B,GRIN2C,NPAS1,PVALB,SLC32A1,SLC6A12,SST
															ZBED6	other	0.00124	ARHGEF1,COL13A1,CRIM1,GCK,IGF2,KCTD1,MB21D2,PDX1,PPAT,SGK1,SPTBN1,TUBB3,UPP1,WWC1,WWTR1							MGEA5	enzyme	0.00522	ABLIM1,ACAD10,ACSS1,ACTG1,ADAP1,ADGRL2,AIFM2,AKT1S1,APOBEC3G,BCL2,BRAF,CACNA2D3,CD47,CDCA7L,CDK10,CDK6,CDKN2C,CELSR1,CNN1,CNOT3,CRABP1,CYFIP2,CYP4F11,CYP4V2,DHCR7,DST,ELF1,FERMT2,FGF18,FGFR1,FGFR4,FLNB,FN1,FSCN1,FZD6,GAA,GLI3,GPER1,GRIN3A,GTF2F2,GTF2IRD1,HIPK2,HK3,HSD17B1,HSF2,IGF2,IGF2BP3,IGFBP5,IL6R,INS-IGF2,JAK1,JUN,KRT81,LIF,LRIG1,LRP4,MAP3K3,MICALL2,MYO10,NDUFA13,NGEF,PRKAR1B,RASA3,RB1,RBP4,…							FOXC1	transcription regulator	0.00351	BCL2L11,CXCR4,DLL1,EFNB2,FOXO1,PIN1,TBX1							KLF2	transcription regulator	0.00305	ACE,ADM,ANGPT2,APLNR,BMP4,CCL2,CCND3,CCR7,CD55,CD93,CNP,COL4A1,CXCR5,CYP1B1,DLL1,DOCK2,EDN1,FGR,FLT1,HBE1,IGF2,ITGB3,ITGB5,LBP,LEPR,MVP,MYC,NDRG1,NOS3,PDPN,PLOD2,PLPP3,PTGDS,PTPRJ,RGS3,RUNX2,S1PR1,S1PR5,SLC2A1,TBX5,TERT,THBS1,TNF,TNFRSF8,TRAF6,VWF
															EMX2	transcription regulator	0.00124	CALB2,CDH8,EGFR,PAX6,SOX2,WNT1							NFYB	transcription regulator	0.00523	ABCG2,ACLY,AMD1,ATP5F1B,BCL2,BRF1,CACNA2D3,CBS/CBSL,CDH2,CEP57L1,CHPT1,CHRNB1,CPEB3,CSDE1,DCC,EMX2,EMX2OS,ENTPD7,EPAS1,FBXL18,FBXO42,FLCN,FLRT2,FLT3LG,GALNT2,GNA12,GPR160,H2AFJ,HLA-DRA,HOXB13,HSPA7,KCTD1,LIG3,MMP13,MSRA,OAT,PAQR5,PCNA,PDGFRB,PIH1D1,RIMBP2,SCARB1,SH3GL1,SLC8A2,SLIT3,ST8SIA4,SYNJ2,TJP1,TMBIM6,TPM1,TTLL9,TXNDC12,UBE2D3,USP13,VWF,ZFP42,ZNF611							KAT6A	enzyme	0.00356	HOXA13,HOXA3,HOXA4,HOXB1,HOXB4,HOXB6,HOXC4,HOXC5,HOXD11,HOXD3,NSD2							TAZ	enzyme	0.00315	AHNAK2,BASP1,BDNF,C7,CCL2,CD44,CYP1B1,CYR61,EDN1,ENPP2,F2RL1,KIT,KRT34,LOX,MET,MYOF,PCLO,RUNX2,S1PR1,SERPINB7,SORBS2,ST6GALNAC5
															GSX2	transcription regulator	0.00126	ALDH1A3,DLX2,EBF1,GAD1,GSX1,NEUROG1,PAX6,RBP1							asoprisnil	chemical drug	0.00533	BCL2,EGFR,IGF1R,IGFBP2,IL15,LAMB3,MAP3K5,MT1G,MT1H,PCNA,RBP4,SGK1							SMO	g-protein coupled receptor	0.00357	ALCAM,BCL2,COL4A2,FBLN2,FOXC2,FOXF1,GLI2,NFATC1,NKX2-1,NRP2,PAX7,SOX2,SOX5,TNIK,VCAM1,VCAN							TGFBR2	kinase	0.00319	ACTA2,ALOX12,AP3S1,BDNF,CASP1,CCND1,CCND3,CCNE1,CD44,CDHR1,CLIC4,CLU,COL1A1,COL1A2,CTNNB1,EXT2,GFAP,GJB2,GJB6,GLI2,IL10,IL1RAP,ITGAE,KRT18,KRT8,MAP3K11,MCF2L2,MUC2,MYOF,NFIB,NOS3,OSTF1,PAX1,PDPN,PITX2,PLAGL1,POU4F1,PRSS1,RBMS3,RFC5,RUNX2,SKIL,SLC1A2,SMAD1,SOCS3,SPARC,TCF12,TGIF1,THBS1,TNF,UBE3A,WDFY3,WNT10A,ZMIZ1
															SOX1	transcription regulator	0.0014	AXIN1,BMPER,BMPR1A,CHST15,COBLL1,CTNNB1,DSP,EVX1,FARP1,FOXF1,FRZB,GREB1,HAND1,INHBA,KIF16B,NRP1,SMAD1,SOX17,TWIST2,TWSG1,TXNRD1,VEGFA,WLS,WNT3,WNT5A,WNT8B							NLRP12	other	0.00533	AKT1,CREBBP,CXCL12,CXCL2,FLT3LG,IL1B,IL6,JUN,LY96,TIRAP,TLR4,TRAF3							ETV4	transcription regulator	0.00393	ARID3B,BAX,CAV1,CTNNB1,CXCR4,MUC4,PLEC,TWIST1,VIM							tretinoin	chemical - endogenous mammalian	0.00331	AATK,ABHD2,ABLIM1,ACOX1,ACSS2,ADAM11,ADD3,ADM,AFDN,AGTR1,AHNAK,AHR,ALDH1A2,ALK,ALOX5,ANXA2,APLNR,AQP1,AQP9,ARHGAP1,ASCL1,BAMBI,BCL2A1,BGLAP,BID,BMP4,BMPR1A,BMPR1B,BNIP3,BPIFA1,BTC,C3,CACNA1C,CALCB,CALCR,CALM1 (includes others),CASP1,CASP7,CASZ1,CBS/CBSL,CCL2,CCL24,CCNA1,CCND1,CCND3,CCNE1,CD38,CD44,CD6,CD86,CD93,CDC73,CDH5,CDK4,CDK5R1,CDKN3,CES1,CFTR,CHL1,CHN2,CIDEA,CLDN1,CLEC11A,CLPS,CNR1,COL1A1,…
															E2F1	transcription regulator	0.00142	ABCB1,ABCG2,ACADL,ADIPOQ,AKT1,ATG12,ATG14,ATG7,BAX,BCL2,BCL2L11,BMI1,BMP4,BUB3,CALD1,CAV1,CBX7,CCNA2,CCND2,CCND3,CD2AP,CD9,CDC25B,CDC45,CDKN1C,CDKN2C,CFLAR,CKB,CLIC1,COPS8,COX4I1,CRIP2,CSDE1,CSE1L,CTNNB1,CTNNBIP1,CYP27B1,DCC,DDAH2,DDB2,DDX39B,DIRAS3,DNMT1,E2F1,E2F8,EIF2AK2,EIF3I,EYA4,EZH2,FEN1,FGFR1,FGFR3,FHIT,FKBP3,FLT1,FOXO1,GRAMD4,GTF2H4,HIST1H2BJ,HLTF,HMGA1,HRK,IDH3A,IGF2,JAG2,JPT1,KDR,let-7,…							GMNN	transcription regulator	0.00543	AXIN1,BMPR1A,CDT1,CHST15,COBLL1,DSP,FARP1,FOXF1,FOXJ1,GREB1,INHBA,KIF16B,NRP1,PHYHIP,POU5F1,SMAD1,TP53,TWIST2,VEGFA,WLS,WNT3,WNT5A							nicotine	chemical drug	0.00396	ALDOA,BCL2,BMP2,CACNA1C,CACNA1D,CACNA2D1,CCND2,CHAT,CHRNB4,CXCL3,CYP2E1,DBH,EDN1,GRIA1,HAND1,HCRTR1,HCRTR2,IL12B,JAK1,KDR,MATR3,MUC4,PENK,PTH1R,PTPRA,RYR2,SERPINF1,SLC18A3,TH,ZFP36							SLC18A2	transporter	0.00333	ADCY1,DLG4,PSAP,SLC6A3,TACR1,TH
															ESRRG	ligand-dependent nuclear receptor	0.00145	ATP4A,FBXO32,FGF1,GAPDH,HGF,KCNH2,KCNJ1,KCNQ1,KLK1,KLK6,LPIN1,MB,mir-433,NR3C1,NRP1,PCK1,PKM,TFF1,VEGFA							NRXN1	transporter	0.00579	CD47,CNTN3,CTNNA3,CXCL12,F11R,FLRT2,ITGA7,LHX1,SLC1A3,TGFB1,THBS1							RNF2	transcription regulator	0.00404	CCND2,GATA4,HAND1,HOXB1,HOXB4,HOXB6,HOXB8,HOXC5,MSX1,PAX3,PHC1,POU5F1,REC8							phytohemagglutinin	chemical drug	0.0037	ACOX1,AFF1,AKT2,BCR,C6,CAP2,CCL2,CCND3,CCR7,CD44,CDK4,COL18A1,COL1A2,CPM,CSF1,CUX1,CXCL10,DHX9,ENG,FBN1,FGR,FOSL2,FOXA3,GAB2,GABRB3,GATA2,GATA3,GCLC,GGT1,GNAT1,GPLD1,GUCY1B1,GZMB,IFNGR2,IL10,IL21R,INPP1,ITGA8,ITGB3,JAK2,JAK3,KIT,LAMA2,LBP,LOC102724159/PWP2,MBP,MEIS2,MET,NT5E,PARD3,PCNA,PDE1B,PEMT,PLD1,PRF1,PRKCA,PRPF4,PSMA1,PTPN12,PTPRJ,RAD52,RARB,RB1,RPA1,RXRA,SARS,SCARB2,SERPINA5,SKI,SRSF1,STAT…
															Lh	complex	0.00148	ADCY9,ADGRG1,ARL6IP5,ARPC4,ATP2A2,BNIP3L,CAP2,CARD10,CCND2,CDKN1C,CFLAR,CHUK,COL15A1,COL18A1,CSNK1A1,CTNNB1,CTNND1,CXCR4,CYFIP2,DHCR7,DUSP3,EGFR,GNAS,GRK5,HSD17B1,IL6,INSL3,KRT18,LHCGR,MAP2K1,MAP3K5,MBD2,MT3,NPC2,PAWR,PDE4D,PDLIM3,PDXK,PIK3CD,PPP2R5C,PRKACA,PSMD1,PTGS2,PTP4A1,PTPN21,PTPRE,PTPRF,PTX3,RAB31,RGS12,RGS4,RGS7,RUNX1,SFRP4,SGK1,SMARCA4,SNAP25,SOD2,STIP1,STK24,THBS1,THBS2,TMBIM6,TNFAIP3,…							RAD21	transcription regulator	0.00579	CXCL12,HLA-DRA,IGF2,PCDHGA4,PCDHGA7,PCDHGA9,PCDHGB1,PCDHGB2,PCDHGB3,PCDHGC3,THBS1							Cyclin D	group	0.00435	MIR17HG,MYBL2,SOX2,TFF1							azoxymethane	chemical toxicant	0.00398	ACE,AGTR1,ATM,BLM,CCND1,CTNNB1,DCLRE1A,FANCF,IGF1R,MLH1,MYC,PCNA,PRKCA,PRKCD,PRKCZ,PTP4A3,REN
															EZH2	transcription regulator	0.00149	ABL2,BCL2,BCL2L11,BMP4,CACNG4,CCND2,CCND3,CDK6,CHRNB1,CNR1,COL4A1,CPA6,CSNK1A1,CTNNB1,CUL1,CX3CL1,CXCL2,CYP1B1,DAB2IP,DNAH2,DNMT1,E2F1,EGFR,EPAS1,EVX1,EZH2,FBN1,FGF17,FHOD3,FLT1,FOXA1,FOXJ1,FRZB,FUCA1,GATA3,GATA4,GPR68,HOXA10,HOXA7,HOXB13,HOXB6,HOXB8,HOXD1,HOXD11,HOXD3,HOXD9,IKZF1,IL12RB2,IL6,JAM2,JPH3,KCNK1,KRT81,LAMB3,LAMC2,LTB,mir-8,MSX1,NDRG1,NGFR,ONECUT1,OXTR,PAX3,PAX6,PAX7,PCDH20,PIP5K1C,PL…							butyric acid	chemical - endogenous mammalian	0.00581	ABCC2,ACHE,ADCY1,ADGRG1,ALOX15,ALPI,AQP1,ATP2A3,ATP7B,BCL2,CBS/CBSL,CCNA2,CDC42,CDH11,CDK3,CDK6,CDKN1C,CEACAM5,CLU,COL4A1,COL4A2,COL5A1,COL6A3,CREBBP,CUL1,DDR1,E2F1,ELANE,ERCC2,FES,FURIN,FXN,GAA,GAK,GATA2,GATA3,GATA6,GLI3,GPRC5A,GRIN1,HDGF,HLA-DRA,HSD17B1,HSPG2,IFI30,IGF2,IL12B,IL1B,IL6,INPP5E,IRF1,IRF2,ITPR2,ITPR3,ITSN2,LY6E,MAD1L1,MUC2,MVP,MYCL,MYH7,NFATC1,NRP1,PAX5,PCK1,PCNA,PKHD1,PLCB2,PRKACA…							HOXA2	transcription regulator	0.00435	EVX1,HOXB1,PHOX2B,SIX2							tetrachlorodibenzodioxin	chemical toxicant	0.00402	ACHE,ACOX1,ADM,AHR,AHRR,APH1B,BAX,BCAT1,BDNF,BLNK,BMP4,CACNA1D,CAP2,CBR3,CCKAR,CCND1,CCNE1,CD86,CDH13,CES1,CMA1,COL18A1,COL6A1,COMT,CYP19A1,CYP1B1,CYR61,DCLK3,E2F8,EDN1,EGF,EGFR,EPHB1,ESR1,ESRRG,ETS2,FSHB,GHITM,GLI2,GRIN1,HDAC11,HDAC3,HDAC4,HDAC7,HOXD10,HSPA1A/HSPA1B,IGF2,IL10,INPP5A,JAK2,KIF1B,KRT19,KRT4,LHB,LHCGR,LRP2,MARCO,MDFI,MKLN1,MYC,MYH11,MYH6,MYO10,NPTX1,NR0B2,NR3C1,PCNA,PCSK2,PERP,PLAGL…
															geldanamycin	chemical - endogenous non-mammalian	0.00149	AGO1,AGO2,ARRDC5,BAX,BCL2,CCDC149,CELF2,CFLAR,CHUK,CIITA,CLU,COX18,DBH,EGFR,FBLN2,FGFR1,GNAO1,HLA-DRA,HSPA1A/HSPA1B,IFIT2,IRF1,IRF5,JUN,KCNA5,KLK5,MAP3K11,MOK,NR3C1,NTN1,PCDH1,PCDHAC1,PDPK1,PTGS2,PTK6,RPS6KA2,SCN2B,STIMATE,SYT2,TAP1,TH,TP53,TPMT,TPPP,TRAF2,ZC3H12D							HTR7	g-protein coupled receptor	0.00599	COL23A1,IL1B,IL6,STAB1,THBS1							EMX2	transcription regulator	0.00435	CALB2,EGFR,PAX6,SOX2							ZBTB16	transcription regulator	0.00412	BGLAP,BID,BMP7,CD180,CD44,CD55,CD81,CD86,CD8A,CLEC4C,COL1A1,CXCL10,DTX1,EIF2AK2,F13A1,F2RL1,GATA3,GP9,HOXC6,HOXD10,HOXD11,IL21R,ITGAE,ITGB3,KIT,KLHL6,LTB4R,LY96,MAF,MPL,MYC,RARG,RORA,RUNX2,RUNX3,SATB1,TLR6,TMEM176B,TNF,TNFRSF25,TSC22D1,ZBTB16
															SGK1	kinase	0.00151	BCL2L11,CDK6,GRIK2,GRIN2A,GRIN2B,HOXA10,IL12B,IL6,KCNA2,KCNA5,KCNJ1,KCNQ1,KCNQ2,KCNQ4,LIF,ORAI1,SCN5A,SLC12A1,SLC1A2,SLC1A3,SLC34A2,SLC5A3,SLC9A3,TRPV6							NAALADL2	other	0.00599	HNRNPDL,JPT1,MIPEP,S1PR3,SPON2							proteasome inhibitor	chemical drug	0.00435	AQP1,BAX,CFLAR,OPRD1							PITX2	transcription regulator	0.00415	ATP1A1,CACNA1G,CCNA1,CCND1,CCND3,COL1A2,DHRS7B,FSHB,FZD4,GATA2,IDH2,ISL1,KCNJ11,KCNK2,KCNQ1,KCTD20,LHX2,ME3,mir-8,MSRA,MYC,NDUFC1,NDUFS2,PITX2,PLOD1,PLOD2,SATB1,SDHC,SOD2,TBX15,TBX2,TBX3,TBX5,TRIO,TXN2,WNT2,WNT5A,WNT9A
															NR2F2	ligand-dependent nuclear receptor	0.00158	APOC3,E2F1,EFNB2,GATA6,HNF1A,HNF1B,HNF4A,KDR,NR2F2,NR5A2,NRP1,PCK1,POU5F1,SLC9A1,TFAP2A,VEGFA							TENM1	transmembrane receptor	0.00599	CHL1,GPNMB,SCARB1,SEMA6A,SOX5							PSEN2	peptidase	0.00447	BAX,BCL2,C3AR1,CDX1,CTNNB1,DLL1,EGFR,FBXW7,FZD4,GAPDH,HAND1,KCNAB2,LHX8,PRC1,PSTPIP1,STAB1,TNXB							SMAD4	transcription regulator	0.00418	AIM2,ANGPT2,APOA1,BGLAP,BMP4,BMP7,CAB39,CCL2,CCND1,CCNE1,CDC42EP3,CDH5,CELF2,COL1A2,COL7A1,CSF1,CTNNB1,CYB561,DAXX,DNAH2,DOCK4,EDN1,EGFR,ENG,FAP,FSHB,HAMP,HEBP1,HMGA2,HNF4A,HRH2,IL10,IL17B,IRAK3,ITGA6,ITGB5,LEMD3,LHX1,MET,MUC2,MUC4,MYC,OVOL1,POR,PTK2B,RAC1,RASSF1,RNF220,RUNX1,RUNX2,RUNX3,S1PR4,SGK1,SKIL,SLC6A1,SMAD2,SMO,SPI1,TBX3,THBS1,TNF,TPM1,TPM3,UNC119
															mir-9	microrna	0.0016	BCL6,CAMTA1,CTNNB1,CXCR4,JAK1,JAK2,JAK3,MEIS2,PAX6,PMP22							TPSAB1/TPSB2	peptidase	0.00599	CXCL2,FN1,IL1B,IL6,MMP13							TSPYL5	other	0.00463	CAST,CNTNAP2,FBXW7,FUT8,NR3C1,PTBP2,USP24							SGK1	kinase	0.00422	CFTR,DLG4,GRIN2A,GRIN2B,KCNA2,KCNJ1,KCNQ1,KCNQ2,KCNQ3,LIF,SCN5A,SCNN1A,SCNN1B,SLC12A1,SLC1A1,SLC1A2,SLC1A3,SLC34A2,SLC38A3,SLC9A3,SMO,TNF,TRPV6
															HSP90AB1	enzyme	0.00161	ABCC1,CFLAR,EPAS1,ESR1,LAT,NOX5,POU5F1,PTK6,SLC6A4,STIP1,WT1							PDYN	transporter	0.00599	GRM1,KDR,NRP1,OPRK1,PLXND1							SOX2-OCT4-NANOG	complex	0.00463	HAND1,HOXB1,ISL1,NEUROG1,ONECUT1,PAX6,TCL1A							PLAG1	transcription regulator	0.00426	AKAP8L,AQP1,ATF5,CDKN1C,CHST1,COL9A3,CREB3L1,FLNC,IGF2,KRT19,LSP1,MAPK11,MYRF,NFATC1,P2RX1,PIGF,PLEC,PPIC,PTP4A3,ROM1
															NEAT1	other	0.00161	ADARB2,EIF4G3,SH3PXD2A,TSHZ2							nickel chloride	chemical toxicant	0.00599	IL1B,IL6,NDRG1,PTGS2,VEGFA							Akt	group	0.00464	ABCB1,ADIPOQ,ANKRD2,ATG12,ATG7,BAX,BCL2,BCL2L11,BMP2,CCND2,CFLAR,CIDEA,CTNNB1,CXCL12,CXCR4,DLL4,EGFR,FHIT,FOXO1,GATA2,GLI2,IGF2,IGFBP2,IL12B,NFATC1,NOS1,NOX4,NRP2,PDX1,POU5F1,PRDM16,RRM2,SGK1,SLC8A1,SOX2,TERT,TIPARP,UTRN,VCAM1,VCAN,WT1							FOS	transcription regulator	0.00445	ACOX1,ADAM12,ADD2,AGTR1,AMIGO1,ANXA4,ARF1,ARID3A,ASAP1,ATF7IP,ATP2C1,BCAR3,BDNF,BGLAP,CAMK2D,CASZ1,CCL2,CCND1,CCNE1,CD164,CD44,CDON,CELF2,CHI3L1,CLU,COBLL1,COL16A1,COL18A1,COL1A1,COL6A1,CREBBP,CRH,DAPK2,DBH,DIO2,DOCK1,EDN1,ELOVL3,ENO1,ERCC4,FAM19A1,FARS2,FBLIM1,FBN1,FLRT2,FMN1,FRZB,FSHB,GAK,GAS1,GAS2,GJB6,HAMP,HAS1,HIPK3,HLA-B,HSD3B2,HSP90B1,IL10,IL27,IRS2,ITGA6,KIF1B,KIRREL3,KRT15,KRT8,LGALS3,LG…
															CELF2	other	0.00161	BAX,BCL2,SIRT1,TP53							TP63	transcription regulator	0.00602	AEN,AKT1,AKT1S1,ATF2,ATG10,BRAF,BST2,CCNA2,CCND3,CDC42,CDH2,CDK6,CDKN1C,COL4A1,COL5A1,CTSD,CYGB,DDB2,DICER1,DLL1,DST,EFNA4,EGFR,FBN1,FN1,HOXC4,HSPA7,IL1B,IL6,ING1,INHBA,INSM1,IRF5,ITGA7,ITGB4,KCNG1,KCNK1,KLF6,let-7,LLGL1,mir-515,MMP13,PAX9,PCNA,PERP,POSTN,PPP1R13L,PRKAG2,PRKCZ,REL,RELB,RGS13,RIN1,RUNX1,SERPINB5,SMAD3,SPATA18,STK11,TERT,TGFB1,THBS1,THY1,TMBIM6,TNS4,TP53,TP73,TPM1,TRAF2,TRIM6,TSC2,…							Vegf	group	0.00469	ABCB1,ADAM15,ADORA2A,AKAP13,ARHGAP18,BAX,BCL2,BCL2L11,BMP2,BNC1,CDC42,CELSR1,CFLAR,CNN1,CRLF1,CSGALNACT1,CTNNB1,CXCL12,CXCR4,DLL4,EDN1,EFNB2,EMP2,EPHA4,ESM1,FAM198B,FLT1,FLT4,FNDC3A,GPR4,HOXB8,HTR7,IL12B,IL15RA,ITPR3,KDR,KIF15,LRIG1,LRP2,MAD2L1,MALL,MAZ,mir-17,MIR17HG,MMP13,MT1G,NCOA2,NFATC1,NOTCH4,NR2F2,NR5A2,NRP1,NRROS,OXTR,PC,PEMT,PIK3CG,PRC1,PTPN5,RGL2,SGK1,SH3TC2,SLC12A4,TBXA2R,TCF23,VCAM1,V…							STAT5B	transcription regulator	0.00446	ACTC1,AHNAK,ASAP1,ATM,BAX,CCND1,CCND3,CCNE1,CD276,CHEK1,CIDEA,CKMT2,CRADD,CYP2B6,EBF1,ESR1,FOSL2,GCK,HAMP,HSD3B2,IGFALS,IL2RB,LEP,LTBR,MAF,MYBPHL,MYC,MYH6,MYH7,MYL2,MYL7,PIP,POU2F2,RAB19,RASD1,RPA1,SH3RF3,SLC34A2,SOCS2,SOCS3,STAT5B,THRSP,TNF,TNFRSF25,TPM3,TROVE2,UCP1,WARS
															LAMTOR3	other	0.00161	ESRRB,SOX2,TCL1A,ZFP42							GRN	growth factor	0.00604	BCL2,CXCL2,IL12B,IL6,MMP13,MMP17,VEGFA							nifedipine	chemical drug	0.0047	ABCB1,ABCC8,ADIPOQ,ATP2B2,BMP2,CACNA1C,EDN1,FGF7,MYH7,NOS1,NR3C1,SGK1,SLC8A1,TH,VCAM1							AVP	other	0.00449	ACTA2,ADM,AQP2,ATP1A1,AVP,BGLAP,CCL2,CCND1,GATA2,KCNJ1,NGF,NOS3,PRKCA,RUNX2,S100A6,SCNN1B,SLC12A1,SST
															KLF17	transcription regulator	0.00161	FN1,RB1,TJP1,TP53,VIM							FANCC	other	0.00606	CAMK2B,CXCL12,FGFR1,FZD6,HHEX,IL1B,MAP1B,MTUS2,MX1,MYOF,MYRF,OAT,PTGS2,PTPRC,PTX3,SNX7,TBC1D9,TP53,WWTR1							PTCH1	transmembrane receptor	0.0049	DLL1,DLL4,FOXF1,IGF2,NKX2-1,PDX1,SOX5,TNNT3							desmopressin	biologic drug	0.00451	ADD3,ADM,AHNAK,ALB,AQP2,ATP1A1,AVP,CARD14,CGNL1,CRH,CTNNB1,CYBA,ENO1,GAPDH,HSPA1A/HSPA1B,LIMA1,PHLDB2,PLXDC2,S100A11,SCNN1B,SLC12A1,SLC43A2,SLC9A3,ST14,STX7,TJP2,TNS1,TUBB,VDAC1,VWF
															ELP1	other	0.00161	BMP4,CTNNB1,FLT1,RHOA,VEGFA							RCE1	peptidase	0.00613	AEBP1,ATP5F1B,CRABP1,CXCL12,FBN1,LARGE1,LBX2,LMNB2,POLM,S100A13,SLIT3,TGFBI,THBS2							dimethyl sulfoxide	chemical drug	0.00518	AATK,BMP2,CCND2,CEBPE,CTNNB1,CYP2E1,FRZB,FUT8,GATA4,ITGB2,MMP13,MYH7,NR2F2,PLD1,PTH1R,RAMP1,SMPD3,SPNS2,TBX5,TERT,TRIM10,VCAM1							diethylstilbestrol	chemical drug	0.00456	ADIPOQ,ADM2,AHR,AKAP8L,AQP9,BCAT1,BGLAP,BTC,C3,CCND1,CD55,CLSTN2,CLU,CPE,CTTN,CYP19A1,CYP2F1,DCLK1,DNMT3A,DNMT3B,DUSP6,EGF,EGFR,ESR1,FGFBP1,FRZB,GAP43,GATA6,GJB2,GSTM3,HSP90B1,IGF1R,IGFBP6,ITGAE,JAK2,MFGE8,MSMB,MXD4,NR3C1,OXTR,PCNA,PDGFRA,PGLYRP1,PROM1,PTTG1IP,REN,RUNX1,S100A6,SERPINB5,SIX1,SLC6A20,SOCS2,SPARC,TBC1D1,TCF7L1,VNN1,WFDC2,WNT4,WNT5A,WNT7A
															mir-145	microrna	0.00167	CACNA1C,CCNA2,CDH2,CDK6,COL5A1,DDX17,DSPP,EGFR,FSCN1,GATA6,IL6,MYH11,NFATC1,POU5F1,PRKCE,ROCK1,SOD2,TP53							REST	transcription regulator	0.00615	B3GAT1,CACNA1H,CHRM4,CNTNAP1,DNMT3A,EFNA5,FAM105A,GRIK4,GRIN1,GRIN2A,GRIN2B,GRM1,HNF1A,JAM2,KCNAB2,KCNQ4,mir-124,NRP1,NRXN3,OAT,OR10H3,OSBP2,PAX4,PENK,RMST,S100B,SCTR,SLC7A14,SNAP25,SRRM4,SYT7,TUBB3							metribolone	chemical reagent	0.00518	ACSL3,ACTN2,BAX,BCL2,CENPN,CTBP1-AS2,CXCR4,CYB561,DDC,EIF5,FOXO1,GFPT1,ITGB4,KLK1,KRT18,mir-17,mir-19,NCOA2,PAX2,PDE4D,SMAD3,SPESP1,SPON2,STEAP2,SVIL,TPD52,TRIM36,TSC2,TWIST1,TXNIP,VCAN,WIPI1,ZNF121							mir-124	microrna	0.00457	ABCC8,CAMTA1,KCNJ11,LHX2,NFATC1,PDX1,PTBP1,RUNX2,SLC1A2,TRAF6
															VHL	transcription regulator	0.00174	ADGRG1,AKT1,BCL2,CAV1,CDCP1,CDH2,CDKN1C,CFL1,CLDN4,CLTC,CNN1,CXCL12,CXCR4,DUOX2,E2F1,EGFR,EIF5,EPAS1,FLCN,FN1,GBE1,GLO1,HNF1A,HSD17B1,IFITM3,IL1B,MAD2L1,NFE2,NOX4,PCNA,PDGFB,PFKFB3,PISD,POLRMT,RUNX1,SLC1A3,SOD2,TH,TP53,VEGFA,VIM							CDH11	other	0.00618	CD9,ITGB2,MBD2,PTK2B,S1PR3,SERPINB5,TFAP2C,TFF1,TJP1,TNK2							FZD8	g-protein coupled receptor	0.00527	BMP2,CTNNB1,GATA4,TBX5,VCAN,VIM							PDGFC	growth factor	0.00457	ACTA2,CCND1,COL1A2,COL4A2,CTNNB1,FLT1,GFAP,MYC,PDGFRA,TIMP2
															NFYB	transcription regulator	0.00185	ABCG2,ACLY,AMD1,ATP5F1B,BCL2,BCL2L11,BRF1,CACNA2D3,CAV1,CBS/CBSL,CDH2,CEP57L1,CHPT1,CHRNB1,CNTN4,CPEB3,CSDE1,CTNNB1,DCC,DNAJB6,DPP10,DSPP,EMX2,EMX2OS,ENTPD7,EPAS1,FBXL18,FBXO42,FLCN,FLRT2,FLT3LG,GALNT2,GAPDH,GART,GNA12,GPR160,H2AFJ,HLA-DRA,HOXB13,HSPA7,KCTD1,KLHL3,LIG3,LPIN1,LRP2,LYAR,MMP13,MSRA,OAT,PAQR5,PAX2,PCNA,PDGFRB,PIH1D1,RIMBP2,RRM2,SCARB1,SH3GL1,SLC8A2,SLIT3,ST8SIA4,SYNJ2,TJP1,TMBIM6,TPM…							RAB7B	peptidase	0.0062	CTSD,IGF2R,IL6,TLR4							melphalan	chemical drug	0.00527	BAX,BCL2L11,FLT1,MICA,MICB,TP73							Nr1h	group	0.00462	ABCG5,ABCG8,ACACA,ACE,ADAMTS3,ALDH1A2,ARG2,C2,C3,CCL2,CCR7,CETP,CLEC4E,CSF1,CXCL10,ECE1,EDN1,FLT1,FLT4,GCK,HIP1,HLA-DOA,IFIH1,IL10,ITPR1,LIPE,MLXIPL,NLRP3,NOS3,NR5A2,PDX1,PLA2G2A,PRKCQ,RCVRN,REN,RUNX3,SBNO2,SCARB1,SLFN12L,TAP1,THBS1,THY1,TNF,TRPC4,ZBTB16
															SHH	peptidase	0.00187	ABCG2,AMD1,BAX,BCL2,BMP2,BMP4,CAV1,CCND2,DAAM1,DDC,DLX2,EBF1,EGFR,FN1,FOXA1,FOXC2,FOXF1,GATA2,GATA4,GDNF,GLI2,GPC1,HAND2,HMGA1,HOXA13,HOXD11,IGF2,IGFBP5,IL6,LMX1A,MSX1,NEUROG1,NKX2-1,NR2F2,PAX2,PAX3,PAX5,PAX6,PAX9,PCNA,PDX1,PMP22,RPA2,SMAD1,SRM,TBX1,TFDP1,TH,TJP1,TRRAP,TUBB3,ZIC2							KLF17	transcription regulator	0.0062	FN1,RB1,TJP1,TP53							ESR2	ligand-dependent nuclear receptor	0.00529	A4GALT,ANK1,AP4M1,ARID5B,BCAT1,BCL2,BMP2,CACNA1D,CAPN2,CAV1,CBFA2T3,CBS/CBSL,CHST15,CLDN4,CLIC5,CNN1,COL13A1,CRYZ,CTNNB1,CXCL12,CYP26B1,DHCR7,DMTN,EDN1,EGFR,EHMT2,EYA4,FOXA1,FOXO1,HAND1,HOXD11,HSD17B7,KDR,KLHL38,LAPTM5,LTBP1,MYH7,NELL2,OTOF,PAX7,PCYOX1,PDLIM3,PDZK1,PLEC,POU5F1,PPP1R12A,PTH1R,SGK1,SLC12A4,SLC5A7,SMOC1,TEAD4,TENM4,TERT,TFF1,TMEM229B,TWIST1,WRAP73							FOXA1	transcription regulator	0.00462	ACTA2,ACTC1,ALDH6A1,AQP2,CFTR,CNN1,COL18A1,CXCL10,DSCAM,EFHD1,EN1,EPHX1,ESR1,FMN1,FOXA3,GFRA4,GLS,HK1,HNF4A,ISL1,KDM4B,LYN,MLXIPL,MUC2,MUC4,MUC5B,MUC6,MYC,MYH11,NEUROG2,PALM2,PISD,PRDM15,RARA,RASSF1,RORA,RPRM,SLC12A1,SST,TF,TH,TMPRSS2,TRIM2,UCP1,UST
															GFI1	transcription regulator	0.00188	AKT1,ATF2,BAX,CEBPE,CELA2A,CFLAR,CREBBP,CXCR4,DDB2,EIF2AK2,ELANE,GATA3,GUSB,ID2,IL1B,IL6,IL6R,IRAK2,IRF1,ISL1,JAK3,JUN,mir-196,NEUROG3,NT5E,RB1,REL,RELB,RIPK2,SMAD3,TOLLIP,TRAF2,TRAF3							PPP1R14B	phosphatase	0.0062	EPAS1,FLT1,KDR,VEGFA							SGPL1	enzyme	0.00545	ABCB1,ABCC1,BAX,BCL2,SPNS2							PLG	peptidase	0.00467	ADIPOQ,APOH,BAX,BDNF,BECN1,CCL2,CLEC7A,CLIC4,COL1A1,CRK,CSF1,CYR61,DOCK1,EDN1,ELMO1,FYN,GULP1,IQSEC1,MFGE8,MIF,PIK3CB,RAC1,RHO,TNF,VDAC1
															SST	other	0.00191	ABCB1,BCL6,CCND3,CORT,CRYAA/CRYAA2,CUX2,GHRH,GHSR,IGF1R,IL1B,IL6,ITPR2,ITPR3,NR3C1,SST,SSTR4,TOX							OPRK1	g-protein coupled receptor	0.0062	KDR,NRP1,PLXND1,SLC6A4							NLRP12	other	0.00592	CREBBP,CXCL12,CXCR4,FLT3LG,HLA-G,HLA-J,LY96,NR3C1,PSMB8							HOXB4	transcription regulator	0.00468	CCND3,CCNE1,FLI1,HOXB4,ITGB3,MPL,MYC,RARB
															oligomycin	chemical - endogenous non-mammalian	0.00198	BCL2,CCND2,IL1B,IL6,KDR,MMP13,PDGFB							ELP1	other	0.0062	BMP4,FLT1,RHOA,VEGFA							HAND2	transcription regulator	0.00595	ACTN2,ALX4,CALB2,DBH,GLI3,HAND1,HAND2,HOXD11,MSX1,PDLIM3,SIK1/SIK1B							Na+	chemical - endogenous mammalian	0.00468	AGTR1,AVP,CREB3L1,CTNNB1,CYP11B1,REN,SCNN1A,TNF
															FEV	transcription regulator	0.00202	ADRA1B,CALCR,CXCR4,DDC,EFNA5,FOXA1,HCRTR1,HTRA1,JAM2,KCNJ16,KCTD10,MCHR1,NCALD,NFIA,NFIX,NMNAT2,NR2F2,NR3C1,NTN1,PRMT8,SLC1A3,SLC37A3,SLC6A15,SLC6A4,SST,TCF7L2,VCAM1,VIM,VTN							DNAJA3	other	0.0062	BCL2,EGFR,STAT5B,VEGFA							AIP	transcription regulator	0.00595	AHRR,C3AR1,CMKLR1,GNG11,GPR39,HTR1D,PDE3A,PDE9A,PLAGL1,PROKR1,RGS7							CRHR1	g-protein coupled receptor	0.00473	AVP,CRH,EDN1,HAMP,KCNMA1,NECTIN3,SLC2A1,TH,UTS2
															HES1	transcription regulator	0.00207	BCL2,CCND3,DLK1,DLL1,E2F1,GAA,GRIA1,IL6,ISL1,MMP13,NEU1,NEUROG1,OAT,PAX2,PAX4,PAX5,PAX6,PCNA,RLBP1,SST,TUBB3,WNT1							ADCY5	enzyme	0.0062	ADCY2,ADCY9,BCL2,GNAS							SIX5	transcription regulator	0.006	ATP1A1,EBF2,IGF2,KRT18,SIX2,ST14,TWIST2							GFI1B	transcription regulator	0.00473	CSDE1,GATA2,GATA3,GFI1B,MGEA5,MYC,RAG1,RAG2,SOCS3
															dopamine	chemical - endogenous mammalian	0.0023	ASIC2,ATP1A1,BAX,BCL2,CACNA2D3,CHAT,CNR1,DRD4,FOLR1,GABBR1,GABRB1,GABRD,GAD1,GPR68,GRIA1,GRIK2,GRIN1,GRM4,GRM7,HRH3,IGF1R,IL6,JUN,KCNAB3,KCNK1,KCNK6,MCHR1,NFATC1,NPR3,OPRK1,PDE10A,PENK,SLC1A3,TH							KRIT1	other	0.0062	JUN,NOTCH4,RHOA,SOD2							GNL3	other	0.006	GATA4,KRT18,LATS2,MSX1,POU5F1,TCL1A,ZFP42							CDK8	kinase	0.00473	CCNE1,CD44,CTNNBIP1,MAGI1,MYC,PCNA,RARB,RBL1,TP73
															TRIM37	enzyme	0.00237	CDT1,CKB,CUL1,DDR1,DNMT1,IFIT2,JPH3,MYH7,PAWR,PLCB3,TP53,TRAF2							10-(6'-ubiquinonyl)decyltriphenylphosphonium	chemical drug	0.0062	EGFR,IL1B,IL6,KDR							MBD1	other	0.006	ABCB1,CRYBB2,HOXA4,MGMT,PROM1,SNRPN,WDR46							cuprizone	chemical toxicant	0.00473	BDNF,CSPG4,CXCL10,GFAP,MAG,MBP,S1PR1,SOCS3,TNF
															PROX1	transcription regulator	0.00237	CDKN1C,FGFR3,FLT4,FOXC2,ITGA9,KDR,MYL1,NRP1,PCK2,RGS4,TNNI2,TNNT3							CDKN2A	transcription regulator	0.00641	AMD1,BARD1,BCL2,CCNA2,CCND3,CDC25B,CDCA7L,CDKN2C,CUL1,CXCR5,DDR1,E2F1,EBF1,EHD3,ESS2,EZH2,FEN1,FGFR1,FOXA1,GAS7,GFRA2,GNAS,GPRC5A,HOXC4,IGF2BP3,IGFBP5,IL15,IL1B,IL36B,IL6,JAK2,JUN,KCNK1,LAMP1,mir-1246,MYBL2,NKX3-1,PBX3,PCNA,PDGFA,PDGFRB,POLK,POU2AF1,POU5F1,PSMA5,PTGS2,PTK2B,PTX3,RB1,RECQL4,RFC4,TCF19,TFDP1,TLR4,TMEM97,TNFRSF1B,TP53,TPM1,VEGFA,VPS41,VRK1							Pdgf (complex)	complex	0.006	BAX,BCL2,CAV1,CCND2,CXCL3,CYBA,EDN1,EGFR,F10,FAM189B,FOXO1,GRIA1,MCM7,NOX4,SV2A,TERT,TWIST1,VCAM1							ETV5	transcription regulator	0.00496	ALCAM,BAX,CCND1,CLDN1,CLDN16,CTNNA1,CTNNB1,FXYD5,ICAM2,KRT19,KRT23,KRT80,MAF,MET,NRCAM,PKP3,TJP1,TJP2,TJP3
															IFNG	cytokine	0.00246	ABCB1,ACLY,ACSS1,ADAMTS8,ADCY5,ADGRA1,ADGRG1,ADIPOQ,ADORA2A,AGPAT1,AGRN,AHCY,ALDH1A3,ALDH1L1,ALKAL2,ALOX15,APOBEC3G,AQP1,AQP9,ARG2,ARL6IP5,ARPP19,ATP1A1,ATP2A2,AUTS2,BAX,BCL2,BCL2L11,BLNK,BST1,BST2,CALB2,CALCA,CASP5,CAV1,CCKAR,CCL17,CCL28,CCNA2,CCND2,CCND3,CCR2,CD200,CD276,CD38,CDX1,CEACAM5,CELSR1,CELSR2,CFB,CFLAR,CGAS,CHI3L2,CHST8,CIITA,CLEC10A,CLEC2D,CLEC4E,CLIC5,CMPK2,CNR1,CRABP1,CREM,CRLF1,CS…							SOX2	transcription regulator	0.00646	ABCG2,ATG10,AXIN1,BMP4,BMPR1A,CHST15,COBLL1,DLX2,DNMT3B,DPPA5,DSP,EGFR,ELF1,EMX2,EVPL,FARP1,FGFR4,FLT1,FOXD3,FOXF1,GATA2,GATA3,GATA6,GCK,GLI2,GLI3,GREB1,GRHL3,HOXC4,INHBA,ISL1,JARID2,JUN,KDR,KIF16B,KLF6,KLK14,L3MBTL3,LEFTY1,LHX1,LLGL2,mir-124,MIXL1,MTF2,NOTCH4,NRP1,POU5F1,PRDM14,PRKCH,RBPJ,SMAD1,SMARCAD1,SOX13,SOX6,TET1,TET2,TGFB1,TUBB3,TWIST2,UTF1,VEGFA,WISP1,WLS,WNT3,WNT5A,ZFHX3,ZFP42							exenatide	biologic drug	0.00613	BAX,CREBBP,NEUROG3,PAX6,PDX1,SFTPA1,SIRT1,TXNIP							HIST1H1C	other	0.00501	AXIN2,CCND1,CTNNB1,GAPDH,MYC
															EED	transcription regulator	0.00248	DAB2IP,EGFR,EVX1,FOXA1,GATA3,GATA4,GATA6,GDNF,HOXB13,HOXB4,IGFBP2,PPP2R2B,PTGS2,TCF21,THY1							Alpha catenin	group	0.00665	ADAM33,ADAM8,ADAMTS2,CDH11,COL15A1,COL5A1,COL6A3,CXCL12,CXCL2,FMNL2,ICAM2,IGF2,IGFBP2,IL1B,IL6,IRF1,LAMA4,MMP11,MMP13,MMP23B,PTGS2,PTX3,RELB,SGK1,STEAP2,THBS2,TNFAIP2,TNFAIP3,TWIST2							CEBPA	transcription regulator	0.00617	ABCB1,ADIPOQ,AGPAT2,AKR1C1/AKR1C2,APOC3,ARG2,BCL2,BHMT,C3AR1,CCND2,CEBPE,CXCR4,DHCR7,DSPP,EFNB2,ELANE,EVPL,FLT1,FOXO1,GAL,GAPDH,GAS1,GATA2,GRHL3,HDAC4,HGF,HNF1A,HNF1B,ID2,IFI27,IL12B,KLK14,LEFTY1,MMP13,MYBL2,NFATC1,NR5A2,NRP1,ONECUT1,OXTR,PAX2,PIN1,PPP1R14A,PTPRE,PUM1,RIN1,RUNX3,SECTM1,SERPINF1,SFTPA1,TBXAS1,TFAP2A,TFR2,THRA,TLR9,UBE2I,VCAN,ZBTB48,ZIC2							KHDRBS1	transcription regulator	0.00501	CCND1,CD44,ECE1,LEP,SRSF1
															mir-24	microrna	0.00248	BCL2L11,CCND3,CDH2,FN1,FURIN,HNF1A,HNF1B,IL12B,IL6,KDR,PAK4,PDX1,SH3PXD2A,SPRY2,TGFB1							NPM1	transcription regulator	0.00681	ALK,CXCL2,DDB2,E2F1,HOXA10,HOXA7,IL6,let-7,SOD2,TP53,VEGFA,XPC							TP53	transcription regulator	0.0065	ABAT,ABCB1,ABCC1,ACSL3,ADAM8,ADGRB1,AGO2,AHCY,ALOX15,AMOTL2,ANK1,ARPC1B,ASF1B,ASXL1,ATG7,ATP1A1,BAX,BCAT1,BCL2,BCL2L11,CAMK2D,CARD11,CAV1,CCND2,CCNL1,CD247,CDT1,CEP170B,CFLAR,CKB,CNN1,CNN2,COL18A1,COL4A2,CPSF1,CTNNB1,CX3CL1,CXCL12,CXCL3,CYFIP2,CYP26B1,DDR1,DHCR7,DHRS9,DLC1,DMRT1,DNMT1,E2F8,EDN1,EGFR,EIF4G3,EIF5,EYA4,FAT1,FBLN2,FBXW7,FEN1,FGF7,FKBP3,FLRT2,FOXO1,FSTL1,GAPDH,GART,GAS1,HDAC9,HDLBP,HI…							flupenthixol	chemical drug	0.00501	DRD1,GRIN1,GRIN2A,GRIN2B,GRIN2C
															TSPYL5	other	0.00253	CAST,CNTNAP2,F11R,FBXW7,FUT8,MN1,NR3C1,NR3C2,NRXN1,PTBP2,USP24							POU4F1	transcription regulator	0.00694	AJAP1,BCL2,CALB2,CCKAR,CRABP1,DAB1,DCC,EPHA8,ETV1,EYA1,GATA3,GNAS,HOXD1,KCNIP1,KCNMA1,KCTD8,LHX1,NOVA1,PAPPA2,PIEZO2,PLCH2,RBM24,RTN4RL2,RUNX1,SNAP25,SSTR4,TH							HIF1A	transcription regulator	0.00656	ABCB1,ABCC8,ADAM15,ADIPOQ,ALDOA,AQP9,BCL2,BMP2,CABIN1,CAV1,CCR2,CDCP1,CXCL12,CXCL3,CXCR4,DLL4,EDN1,EGFR,FLT1,FURIN,GAPDH,GBE1,HOXA13,ID2,IGF2,IGFBP2,IL12B,ITGB2,KDM4B,KIAA1217,KRT18,MANF,MB,MGMT,mir-8,MMP13,NEUROG3,NOX4,NT5E,PFKFB3,PKM,POLG,POU5F1,PROM1,PTK6,R3HCC1L,RAB20,SDC4,SMAD7,SPOP,TBX5,TERT,VCAM1,VIM,WT1							bucladesine	chemical toxicant	0.00505	ABCA3,ADCY8,BDNF,BGLAP,CACNA1G,CALCR,CASZ1,CCND1,CD38,CD44,CD86,CD8A,CDK5R1,CLU,CNP,CPT1A,CXCL10,CYP11B1,CYP19A1,DCLK3,DIO2,DRD4,ENO2,ERRFI1,ETNK1,FOSL2,GALNT16,GAP43,GCK,GFAP,GLUL,HSD3B2,IGF1R,IGF2,IGFALS,IGFBP6,IL10,IRS2,ITGB2,JAK3,KCNAB2,KIT,LAMB3,LEP,LIF,LIPE,LPCAT1,MAN2A1,MCAM,mir-8,MYC,NGF,NPHP4,NTRK1,PADI4,PCDH1,PDE10A,PDE4D,PDGFRA,PLAGL1,PLIN3,PTGER4,PTPN21,RARB,RBL1,SCARB1,SLC17A6,SLC1A2…
															let-7	microrna	0.00256	AGO2,APC2,ARID3A,BCAT1,BMPR1A,CBFB,CCNA2,CCNJ,CDC45,CDH2,CDK6,CDT1,CPSF1,DDX56,DICER1,DLC1,E2F8,ETV2,EZH2,FARP1,FN1,GPI,GTF2I,GZF1,HMGA1,ID2,IGF1R,IGF2BP1,IL6,IL6R,MAD2L1,MCM7,mir-17,MTF2,NAP1L1,NOLC1,PBX2,PKM,PLAGL1,PROM1,PTGS2,RBM38,RFC4,RRM2,RRP1B,SLC25A13,STAT3,TGFBR1,THBS1,TLR4,TRIB1,VIM,XRCC3,ZC3H3,ZFP36,ZNF512B							FOXA1	transcription regulator	0.00697	ALPI,BEST2,CNN1,COL18A1,CPS1,DDC,EFHD1,ESR1,FOXA1,GREB1,GRIN3A,HNF1A,HNF4A,IL6,ISL1,KDM4B,MLXIPL,MUC2,MUC4,MUC5B,MUC6,MYH11,NDUFV3,PCK1,PISD,PPP1R14C,RORA,SLC12A1,SLC12A2,SLC6A15,SPDEF,TFF1,TH,UGT2B17,UST							mir-133	microrna	0.00659	CCND2,CDC42,CNN1,DNMT1,HAND2,HLA-G,ITPR2,KCNQ1,NELFA,VCAN							haloperidol	chemical drug	0.00515	BAX,BDNF,CACNA1D,CCND3,CRH,CTNNB1,DLG4,DPP6,DRD4,GFAP,GGT1,GPR12,GRIN1,GRIN2A,GRM4,HOMER1,HSPG2,NTRK1,PCSK2,PPP1R9B,PRKCA,PVALB,RASGRF1,SDHA,SDHB,TH,TSPOAP1,WNT5A
															CDKN2A	transcription regulator	0.00268	AMD1,ANAPC5,ASF1B,BARD1,BAX,BCL2,BCL2L11,BMI1,CCL24,CCNA2,CCND3,CDC25B,CDCA7L,CDKN2C,CUL1,CX3CL1,CXCR5,DDR1,E2F1,EBF1,EHD3,ESS2,EZH2,FEN1,FGFR1,FOXA1,GAS7,GFRA2,GNAS,GPRC5A,HOXC4,IGF2BP3,IGFBP5,IL15,IL1B,IL36B,IL6,JAK2,JUN,KCNK1,LAMP1,MAD2L1,MCM7,mir-1246,mir-8,MYBL2,NKX3-1,NR3C1,PBX3,PCNA,PDGFA,PDGFRB,PLAGL1,POLK,POU2AF1,POU5F1,PSMA5,PTGS2,PTK2B,PTX3,RB1,RECQL4,RFC4,RRM2,SH3BP2,SOX17,SOX2,TCF19,…							EBF1	transcription regulator	0.0071	AKT3,BCL6,CBLB,CD160,CDH8,CHUK,CRABP1,CXCL12,EBF1,GATA3,IL6,IRF1,IRF7,LNPEP,MAP2K1,MKNK2,PAX5,PCK2,PFKP,PIK3CD,POSTN,PPP1R3C,PRKAA2,PRKACA,PRKAG2,PRKAR1B,PRKAR2B,PTPRF,RPTOR,TCF3,TLR4							ALKBH5	enzyme	0.0066	AKAP13,AURKC,CAV1,CELSR2,CREM,CTTN,DNMT1,EIF4G3,ELL3,HOXA4,IGF2,JAG2,MBP,OTOF,PIWIL1,SBF1							dexamethasone	chemical drug	0.00524	ABCB4,ABCC8,ABHD2,ACACA,ACAT1,ACE,ACOT7,ACSS2,ACTA2,ACY3,ADAM12,ADAMTS2,ADIPOQ,ADM,AKAP13,ALB,ALCAM,ALDH1L1,ALDH6A1,ALDOB,AMIGO2,AMPD3,ANO1,AP3S1,APOA1,AQP1,AQP7,ARG2,ARRB1,ASPN,ATG4B,ATP11A,ATP1A1,AVP,AXIN2,B3GALNT1,B4GALT2,BAX,BCL2A1,BDNF,BGLAP,BNIP3,BSCL2,BZW2,C1QB,C3,CALCA,CALCB,CALCR,CAVIN2,CBR3,CCL2,CCND1,CCND3,CCNE1,CD209,CD44,CD55,CD86,CD8B,CDC42EP3,CDCA7L,CDH4,CDK4,CDKN1C,CDYL,CEACAM8,CE…
															YAP1	transcription regulator	0.00269	AKT1,AMOTL2,BAX,BCL2L11,BMP2,CDK6,DICER1,E2F1,EDN1,EGFR,FBXO32,FGF1,FN1,ID2,IGF1R,IGF2,JAK1,LATS2,let-7,mir-196,MSLN,MYH7,PAX7,PDGFB,PTGS2,RASSF4,SOX2,TEAD4,TP73,VCAM1,VIM,WWC1,WWTR1							alvocidib	chemical drug	0.00751	AEN,BCL2,CCND3,E2F1,EGFR,PCNA,RB1,TCEA1,TP53,VEGFA,XRCC6							IRS1	enzyme	0.00671	ADIPOQ,ATP2A3,CIDEA,COL4A2,COL6A3,COL7A1,DBNL,DLK1,EFNB2,FEN1,ID2,MYBL2,MYL1,NRP1,PAX3,PRDM16,TFF1,THRA,TNNT3,TNXB,UCK1							cisplatin	chemical drug	0.00526	ACADVL,ACOX1,ACTA2,AEBP2,ALB,ANXA2,ANXA4,AQP1,AQP2,ARHGEF10L,ASTN2,ATXN1,BAX,BCL2A1,BCL2L10,BECN1,BMP4,CASP1,CC2D1A,CCL2,CCND1,CD44,CDC14B,CENPS/CENPS-CORT,CHEK1,CHFR,CLCN6,CLU,COL1A1,CORO7/CORO7-PAM16,CPT1A,CPT1B,CROCC,CSF1,CTNNB1,CXCL10,DDB2,DDIT3,DESI2,DHRS3,DNAH5,DNAJC27,DNMT3A,DOCK1,DUSP6,ECE1,EDN1,EGF,ERBB4,ERCC4,ESR1,ESYT2,FANCF,FBLIM1,FLT1,FXYD5,FYN,GAP43,GAS1,GGT1,GMDS,GOT2,GRIN2A,GRIN2B…
															REST	transcription regulator	0.00277	B3GAT1,CACNA1H,CHRM4,CMKLR1,CNTNAP1,DNMT3A,EFNA5,FAM105A,GAD1,GLRA1,GRIK4,GRIN1,GRIN2A,GRIN2B,GRM1,HNF1A,JAM2,KCNAB2,KCNQ2,KCNQ4,MAD2L1,mir-124,NPC2,NRP1,NRXN3,OAT,OR10H3,OSBP2,PAX3,PAX4,PENK,RGS7,RMST,S100B,SCTR,SLC18A3,SLC7A14,SNAP25,SRRM4,SYT7,TUBB3							let-7	microrna	0.00754	AGO2,APC2,ARID3A,BCAT1,BMPR1A,CBFB,CCNA2,CCNJ,CDC45,CDH2,CDK6,CDT1,CPSF1,DDX56,DICER1,DLC1,ETV2,EZH2,FARP1,FN1,GPI,GTF2I,GZF1,HMGA1,IGF1R,IGF2BP1,IL6,IL6R,MTF2,NOLC1,PBX2,PKM,PTGS2,RFC4,SLC25A13,STAT3,TGFBR1,THBS1,TLR4,TRIB1,ZC3H3,ZFP36,ZNF512B							CREBBP	transcription regulator	0.00674	ADORA2A,AP3M2,ARHGAP24,ARHGEF10L,BCL2,CAMK2D,CCND2,CD160,CKB,CRYBB2,CXCL12,CXCR4,DDC,DUSP22,ELANE,FGFR3,GIMAP7,GNAS,GRAMD2B,GRIN2D,HLA-G,MCF2L,MFHAS1,MGMT,MSX1,MYH7,MYO1F,NR3C1,PDE10A,PITPNM1,PKHD1,PLEKHF1,PRF1,RASA3,RNF39,SDC4,SERPINE2,SFTPA1,SMOC1,SMPD3,SST,TAP2,TAPBP,TFF1,TH,TIPARP,TMPRSS4,TULP4,TWIST1,UTRN,VCAM1,WFS1,WNT8B							nitrofen	chemical toxicant	0.00527	AGTRAP,APLNR,AQP1,CACNA1D,CLCN7,CLIC4,ENO1,GLP1R,HK1,ITGA6,NOS3,RARA,SCNN1A,TGFB1I1,TIMP2
															RARA	ligand-dependent nuclear receptor	0.00279	ABCC2,ABLIM1,ALDH1A2,ALOX5,ANO10,APOC3,BMP8A,C18orf25,CCNA2,CCNT2,CD38,CD9,CDX1,CEACAM5,CEBPE,CENPN,COBL,CTNNA3,CTNND1,CXCR5,DISC1,E2F1,E2F8,FGFR1,FGFR4,FLCN,GATA3,GATA4,GCK,GREB1,GSK3A,HLA-G,HLA-J,HNF1B,HOXA3,HOXA4,HOXB1,IL12RB2,IL36B,IL6,IL6R,IL9,IRF1,JUN,KIRREL2,MAD2L1,MALL,MAP1B,MAP3K10,MED7,MMP11,MND1,NAV2,NCOA5,NRP1,NSD2,PCK1,PENK,PHLDB1,PIK3CG,POU5F1,PTGS2,RARG,RASD1,RBP1,RNF38,RUNX1,SETD2…							Foxp1	transcription regulator	0.00766	CNR1,DAB1,DNER,E2F1,FBXL16,KCNT1,MTCL1,MYH7,NGEF,PCK1,RASD1,RASGRP2,RYR1							TERT	enzyme	0.00693	ALDH1A3,BAX,BMI1,BTBD11,CALD1,CAV1,EGFR,HOXB6,PAX6,PCDHGA1,PCDHGA11,PCDHGA3,PCDHGC3,POU5F1,PROM1,RASA3,RRM2,SASH1,SMAD3,TERT,TOX2,VIM,WT1							APP	other	0.0054	ACHE,ACTA2,ADAMTS4,ADAP1,ADCYAP1,ALB,AP3B2,APC,APH1B,APPBP2,ARL11,ARNTL,ASCL1,ATM,ATOX1,AXIN2,BASP1,BAX,BDNF,BMP4,C1R,C3,CAMK2D,CCL2,CCND1,CCNE1,CD44,CD86,CDC14A,CDH5,CDK4,CDK5R1,CFL1,CHAT,CLDN1,CLU,CMPK2,COL18A1,CPLX1,CPLX2,CPNE6,CREBBP,CRK,CRYL1,CSF1,CSF2RB,CTNNB1,CTTN,CXCL10,CYFIP1,CYFIP2,CYP26B1,DAXX,DDAH1,DLG4,DNM1L,DSCAML1,ECE2,EDN1,EGFR,ELAVL4,EN1,ENG,ENO1,ENO2,ENPP2,ESR1,ETS2,EVL,EXT1,F2R…
															IRS1	enzyme	0.00279	ADIPOQ,ATP2A3,CDKN2C,CIDEA,COL4A1,COL4A2,COL6A3,COL7A1,DBNL,DLK1,EFNB2,FBXO32,FEN1,GATA3,GCK,ID2,LAMA4,MPO,MYBL2,MYL1,MYLPF,NRP1,PAX3,PCK1,PDGFA,PPARGC1B,PRDM16,PTPRF,SREBF2,TFF1,TGFBI,THRA,TNNT3,TNXB,UCK1,VEGFA,WISP1,WNT5A							SST	other	0.00766	BCL6,CCND3,CORT,CRYAA/CRYAA2,CUX2,GHRH,IGF1R,IL1B,IL6,ITPR2,ITPR3,SSTR4,TOX							SUZ12	enzyme	0.00693	CALB2,DMRTA2,DNAJB6,EIF4G3,EVX1,FGF17,FOXA1,GATA4,GRIK2,HAND1,HAND2,HOXB6,HOXB8,LAMB3,MAP7D1,PAX3,PAX6,PAX7,PCDH20,POU5F1,RAN,RBMS1,SOX17							USF2	transcription regulator	0.00576	AGTRAP,CDK4,CFTR,CHI3L1,CPT1A,CPT1B,CYP19A1,GATA3,GCK,GHRL,HAMP,HOXB4,IGF2R,MYC,PRKG1,REN,SPEG,TERT,THBS1,THRSP,UCP2
															DNMT3A	enzyme	0.00279	ADCY5,CACNA1C,CD38,CNR1,CXCR4,FOXA1,FURIN,GNAO1,GPER1,HDAC4,IRF5,ITPR3,KDM6B,MLH3,MUC4,MYH7,MYH7B,P2RY1,PAK6,POU5F1,PPP1R14C,PPP1R3C,PRKAR2B,PRKCI,PTGS2,PTPRC,RYR2,S100A1,SLC8A1,SLC8A2,SLIT3,SLN,SNRPN,ST14,TGFB1,TPCN1,TWIST1,WNT1							IRF6	transcription regulator	0.00766	CD9,CDH2,ENPP2,GRHL3,IL12B,IL1B,IL6,MAD1L1,NLRP3,PTGS2,SOD2,TJP1,TLR4							Hedgehog	group	0.00698	ABCC8,CCND2,FOXC2,FOXF1,GAS1,GATA4,IGF2,NEUROG3,PDX1,SOX2,TFF1							topotecan	chemical drug	0.00601	ARPC1B,ASAP2,ASTN2,C3,CACNA1C,CAMTA1,CCNE1,CHD3,CLP1,CNTN5,CNTNAP2,CSNK1G2,CYB5A,ENG,ENO1,ERBB4,FAT1,FHIT,GPC6,GRID1,GRID2,GRM5,GRM7,HLA-E,HSPA1A/HSPA1B,HSPA1L,ITGA2,JMJD1C,KALRN,KCNMA1,MAST1,MBNL2,MYC,NBEA,NCKAP5,NECTIN3,NFATC4,NFIA,NRXN1,PARD3B,PLCB1,PLK3,PPM1D,PRKN,RBMS3,RELN,ROBO2,SLC2A1,SLC7A5,UBE3A,USP1,USP10
															KLF4	transcription regulator	0.00284	ALCAM,ALPI,ATP2A2,AXIN1,BAX,BMI1,BMPER,BMPR1A,CCND2,CDKN1C,CHST15,COBLL1,CTNNB1,DLL1,DLL4,DSP,EMX2,ESRRB,ETV1,EVPL,EVX1,FARP1,FLT1,FN1,FOXF1,FRZB,GATA4,GREB1,GRHL3,HAND1,IFITM3,IL6,INHBA,ITGAD,KDR,KIF16B,KLK14,MUC2,MYH11,MYH7,NF1,NOTCH4,NRP1,PAX2,PAX3,PFKP,POU5F1,PROM1,S100A14,SEMA3F,SMAD1,SOD2,SOX17,SOX2,TF,TGFB1,TGFBR1,TP53,TWIST2,TWSG1,TXNRD1,VCAM1,VEGFA,VIM,WLS,WNT3,WNT5A,WNT8B,ZFP42,ZIC2							SREBF1	transcription regulator	0.00801	ACLY,ADGRG1,ALDOA,ANKRD2,ARF4,ASPHD1,BCL2,CAP2,CAPZB,CIDEA,CYP27B1,DGKQ,DHCR7,DLK1,FABP6,FAM189B,FBXO32,FN1,GCK,GPNMB,HNF4A,HSD17B1,HSPA1A/HSPA1B,IFI30,IL1B,IL6,MTTP,MVD,OAT,PCK1,PCK2,PCYT1A,PLTP,PMP22,PNPLA3,PTGS2,RBP1,RETREG1,RPS24,S100A13,SC5D,SCARB1,SEZ6L2,SORBS3,STXBP1,SV2A,TGFB1,TMEM97,TNFRSF1B,TNNI2,TP53,VEGFA,VGF							Gm21596/Hmgb1	transcription regulator	0.00709	CXCL12,CXCL3,CXCR4,HOXD9,PKM,SIGIRR							Laminin (complex)	complex	0.00603	ACTA2,CCL2,CCND1,CDK5R1,COL1A1,DBH,EGFR,ETS2,IGF2,ITGA6,MAPT,PTPRF,RUNX2,SKP2,STMN2,WNT5A
															ID2	transcription regulator	0.00286	BATF,BCL2,BCL2L11,BCL6,CBFA2T3,CCND2,CDC25B,CDKN2C,CTNNB1,CXCR4,CXCR5,CXCR6,DUSP22,EEF1D,FGFR3,FLT3LG,FOXO1,IL4R,IL6R,IRF4,IRF5,JAK2,KLF6,LTB,MAP2K6,MAP3K3,NFATC1,NGFR,PDCD1,PIK3R5,PTPN13,PTPN14,PTPN22,PTPN5,RAP1GAP,RAPGEF4,REL,RORA,RPS6KA2,SEMA3F,SMAD7,SOX13,SOX5,STAT4,TF,TNFRSF25,TNFSF8,TOX2,TRAF3,TRAF4							SND1	enzyme	0.00817	ALDH3A1,APOBEC3G,E2F1,ETV1,KRT81,LAPTM5,LTBP1,PTGS2,PTPRN2,SLCO4A1							phosphatidylcholine	chemical - endogenous mammalian	0.00723	BAX,BCL2,CAV1,CYP2E1							ISL1	transcription regulator	0.00615	ACTC1,ADCYAP1,AJAP1,BMP4,CALB2,CCKAR,DAB1,DLG2,DMRTA2,FSHB,GNAS,HBE1,LHB,LHX1,LHX2,MAB21L1,NEUROD4,NTRK1,NXPH4,PIEZO2,PIRT,POU4F1,PRPH,RET,RUNX1,RUNX3,TH,TNF
															calcitriol	chemical drug	0.00289	ABCB1,ABL1,ABLIM1,ADAM19,ADCY9,ADHFE1,AKT1,ALDH1A2,ALDH4A1,ALOX5,ALPI,ANKRD2,ARHGEF3,BATF,BAX,BCAT1,BCL2,C6orf203,CACNA1C,CACNA1D,CALCA,CALCR,CCNA2,CCND3,CDC45,CDT1,CELSR3,CENPS/CENPS-CORT,CHTF18,COL4A1,COL4A2,COMT,CPT1A,CSE1L,CXCL2,CXCL3,CYP27B1,DIRAS3,EDN1,EGFR,ENPEP,EPHB2,ESR1,EZH2,FASTK,FBN1,FECH,FEN1,FGF23,FGFR3,FN1,GAPDH,GATA3,GATA6,GRK5,HOXB4,ID2,IGF1R,IGFBP5,IL12B,IL1B,IL6,IRF4,IRF7,ISOC2…							GFI1	transcription regulator	0.00818	AKT1,ATF2,CEBPE,CELA2A,CREBBP,DDB2,EIF2AK2,ELANE,GATA3,GUSB,IL1B,IL6,IL6R,IRAK2,IRF1,ISL1,JAK3,JUN,RB1,REL,RELB,RIPK2,SMAD3,TRAF2,TRAF3							EYA1	phosphatase	0.00723	GCM2,GDNF,SIX2,WT1							L-triiodothyronine	chemical - endogenous mammalian	0.00622	ABCG5,ACHE,ACOX1,ACTC1,ADIPOQ,ADM,AGTRAP,AKT2,ALB,APOA1,ATP1A1,BCAR3,BGLAP,BMP4,CAMK4,CCND1,CCNE1,CCT4,CD44,CLU,CNR1,COL4A1,CPT1A,CPT1B,CTNNB1,CYP19A1,DAB2IP,DIO2,DLK1,DUPD1,ECE1,EDN1,EGF,ENG,ENPP2,ESR1,FKBP10,GCK,GH1,GHRL,HOMER1,IGF1R,IGFBP6,ITGB3,ITPR1,KIF1B,LEP,LHCGR,LIPE,LYZ,MBP,mir-1,mir-133,MLXIPL,MYBPH,MYC,MYH6,MYH7,MYL2,NCOA4,NFIB,NR1D1,NR5A2,NTF3,NTRK1,PCSK2,PDX1,PITX2,PITX3,PLA2G2A,PLEK…
															cocaine	chemical drug	0.00295	ADCY1,ADORA2A,ATP5F1B,BCL2,CACNA2D1,CD164L2,CLSTN1,CNR1,CPT1A,CXCL2,DDB1,DNMT3A,DNMT3B,EFNB2,FOXO1,GABRB3,GABRD,GPR19,GPSM1,GRIA1,GRIN1,GRM1,IL6,INHBA,JUN,LAMC2,MAP2K6,MEST,mir-124,mir-132,mir-136,mir-154,mir-379,mir-7,MKNK2,MX1,NOS1,NPTX2,PDE6B,PDGFB,PDXK,PITHD1,PPFIA3,PPRC1,PRKACA,RABEP2,SDK1,SLC1A2,SSTR4,TH,THBS1,TIPARP,TUBB,UBASH3B,VEGFA							NANOG	transcription regulator	0.0082	CCNL2,CDK6,CNOT7,DPPA5,E2F1,FOXD3,GATA6,GCK,HOXC4,HSPA1A/HSPA1B,IGF1R,ISL1,JARID2,KDM4B,KDR,LEFTY1,MAP1B,MIXL1,MTF2,NPTX1,PHKG2,POU5F1,PRDM14,TBC1D3 (includes others),TET1,TET2,TP53,UTF1,ZFHX3,ZFP42							MYOCD	transcription regulator	0.00741	ACTN2,CACNA1C,CACNA1D,CALD1,CNN1,GATA4,GJC1,HAND1,HAND2,LPP,MYH11,MYH7,PDLIM3,SCN5A,SIK1/SIK1B,VCAN							MEF2C	transcription regulator	0.0065	ACTC1,BDNF,BGLAP,BLK,CACNA1C,CLSTN2,COL1A1,COL1A2,CPT1B,FAP,FRZB,GJA5,IKZF1,IRF4,LMOD2,MEF2C,MEF2D,mir-1,mir-133,MYH6,MYH7,MYL2,MYL7,MYOM2,MYOZ1,NFATC2,PLA2G2A,PLAGL1,RUNX2,RYR2,SCN5A,SIK1/SIK1B,SMYD1,TPM1
															THRB	ligand-dependent nuclear receptor	0.00304	ACHE,ACOX1,AKT1,AKT3,ALPI,APOC3,ATP2A2,CCL17,CCND2,CCND3,CDCA7L,CDK6,CPT1A,CSNK1A1,CTBP1,CTNNB1,CTSD,CXCL2,CXCL3,CXCR4,CYP27B1,DDC,E2F1,EGFR,FGFR1,FGFR3,FRZB,FSTL1,FZD4,FZD6,HCN4,IGF1R,IGFBP2,IL6,IL7,JUN,MBP,ME1,MLXIPL,MYH7,NCOR2,NR5A2,PCK1,PENK,PLA2G2A,PROM1,PTGS2,SFRP4,SREBF2,STAT5B,TGFB1,TGFBI,TP53,TSHB,TSHR,WISP1,WNT11,WNT5B,WNT8B							KRAS	enzyme	0.00821	AEN,AGO2,AGRN,ALDOA,APLP2,ARPP19,ATF2,BCL2,BMP4,CCNA2,CCND3,CDH2,CDH3,CDT1,CLU,COL4A1,CSE1L,DNMT3A,E2F1,EGFR,EIF2AK2,ENOPH1,EPM2A,ETV1,EZH2,FBN1,FKBP11,FN1,GLI2,GTF2I,HMGA1,HNRNPDL,IGF1R,IGF2,IGFBP2,IL1B,IL6,INSM1,IRF1,IRF2,IVNS1ABP,JUN,KLF6,LAMB3,LAMP1,LIF,LTBP4,MAN2A1,MAP2K1,MICB,MSLN,MTRR,MUC6,MX1,MYBL2,NCAM1,NGEF,NXN,PAIP2,PALD1,PALLD,PAWR,PDE4B,PDIA2,PIP4K2B,PKM,PTGS2,PTK2B,RAB20,RCL1,RHOA,R…							HOXC8	transcription regulator	0.00758	ADAM19,CDH11,CNN1,GAS1,GREM2,MSLN,PLAGL1,SERPINF1							CRHR2	g-protein coupled receptor	0.00687	AVP,CRH,KCNMA1,NR3C1,RBP4,SLC2A1,TH,TPH2,UCP1,UTS2
															KRAS	enzyme	0.00305	AEN,AGO2,AGRN,ALDOA,APLP2,ARPP19,ATF2,ATG7,BCL2,BMI1,BMP4,BNC1,CAV1,CCNA2,CCND3,CDH2,CDH3,CDT1,CLEC10A,CLU,COL4A1,CSE1L,CTNNB1,CX3CL1,DNMT1,DNMT3A,E2F1,EGFR,EIF2AK2,EIF5,ENOPH1,EPM2A,ETV1,EZH2,FBLN2,FBN1,FKBP11,FN1,FSTL1,GAPDH,GAS1,GLI2,GTF2I,HMGA1,HNRNPDL,IFITM3,IGF1R,IGF2,IGFBP2,IL1B,IL6,INSM1,IRF1,IRF2,IVNS1ABP,JUN,KLF6,LAMB3,LAMP1,LIF,LTBP4,LYAR,MAN2A1,MAP2K1,MICB,MSLN,MTRR,MUC6,MX1,MYBL2,NCA…							calcitriol	chemical drug	0.00824	ABL1,ABLIM1,ADCY9,ADHFE1,AKT1,ALDH1A2,ALDH4A1,ALOX5,ALPI,ANKRD2,ARHGEF3,BCAT1,BCL2,C6orf203,CACNA1C,CALCA,CALCR,CCNA2,CCND3,CDC45,CDT1,CELSR3,CENPS/CENPS-CORT,CHTF18,COL4A1,COL4A2,COMT,CPT1A,CSE1L,CXCL2,CYP27B1,DIRAS3,EGFR,ENPEP,EPHB2,ESR1,EZH2,FASTK,FBN1,FECH,FEN1,FN1,GATA3,GATA6,GRK5,IGF1R,IGFBP5,IL12B,IL1B,IL6,IRF7,ISOC2,JUN,KLK5,KLK7,KSR2,LAMP1,LTBP1,MRPS6,MX1,MYH8,NCAM1,NFATC1,NOD2,NRM,OAT,O…							PRKAR1A	kinase	0.00758	BAX,BCL2,CDC42,EGFR,GATA4,SMAD3,SST,VIM							L-threonine	chemical - endogenous mammalian	0.0069	ALB,CCND1,CCNE1,MYC,SOD2,ZFP42
															EGR2	transcription regulator	0.00308	ABCC1,BCL2,BCL2L11,BCL6,BNIP3L,CAST,CBLB,CRABP1,DHCR7,DMBT1,EPHA4,GATA3,GHRH,GLRA1,GRIN2A,ID2,IGF2,IL1B,IL6R,IL9,ITGAE,JUN,KDR,LAG3,MAG,MBP,mir-17,MIR17HG,NCMAP,PASK,PCDHGC3,PDE7A,PMP22,POLR2C,ROBO1,S100A1,SLC12A2,SLC16A1,SLC18A3,SLC1A3,SMAD1,TNFRSF8,TOP2B,TXNRD2,VEGFA							FN1	enzyme	0.00827	AHCY,APLP2,BCAT1,BCL2,BNIP3L,CACTIN,CALCR,CDH2,CDK6,CTBP1,CTSD,CXCL2,EGFR,EPB41L1,FERMT2,FN1,GFRA2,GSK3A,IGF2BP3,IL1B,IL6,ITGAE,KCNH2,LAMP1,LIN7C,MMP13,MUC2,PCNA,PDGFB,POU5F1,PPP6R2,RRAGD,SDC4,SLC9A1,SMARCA4,SQSTM1,TFF1,TGFB1,THBS1,TIMP2,TNFAIP2,USP13,VAV2,VPS4A,ZBTB7A							daunorubicin	chemical drug	0.00758	ABCA2,ABCB1,ABCC1,ABCC8,BAX,GATA4,TAP1,TAP2							S100P	other	0.0069	CCND1,CFL1,KRT18,KRT19,KRT8,S100A6
															TENM1	transmembrane receptor	0.00309	CHL1,GPNMB,SCARB1,SEMA6A,SLC1A4,SOX5							VCAN	other	0.00827	AEBP1,AGRN,C1S,CBX6,CD247,CIDEA,CLU,COMP,CXCL12,CXCL2,EGFR,ENPP2,FN1,GPC6,IFIT2,IL12B,IL1B,IL6,MAP1B,METRNL,MSLN,MX1,PENK,PLA2G2A,RBP1,RBPJ,ROCK1,SMAD3,SOD2,TCF7L2,TGFB1,TP53,VCAN,VEGFA,XAF1,ZNF618							Histone h4	group	0.0076	ABCB1,ADIPOQ,CD247,CFLAR,CXCL3,FLT1,GAS1,KALRN,KIF13B,KIF1A,MAD1L1,MAD2L1,MGMT,MSH5,NEURL1,NF1,RRM2,SHANK2,TBX1,TBX5,TERT,TFF1,TRPV6,VCAM1							retinol acetate	chemical drug	0.0069	RARA,RARB,RARG,RXRA,TF,TNFRSF10C
															ATG16L1	enzyme	0.00309	CXCL2,IL1B,IL6,SOD2,SQSTM1,UPK1A							FEV	transcription regulator	0.00847	ADRA1B,CALCR,DDC,EFNA5,FOXA1,HTRA1,JAM2,KCNJ16,KCTD10,MCHR1,NCALD,NFIA,NFIX,NMNAT2,NTN1,PRMT8,SLC1A3,SLC37A3,SLC6A15,SLC6A4,TCF7L2,VTN							TWIST1	transcription regulator	0.0076	ALCAM,BAX,BCL2,BMI1,CELSR1,CLDN4,CXCL12,DSPP,EFNB2,FCGBP,FGFR3,FOXC2,FOXO1,ITGA8,MRC2,MXRA8,NT5E,PAMR1,PROM1,PXDN,RUNX3,ST8SIA2,TF,VCAN,VIM							BQ-788	chemical drug	0.0069	AQP9,CTNNB1,EDN1,LAMA1,MCAM,TNF
															ASF1A	other	0.00309	CCNA2,PAX6,POU5F1,SOX17,SOX2,VCAM1							LRP1	transmembrane receptor	0.00861	C1S,CDH2,CTSD,GRIN1,IL1B,IL6,LRP1,PDGFRB,PTGS2,SQSTM1,WNT1,WNT5A							MED1	transcription regulator	0.0076	ADIPOQ,ANAPC5,BAX,CCND2,CIDEA,DPPA5,EBF1,ESRRB,FOXO1,ID2,IKZF1,IRF4,LY6D,MAD1L1,MAD2L1,MB,MYH7,NF1,NR3C1,POU5F1,SOX2,TERT,TFF1,TRPV6,ZFP42							NPY	other	0.00691	AVP,BDNF,CBS/CBSL,CRH,DIO2,DPP4,HSD3B2,IL10,LEP,SST,TH,TNF,UCP1
															nickel chloride	chemical toxicant	0.00309	GAPDH,IL1B,IL6,NDRG1,PTGS2,VEGFA							WISP2	growth factor	0.00887	DSP,ESR1,FN1,FOXA1,GATA3,JUN,LAMB3,LAMC2,PDGFA,SDC4,SMAD3,TFF1,TGFB1,TGFBR1,ZNF423							CREB3L4	transcription regulator	0.00766	ANG,AQP9,ID2							CR1L	other	0.00691	C3,COL15A1,COL18A1,COL1A1,COL1A2,COL4A1,COL4A2,COL6A1,COL6A3,FBN1,IL10,PTGER4,TNF
															PKD1	ion channel	0.00314	ABCG2,ACSS1,ASPH,ATP1A1,ATP1B2,BCAT1,CALCR,CAMSAP2,CDC42BPA,CLCF1,CPEB3,CPN2,CREBBP,CTNNB1,CXCL16,CXCL2,EGFR,EMILIN1,FGFR1,FGFR3,FOXO1,GLI2,HDAC9,IFNLR1,IL4I1,KRT18,LARP4B,LTBP1,MCUB,mir-8,PAH,PCDH7,PCK1,PDE4B,PKNOX2,PPRC1,RADIL,SETD7,SLC5A10,SLC8A1,SOX6,STK11,SYNE1,SYNJ2,TBC1D4,TENM2,TGFBR1,TRAF2,TRIM15,UMOD,VPS13B,VWF							EFNA2	kinase	0.00926	APOBEC3G,CD247,CUX1,DCBLD2,FOXQ1,IRF7,ITGB4,KLK7,NEDD4L,NKX3-1,NOS1,RUNX1,TCF3,TNFRSF6B,UBE2S,WWP1							SOX18	transcription regulator	0.00766	BCL2,DLL4,VCAM1							ZBTB7B	transcription regulator	0.00691	AHR,CD8A,CD8B,COL1A1,COL1A2,GATA3,IL10,IL2RB,ITGAE,MAF,PRF1,RUNX3,TNF
															GNA12	enzyme	0.00329	ARHGEF1,ARHGEF12,BAIAP2,BCL2,BRAF,CCNA2,CFL2,CNN1,DDR2,EGFR,ITGA6,ITGAE,JAK1,LAMB3,MAP2K1,MYH11,PDGFA,PIK3CD,PTGS2,RHOA,TXNRD1,VAV2,VAV3,VEGFA,VIM,WASL							U73122	chemical reagent	0.00948	ATP2A2,E2F1,FN1,ITPR2,MMP13,NFATC1,NOS1,OXTR,PCNA,PTGS2,RHOA,TLR4,TPM1							Wnt	group	0.00781	CTNNB1,DSPP,EGFR,GATA4,HAND2,ID2,KDR,MSX1,PAX3,TFAP2A							Sos	group	0.00691	ACOX1,ADAM12,ADD2,AMIGO1,ARID3A,ASAP1,ATF7IP,ATP2C1,BCAR3,CAMK2D,CASZ1,CD44,CHI3L1,COBLL1,COL16A1,CREBBP,DAPK2,DOCK1,ELOVL3,FBLIM1,FLRT2,FMN1,GAS2,GJB6,HIPK3,IRS2,ITGA6,KIF1B,LGALS4,LTBP3,MAFK,MAP4K4,MAPK6,MET,MGST1,MLH1,MYH6,NET1,NPTX1,PDE6B,PDPN,PIAS1,PIK3CB,PIP5K1B,PKN1,PLD1,PTPN12,PTPRZ1,RBP1,RUNX1,SEMA6D,SMURF1,STMN1,TAOK1,UTRN,XDH
															sunitinib	chemical drug	0.0033	ADAMTS8,BCL2L11,CCND2,CCND3,COL4A2,COL5A1,COL7A1,CTNNB1,CXCL3,FN1,ITGA6,ITGA8,ITGB2,KDR,LAMA3,LAMB3,PDCD1,TGFBI,TIMP2							ZBED6	other	0.0096	ARHGEF1,CRIM1,GCK,IGF2,KCTD1,MB21D2,SGK1,TUBB3,UPP1,WWC1,WWTR1							PI-103	chemical - kinase inhibitor	0.00781	ABCB1,BCL2,BCL2L11,CFLAR,CIDEA							EZH2	transcription regulator	0.00707	APPBP2,ARHGAP1,AXIN2,BMP4,BMP7,BMPR1B,C3,CA6,CACNG4,CCND1,CCND3,CDK4,CEMIP,CNR1,COL4A1,CRISPLD2,CTNNA1,CTNNB1,CXCL10,CYP1B1,DAB2IP,DDT,DNAH2,EGFR,EP300,EPDR1,EPHA1,EPM2AIP1,ERBB4,FBN1,FHOD3,FLT1,FRZB,GATA3,GATA5,GPR26,HCP5,HOXA6,HOXC12,HOXC13,HOXD10,HOXD11,HOXD3,IKZF1,IL10,JPH3,LAMB3,LYPD6B,MAL2,MAPK15,mir-8,MLH1,MYC,MZF1,NCOA7,NDRG1,NKD2,NOTCH2,ONECUT1,OXTR,PARP12,PARP9,PAX3,PAX7,PCDH10,PDGFRA,P…
															SP3	transcription regulator	0.00333	ABCB1,ADCY4,AEBP1,AHRR,CBS/CBSL,CD2AP,CDC25B,CDH2,CDKN2C,COL7A1,DNMT3A,E2F1,EGFR,EIF2AK2,ESR1,F10,FLT1,GRIN1,HDAC4,HGF,HSD17B1,IFITM5,IGF1R,IGF2,IL12RB2,ITGAD,JAM2,JUN,KDR,KRT81,LCAT,LHCGR,MUC2,MUC4,MYH11,MYH7,NOS1,NR5A2,OPRD1,PCYT1A,PEMT,PKM,PTGS2,RASGRP2,RRAS,SCARB1,SCTR,SGK1,SLC19A1,SLC9A3,SOD2,TERT,TFF1,TGFBR1,TIMP2,TP53,TXNRD1,VEGFA,VIM,XYLT1							1-methyl-4-phenyl-1,2,3,6-tetrahydropyridine	chemical toxicant	0.00982	BCL2,CNR1,GRM1,IL1B,IL6,JUN,LIF,MPO,NOS1,PARK7,PAWR,PENK,PTGS2,PTPRC,RHOA,TH,TLR4,TNFRSF1B,TP53							APC	enzyme	0.00807	ALPP,CCND2,CTNNB1,CXCL12,CXCL3,DHRS9,EDN1,EPHB3,HNF1A,ID2,LCT,mir-17,mir-19,mir-196,mir-515,mir-8,MUC2,PRKCZ,SGK1,SST,TNFRSF12A							DRD3	g-protein coupled receptor	0.00713	LEP,SLC6A3,SLC9A3,TH
															MYC	transcription regulator	0.00333	ABCA2,ABCB10,ABCC1,ABCF1,ACSS1,ADARB1,AEBP2,AHCY,AKT1,ALCAM,ALDOA,ALOX5,AMD1,APOC3,AQP1,ATF2,AXIN1,BAX,BCAT1,BCL2,BCL6,BMI1,BMPER,BMPR1A,CAPN2,CAPZB,CAST,CAV1,CCNA2,CCND2,CCND3,CD47,CD48,CD9,CDC25B,CDH2,CDK11B,CDK6,CEBPE,CFLAR,CHRNB1,CHST15,CLPB,CLU,CNTNAP2,COBLL1,COL15A1,COL4A1,COL4A2,COL5A1,COL6A3,CPT1A,CSDE1,CSE1L,CSPG4,CTDSPL,CTNNB1,CTSD,CUL1,CYFIP2,DDB2,DDX39B,DFFB,DNMT1,DNMT3B,DSP,E2F1,EBF1…							ATN1	transcription regulator	0.00993	ATP1B2,BCL6,CBFB,CDH11,CDH8,CHUK,CNR1,DPYSL3,EBF1,ETV1,FGF1,GABRD,GAS7,GRIK1,GRK5,HPCAL1,IGFBP5,IL11RA,KCNAB2,KCNC3,KCNK3,MOBP,NFIC,NPTX1,PENK,PITPNM1,PTPRF,SPTBN2,ST8SIA5,THRA,TUBB							EPHB4	kinase	0.00814	BMP2,CXCR4,GATA2,IGF2,KDR,MYL1,PAX3,PAX9,POU5F1,ZFP42,ZIC2							SSBP2	transcription regulator	0.00713	EPB42,LDB1,LMO2,MYC
															PSEN1	peptidase	0.00347	ABCG2,ACTG1,ALDOA,ANKS4B,ARF4,ARF5,ARHGDIG,ARL11,ATP2A2,ATP4A,ATP5F1B,BAX,C1S,C3AR1,CAMK2D,CD9,CDH2,CDX1,CFL1,CFL2,CHAT,CKB,CLEC16A,CLTC,CPLX2,CRYM,CTNNB1,CXCL2,CYFIP2,DLL1,DNAJC5,DSCAML1,EGFR,ENPP2,EPM2A,FBXW7,FKBP1A,FZD4,GAPDH,GNA12,GNAO1,GPANK1,GPX5,GRIN1,GRIN2A,GRIN2B,H2AFJ,H2AFV,HAND1,HSD17B1,IL1B,IRF4,IRF5,IRF7,KCNAB2,LHX8,LRP1,LRP1B,MAP2K2,MBP,MESP2,mir-17,NCAM1,NCSTN,NDUFS6,NOS1,OCEL1,PDG…																	ADAM10	peptidase	0.00829	ABAT,CACNA2D1,CCR2,CXCL12,CXCL16,DTNA,EGFR,HIPK1,MCHR1,MICA,NOS1,PAX6,SHANK3,SLC45A2,TH,TRIM9							ZMIZ2	transcription regulator	0.00713	AXIN2,CCND1,CD44,MYC
															ARNT2	transcription regulator	0.00349	ANG,BAG6,BST1,CALB2,CBFB,CDH3,CELF2,CFL2,CHRM4,CMKLR1,CNOT7,CRISP2,CXCR5,CYBA,DLL1,EGFR,ELK4,EYA1,FGF17,FHIT,FKBP3,GATA2,GDNF,GRIN1,GRM8,IL6R,JAK2,KCNQ1,LAMB3,LCAT,LHX8,LRRFIP1,MCM7,MYCL,MYH7,NAP1L4,NFE2,NGEF,NKX6-2,OAZ1,PADI3,POSTN,POU5F1,PTPN22,RGS10,RYR2,SEMA5B,SIRT1,SMAD3,ST8SIA5,SYT7,TACR2,TCF7L1,TCL1A,TSSK2,TYK2,VEGFA,ZDHHC14																	MGEA5	enzyme	0.00841	ACSS1,ADAM19,ADAMTS17,ADAP1,ADIPOQ,ARPC4,BAX,BCL2,C3AR1,CACNA2D3,CAMK1D,CAPN1,CAV1,CD48,CDCA7L,CDK10,CELSR1,CNN1,CREB3L2,CREB5,CTNNB1,CXCL16,CYFIP2,DAGLB,DHCR7,EFNB2,EPHA4,EPHB3,FGF17,GAS1,GLI3,IDH3A,IGF2,INS-IGF2,ITPKB,JAK1,KRT25,LRIG1,MYO10,NGEF,PRF1,PROM1,RASA3,SERPINE2,SIGIRR,SOX2,ST14,TCF19,TEKT5,TFDP1,THRA,TNFRSF12A,TP73,TSPAN4,TSPAN5,VIM							MAPKAPK5	kinase	0.00713	HAMP,MAPK6,RAG1,RAG2
															ATOH1	transcription regulator	0.0035	BARHL2,CUX2,DLL1,MGAT5B,MUC2,NOS1,NOTCH4,RASD2,RBM24,SLC18A3,SRRM4,SST																	POU4F1	transcription regulator	0.00849	AJAP1,BAX,BCL2,BNC1,CACNG5,CALB2,CCKAR,CHRNB4,DCC,DLG2,DMRTA2,EYA1,GAL,GNAS,KCNMA1,MYL1,PIEZO2,RUNX3,TH							RBM14	transcription regulator	0.00713	CCND1,HTRA1,MYC,SKP2
															PSEN2	peptidase	0.00359	ARHGDIG,ATP2A2,BAX,BCL2,C3AR1,CD9,CDX1,CTNNB1,DLL1,EGFR,ENPP2,FBXW7,FZD4,GAPDH,GPX5,HAND1,HSD17B1,IGF1R,KCNAB2,LHX8,PDGFRB,PRC1,PSTPIP1,PTGS2,PTPRF,STAB1,TNXB,TP53,TSHB																	TNFSF11	cytokine	0.00851	AEBP2,AHRR,AKAP13,AQP9,BCL2,C3AR1,CAPN2,CAV1,CIAO1,CKB,CLEC4E,CTNNB1,CXCL3,FGR,FOXO1,FRRS1,GCM2,HRH2,IL12B,IL15RA,IRF4,ITPKB,NFATC1,OCSTAMP,PCDH7,PLD1,PTPRE,RALGDS,RCL1,RELB,RRAS,SDC4,SLC7A7,SPIB,TSPAN5,VCAM1,VRK1							RAD51C	enzyme	0.00713	ESR1,KRT18,KRT8,XRCC3
															SMARCA4	transcription regulator	0.00364	ABCB1,ADAM15,ADGRG1,ADIPOQ,ALDH1A3,ANO1,AP3M2,APOBEC3G,ATP6V1B1,BATF,BMP4,BNIP3L,C1orf105,C6orf203,CALB2,CCNA2,CCR2,CDH11,CHODL,CIITA,CLCF1,COL7A1,CORO6,COTL1,CPM,CPS1,CSNK1G2,CXCR4,CXCR5,CXCR6,DHRS9,DLX2,DYNC1H1,DYSF,E2F1,EBF1,ECM2,EPHA4,EPHB2,ESPNL,EVA1A,FABP6,FLNB,FN1,FOLR1,GAPDH,GCAT,GJB5,GPM6A,GPR183,GPR68,HDAC4,HENMT1,HLA-DRA,HLA-J,HLA-L,HNF4A,HOXA7,ICAM2,IFI27,IFI30,IFITM3,IGFBP5,IL15RA,IL…																	POU4F2	transcription regulator	0.00861	BARHL2,BCL2,NHLH1,PAX6,SLC6A1,TFAP2A,TH,WT1,ZIC2							HOMER2	other	0.00713	GRIN2A,GRM1,GRM5,HOMER1
															MBD1	other	0.00383	ABCB1,CRYBB2,EFNA5,ESR1,HOXA4,HOXA7,MGMT,PROM1,SNRPN,TP53BP2,WDR46																	FGF2	growth factor	0.0088	AGAP3,ANG,BAX,BCL2,CAV1,CCND2,CDH11,CFLAR,CTNNB1,CXCL12,CXCR4,DLL1,DLL4,DSPP,EFNB2,EGFR,FGF23,FGFR3,FLT1,FOXO1,GDNF,GRIA1,HGF,ID2,IGF2,IGFBP2,KDR,MBP,MGMT,MMP13,MSX1,NEUROG3,NF1,NGFR,NOTCH4,NR3C1,PDX1,PENK,POU5F1,PPP1R12A,PTPRE,REXO1,TEAD4,TF,TNFRSF12A,TPO,TWIST1,TWIST2,VCAM1,VIM							ifenprodil	chemical drug	0.00713	BDNF,GRIN1,GRIN2B,PRKCG
															D-glucose	chemical - endogenous mammalian	0.00389	ABCB1,ACADL,ACHE,ACLY,ACOX1,ACSS1,ADARB1,ADCY5,ADIPOQ,AGRP,ALDOA,ANO1,APOC3,AQP1,ARF4,ART3,ATP2A2,ATP2B2,BAX,BCAT1,BCL2,BCL2L11,BMP2,BMP4,CACNA1C,CACNA1D,CALD1,CAV1,CBR3,CCND2,CCND3,CDT1,CFLAR,CLU,CNN1,CNR1,COL4A1,CREM,CTNNB1,CX3CL1,CXCL2,CXCR4,CYBA,CYP2E1,DTNA,E2F1,EDN1,EFHD1,ELF3,ERO1B,F7,FAM3B,FBXO32,FKBP2,FN1,GAPDH,GART,GATA4,GCK,GFPT1,GPI,HAPLN1,HCRT,HGF,HK3,HNF4A,IGF1R,IGF2,IL1B,IL6,ITGA8,I…																	PCDH9	other	0.00925	BAX,BCL2							idazoxan	chemical drug	0.00713	CRH,NR3C1,PCNA,TH
															emodin	chemical drug	0.0039	ABCB1,ABCC1,ADIPOQ,BAX,BCL2,CLDN4,CXCL3,CXCR4,CYP1B1,FN1,IL1B,IL6,IRF4,IRF5,MAP3K5,SOD2,TLR4,TRAF2,TWIST1,VCAM1,VIM																	VANGL2	other	0.00925	PRICKLE2,SDC4							ceftriaxone	chemical drug	0.00713	GFAP,SLC1A1,SLC1A2,SLC1A3
															MYOCD	transcription regulator	0.00422	ACTN2,ATP2A2,CACNA1C,CACNA1D,CALD1,CNN1,ECM2,FBXO32,FN1,GATA4,GJA5,GJC1,HAND1,HAND2,HCN4,LPP,MYH11,MYH7,MYLPF,PDLIM3,PLA2G2A,SCN5A,SERPINB5,SIK1/SIK1B,SREBF2,TPM1,VCAN,VEGFA																	AGO3	translation regulator	0.00925	BCL2L11,CXCR4							methyltestosterone	chemical drug	0.00713	GABRA5,GABRB3,GABRG2,SORD
															Tgf beta	group	0.00423	ADAM12,AKT1S1,AXIN1,BCL2,CALCR,CCND2,CCR2,CDH11,CDH12,CDH2,CDK6,CFLAR,CIITA,CLU,COL7A1,CTNNB1,CXCL2,CXCL3,CXCR4,DLX2,EDN1,F10,FBLN2,FN1,FSCN1,FSTL1,FURIN,GATA3,GLI2,GUSB,HSPG2,IGFBP5,IL12B,IL1B,IL6,IL9,JAK1,JUN,KDM6B,LAMA3,LCAT,LIF,MAFK,MMP11,MMP13,MN1,MUC4,NKX2-1,NOX4,PDCD1,PDGFA,PDGFB,POSTN,PROM1,PTGS2,RORA,RUNX1,RUNX3,RYR2,SMAD7,TERT,TGFB1,TGFBI,TIMP2,VCAM1,VEGFA,VIM																	CHIR-124	chemical reagent	0.00925	RRM2,TP73							PTF1A	transcription regulator	0.00714	ABAT,CACNA2D3,CADPS2,CALB2,CEL,CELA1,GRIK1,GRIK3,GRM3,GRM5,ISL1,LAMP5,LHX1,NPHS1,PAX8,PRDM13,PRKCQ,RBPJL,SLC32A1,TFAP2B,ZMAT4
															SRC (family)	group	0.00424	ATP1A1,BMP2,CDH2,CDKN1C,FGR,FLT1,FN1,IL12B,IL6,MUC4,NEUROG3,PAX4,PROM1,PTGS2,SLC6A4,SOX2,TGFB1,TJP1,VCAM1																	bucillamine	chemical drug	0.00925	BAX,BCL2							DNMT3B	enzyme	0.00715	ACTC1,ADCY5,AGTR1,ATM,CACNA1C,CAMK2A,CAMK4,CHFR,CMTM5,CNR1,CYP1B1,DDIT3,DLC1,DNMT3B,EPDR1,EPM2AIP1,ESR1,ESRP2,FBXL16,GATA5,GLT8D2,HLA-DQB1,IFIT1,IFITM1,KDELR3,KIT,LONRF1,MAP3K1,MAPK4,MAPRE3,MGST1,MLH1,MUC4,MYC,MYH6,MYH7,MYH7B,MYL2,NFATC2,PDE1C,PRKAR1B,PRUNE2,RASSF1,RCAN1,RCAN2,RYR2,S1PR1,SLC8A2,ST14
															PDE5A	enzyme	0.00428	ATP2A2,CD247,IL1B,IL6,NOS1,PDE3A,PDE4A,PDE4B																	CACYBP	other	0.00925	BCL2,CTNNB1							SYVN1	transporter	0.00725	ADCY9,AHR,ATP1A1,BCAT1,CALM1 (includes others),CAVIN1,CCND1,CD44,CDA,CDK11B,CSPG4,CYB561,CYP1B1,DIO2,EPHA2,ERN1,EXT2,GNB2,HERC5,HNRNPM,IGF1R,ITGA6,LAPTM4A,LMBRD2,MCAM,MYOF,PLD2,PLPP3,PODXL,PTBP1,PTPRJ,SCARA3,SETX,SLC2A1,SLC35B2,SLC43A2,SLC7A5,SLCO4A1,STOM,TMEM106B
															BDNF	growth factor	0.00429	ACOT7,AGRN,ATAT1,BCL2,BCL2L11,BMP2,CALB2,CCDC114,CCND2,CELF4,CHAT,CNR1,CPLX2,CRMP1,CSPG4,CXCR4,CYGB,DPYSL3,EEF1D,FLNB,FSCN1,GNAO1,GRIA1,GRIN1,GRIN2A,GRIN2B,IL6,JUN,KCNIP2,KIF1A,KLC1,LOC728392,MACROD1,MAG,MAN2A1,MAP1B,MAPK8IP3,MBP,mir-124,mir-132,mir-154,mir-7,MVD,MYH8,NCAM1,NELL2,NGFR,NMB,NOS1,NRXN1,P2RX3,PAX7,PCNA,PENK,PFKFB3,PLTP,PLXNB2,PRKAR1B,PRKCZ,PTPN9,RGS4,RHOA,RNH1,RYR2,SLC17A7,SNAP25,SOD…																	PCDHGA12	other	0.00925	PCDHA4,PCDHA7							gentamicin	chemical drug	0.00733	ABAT,ACAA1,ALCAM,AQP1,AQP2,BAX,BTG3,CAND1,CBS/CBSL,CCL2,CCNL1,CDC34,CHORDC1,CLU,CNKSR3,CPEB1,CUL2,CXCL10,DDIT3,DPEP1,DPP4,EGF,ENPP2,EXOC3,GJB2,GSTM5,GUCA2A,HACL1,HNF4A,HSD17B4,HSP90B1,HSPA1A/HSPA1B,IL10,LITAF,MAF,MAPK6,MCM6,MGMT,MRPL23,MYC,MYO1G,NCL,NR1D1,NRG1,PFDN2,PHAX,PHGDH,PLLP,PPP1R10,PSMB8,PTBP1,PXMP2,RBP4,SLC1A1,SLC6A18,SLC6A19,SLC9A3,ST6GALNAC3,TAP1,THY1,TNF,TSC22D1,TUBB,UBQLN1,UGT8,ZNF622
															ITGA6	transmembrane receptor	0.00429	BAX,BCL2,CCND2,CTNNB1,ENPP2,ITGA7,ITGB4,TP53,VEGFA																	mir-28	microrna	0.00925	ARHGDIA,MAD2L1							triamcinolone acetonide	chemical drug	0.00734	ADCY7,AKAP13,ALDH5A1,AP3S1,AQP1,B3GNT6,BAX,BCL2A1,BID,BMP4,BMP7,CD44,CD79B,CDC5L,CHL1,CRYBG1,CSNK1G2,DDIT3,DNA2,DYRK3,EPHA4,GAS1,GPR18,HIPK2,IRF2,KCNB1,LSP1,MARVELD2,MDFI,MT1F,MXD4,MYC,NR3C1,NTM,OCA2,PALLD,PDIA5,PER3,PRF1,RAG1,RHOBTB3,RUNX1,SEMA6A,SOAT1,SOCS2,SOD2,SPHAR,SRGN,ST3GAL5,STK10,TBC1D1,TCF7L2,TNFAIP8,TRIB1,UGT8,VWF,ZBTB16,ZNF823
															6-bromoindirubin-3' oxime	chemical - kinase inhibitor	0.00429	CTNNB1,GRHL2,IGF2,LEFTY1,MICA,PLD1,POU5F1,TNS4,ZFP42																	mir-663	microrna	0.00925	CXCR4,HSPG2							ZEB1	transcription regulator	0.00734	ABCA3,ESRP2,GATA3,GRHL2,IFNL1,KRT18,KRT19,LHB,LPCAT1,MAL2,mir-8,PTPRZ1,RBM47,ST14,TF,TP73,UBQLN1,XDH
															melphalan	chemical drug	0.00429	ABCG2,BAX,BCL2L11,FLT1,MICA,MICB,TP53,TP73,XAF1																	SLC8A1	transporter	0.00925	EDN1,SLC8A1							MYOD1	transcription regulator	0.00739	ACACA,ACHE,ACTA2,ACTC1,ADCY7,ARID3A,BIN1,CCND3,CCNE1,CDC6,CDKN1C,COL4A1,CTNNB1,EIF3E,ENPP2,ESR1,FYN,GREM2,GUCA2A,HDAC11,HIPK3,IGF2,LDB3,LMNB2,MAP2K1,MEF2C,MEF2D,mir-1,MYBPH,MYCL,MYH7,NPTX1,PAX3,PAX7,PLEKHO1,PRDM16,PRKACA,RAPSN,RB1,RBM38,RPL7A,RPS6KA2,RUNX1,SIX1,SLC2A1,SPTBN1,SST,STAM,TEAD2,TJP1,TNS1,TOP1,UCP1
															HEY2	transcription regulator	0.00444	CACNA1C,CNN1,GATA4,GATA6,GJA5,IL6,MYH11,MYH7,NR2F2,SCN5A,SLN,SMTN,TBX5																	EHD3	other	0.00925	CACNA1G,CACNA1H							mir-9	microrna	0.00739	CAMTA1,CTNNB1,ETS1,JAK2,JAK3,MEIS2,NR2E1,PMP22,PRDM1
															mir-29	microrna	0.00456	ADAM12,BCL2,CARD9,CD276,CDC42,CDK6,COL4A2,CTNND1,DNMT1,DNMT3A,DNMT3B,FN1,GPX5,IL12B,MYBL2,PDGFRB,PMP22,SCARB1,SFTPA1,TCL1A,THBS1,TNFAIP3,TP53,TRAF4																	PLIN3	other	0.00925	BAX,BCL2							RRP1B	transcription regulator	0.00755	ADCY7,ALDH5A1,BMP7,CASP7,CCND1,CCND3,CCNE1,CDC6,CHEK1,CREBBP,EP300,HDAC11,ITGB2,ITGB5,MCM2,MCM6,PCNA,PERP,POLD1,PRKCA,PRKCD,RABIF,RARA,RARG,RBL1,RHOQ,RPA1,RPL22,RPL37A,RPS10,RPS26,RPS8
															trichostatin A	chemical drug	0.00457	ABCB1,ADCY1,ADGRL2,AGRN,BAX,BCL2,BCL2L11,BIK,BMP2,BMP4,C1QTNF6,CAP2,CAST,CCNA2,CCND2,CD9,CDKN1C,CFLAR,CGREF1,CHAT,CIITA,CLU,COL11A2,COL6A3,CREBBP,CREM,CXCL12,CXCL3,CXCR4,CYP1B1,DIRAS3,DLC1,DNMT1,DNMT3B,DSPP,ELF1,ELF3,ENPP2,ESR1,ESR2,FGFR3,FGFR4,FLT1,FRZB,FUT8,GATA3,GREB1,GRHL2,GRIN1,HDAC9,HLA-DRA,HOXB1,ID2,IKZF1,IL12B,IL1B,IL6,ING1,IRF1,IRF2,IRF4,KDR,LAMA3,LAT,LHCGR,LMX1A,MAD1L1,MGMT,mir-154,mir-…																	AGO4	translation regulator	0.00925	BCL2L11,CXCR4							WNT3A	cytokine	0.00764	ACTA2,ADAMTS4,ADM2,AHR,ARHGAP18,AXIN2,BDNF,BGLAP,BMP4,CACNA1G,CAMK4,CCND1,CD44,CLEC11A,COL11A2,COL1A1,CTNNB1,CYP2F1,CYR61,DCUN1D3,DNAJC6,EDN1,EN1,ENG,FHOD3,GAP43,GAS1,GFI1B,GPA33,IRS2,KIT,LRRC17,MAB21L1,MEF2C,MEPE,MIXL1,MYC,MYH6,NR5A2,NRG1,PAX3,PDGFRA,PITX2,PLD1,PMP22,PRDM1,PRDM14,RAPSN,RFLNB,ROCK2,RUNX1,RUNX1T1,RUNX2,SPARC,TBX3,TBX5,TERT,THBS1,THY1,TNF,TNFRSF19,TNN,TNXB,WISP1,WNT11,WNT5A,WNT9A,Z…
															LRP1	transmembrane receptor	0.00461	C1S,CDH2,CTSD,GRIA1,GRIN1,IL1B,IL6,LRP1,MRC2,PDGFRB,PTGS2,SERPINF1,SQSTM1,WNT1,WNT5A																	PRIMA1	other	0.00925	ACHE,BAX							LAMA2	other	0.00765	ACTA2,CDH5,CSK,LAMA2,LAMA4,MBP,PLVAP
															SELL	transmembrane receptor	0.00471	CXCR4,GPT,IL1B,IL6,TGFB1																	LOC100359583/Ptma	other	0.00925	BAX,BCL2L11							GRIN1	ion channel	0.00765	CAMK2A,GRIN1,GRIN2A,GRIN2B,GRIN2C,NTF3,TNF
															TBXA2R	g-protein coupled receptor	0.00471	GDNF,PTGS2,TBXA2R,TGFB1,VCAM1																	S7	chemical - kinase inhibitor	0.00925	BAX,BCL2							RBP1	transporter	0.00765	ALDH1A2,GCK,PDX1,RARA,RBP1,RXRA,STRA6
															CLIC4	ion channel	0.00471	CXCL2,IL12B,IL1B,IL6,SLC16A8																	SI163	chemical - kinase inhibitor	0.00925	BAX,BCL2							GFAP	other	0.00765	CD44,GFAP,ITGA2,ITGA6,LAMA1,PLEC,SLC1A2
															SF3B2	other	0.00471	HOXB1,HOXB4,HOXB6,HOXB8,HOXC6																	S29	chemical - kinase inhibitor	0.00925	BAX,BCL2							tauroursodeoxycholic acid	chemical - endogenous mammalian	0.00771	ABCG5,ABCG8,ADIPOQ,AVP,BAX,DDIT3,DLG4,SCTR
															diacerein	chemical drug	0.00471	BAX,BCL2,IL1B,IL6,IL6R																	daphnoretin	chemical - endogenous non-mammalian	0.00925	BAX,BCL2							tamoxifen	chemical drug	0.008	ABCC11,ACACA,ACOX1,ADM,AHNAK,ANG,AQP1,AQP9,ASAH1,AVP,BAX,BDNF,BECN1,BID,BMP4,C3,CCND1,CLU,COL11A1,CPE,CYP11B1,CYP2B6,CYP2F1,CYR61,DLK1,DNMT3B,EGFR,EPHA4,EPHX1,ERBB4,ESR1,F13A1,FLOT1,FSHB,GAP43,GAPDH,GCK,GH1,GJB2,HSP90B1,IGF2,LHB,LIF,MET,MIF,mir-8,MX1,MYC,NFATC4,NOS3,NR0B2,NRCAM,OXTR,PCNA,PEMT,PTPRS,RB1,RBL1,SAMD11,SCTR,SCUBE2,SERPINA6,SLC1A1,SLC1A2,SLC7A5,SLC9A3,SOD2,SYT6,TACC1,TERT,TNF,UCP2,USP1
															nifedipine	chemical drug	0.00472	ABCB1,ABCC8,ADIPOQ,ATP2B2,BMP2,BRAF,CACNA1C,EDN1,FAM3B,FGF7,FN1,GABRD,IGFBP5,IL1B,IL6,MYH7,NOS1,NR3C1,POSTN,PTGS2,SGK1,SLC8A1,TH,VCAM1,VEGFA																	XK469	chemical drug	0.00925	BAX,BCL2							asoprisnil	chemical drug	0.00807	DPP4,EGF,EGFR,GZMB,IGF1R,IL2RB,LAMB3,PCNA,PRF1,RBP4,SGK1,VNN1,WNT4,XDH
															doxorubicin	chemical drug	0.0049	ABCB1,ABCB8,ABCC1,ABCG2,AKT1,ATG12,ATG7,ATP2A2,BARD1,BAX,BCL2,BCL2L11,BIK,BMP4,BNIP3L,CACNG5,CAMK2D,CDC25B,CDCP1,CFLAR,CKAP4,CLDN4,CLU,CREM,CTSD,DNMT1,DNMT3A,DRAM1,E2F1,EDN1,EFEMP2,EGFR,ELF3,ESR1,FGA,GAD1,GATA4,GPNMB,GPR132,HAND2,HIPK2,ID2,IL1B,IRF1,IRF5,IRF7,ISCU,ITGB4,JAK2,JUN,KRT18,LAMC2,MAD2L1,MBNL2,MICB,MVP,MYH7,MYLPF,NCAM1,NDRG1,NOX4,NTN1,OSGIN1,PCGF3,PCNA,PDE3A,PERP,PRC1,PRKAA2,PSMB8,PTGS2…																	AN-207	chemical toxicant	0.00925	BAX,BCL2							SIM1	transcription regulator	0.00814	ANG,ANGPT2,AQP7,AVP,CALB2,CD86,CELF2,CNOT7,COL11A1,CPXM2,CRH,CXCR5,CYBA,DLL1,EGF,EGFR,FHIT,FNBP1,GALNT4,GATA2,GLUL,GRIN1,GRM8,HOMER1,ICMT,IL6R,ITGB3,JAK2,KCNQ1,LAMA2,LAMB3,LEP,LRRFIP1,MC3R,MYCL,MYH6,MYH7,NACA,NAP1L4,NFATC2,NFE2,PADI3,PKIB,PLCB1,RGS10,RYR2,SEMA5B,SERPINA5,SIRT1,SNX5,SRSF1,SST,TCF7L1,TNF,UGT1A6,USP2,ZDHHC14,ZG16
															HOXA3	transcription regulator	0.00497	ALOX5,CD160,DAPP1,EPAS1,ICAM2,IKZF1,NFE2,NR2F2,PIK3CG,PLXND1,PSTPIP1,ROCK1,RUNX1,SHANK2,SOX17,TNFRSF1B,TSPAN32,UNC5B																	SSR180575	chemical drug	0.00925	BAX,BCL2							Pka	complex	0.00817	ANTXR1,AQP2,BAX,CAMK4,CCND3,CCR7,CD44,CETP,CXCL10,CYP19A1,CYP51A1,DDIT3,EDN1,FSHB,GHRL,HNF4A,HOMER1,IGF1R,KCNB1,LEP,LHCGR,LIPE,MBP,MEST,MUC4,NGF,NOS3,OXTR,PDE4D,PLD1,PRKCZ,REN,RUNX1,SGK1,SIRT6,SLC1A2,SLC1A3,SPI1,SST,TNF,UCP1
															MALP-2s	chemical reagent	0.00501	CAST,CXCL2,CXCL3,CYLD,CYP27B1,IL12B,IL15,IL15RA,IL1B,IL6,PTGS2,TLR4																	isoalantolactone	chemical - endogenous non-mammalian	0.00925	BAX,BCL2							morphine	chemical drug	0.00827	ADM,ARRB1,BAX,BDNF,BECN1,CALCA,CALCB,CCND1,CNR1,DRD1,EGFR,EHMT2,FOSL2,GATA3,GFAP,GJB6,GNAS,GRIN1,GRIN2A,GRIN2B,IL10,KCNAB2,KCNB1,LEP,MAP2K1,MAP3K1,MBP,NET1,NOS3,NPHS1,NR3C1,NTF3,SLC1A1,SLC1A2,SPARC,TH,THBS1,THBS2,TNF,TRAF6
															NCOR1	transcription regulator	0.00513	ACOX1,ADIPOQ,CCNA2,CEBPE,CREM,HOXC6,IL1B,MB,ME1,MRPL49,MRPS18B,MT1X,NCOR2,NDRG1,NDUFV1,NKX3-1,PDE9A,PLA2G2A,PTGS2,SCAP,SERPINF1,SPINK1,STEAP2,TFF1,TSHB,UGT2B15,UGT2B17,WARS2,ZFP90																	swainsonine	chemical - endogenous non-mammalian	0.00925	BAX,BCL2							propentofylline	chemical drug	0.00838	GAP43,GFAP,NGF
															SPDEF	transcription regulator	0.00537	CDH11,CDH2,COL13A1,COL4A1,COL4A2,COL5A1,COL6A3,CYFIP1,EGFR,FGFR1,FOXJ1,ITGA6,PTPRF,SDC2,SERPINB5,SFTPA1,SMAD1,SMAD3,SOX17,SQSTM1,TGFB1,VIM,WNT5A																	D-lysergic acid diethylamide	chemical drug	0.00925	DDC,SGK1							CLTRN	other	0.00838	AQP2,ATP1A1,SCNN1A
															carboplatin	chemical drug	0.00539	ABCB1,ABCC2,CACNG5,CDCP1,CLDN4,CLU,ELF3,FGA,GPNMB,LAMC2,POU5F1,SLC34A2,SOX2,TGIF1,TNFRSF12A,TP53,TUBB,UPP1,VIM																	PD184352	chemical drug	0.00932	BCL2,BCL2L11,CFLAR,CXCL3,NELFB,TP73							TRIM41	other	0.00838	PRKCA,PRKCD,PRKCZ
															MYOD1	transcription regulator	0.00558	ACHE,ALDOA,ANKRD2,ARID3A,BCL2,BCL6,CCND3,CDKN1C,COL4A1,CTNNB1,DYSF,ENPP2,EPHA8,ESR1,FSTL1,GREM2,ID2,IGF2,IGFBP5,ITGA7,KLF6,LMNB2,MAP2K1,MYCL,MYH7,MYL1,MYLPF,NPTX1,PAX3,PAX7,PDGFA,PLEKHO1,POSTN,PRDM16,PRKACA,PRKAR2B,RAPSN,RB1,RBM38,RPS6KA2,RRAS,RUNX1,RYR1,SCN4A,SDC2,SLC12A2,SMAD7,SPTBN1,SST,TGFB1,TJP1,TNNI2,TNNT3																	finasteride	chemical drug	0.00932	BAX,BCL2,EDN1,FLT1,KDR,PENK							KMT2C	transcription regulator	0.00838	HOXC10,HOXC6,NR0B2
															tamoxifen	chemical drug	0.00573	ABCG2,ACOX1,ANG,AQP1,AQP9,ATP5F1B,BAX,BCL2,BMP2,BMP4,CAV1,CCNA2,CDH11,CDH2,CDK6,CFLAR,CLU,CRYZ,CTSD,CXCL12,CXCR4,CYP2E1,DCC,DLK1,DNMT3B,EGFR,EPHA4,ESR1,ESR2,FLOT1,GAPDH,GCK,GPER1,GREB1,HGF,IGF2,IL6,IRF1,JUN,LIF,mir-8,MTO1,MX1,NOS1,OXTR,PCNA,PDZK1,PEMT,POU5F1,PTGS2,PTPRS,RB1,RERG,SAMD11,SCTR,SCUBE2,SDC3,SDS,SLC1A2,SLC5A3,SLC9A3,SMAD3,SMAD7,SOD2,SQSTM1,SYNE1,TERT,TFF1,TLR4,TP53,TSPAN9,VEGFA,WIPI1																	MEF2C	transcription regulator	0.00935	ACTN2,CACNA1C,CKB,FRZB,GATA4,HDAC9,IKZF1,IRF4,MMP13,MYH7,PDLIM3,PLAGL1,PTH1R,RYR2,SCN5A,SIK1/SIK1B,SLC8A1,VIM,ZFP36							PURB	transcription regulator	0.00838	ACTA2,HTRA1,MYC
															PROC	peptidase	0.00583	CLU,CXCL2,CXCL3,F2,IL12B,IL1B,IL6,MOK,MPO,PCNA,PLA2G2A,THBS1,TJP1,TLR4,TNFAIP3,TP53,VCAM1																	SRC (family)	group	0.00945	ATP1A1,BMP2,FGR,FLT1,IL12B,MUC4,NEUROG3,PAX4,PROM1,SOX2,VCAM1							BPTF	transcription regulator	0.00838	EN1,EN2,MYC
															PITX2	transcription regulator	0.00593	ATF2,ATP1A1,CACNA1G,CCND2,CCND3,CDH2,DACT2,DLX2,FOXO1,FZD4,GAD1,GATA2,HCN4,ISL1,KCNQ1,KCTD1,LHX6,MGA,mir-17,mir-8,MSRA,NDUFA13,NDUFB8,NDUFS7,NMRAL1,NXN,OGFOD2,PITX1,SOD2,SOX2,TBX1,TBX15,TBX5,TCF21,TRIO,VIM,WNT5A																	WISP2	growth factor	0.00945	ADIPOQ,CTNNB1,FOXA1,KRT18,LAMB3,mir-7,SDC4,SMAD3,TFF1,TWIST1,VIM							MYH11	other	0.00838	ACTA2,CNN1,MYH11
															SIM1	transcription regulator	0.00608	ANG,BAG6,BST1,CALB2,CBFB,CDH3,CELF2,CFL2,CHRM4,CMKLR1,CNOT7,CRISP2,CXCR5,CYBA,DLL1,EGFR,ELK4,EYA1,FGF17,FHIT,FKBP3,GATA2,GDNF,GRIN1,GRM8,IL6R,JAK2,KCNQ1,LAMB3,LCAT,LHX8,LRRFIP1,MCM7,MYCL,MYH7,NAP1L4,NFE2,NGEF,NKX6-2,OAZ1,PADI3,POSTN,POU5F1,PTPN22,RGS10,RYR2,SEMA5B,SIRT1,SMAD3,SST,ST8SIA5,SYT7,TACR2,TCF7L1,TCL1A,TSSK2,TYK2,ZDHHC14																	CDX1	transcription regulator	0.00945	ATP4A,BCL2,CCND2,CDX1,DDC,HOXB4,HOXB8,LCT,MUC4,NEUROG1,PAX3							DOK2	other	0.00838	DOK2,MYC,TNF
															AGTR1	g-protein coupled receptor	0.00612	CYBA,EDN1,EGFR,FN1,GABRB3,HGF,IL6,JUN,MGST1,mir-132,PTGS2,RHOA,SGK1,TGFB1,TXNIP																	emodin	chemical drug	0.00946	ABCB1,ABCC1,ADIPOQ,BAX,BCL2,CLDN4,CXCL3,CXCR4,IRF4,TWIST1,VCAM1,VIM							GRM2	g-protein coupled receptor	0.00838	GRIN2A,GRM3,SLC1A1
															ICMT	enzyme	0.00612	AEBP1,ATP5F1B,CRABP1,FSTL1,GNAT2,GRK1,LARGE1,LMNB2,RHOA,S100A13,SLIT3,TGFBI,THBS2																	TRIM37	enzyme	0.00962	CDT1,CKB,DDR1,DNMT1,JPH3,MYH7,PLCB3							CACNA2D1	ion channel	0.00838	CACNA1G,CACNA1H,CACNA1I
															NRXN1	transporter	0.00612	CD47,CNTN3,CTNNA3,CXCL12,F11R,FLRT2,ITGA7,LHX1,LMX1B,PAX2,SLC1A3,TGFB1,THBS1																	topotecan	chemical drug	0.00997	ARPC1B,CACNA1C,CAMTA1,CCR2,CD200,CFLAR,CNTN4,CNTNAP2,CSMD1,CSNK1G2,DPP10,EPHA6,ESS2,FAT1,FGFR3,FHIT,GPC6,GRID2,GRIK2,KALRN,KCNMA1,MBNL2,MYBL2,NFIA,PRKN,PTPRK,RBMS3,SAC3D1							BAIAP2	kinase	0.00838	GRIN1,GRIN2A,GRIN2B
															RYBP	transcription regulator	0.00642	CCND2,GATA4,HOXA7,MSX1,PAX3,RUNX1																											Cacnb1	ion channel	0.00838	CACNA1G,CACNA1H,CACNA1I
															candesartan cilexetil	chemical drug	0.00642	CYBA,HGF,NOX4,NPR3,TGFB1,VEGFA																											acriflavine	chemical toxicant	0.00838	ADIPOQ,IL10,SOCS3
															farglitazar	chemical drug	0.00642	ADIPOQ,ATP1A1,EDN1,NR3C1,SGK1,SULT2B1																											SNAI1	transcription regulator	0.00863	ADD2,ADIPOQ,BGLAP,CCL2,CCND1,CCND3,CCNE1,CD55,CDH4,CDH5,CDK4,CFL1,CLDN1,COL1A1,CTTN,CYP19A1,CYR61,FLNC,GSN,HNF4A,ITGA2,KRT18,KRT8,LIMA1,MLXIPL,PFKP,RUNX2,SLC27A2,SPARC,TF,THY1,TPM1,TPM3,WASF1,WASF3,WIPF1
															CHEK1	kinase	0.00672	BCL2L11,CDC25B,E2F1,MAD2L1,MICA,MICB,PCNA,RRM2,TP53																											FOXO3	transcription regulator	0.0087	AHR,ANGPT2,ATG4B,BECN1,BNIP3,BPGM,BUB1B,CCNA1,CCND1,CCND3,CDC42EP3,CDC6,CDH5,CDK4,CDKN1C,CDKN3,CLDN1,COL4A1,COL4A2,CPT1A,CXCL10,CYR61,DDIT3,DNM1L,DOK5,ELOVL5,ENO2,ESR1,FBXO5,FLT4,FSHB,FYN,GABARAPL1,GATA2,GCLC,GLUL,GSTM5,IFIH1,IGF1R,IL10,IRS2,ITGB2,KIF15,KIF2C,LCP2,LEMD3,MBNL1,MCAM,MCM2,MEF2C,MET,mir-1,MXD4,MYC,NDRG1,NOS3,NT5E,NUPR1,OVOL1,PAK1,PCNA,PDE3B,PRCP,PRDM1,PRKCD,SATB1,SGK1,SIRT1,SIX4,SKP2…
															mir-214	microrna	0.00672	ALCAM,CADM1,CELF1,FGFR1,IGF1R,PCK1,PTGS2,TFAP2A,TFAP2C																											NR1H2	ligand-dependent nuclear receptor	0.00872	ABCA2,ABCG5,ABCG8,ACACA,ACE,ACOX1,AQP1,AVP,C3,CETP,CIDEA,CXCL10,DIO2,GCK,HK1,HSD17B4,HSD3B2,LIPE,PDX1,PRDM16,RARB,RB1,REN,SCARB1,SLC16A10,SMAD2,THRA,TNF,UCP1
															Gm21596/Hmgb1	transcription regulator	0.00672	CXCL12,CXCL3,CXCR4,HOXD9,IL1B,IL6,PKM,SIGIRR,TLR4																											FAS	transmembrane receptor	0.00874	ACTA2,AKT2,ANXA2,APPBP2,ARFGAP1,BAX,BCL11A,BCL2A1,BID,BTG3,CAMK2B,CAMK2G,CCL2,CD44,CD86,CD93,CDC42EP2,CDIPT,CDK5R1,COL15A1,COL18A1,COL1A1,COL1A2,COL4A1,COL4A2,COL6A1,COL6A3,CRYBG1,CSF1,CSNK1G2,CXCL10,DGKZ,DNAH17,DYRK3,F2RL1,FBN1,FLT1,GNG7,GORASP1,GPLD1,GRK5,HLA-DQB1,IFIT1,IL10,IL17RA,IL1RAP,ITPR1,JMJD6,KIF3B,LAMP3,LAT,LGALS3,MAP2K4,MAP4K4,MEF2C,MET,MIF,NECTIN1,NR3C1,P2RX1,PDX1,PGLYRP1,PHLDA2,PIK3…
															FGFR2	kinase	0.00674	BAX,BCL2,BMP4,BMPER,CCND2,CDH11,COL4A1,COL4A2,CUBN,DLL1,DLX2,DRAM1,ENPEP,FAM198B,FLRT3,FN1,FOXQ1,GATA6,ID2,IGF2,IL1B,IL6,KBTBD11,MBP,MEST,mir-8,MYO1F,NOSTRIN,NR5A2,PLXNB2,PTH1R,PTPRA,SOX17,SOX2,SPINK1,TRPS1,VCAM1,WISP1																											Tgf beta	group	0.00887	ACTA2,ADAM12,AKT1S1,ASGR2,BAMBI,BECN1,BGLAP,CALCR,CASP1,CCL2,CCND1,CCNE1,CCR7,CD209,CIITA,CLU,COL1A1,COL1A2,COL7A1,CSF1,CTF1,CTNNB1,CXCL10,CYR61,EDN1,ENG,FBLN2,GATA3,GCLC,GLI2,GUSB,GZMB,HNRNPAB,HSPG2,IL10,ITGB3,KDM6B,KRT72,LIF,LOX,MAF,MAFK,MET,MIF,MUC4,MYC,NCR3,NEDD9,NOS3,PLPP3,PROM1,RORA,RUNX1,RUNX2,RUNX3,RYR2,RYR3,SKIL,SLFN12L,SMAD2,SOCS3,SPARC,TERT,TIMP2,TNF,UCP1
															nitrate	chemical - endogenous mammalian	0.00676	MPO,PRDX3,SOD2,TG																											CD9	other	0.00889	CALB2,DPP4,HAMP,ITGA2,ITGA6,MYC,TJP1,TNF,WISP1,WNT5A,YAP1
															IFN alpha receptor	complex	0.00676	IRF7,MICA,MICB,MX1																											PELP1	other	0.00924	BCAS3,CCNA1,CCND1,CYP19A1,EGF,EGFR,FMN2,FYN,KCNK2,LEP,MAPK4,MYC,NCOR2,PRKCQ,RBP1,SRSF12,TCF7L2,ZNF804A
															1,2,3,4,6,7,8-heptachlorodibenzofuran	chemical toxicant	0.00676	COMT,CYP1B1,DNMT1,ESR1																											NFYB	transcription regulator	0.00926	ACTA2,APC,BRF1,CACNA2D3,CAPN12,CBS/CBSL,CCNO,CCT6B,CDS2,COL1A1,COL1A2,CPEB3,CSDE1,CTNNB1,DCLK3,DNAJB6,DPP4,EMX2,EMX2OS,FAM184B,FAM19A2,FBXL18,FBXO42,FEZF2,FLRT2,FRYL,GALNT2,GAPDH,GAS2L1,GDF6,GNA12,GPR160,GRIA4,HLA-DQB1,IFFO1,KBTBD8,KLHL3,KMT2E,LIG3,LPIN1,LRP2,LYAR,MED21,MLH1,MSRA,NPR1,PCLAF,PCNA,RFC3,RUNX2,SCARB1,SERBP1,SLC25A28,SLC8A2,SLIT3,SPAG16,SPECC1,SYNJ2,TBC1D22A,THRSP,TJP1,TMEM87A,TPM1,TX…
															DVL3	other	0.00676	CTNNB1,CTNND1,GSK3A,MMP13																											estrogen receptor	group	0.00937	ADIPOQ,AGO2,AKT2,AKT3,BAX,BDNF,BMP7,C3,CALB2,CALCB,CALD1,CCNA1,CCND1,CD44,CD5,CDH13,CDH4,CDH5,CDH8,COL4A1,COL4A2,COL6A1,COL7A1,CYP2B6,DCHS1,DRD1,EDN1,EGFR,ERBB4,ETS1,FGF12,FGFR4,FLNC,GATA3,GP9,HOXC10,HSPA1A/HSPA1B,ICAM2,IGF2BP3,JPH3,KRT15,KRT18,KRT19,KRT8,LOXL2,LY6E,LYN,MAPT,mir-8,MYC,NEDD9,NT5E,OXTR,PCDH1,PCDH10,POR,SMAD1,SPARC,TERT,TIMP2,TJP3,UGT8,WNT5A,WNT5B
															SSBP1	other	0.00676	FGA,HLA-DRA,TGFB1,TSHR																											BRD4	kinase	0.00979	ABLIM1,ACTA2,ADAT2,CCND1,COL1A1,COL1A2,COL4A1,CXCR5,FBN1,FKBP11,FOSL2,ICAM2,IRF4,IRF8,ITGB5,JARID2,LCK,LOX,LOXL2,MAP3K1,MMACHC,MORC1,MTHFD1L,MYC,MYD88,NAV1,POLE2,PRDM1,RAI14,RREB1,SFXN4,SLC16A9,SORD,THBS1,THBS2,TOP1,WNT5A
															JV-1-65 hGHRH(1-29)NH2	chemical reagent	0.00676	EGFR,IGF1R,IGF2,TP53																											butyric acid	chemical - endogenous mammalian	0.00983	ACHE,ADCY1,AFF1,ALB,ALPK2,ANXA2,AQP1,BAX,BCL2A1,C7,CALCB,CALM1 (includes others),CBS/CBSL,CCND1,CCNE1,CD44,CD79B,CD81,CD86,CDC6,CDK4,CDKN1C,CLDN1,CLU,COL11A1,COL4A1,COL4A2,COL6A3,CREBBP,CSF1,CYP2B6,DDR1,DPP6,DTYMK,EP300,ERCC2,ESYT2,FRMD6,FYN,GAK,GATA2,GATA3,GATA5,GATA6,GCLC,GGT1,GLI3,GRIN1,GRM3,GSN,HBE1,HBZ,HDGF,HK1,HSPG2,IFIT1,IFITM1,IFNAR2,IFNGR2,IGF2,IL10,IRF2,ITGB5,ITPR3,ITSN2,KIT,LEP,LY6E,MA…
															2,3,7,8-tetrachlorodibenzofuran	chemical toxicant	0.00676	COMT,CYP1B1,DNMT1,ESR1																											TSC2	other	0.0099	ACSS2,ANXA2,BAX,CASP1,CBLN1,CCND1,CCND3,CST6,CTNNB1,CXCL10,DDIT3,GALC,GAP43,GFAP,GGA2,GSN,IRS2,LGALS3,MUC2,NFE2L1,PDGFRA,PKIB,PRKCA,PSMA1,PVALB,S100A11,S100A6,SLC14A1,SLC2A1,SMPDL3A,SNAP91,SOD2,THRSP,TMEM176A,TMEM176B,UCP2
															NADPH	chemical - endogenous mammalian	0.00676	CACNA1C,PTGS2,TP53,TP73																											corticosterone	chemical - endogenous mammalian	0.00999	ACACA,ACOX1,ATP1A1,AVP,BDNF,CALD1,CCND1,CDK4,CPT1B,CRH,CYBA,DDIT3,DIO2,DRD1,EDN1,FSHB,GCK,GFAP,GLUL,GZMB,LEP,LHB,LIPE,MYC,NOS3,NR3C1,RELN,SCARB1,SGK1,SLC1A2,TNF,TPH2,UCP1,UCP2,UTS2
															KLF5	transcription regulator	0.00678	ACOX1,ALPI,CDT1,CGREF1,CTNNB1,CXCR4,EPAS1,FGF18,GPSM1,PCNA,PDGFA,PDGFB,RUNX1,SLC35F6,SORCS2,SOX2,TBC1D14,TCF23,WFS1
															U73122	chemical reagent	0.00683	ATP2A2,CCND2,E2F1,FN1,ITPR2,MMP13,NFATC1,NOS1,OXTR,PCNA,PTGS2,RHOA,SLC17A7,TLR4,TPM1,VCAM1
															MIR17HG	other	0.00692	BCL2L11,BMP4,CELSR1,CLIC1,COL5A1,CXCR5,CYLD,DAB2IP,DLL1,ECE1,FZD4,HDAC4,HNF1B,HOXB4,HSPG2,LRP1,LRP4,LTBP1,MAN2A1,MKL2,NCOR2,NCSTN,PIAS4,PITX1,PKD1,PTPRK,PTPRU,RNF11,SKI,SMOC1,TGIF1,TNFAIP3,TNKS,TWSG1,WNT5A,ZNRF3
															ANGPT2	growth factor	0.00698	ABCC1,ADAM12,ASPHD1,BCL2,BCL2L11,BCR,CFB,COMT,CRYAA/CRYAA2,CYBA,DBNL,EDN1,EGFR,EIF1,FEN1,FGF7,FKBP2,FLT4,FN1,GATA4,GATA6,HDAC4,HSPA1A/HSPA1B,IL1B,IL6,KDM6B,LARP4,LMNB2,MAP2K1,MGMT,MGST1,MYH7,NOX4,NR3C2,PDGFRB,POSTN,PTGS2,RFC4,RPA2,SOD2,SPTLC3,THBS1,THBS2,TNFRSF12A,TNIK,TP53,TUBB3,TXNIP,VCAM1,VIM,WNT1,WNT3,XRCC1
															trans-hydroxytamoxifen	chemical drug	0.00699	ADCY9,ADIRF,ALDH4A1,BIK,BLNK,BMP4,CALCR,CBX6,CLU,CRYZ,CXCL12,CYP1B1,GPRC5A,GREB1,HOXC4,IFI30,KLF6,KRT81,MB,MPPED2,MYO1B,NDRG1,NELL2,NFRKB,PDZK1,PPP1R3C,PXDN,RAB31,RAP1GAP,RFC4,SMAD3,SST,STXBP1,TFF1,TPM1
															BPIFA1	other	0.00707	CXCL2,CXCL3,FOXJ1,IL1B,IL6,mir-8,MUC5B
															APEX1	enzyme	0.00707	ABCB1,ABCB10,ABCC1,ALOX5,HTRA1,SIRT1,TP53,VEGFA
															isoproterenol	chemical drug	0.00718	ABL1,ACSL3,ADCY5,ADIPOQ,ALOX15,ATP1A1,ATP7B,BCL2,BCL2L11,CAV1,CREM,CYP1B1,EDN1,ERBIN,FGF23,GATA4,GRK5,HMOX2,HSD17B7,IL1B,IL6,JUN,MYH7,PAX4,PCK1,PDE3A,PDGFA,PDGFB,PLAGL1,PTGS2,RAB18,SOD2,TGFB1,TH,TIMP2,TPD52L2,TSHR,TUBB,TUBB3,VEGFA,VWF,XRCC1
															LTBP1	other	0.00799	BCL2L11,GATA3,ICAM2,IL9,mir-17,mir-19,SMAD3,SMAD7,TGFB1,VWF,ZNF512B
															GLDN	other	0.00804	ANK3,NFASC,SPTBN4
															THAP11	transcription regulator	0.00804	GATA4,GATA6,POU5F1
															LAPTM4B	other	0.00804	BAX,BCL2,TGFB1
															2-(3-chlorophenylamino)phenylacetic acid	chemical drug	0.00804	COL4A1,FN1,TGFB1
															LHX8	transcription regulator	0.00804	CHAT,ISL1,SLC18A3
															PLEC	other	0.00804	CXCR4,IL6,KRT18
															NRCAM	other	0.00804	ANK3,NFASC,SPTBN4
															RIPPLY2	other	0.00804	EPHA4,MESP2,TBX18
															TPM1	other	0.00804	CALD1,RHOA,TPM1
															CACNA2D1	ion channel	0.00804	CACNA1G,CACNA1H,CACNA1I
															CCNL2	other	0.00804	BAX,BCL2,TP53
															BAIAP2	kinase	0.00804	GRIN1,GRIN2A,GRIN2B
															MT3	other	0.00804	BAX,BCL2,SERPINB5
															Cacnb1	ion channel	0.00804	CACNA1G,CACNA1H,CACNA1I
															nomifensine	chemical drug	0.00804	IL6,LIF,OSM
															PP2/AG1879 tyrosine kinase inhibitor	chemical - kinase inhibitor	0.00812	BCL2,BCL2L11,CD38,CXCL16,EDN1,EGFR,FGR,FN1,GFPT1,GRIA1,IGF1R,IL1B,IL6,MMP13,PRDX3,PTGS2,PTPRJ,RHOA,RRM2,SOD2,TJP1,TP53,VEGFA,VIM
															Sos	group	0.00818	ABCC1,ACOX1,ADAM12,ADD2,ALDH1A3,ANK3,APLP2,ARID3A,ASAP1,CADM1,CAMK2D,CAST,CASZ1,CMTM4,COBLL1,CREBBP,CTNND1,DOCK1,ESM1,FLRT2,FMN1,GATA4,GJB6,IGFBP5,ITGA6,KLF6,LAMA3,LARGE1,MAFK,MGST1,NAT6,NDUFS7,NPTX1,PDE6B,PDPN,PKN1,PLD1,PTGS2,PTH1R,PTPN12,PTPRZ1,PTS,RAB11FIP1,RAP1GAP,RBP1,RUNX1,S100A3,SEMA4D,SIRPA,SLURP1,SMAD7,TGFB1,TIPARP,TPD52,UTRN
															Mek	group	0.00836	ABCG2,B4GALT6,BCL2L11,CCND2,CCND3,CD200,CDCP1,CLU,CTNNB1,DDR1,DDR2,DNMT1,DNMT3B,EPAS1,EPHB2,ESR1,ETV1,FGFR1,FOXD3,GPER1,HAND1,ID2,IL12B,IL15,IL1B,IL6,IRF1,ITGA6,JUN,KDR,LYAR,MLANA,MMP13,MUC2,NOX4,OSM,PAX6,PAX8,PDGFRB,PIWIL1,POU5F1,PPAT,PTGS2,PUS7,ROCK1,RUNX1,SEMA6A,SLC43A3,SPRED2,SPRY2,TET1,TFAP2C,TG,THBS1,TNFAIP3,TP53,TSC2,TSHR,TWIST1,VIM,XAF1
															ERG	transcription regulator	0.00842	ADGRG1,ARHGAP24,BCR,BDKRB1,CAMK1D,CCNA2,CDC42BPB,CNR1,COL11A2,COLGALT1,CTNNB1,CUX2,CXCR4,CYFIP1,DAAM1,DOCK1,DOCK10,DYDC1,ELMO1,EZH2,FAM174B,FLNB,FLT1,FMNL2,GAK,HPCAL1,ICAM2,ITGA6,MAP3K5,mir-8,MYO10,NDRG1,NLGN1,NPAS1,PREX2,PRKCI,PTPN22,PTPN4,RAPH1,RBMS1,RHOA,RRAS,RSU1,SIRT5,SREBF2,SVIL,THBS1,TMEM263,UTRN,VIM,VWF,WDR91,WNT1,WNT11
															MED1	transcription regulator	0.0088	ACLY,ACOX1,ADIPOQ,ANAPC5,BAX,BCL11A,BCL6,CCND2,CCNJ,CIDEA,DPPA5,E2F1,EBF1,EDF1,ESRRB,FOXO1,GCK,GREB1,ID2,IKZF1,INSM1,IRF4,LIF,LY6D,MAD1L1,MAD2L1,MB,MYH7,NF1,NR3C1,POU5F1,PRDM14,SMARCA4,SOX2,TERT,TET1,TET2,TFF1,THBS1,TP53,TRPV6,UTF1,ZFP42,ZMYND11
															CSF3	cytokine	0.00893	ARHGDIA,ARHGEF10,BATF,BAX,BCL2,C3AR1,CCND2,CCND3,CD177,CDK6,CEBPE,CTSD,CXCL12,CXCL2,CXCL3,CXCR4,EDN1,ELANE,ENPP2,GATA4,GDNF,GPR183,HGF,HLA-DRA,HOXA7,IL12B,IL6,IL7,ITGB2,JAK3,JUN,LTB,LY96,MPO,NFATC1,PIWIL1,PLCB2,PRKCE,SLC20A2,STAT3,TFDP1,TGFB1,TLR4,TNFAIP3,TNFRSF1B,TP53,VCAM1,VEGFA
															TET2	enzyme	0.00898	ADAM8,AFF3,AGAP1,ASPA,ATP4A,BCL2L11,CMPK2,DDB1,ESRRB,FLCN,FN1,GRK5,HAL,HOXA4,IFIT2,IFITM3,IGF1R,IL1B,IL6,ITGB2,LRRC37B,MMP13,MUC6,NFE2,ORAOV1,PDGFRB,PPP1R13L,PXDC1,RPS6KA2,SEC14L1,SERAC1,SLC4A11,SLC6A4,SPINT1,TCL1A,XYLT1,ZFP42
															SOX2-OCT4-NANOG	complex	0.00903	HAND1,HOXB1,ISL1,NEUROG1,ONECUT1,PAX6,SMARCAD1,STAT3,TCL1A,ZFHX3
															oxymatrine	chemical drug	0.00903	BAX,BCL2,CREBBP,FN1,GRIN2B,PTPRC,SMAD3,SMAD7,TGFB1,TLR4
															Histone h4	group	0.00922	ABCB1,ADIPOQ,CCND3,CD247,CFLAR,CHFR,CIITA,CXCL3,E2F1,ESR1,FLT1,GAS1,IL1B,IL6,IL9,IRF1,KALRN,KIF13B,KIF1A,MAD1L1,MAD2L1,MED27,MGMT,MSH5,NEDD4L,NEURL1,NF1,NLGN1,PCNA,PTGS2,RRM2,SHANK2,STAT3,TACC2,TBX1,TBX15,TBX5,TERT,TFF1,TGFBR1,TRPV6,VCAM1
															NPM1	transcription regulator	0.00938	ALK,CTNNB1,CXCL2,CXCL3,DDB2,E2F1,HOXA10,HOXA7,IL6,let-7,SOD2,TP53,VEGFA,XPC
															IKZF1	transcription regulator	0.00964	ADAM19,AJUBA,AQP1,BCL6,BLNK,CCND2,CCND3,CDK6,CTNND1,DOCK1,EBF1,EPB42,FGFR1,FGFR4,FOXO1,GATA3,GHRH,GPR68,KIAA1211L,LRP1,MYO1B,NCAM1,NFE2,NFIX,NGFR,OPRD1,OPRK1,PAX5,PPP1R9A,PRKCQ,PTH1R,RAPGEF4,RGS13,RUNX1,SASH1,SH3BP5,SLC19A1,TMEM119,VWF,ZFPM1
															NEUROG3	transcription regulator	0.00972	ABCC8,CDH2,CDH8,DLL1,DLL4,EBF1,EFNB2,GCK,IGF2R,INSM2,ISL1,LHX6,NEUROG1,NEUROG3,NHLH1,NKX2-1,NRP1,PAX4,PAX6,PDX1,ROBO1,SEMA3A,SST,XRCC1
															Pdgf (complex)	complex	0.00981	AKT1,BAX,BCL2,CAV1,CCND2,CDK6,COL4A1,CXCL3,CYBA,EDN1,EGFR,F10,FAM189B,FN1,FOXO1,GRIA1,INHBA,JUN,MCM7,NCAM1,NOX4,PCNA,PTGS2,SV2A,TERT,TGFB1,TP53,TWIST1,VCAM1,VEGFA
															F2R	g-protein coupled receptor	0.00981	AKT3,BCL2L11,CDH11,COL13A1,CXCL12,CXCL3,DSP,ECE1,ESR1,F11,FLT1,FN1,GNA12,IL1B,IL6,ITGA6,KDR,LAMB3,PTGS2,RHOA,SERPINB5,TFF1,THBS1,TJP1,TNFAIP3,TP53,VCAM1,VEGFA,VIM,VWF
															ISL1	transcription regulator	0.00991	AJAP1,BMP4,BNC1,CALB2,CCKAR,CRABP1,DAB1,DCC,DLG2,DMRTA2,ETV1,EYA1,GAL,GNAS,HOXD1,IL1B,IL6,LHX1,MSX1,MYL1,NOVA1,PAPPA2,PIEZO2,RBM24,RUNX1,RUNX3,TH
															KMT2D	transcription regulator	0.00998	ACCS,ADCY5,ADGRG1,ANO10,CA10,CKAP4,CNGA4,CRIP2,CSPG4,CTSD,E2F1,FBXL7,FOXQ1,GABRG3,GK5,GPRC5C,GUSB,HFM1,HOXC6,IRF1,JAG2,LAMB3,LOXL1,LTK,MARVELD1,METRNL,MIR17HG,MYOM3,NPR3,NT5E,OXR1,PCDH7,POLE,PPP1R26,PPP2R2B,PRSS16,RAB38,RIMKLB,SCARB1,SFXN4,SLC35F5,STXBP2,TFF1,TRIQK,VTN,WTIP,ZNF23,ZNF250

## Sheet: Description
Supplementary Table 3. Canonical pathways and upstream regulators from gene ontology analysis for cohort 1, cohort 2 and meta-analyses.
# IPA of BS-DMPs (cohort 1 and cohort 2) did not yield in significant results after B-H adjustment for multiple testing. In this case, unadjusted P-value < 0.05 are shown.
* miRNAs from 5mC-DMPs amd 5hmC-DhMPs (adjusted P-value) and from DMRs and DhMRs were used to predict target genes using mirDIP as input of IPA
B-H, Benjamini-Hochberg corrected.
adj.P-value, ajusted P-value
DMP, differentially methylated position
DMR, differentially methylated region
5mC, 'true' methylation (oxBS)
BS, bisulfite-generated
