# Supplementary material for: Neuronal methylome reveals CREB-associated neuro-axonal impairment in multiple sclerosis
Source: Clin Epigenetics. 2019 May 30;11:86. doi: 10.1186/s13148-019-0678-1 (PMC6543588; doi:10.1186/s13148-019-0678-1)
Supplement: Supplementary file 5 — Table S4. 5mC-DMPs, 5hmC-DhMPs and BS-DMPs (adjusted P-Value <0.05, cohort 2). (XLSX 1370 kb) [file 13148_2019_678_MOESM5_ESM.xlsx]

## Sheet: TS4. 5mC-DMPs
Supplementary Table 4. 5mC-DMPs (adjusted P-Value < 0.05, cohort 2).
																					Huynh et al., 2014 (RNA-seq): bulk NAWM vs WM#
probeID	CHR	MAPINFO		mean_MS	mean_control	delta.beta	logFC	AveExpr	t	P.Value	adj.P.Val	B	UCSC_RefGene_Name	UCSC_RefGene_Group	cgi	conserved_tfbs	overlap DMP	overlap DMR		RefSeq	Symbol	log2(MS/Control)	pvalue	RefSeq	Symbol	log2(MS/Control)	pvalue	RefSeq	Symbol	log2(MS/Control)	pvalue	RefSeq	Symbol	log2(MS/Control)	pvalue	RefSeq	Symbol	log2(MS/Control)	pvalue
cg08900511	1	843581		0.46957	0.450758	0.018812	-0.603031	-0.222999	-5.35458	0.000144916	0.0406059	1.26976	-	-	shore	NA	-	-		-
cg01782097	1	846637		0.263063	0.318085	-0.0550222	-0.698404	-1.34625	-5.47452	0.000118536	0.0376255	1.45332	-	-	shore	NA	-	-		-
cg16968662	1	897308		0.599134	0.680359	-0.0812251	-0.964791	0.806618	-5.11463	0.000217929	0.0453529	0.895506	KLHL17	Body	island	NA	-	5mC		NM_198317	KLHL17	0.0993523	0.486579
cg02341264	1	967967		0.0828161	0.100575	-0.0177591	-0.61823	-3.35153	-4.97506	0.000277303	0.0477828	0.673621	AGRN	Body	island	NA	-	-		NM_198576	AGRN	-0.100993	0.334733
cg21779088	1	1000856		0.694464	0.732495	-0.0380305	-0.9242	1.31847	-7.25092	7.6258e-06	0.0189214	3.89363	-	-	shore	NA	5hmC	-		-
cg05336956	1	1098001		0.186109	0.154466	0.0316423	0.996784	-2.35899	5.04627	0.000245142	0.0466146	0.787219	-	-	shore	NA	-	-		-
cg03278726	1	1109832		0.362019	0.480038	-0.118019	-1.50641	-0.555347	-5.28596	0.000162719	0.0417936	1.16368	TTLL10	5'UTR	island	V$PAX4_04	BS	5mC, BS		NM_001130045	TTLL10	-0.275906	0.0178807
cg00813378	1	1475209		0.0653515	0.0756903	-0.0103388	-0.61418	-3.76013	-5.35633	0.000144492	0.0406059	1.27244	C1orf70	Body	island	NA	-	-		n.a.
cg16277776	1	1490676		0.324941	0.365454	-0.0405133	-0.759146	-0.954921	-6.2453	3.41866e-05	0.027946	2.57603	SSU72	Body	shore	NA	-	5mC		NM_014188	SSU72	0.0243858	0.820356
cg08289140	1	1535155		0.0280173	0.0319983	-0.00398106	-0.706132	-5.05172	-4.90176	0.000315041	0.0491102	0.55588	-	-	island	NA	-	-		-
cg11798909	1	1567820		0.142826	0.157568	-0.0147412	-0.538925	-2.5299	-4.94625	0.000291539	0.0484512	0.627443	MMP23A;MMP23B	TSS1500;Body	island	NA	-	-		NR_002946	MMP23A	-0.111597	0.300852	NM_006983	MMP23B	-0.22739	0.100525
cg19382808	1	1602481		0.766301	0.807732	-0.0414306	-0.625809	1.86937	-5.18777	0.000192281	0.0432873	1.01056	LOC728661;CDK11B;CDK11B;CDK11B;CDK11B;CDK11B;CDK11B	Body;Body;Body;Body;Body;Body;5'UTR	island	NA	-	-		n.a.				NM_033489	CDK11B	-0.174612	0.0300502
cg14976190	1	1615736		0.265053	0.384679	-0.119626	-1.13992	-1.16669	-6.80719	1.45418e-05	0.0228852	3.33237	CDK11B;CDK11B;CDK11B;CDK11B;CDK11B;LOC728661;CDK11B	Body;Body;Body;Body;Body;5'UTR;5'UTR	open sea	NA	-	-		NM_033489	CDK11B	-0.174612	0.0300502
cg11946378	1	1920339		0.35476	0.317742	0.0370174	0.676774	-0.971906	5.58633	9.8465e-05	0.0360116	1.62231	KIAA1751	Body	open sea	NA	-	-		NM_001080484	KIAA1751	-0.203399	0.0757671
cg23037871	1	1936711		0.578699	0.663446	-0.0847471	-1.08567	0.680916	-5.13208	0.000211501	0.0450503	0.923032	KIAA1751	TSS1500	shore	NA	5hmC	-		NM_001080484	KIAA1751	-0.203399	0.0757671
cg02347356	1	1983003		0.493465	0.445312	0.0481529	0.616052	-0.15306	5.0077	0.00026205	0.0473027	0.725777	PRKCZ	Body	island	NA	-	-		NM_001033581	PRKCZ	-0.169384	0.155041
cg25976434	1	2008510		0.58433	0.642436	-0.0581062	-0.854523	0.657867	-5.21911	0.000182276	0.0428261	1.05961	PRKCZ;PRKCZ	Body;5'UTR	shelf	NA	-	-		NM_001033581	PRKCZ	-0.169384	0.155041
cg17495046	1	2017010		0.212532	0.271798	-0.0592659	-1.27613	-1.76944	-6.02882	4.8071e-05	0.0300977	2.27071	PRKCZ;PRKCZ	Body;5'UTR	open sea	NA	-	-		NM_001033581	PRKCZ	-0.169384	0.155041
cg25727019	1	2100365		0.297671	0.346345	-0.0486737	-1.12648	-1.13403	-5.13902	0.000208998	0.0449537	0.933974	PRKCZ;PRKCZ;PRKCZ	Body;Body;Body	open sea	NA	-	-		NM_001033581	PRKCZ	-0.169384	0.155041
cg11961999	1	2104478		0.581105	0.641569	-0.0604645	-0.794489	0.627327	-5.90066	5.90003e-05	0.0316021	2.08627	PRKCZ;PRKCZ;PRKCZ	Body;Body;Body	open sea	NA	BS	-		NM_001033581	PRKCZ	-0.169384	0.155041
cg27312944	1	2125976		0.128897	0.148107	-0.0192095	-1.49568	-2.79953	-5.20369	0.000187129	0.0430927	1.0355	C1orf86;LOC100128003;C1orf86	Body;TSS1500;Body	shore	NA	BS	BS		NR_046426	C1orf86	0.153591	0.140396
cg05156582	1	2171253		0.23536	0.268518	-0.0331578	-0.626067	-1.60327	-5.88673	6.03371e-05	0.0317604	2.06605	SKI	Body	open sea	NA	-	-		NM_003036	SKI	0.0788278	0.412704
cg18624777	1	2264606		0.558083	0.64931	-0.0912269	-0.822554	0.567685	-5.56363	0.000102229	0.0366474	1.58817	MORN1	Body	shore	NA	-	-		NM_024848	MORN1	-0.0895495	0.440781
cg07507129	1	2371847		0.713949	0.75186	-0.0379107	-0.72537	1.45417	-4.99208	0.000269237	0.0474697	0.700836	-	-	island	NA	-	-		-
cg07010340	1	2442012		0.661749	0.745363	-0.0836134	-0.618988	1.22315	-5.07681	0.00023257	0.0459285	0.835688	PANK4	Body	shore	NA	BS, 5hmC	-		NM_018216	PANK4	-0.0281517	0.762985
cg24593363	1	2482848		0.570922	0.646496	-0.0755738	-1.15663	0.609339	-5.0563	0.000240936	0.046297	0.803154	LOC115110	Body	open sea	NA	-	-		NR_026927	LOC115110	0.00828444	0.955706
cg06895313	1	2724826		0.717909	0.75787	-0.0399606	-1.0713	1.52192	-5.8256	6.65921e-05	0.0328876	1.97697	-	-	open sea	NA	-	-		-
cg14790876	1	2798280		0.609048	0.650438	-0.0413902	-0.598364	0.750368	-4.96996	0.000279767	0.047824	0.665461	-	-	open sea	NA	-	-		-
cg16298813	1	2878455		0.706718	0.785389	-0.0786703	-1.21286	1.53089	-6.0602	4.57351e-05	0.0300915	2.31546	-	-	shore	NA	-	-		-
cg07597386	1	3028338		0.721227	0.725078	-0.00385124	-0.546739	1.42424	-4.8946	0.000319003	0.049309	0.544339	PRDM16;PRDM16	Body;Body	island	NA	-	-		NM_199454	PRDM16	-0.413824	0.00444717
cg13388191	1	3059137		0.597349	0.518259	0.0790901	1.29102	0.392259	8.15588	2.20572e-06	0.0151345	4.94489	PRDM16;PRDM16	Body;Body	island	NA	-	5mC		NM_199454	PRDM16	-0.413824	0.00444717
cg24873695	1	3123054		0.762766	0.828199	-0.0654324	-0.780436	1.9767	-4.97298	0.000278304	0.0478067	0.670298	PRDM16;PRDM16	Body;Body	open sea	NA	-	-		NM_199454	PRDM16	-0.413824	0.00444717
cg26891951	1	3129579		0.57161	0.667508	-0.0958972	-0.754129	0.661291	-5.61381	9.41012e-05	0.0357785	1.66353	PRDM16;PRDM16	Body;Body	open sea	NA	-	-		NM_199454	PRDM16	-0.413824	0.00444717
cg19704073	1	3162159		0.779392	0.812093	-0.0327005	-1.0854	1.98996	-5.83348	6.57481e-05	0.0326685	1.9885	PRDM16;PRDM16	Body;Body	shore	NA	5hmC	5mC, 5hmC		NM_199454	PRDM16	-0.413824	0.00444717
cg02067098	1	3195570		0.69729	0.722592	-0.0253023	-1.14614	1.33136	-8.03665	2.58292e-06	0.0151345	4.81326	PRDM16;PRDM16	Body;Body	island	NA	-	5mC		NM_199454	PRDM16	-0.413824	0.00444717
cg16059167	1	3246855		0.482808	0.561209	-0.0784013	-0.74681	0.0881863	-6.24922	3.39784e-05	0.027946	2.58149	PRDM16;PRDM16	Body;Body	open sea	NA	-	-		NM_199454	PRDM16	-0.413824	0.00444717
cg24003749	1	3275052		0.578992	0.650016	-0.0710239	-1.02389	0.650091	-6.55444	2.12478e-05	0.0252284	2.99856	PRDM16;PRDM16	Body;Body	island	NA	5hmC	-		NM_199454	PRDM16	-0.413824	0.00444717
cg27588093	1	3276413		0.32384	0.410647	-0.0868071	-0.80746	-0.842235	-5.12192	0.000215218	0.0452138	0.907016	PRDM16;PRDM16	Body;Body	shore	NA	-	-		NM_199454	PRDM16	-0.413824	0.00444717
cg10956857	1	3308549		0.673263	0.707267	-0.0340047	-0.619474	1.15927	-5.07809	0.000232057	0.0459246	0.837717	PRDM16;PRDM16	Body;Body	shore	NA	-	-		NM_199454	PRDM16	-0.413824	0.00444717
cg16295880	1	3464048		0.710237	0.723992	-0.0137545	-0.933067	1.3626	-5.73327	7.73668e-05	0.0341256	1.84124	MEGF6	Body	shelf	NA	-	-		NM_001409	MEGF6	-0.165572	0.158581
cg20707157	1	3511964		0.779124	0.822744	-0.0436193	-1.22156	2.01836	-5.53958	0.000106384	0.0367528	1.5519	MEGF6	Body	island	NA	-	5mC		NM_001409	MEGF6	-0.165572	0.158581
cg26354191	1	3547523		0.341282	0.294803	0.0464785	0.6501	-1.08187	5.91131	5.79989e-05	0.0315023	2.10171	WDR8	3'UTR	open sea	NA	-	-		n.a.
cg17471939	1	3600879		0.110108	0.0784587	0.0316497	0.984415	-3.31684	6.01386	4.92288e-05	0.0302211	2.24932	TP73	Body	open sea	NA	-	-		NM_001204192	TP73	-0.104364	0.440384
cg27317493	1	3612430		0.182309	0.141799	0.0405095	0.775714	-2.36118	5.71386	7.98572e-05	0.0341491	1.81253	TP73;TP73;TP73;TP73	Body;Body;Body;Body	open sea	NA	-	-		NM_001204192	TP73	-0.104364	0.440384
cg19819912	1	3621015		0.745113	0.803474	-0.0583612	-0.917129	1.76248	-6.33122	2.99146e-05	0.0273635	2.69505	TP73;TP73;TP73;TP73	Body;Body;Body;Body	shelf	NA	5hmC	5mC, 5hmC		NM_001204192	TP73	-0.104364	0.440384
cg10555106	1	3691387		0.46073	0.307035	0.153695	0.815256	-0.61948	6.34968	2.90726e-05	0.0270651	2.72046	LOC388588	5'UTR	shore	NA	-	-		n.a.
cg09251492	1	3701070		0.635333	0.631528	0.00380593	-0.815255	0.80638	-5.14212	0.000207892	0.0448	0.938851	LRRC47	Body	shelf	NA	-	-		NM_020710	LRRC47	0.0205621	0.798327
cg16349667	1	3807168		0.478675	0.36236	0.116314	0.89683	-0.410456	5.48248	0.000116973	0.0375092	1.46542	C1orf174	Body	shore	NA	-	-		NM_207356	C1orf174	0.0608441	0.54876
cg22344254	1	3826803		0.664952	0.785615	-0.120663	-1.20477	1.37674	-5.24528	0.000174342	0.0424456	1.10044	LOC100133612	Body	shelf	NA	-	-		NR_024455	LOC100133612	-0.00207693	0.984235
cg18213443	1	4221388		0.635023	0.718128	-0.0831053	-0.853145	1.03675	-5.81947	6.72552e-05	0.0329496	1.96802	-	-	island	NA	5hmC	5mC, 5hmC		-
cg12468708	1	5220736		0.42574	0.427326	-0.00158644	-0.658511	-0.431632	-7.23047	7.85173e-06	0.0189214	3.86844	-	-	open sea	NA	-	-		-
cg25980388	1	5870397		0.771069	0.836789	-0.0657202	-0.985369	2.03492	-5.2307	0.000178718	0.0426471	1.0777	-	-	open sea	NA	-	-		-
cg26003933	1	6035549		0.352428	0.375037	-0.0226088	-0.848254	-0.828492	-6.7976	1.47503e-05	0.0228852	3.31989	NPHP4	Body	open sea	NA	-	5mC		NM_015102	NPHP4	-0.140063	0.168811
cg00069017	1	6051640		0.0342998	0.040353	-0.00605325	-0.676089	-4.74098	-5.51608	0.000110615	0.0371991	1.51637	NPHP4	5'UTR	island	NA	-	-		NM_015102	NPHP4	-0.140063	0.168811
cg17179571	1	6138086		0.685342	0.766115	-0.080773	-0.98563	1.37577	-5.56145	0.000102599	0.0366474	1.58488	KCNAB2;KCNAB2	Body;Body	open sea	NA	-	5mC, 5hmC		NM_001199861	KCNAB2	-0.134402	0.257577
cg17162028	1	6340110		0.610311	0.792993	-0.182682	-1.87832	1.2227	-5.30861	0.000156601	0.041321	1.19878	ACOT7;ACOT7;ACOT7;ACOT7	Body;Body;Body;Body	island	NA	-	-		NM_007274	ACOT7	-0.126011	0.399058
cg08889373	1	6454109		0.0371619	0.0472251	-0.0100632	-0.781366	-4.59359	-5.02234	0.000255493	0.0468571	0.749125	ACOT7	TSS1500	island	NA	-	-		NM_007274	ACOT7	-0.126011	0.399058
cg10519903	1	6537604		0.663084	0.738173	-0.0750891	-0.940225	1.20423	-5.87357	6.16286e-05	0.0319054	2.04694	PLEKHG5;PLEKHG5;PLEKHG5;PLEKHG5;PLEKHG5	Body;Body;Body;Body;Body	open sea	NA	-	-		NM_198681	PLEKHG5	-0.228639	0.117889
cg25479082	1	6662996		0.02545	0.0313698	-0.00591978	-0.809128	-5.15107	-4.89167	0.000320639	0.0493124	0.539614	KLHL21	TSS200	island	NA	-	-		NM_014851	KLHL21	0.118279	0.371387
cg15582707	1	6921545		0.609753	0.643535	-0.0337829	-0.825318	0.738214	-6.81931	1.42827e-05	0.0228852	3.34812	CAMTA1	Body	open sea	NA	5hmC	-		NR_038934	CAMTA1	0.215041	0.0453128
cg10521808	1	7313750		0.591732	0.601578	-0.00984588	-0.658427	0.570055	-5.16338	0.000200464	0.0441586	0.972286	CAMTA1	Body	open sea	NA	5hmC	-		NR_038934	CAMTA1	0.215041	0.0453128
cg08640609	1	7764642		0.0234783	0.0269465	-0.00346811	-0.879425	-5.32722	-7.45814	5.69e-06	0.0180344	4.14517	CAMTA1	Body	island	NA	-	5mC		NR_038934	CAMTA1	0.215041	0.0453128
cg15211499	1	7765369		0.0256279	0.0336229	-0.00799507	-0.576337	-5.09799	-4.88486	0.000324481	0.0495348	0.528614	CAMTA1	Body	island	NA	-	-		NR_038934	CAMTA1	0.215041	0.0453128
cg24006384	1	8021553		0.0334017	0.0378402	-0.00443843	-0.636347	-4.80838	-6.53603	2.18502e-05	0.0252936	2.97384	PARK7;PARK7	TSS200;TSS200	island	NA	-	-		NM_001123377	PARK7	0.044237	0.638543
cg16060382	1	8278295		0.528376	0.606143	-0.0777668	-0.570326	0.354116	-4.86884	0.000333698	0.049913	0.502737	-	-	shore	NA	5hmC	-		-
cg15554087	1	8404216		0.6188	0.685376	-0.0665754	-0.494615	0.877732	-4.96617	0.000281614	0.0479296	0.659392	SLC45A1	3'UTR	shore	NA	-	-		NM_001080397	SLC45A1	-0.119758	0.393111
cg17243628	1	9131783		0.66174	0.742636	-0.0808952	-0.979926	1.20862	-5.00181	0.000264736	0.0473226	0.716377	SLC2A5	Body	island	NA	BS	BS		NM_003039	SLC2A5	0.328719	0.0274643
cg23737366	1	9149026		0.380481	0.424103	-0.0436226	-0.621307	-0.600647	-5.59567	9.69577e-05	0.0358981	1.63634	SLC2A5	TSS1500	open sea	NA	-	-		NM_003039	SLC2A5	0.328719	0.0274643
cg19809157	1	9422438		0.398969	0.312947	0.086022	0.699576	-0.823731	5.29412	0.000160487	0.0416536	1.17633	SPSB1	Body	open sea	NA	-	-		NM_025106	SPSB1	0.193966	0.166602
cg21003981	1	9649299		0.0226429	0.0276498	-0.00500695	-0.526922	-5.34067	-4.90224	0.000314775	0.0491102	0.556659	TMEM201;TMEM201	Body;Body	island	NA	-	-		NM_001130924	TMEM201	-0.0243149	0.792529
cg15685988	1	9664205		0.155922	0.213813	-0.0578909	-1.13894	-2.25537	-5.95804	5.38139e-05	0.0309329	2.16919	TMEM201;TMEM201	Body;3'UTR	open sea	NA	-	5mC		NM_001130924	TMEM201	-0.0243149	0.792529
cg15701170	1	9780758		0.309827	0.367155	-0.0573283	-1.1311	-1.02029	-6.93784	1.19929e-05	0.0220062	3.50088	PIK3CD	Body	open sea	NA	-	-		NM_005026	PIK3CD	0.127351	0.285648
cg24060317	1	9792986		0.422909	0.46605	-0.0431416	-0.726948	-0.346322	-4.8934	0.000319674	0.049309	0.5424	CLSTN1;CLSTN1	Body;Body	shore	NA	-	-		NM_001009566	CLSTN1	-0.197041	0.179481
cg20743218	1	9804520		0.54574	0.632689	-0.0869481	-0.88667	0.481458	-5.76468	7.35082e-05	0.0336133	1.88758	CLSTN1;CLSTN1	Body;Body	open sea	NA	5hmC	-		NM_001009566	CLSTN1	-0.197041	0.179481
cg22715764	1	10556294		0.445055	0.56057	-0.115515	-1.26378	-0.0445226	-5.66958	8.58584e-05	0.0348492	1.7468	PEX14	Body	open sea	NA	5hmC	-		NM_004565	PEX14	0.00292115	0.981707
cg20935317	1	10739184		0.624372	0.681982	-0.0576099	-0.676108	0.887553	-5.04642	0.00024508	0.0466146	0.787453	CASZ1;CASZ1	Body;Body	open sea	NA	-	-		NM_001079843	CASZ1	-0.112134	0.371458
cg20980926	1	10977175		0.562071	0.63213	-0.0700591	-1.0563	0.543643	-7.23546	7.79594e-06	0.0189214	3.87459	-	-	open sea	NA	5hmC	-		-
cg15078958	1	10997656		0.534529	0.546173	-0.0116443	-0.488532	0.230725	-5.55425	0.000103828	0.0366474	1.57404	-	-	open sea	NA	-	-		-
cg05655022	1	11024495		0.486722	0.530771	-0.0440491	-0.679826	0.0286419	-5.13123	0.000211808	0.0450503	0.921698	C1orf127;C1orf127	TSS1500;Body	open sea	NA	-	-		NM_001170754	C1orf127	-0.0257296	0.798716
cg18273408	1	11115091		0.421446	0.446781	-0.0253349	-0.615453	-0.404655	-5.0398	0.0002479	0.0466286	0.776918	SRM	Body	shelf	NA	-	-		NM_003132	SRM	0.0822858	0.497512
cg19757631	1	11118889		0.238916	0.309944	-0.0710285	-0.625959	-1.47575	-5.77294	7.2528e-05	0.0335542	1.89974	SRM	Body	shore	NA	-	-		NM_003132	SRM	0.0822858	0.497512
cg25276694	1	11708949		0.277277	0.215646	0.061631	0.899306	-1.59249	6.20422	3.64524e-05	0.0283804	2.5187	FBXO2	Body	island	NA	-	5mC		NM_012168	FBXO2	0.0151838	0.916142
cg24664312	1	11714974		0.0588943	0.0691145	-0.0102201	-0.593809	-3.90392	-4.9241	0.000303005	0.048809	0.591843	FBXO44;FBXO44;FBXO44;FBXO44;FBXO44;FBXO2;FBXO44;FBXO44	1stExon;5'UTR;5'UTR;5'UTR;5'UTR;TSS1500;1stExon;1stExon	island	NA	-	-		NM_001014765	FBXO44	-0.0828443	0.572731
cg16134717	1	11752494		0.130753	0.149092	-0.0183393	-0.802589	-2.67091	-5.0834	0.000229946	0.045847	0.846128	MAD2L2;C1orf187	TSS1500;5'UTR	island	NA	-	-		NM_001127325	MAD2L2	0.11646	0.310724
cg14262374	1	11780256		0.43262	0.450502	-0.0178825	-0.584286	-0.359468	-4.90873	0.000311231	0.0490814	0.567114	C1orf187	3'UTR	shore	NA	-	-		n.a.
cg00855479	1	12375760		0.455342	0.527016	-0.0716744	-0.666336	-0.0879831	-5.41338	0.00013129	0.0393299	1.36003	VPS13D;VPS13D	Body;Body	open sea	NA	-	-		NM_018156	VPS13D	-0.169505	0.0501634
cg17840367	1	13886703		0.717042	0.688532	0.0285093	0.588505	1.26675	6.29401	3.1691e-05	0.0278146	2.64366	-	-	open sea	NA	-	-		-
cg26608693	1	14027581		0.11865	0.153884	-0.035234	-0.597635	-2.72583	-4.96146	0.000283931	0.0480615	0.651836	PRDM2	5'UTR	shore	NA	-	-		NM_012231	PRDM2	-0.123109	0.309103
cg23803120	1	14477617		0.552156	0.626675	-0.0745188	-0.756057	0.487485	-5.37967	0.000138928	0.0403109	1.30835	-	-	open sea	NA	5hmC	-		-
cg02927252	1	14926373		0.225472	0.182775	0.0426978	0.563584	-1.95234	5.45209	0.000123056	0.0383189	1.41917	KIAA1026;KIAA1026	Body;Body	shore	NA	-	-		n.a.
cg07906331	1	15783158		0.537792	0.578783	-0.040991	-0.553869	0.321438	-4.95286	0.000288209	0.0482448	0.638041	CELA2A	TSS200	open sea	NA	-	-		NM_033440	CELA2A	-0.0476311	0.695059
cg16004427	1	16083101		0.258464	0.144655	0.113808	1.32606	-1.9762	6.46733	2.42627e-05	0.0257896	2.8811	-	-	shelf	NA	-	-		-
cg11528029	1	16347984		0.542778	0.563944	-0.0211655	-0.67537	0.302962	-6.65961	1.81274e-05	0.0241406	3.13872	CLCNKA;CLCNKA	TSS1500;TSS1500	open sea	NA	5hmC	5mC, 5hmC		NM_001257139	CLCNKA	0.0166157	0.834184
cg05128201	1	16546929		0.65539	0.715258	-0.0598684	-0.616176	1.09667	-4.93067	0.000299555	0.0486525	0.602413	-	-	shelf	NA	-	-		-
cg10483475	1	17212040		0.321507	0.407863	-0.0863568	-0.681889	-0.857811	-4.94898	0.000290156	0.0483238	0.63183	-	-	shelf	NA	-	-		-
cg08277548	1	17600880		0.45973	0.483322	-0.0235924	-0.962686	-0.180656	-4.87374	0.000330848	0.0497927	0.510661	PADI3	Body	open sea	NA	BS	-		NM_016233	PADI3	0.00282777	0.982431
cg07194152	1	18026411		0.579232	0.651077	-0.071845	-1.04653	0.65362	-7.76295	3.73441e-06	0.0163325	4.50334	-	-	shelf	NA	5hmC	5mC		-
cg15131316	1	18809030		0.770374	0.835281	-0.064907	-2.14951	2.10912	-5.35347	0.000145187	0.0406059	1.26805	KLHDC7A	1stExon	island	NA	-	5mC		n.a.
cg10011018	1	18809656		0.653208	0.81632	-0.163113	-1.93926	1.47372	-5.38199	0.000138388	0.0402197	1.31191	KLHDC7A	1stExon	island	NA	-	5mC		n.a.
cg09791440	1	19048903		0.48669	0.481995	0.00469557	-0.724574	-0.0906872	-5.90898	5.82163e-05	0.0315796	2.09833	PAX7;PAX7;PAX7	Body;Body;Body	open sea	NA	5hmC	-		NM_013945	PAX7	0.215768	0.120372
cg14856563	1	19111089		0.399534	0.475986	-0.0764521	-1.01146	-0.40857	-5.36623	0.000142104	0.0406059	1.28768	-	-	shore	NA	-	-		-
cg23243030	1	19147221		0.25492	0.30657	-0.0516506	-0.608614	-1.40269	-5.10867	0.000220169	0.0453651	0.886099	-	-	open sea	NA	-	-		-
cg12461099	1	19217794		0.529485	0.594198	-0.0647128	-0.690063	0.328256	-5.37605	0.000139777	0.0403349	1.30278	ALDH4A1;ALDH4A1;ALDH4A1	TSS1500;Body;Body	open sea	NA	-	-		NM_170726	ALDH4A1	-0.14332	0.337369
cg20809997	1	19282380		0.0480974	0.0562495	-0.00815206	-0.461113	-4.21848	-5.26406	0.000168873	0.0422039	1.12966	IFFO2	1stExon	island	NA	BS	-		NM_001136265	IFFO2	-0.182712	0.0905034
cg14844953	1	19339051		0.57104	0.561481	0.00955862	0.564556	0.395847	5.6857	8.362e-05	0.0345161	1.77077	-	-	open sea	NA	-	-		-
cg00464768	1	19722999		0.458998	0.581923	-0.122925	-0.684174	0.056411	-6.20509	3.64032e-05	0.0283804	2.51991	CAPZB	Body	open sea	NA	-	-		NM_001206540	CAPZB	0.0610082	0.448112
cg22611120	1	20307906		0.56579	0.445926	0.119863	0.849902	0.0969811	5.00155	0.000264851	0.0473226	0.715976	PLA2G2A;PLA2G2A;PLA2G2A	TSS1500;TSS1500;TSS1500	open sea	NA	-	-		NM_001161728	PLA2G2A	-0.162781	0.225983
cg24713770	1	20649959		0.489253	0.574171	-0.0849181	-0.569343	0.142277	-5.17284	0.000197246	0.0439338	0.987152	VWA5B1	Body	open sea	NA	-	-		NM_001039500	VWA5B1	-0.0897681	0.283656
cg21450384	1	20732323		0.354192	0.500544	-0.146352	-0.861147	-0.512271	-5.01774	0.000257534	0.0470065	0.741795	-	-	open sea	NA	-	-		-
cg20613337	1	21113199		0.0260303	0.029947	-0.00391669	-0.502758	-5.15319	-5.87946	6.10468e-05	0.031854	2.0555	HP1BP3	TSS200	island	NA	-	5mC		NM_016287	HP1BP3	0.14498	0.223968
cg13940218	1	22207207		0.697698	0.7497	-0.0520023	-1.43069	1.41482	-6.49193	2.33679e-05	0.0254837	2.9144	HSPG2	Body	shelf	NA	-	5mC		NM_005529	HSPG2	-0.189008	0.176134
cg24033557	1	22378625		0.6079	0.613638	-0.00573832	-0.766921	0.664755	-5.21078	0.000184882	0.0429772	1.04659	CDC42;CDC42;CDC42	TSS1500;TSS1500;TSS1500	shore	NA	-	-		NM_044472	CDC42	-0.176306	0.0830414
cg06794253	1	22668658		0.032516	0.0224908	0.0100252	0.657696	-5.14785	4.89843	0.000316879	0.0492573	0.550509	-	-	island	NA	-	-		-
cg05266226	1	22920119		0.581561	0.62214	-0.040579	-1.01528	0.591104	-6.85923	1.34638e-05	0.0227023	3.39981	EPHA8	Body	island	NA	-	5mC		NM_020526	EPHA8	-0.155649	0.117715
cg16430505	1	23551855		0.308435	0.267579	0.0408563	0.737134	-1.30371	4.88981	0.000321683	0.0494186	0.536613	-	-	open sea	NA	-	-		-
cg10708588	1	23810816		0.123717	0.142279	-0.0185618	-0.50751	-2.73599	-5.15659	0.000202805	0.0443865	0.961617	ASAP3;ASAP3	TSS200;TSS200	shore	NA	-	-		NM_017707	ASAP3	-0.141002	0.22508
cg10227880	1	24201771		0.779482	0.802344	-0.022862	-0.481453	1.91088	-4.90688	0.00031224	0.0490814	0.564126	CNR2	Body	open sea	V$PAX3_01	-	-		n.a.
cg26024880	1	24514417		0.186671	0.202259	-0.0155887	-0.531312	-2.07567	-4.94331	0.000293034	0.0485454	0.622722	IL28RA;IL28RA;IL28RA	TSS1500;TSS1500;TSS1500	island	NA	-	-		n.a.
cg12405265	1	24655961		0.661183	0.704973	-0.0437906	-0.640447	1.0909	-6.15327	3.94855e-05	0.0293803	2.4472	GRHL3;GRHL3;GRHL3	Body;5'UTR;Body	open sea	NA	-	-		NM_198174	GRHL3	-0.18286	0.216607
cg03655701	1	24885664		0.553084	0.440171	0.112912	1.05105	0.0435405	5.83349	6.57469e-05	0.0326685	1.98852	C1orf130	5'UTR	open sea	NA	-	-		n.a.
cg16740167	1	27560800		0.0208042	0.0227937	-0.00198946	-0.804447	-5.5337	-7.45206	5.73865e-06	0.0180344	4.13788	WDTC1	TSS1500	island	NA	BS	-		NM_015023	WDTC1	0.0855141	0.230896
cg07961632	1	27668421		0.154971	0.210792	-0.055821	-1.03314	-2.24761	-5.32967	0.00015113	0.0410279	1.23134	SYTL1	TSS200	open sea	NA	-	-		NM_001193308	SYTL1	0.26298	0.0736404
cg09579933	1	28198451		0.499897	0.46379	0.0361071	0.642367	-0.0859624	6.77947	1.51529e-05	0.0228852	3.29627	C1orf38;C1orf38;C1orf38	TSS1500;TSS1500;TSS1500	shore	NA	-	5mC		n.a.
cg24459792	1	31230846		0.651894	0.584829	0.0670644	0.763431	0.752554	4.98653	0.00027184	0.0475064	0.691968	LAPTM5	TSS200	open sea	NA	5hmC	-		NM_006762	LAPTM5	0.294046	0.0354673
cg02303807	1	31367595		0.441165	0.519949	-0.0787835	-0.482001	-0.153793	-5.07675	0.000232595	0.0459285	0.835588	SDC3	Body	open sea	NA	-	-		NM_014654	SDC3	-0.209657	0.1375
cg07947531	1	32252266		0.461532	0.514885	-0.0533537	-0.790133	-0.0966011	-5.77386	7.24195e-05	0.0335542	1.90109	-	-	shore	NA	-	-		-
cg24411961	1	34642396		0.43473	0.475645	-0.0409158	-0.462524	-0.281522	-4.88471	0.000324563	0.0495348	0.52838	C1orf94;C1orf94	5'UTR;TSS200	island	NA	-	-		NM_001134734	C1orf94	-0.0790132	0.596956
cg22558673	1	35257858		0.647839	0.715057	-0.0672182	-0.64317	1.06579	-5.40411	0.000133345	0.0395659	1.34584	GJA4	TSS1500	shore	NA	-	-		NM_002060	GJA4	0.0514618	0.728422
cg13709618	1	35350879		0.172412	0.142877	0.0295341	0.806789	-2.43084	5.62671	9.21232e-05	0.0356814	1.68283	DLGAP3	Body	island	NA	-	-		NM_001080418	DLGAP3	-0.128468	0.229709
cg14210447	1	35688002		0.320799	0.415417	-0.094618	-0.777667	-0.859536	-6.74206	1.60215e-05	0.0234968	3.24734	-	-	open sea	NA	-	-		-
cg03604172	1	36349543		0.0657915	0.0852233	-0.0194318	-0.61069	-3.67211	-6.07419	4.4733e-05	0.0300504	2.33534	EIF2C1	Body	island	V$CMYB_01;V$RREB1_01	-	-		NM_012199	EIF2C1	-0.092845	0.38391
cg05364072	1	36643981		0.179839	0.264218	-0.0843798	-1.15229	-1.92985	-5.73178	7.75549e-05	0.0341256	1.83904	MAP7D1	Body	island	NA	-	-		NM_018067	MAP7D1	0.0412857	0.696961
cg16557698	1	37513490		0.100929	0.140928	-0.0399998	-0.768891	-2.93692	-7.10267	9.43443e-06	0.0203123	3.70957	-	-	open sea	NA	-	5mC		-
cg06962592	1	38458213		0.597346	0.654811	-0.0574653	-0.549226	0.720331	-5.91944	5.72468e-05	0.0314294	2.11347	-	-	shelf	NA	-	-		-
cg11425754	1	38477921		0.302022	0.35063	-0.0486078	-0.572011	-1.0839	-4.89744	0.000317424	0.0492631	0.548921	UTP11L	TSS1500	shore	NA	-	-		NM_016037	UTP11L	0.083832	0.183269
cg24453438	1	38517272		0.712898	0.773169	-0.0602711	-1.11367	1.52724	-5.56013	0.000102823	0.0366474	1.5829	-	-	shelf	NA	-	-		-
cg25879102	1	38600119		0.0632985	0.0790026	-0.0157041	-0.603473	-3.76748	-5.47352	0.000118734	0.0376255	1.45179	-	-	open sea	NA	-	-		-
cg19746897	1	38757741		0.485625	0.391599	0.0940263	1.16225	-0.318495	5.43669	0.000126265	0.0386394	1.39567	-	-	open sea	NA	-	-		-
cg04406436	1	38942313		0.0899601	0.107263	-0.0173025	-0.636848	-3.23276	-5.62179	9.2873e-05	0.0357411	1.67547	-	-	island	NA	-	-		-
cg07015554	1	39074102		0.619013	0.454329	0.164684	0.789023	0.312797	4.88288	0.000325607	0.0496401	0.525412	-	-	open sea	NA	-	-		-
cg00557099	1	39170469		0.743752	0.770215	-0.026463	-0.586993	1.62825	-4.97788	0.00027595	0.0477694	0.678131	-	-	shelf	NA	-	-		-
cg15947940	1	39957129		0.0217199	0.0235627	-0.00184284	-0.573374	-5.47776	-5.48817	0.000115871	0.0374542	1.47405	BMP8A	TSS200	island	NA	-	-		NM_181809	BMP8A	0.116418	0.420434
cg10052561	1	40137185		0.0364213	0.0527993	-0.016378	-0.822147	-4.51446	-5.15844	0.000202163	0.044304	0.964533	NT5C1A	Body	island	NA	-	-		n.a.
cg19254906	1	43251253		0.195688	0.252765	-0.0570773	-0.74659	-1.8521	-6.58314	2.03437e-05	0.0248585	3.03699	-	-	shore	NA	-	-		-
cg05164680	1	43354136		0.789495	0.829985	-0.0404902	-0.846132	2.09113	-7.05748	1.00724e-05	0.0207626	3.65278	-	-	island	NA	5hmC	5mC		-
cg19234495	1	43748663		0.44015	0.552974	-0.112825	-0.788231	-0.0782375	-5.69926	8.1786e-05	0.0343267	1.79089	C1orf210;C1orf210	Body;Body	open sea	NA	-	-		NM_182517	C1orf210	-0.0387769	0.714395
cg22875872	1	44031756		0.0303324	0.0406698	-0.0103374	-0.863746	-4.84033	-7.61222	4.59251e-06	0.017362	4.32796	PTPRF;PTPRF	Body;Body	island	NA	-	5mC		NM_002840	PTPRF	-0.112673	0.230189
cg24373865	1	44716226		0.274126	0.340513	-0.0663867	-0.97057	-1.2324	-5.48757	0.000115987	0.0374542	1.47315	ERI3	Body	open sea	NA	-	5mC		NM_024066	ERI3	-0.0195131	0.869527
cg26349416	1	44716296		0.387826	0.483823	-0.0959965	-1.35022	-0.439134	-5.25044	0.000172822	0.0423589	1.10846	ERI3	Body	open sea	NA	-	5mC		NM_024066	ERI3	-0.0195131	0.869527
cg02387368	1	45767345		0.519961	0.558602	-0.0386408	-0.477078	0.207993	-5.15931	0.000201864	0.044304	0.965891	-	-	shore	NA	-	-		-
cg00508158	1	48189514		0.593513	0.661455	-0.0679422	-1.16513	0.731495	-7.80218	3.54026e-06	0.0161595	4.54843	-	-	shore	NA	5hmC	-		-
cg13562446	1	51702078		0.0359925	0.0437495	-0.00775704	-0.465193	-4.62675	-4.88596	0.000323854	0.0495188	0.530399	RNF11;RNF11	5'UTR;1stExon	island	NA	-	-		NM_014372	RNF11	-0.218004	0.0744459
cg11831004	1	52834260		0.0326418	0.0355383	-0.00289652	-0.635454	-4.86987	-5.44373	0.000124788	0.0384856	1.40641	-	-	island	NA	-	-		-
cg04568981	1	53125850		0.532867	0.599093	-0.0662261	-0.667704	0.351416	-5.92328	5.68957e-05	0.0313784	2.11902	-	-	open sea	NA	5hmC	-		-
cg11683966	1	53905709		0.671371	0.74443	-0.0730596	-1.06748	1.25071	-5.98324	5.16907e-05	0.0304386	2.20543	FLJ40434	TSS200	shore	NA	5hmC	5mC, 5hmC		n.a.
cg07220007	1	53925952		0.83977	0.890895	-0.051125	-0.798764	2.66399	-5.33742	0.000149167	0.0408065	1.2433	DMRTB1	Body	island	NA	5hmC	5mC, 5hmC		n.a.
cg01401694	1	54355560		0.111715	0.127147	-0.0154318	-0.558811	-2.91179	-5.53764	0.000106726	0.0367528	1.54898	YIPF1	TSS200	island	NA	-	5mC		NR_036640	YIPF1	0.168221	0.0973165
cg06269281	1	54355570		0.0541401	0.0606865	-0.00654641	-0.532827	-4.06268	-5.96818	5.29484e-05	0.030621	2.18379	YIPF1	TSS200	island	NA	-	5mC		NR_036640	YIPF1	0.168221	0.0973165
cg03762549	1	55446960		0.632767	0.687975	-0.0552084	-0.856381	0.939257	-4.90483	0.000313356	0.0491098	0.560831	TMEM61	Body	shore	NA	-	-		n.a.
cg02670637	1	56184693		0.539771	0.612437	-0.0726659	-0.556711	0.409505	-5.00572	0.00026295	0.0473226	0.722617	-	-	open sea	NA	-	-		-
cg19679543	1	56394286		0.605406	0.624058	-0.0186523	-0.49369	0.668248	-5.40671	0.000132765	0.0395305	1.34982	-	-	open sea	NA	-	-		-
cg03724279	1	56636154		0.66679	0.746994	-0.0802045	-0.808433	1.23821	-5.62191	9.28536e-05	0.0357411	1.67566	-	-	open sea	NA	-	-		-
cg18174779	1	57822544		0.512647	0.546875	-0.0342274	-0.470125	0.155371	-5.24421	0.000174661	0.0424871	1.09876	DAB1	5'UTR	open sea	NA	-	-		NM_021080	DAB1	-0.390288	0.00883192
cg09509503	1	58353581		0.552715	0.661894	-0.109179	-0.829436	0.58344	-5.04288	0.000246585	0.0466286	0.781816	DAB1	5'UTR	open sea	NA	-	-		NM_021080	DAB1	-0.390288	0.00883192
cg12629008	1	58625006		0.488437	0.534141	-0.0457038	-0.547	0.0418726	-5.89719	5.93303e-05	0.0316021	2.08124	DAB1	5'UTR	open sea	NA	-	-		NM_021080	DAB1	-0.390288	0.00883192
cg00796231	1	59012432		0.0411815	0.0480586	-0.00687704	-0.69117	-4.48226	-5.07079	0.000234994	0.0459737	0.826144	OMA1;OMA1	5'UTR;1stExon	island	NA	-	-		NM_145243	OMA1	0.225027	0.100088
cg06725089	1	59589154		0.84011	0.873699	-0.0335891	-0.615953	2.56395	-5.22631	0.000180058	0.0426471	1.07084	-	-	open sea	NA	-	-		-
cg19382572	1	59765325		0.485134	0.46369	0.0214444	-0.774778	-0.138225	-6.28701	3.20375e-05	0.0278146	2.63396	FGGY;FGGY	5'UTR;5'UTR	shelf	NA	-	-		NM_001113411	FGGY	0.110529	0.332652
cg15594444	1	59893192		0.497988	0.600286	-0.102298	-1.08951	0.236001	-5.50043	0.00011353	0.037315	1.49266	FGGY;FGGY	Body;Body	open sea	NA	-	-		NM_001113411	FGGY	0.110529	0.332652
cg25001190	1	61668835		0.373194	0.451733	-0.0785392	-0.920106	-0.560029	-7.58074	4.79685e-06	0.017362	4.29091	NFIA;NFIA;NFIA;NFIA	Body;Body;Body;Body	open sea	NA	-	-		NM_005595	NFIA	-0.0332373	0.725402
cg18591186	1	62594603		0.70271	0.746578	-0.0438685	-0.684647	1.39446	-4.93314	0.000298269	0.0485454	0.606382	INADL	Body	open sea	NA	-	-		NM_176877	INADL	-0.178475	0.0432605
cg13778519	1	62594624		0.699072	0.752224	-0.0531521	-0.835613	1.39793	-5.37464	0.000140108	0.0403744	1.30062	INADL	Body	open sea	NA	-	-		NM_176877	INADL	-0.178475	0.0432605
cg13075357	1	63780392		0.725804	0.784483	-0.0586793	-0.692054	1.62294	-5.21476	0.000183634	0.0429772	1.0528	-	-	shelf	NA	-	-		-
cg06962177	1	63785946		0.0619772	0.0537176	0.0082596	0.60311	-4.02578	5.63638	9.06695e-05	0.0355458	1.69729	-	-	island	V$IRF7_01;V$CART1_01	-	-		-
cg12690148	1	63788429		0.0388102	0.0459131	-0.00710289	-0.813381	-4.55403	-5.14753	0.000205974	0.0446435	0.947369	FOXD3	TSS1500	island	NA	-	-		n.a.
cg00825690	1	64960202		0.547581	0.60952	-0.0619395	-0.475595	0.428607	-5.13761	0.000209503	0.0450161	0.931757	CACHD1	Body	open sea	NA	-	-		NM_020925	CACHD1	-0.223841	0.133667
cg24639703	1	64986155		0.52737	0.588385	-0.0610155	-0.734293	0.310686	-5.8671	6.22751e-05	0.0320425	2.03752	CACHD1	Body	open sea	NA	-	-		NM_020925	CACHD1	-0.223841	0.133667
cg12075498	1	65428216		0.595357	0.674956	-0.079599	-0.87311	0.764753	-5.9702	5.27784e-05	0.0306162	2.18669	JAK1	5'UTR	shelf	NA	5hmC	-		NM_002227	JAK1	-0.117106	0.154826
cg09216236	1	65719627		0.0823703	0.12741	-0.0450398	-1.02432	-3.22528	-4.87885	0.000327905	0.049684	0.518917	-	-	shore	NA	-	-		-
cg06115810	1	66797599		0.389873	0.353842	0.0360307	0.471956	-0.752695	5.10212	0.000222662	0.0454701	0.875743	PDE4B;PDE4B;PDE4B;PDE4B	Body;TSS200;Body;Body	open sea	NA	-	-		NM_001037339	PDE4B	0.0958527	0.389434
cg17930550	1	67519474		0.0773982	0.09384	-0.0164418	-0.486661	-3.462	-5.66447	8.6581e-05	0.0349324	1.73919	SLC35D1	Body	island	NA	-	-		NM_015139	SLC35D1	0.0312187	0.809403
cg25350057	1	68629133		0.843068	0.866921	-0.0238535	-0.588035	2.56318	-5.22809	0.000179513	0.0426471	1.07363	GPR177;GPR177	Body;Body	island	NA	-	-		n.a.
cg07399417	1	75198768		0.067203	0.0948184	-0.0276154	-0.544962	-3.5829	-5.14727	0.000206067	0.0446435	0.946954	TYW3;CRYZ;TYW3;CRYZ;CRYZ;CRYZ;TYW3;CRYZ;CRYZ;CRYZ;CRYZ	TSS200;5'UTR;TSS200;1stExon;1stExon;5'UTR;TSS200;5'UTR;1stExon;1stExon;5'UTR	open sea	NA	-	-		NM_001162916	TYW3	0.0985241	0.375437	NM_001134759	CRYZ	0.186878	0.2064
cg02988267	1	78149396		0.0612066	0.0707342	-0.00952753	-0.833561	-3.8913	-5.23542	0.000177288	0.0425762	1.08506	ZZZ3	TSS1500	island	NA	-	-		NM_015534	ZZZ3	0.0944126	0.414567
cg03148889	1	78706562		0.377544	0.319185	0.058359	0.729623	-0.879067	5.60253	9.58676e-05	0.0357785	1.64662	MGC27382	Body	open sea	NA	-	-		n.a.
cg07807165	1	84326610		0.085854	0.0994132	-0.0135592	-0.709076	-3.33897	-5.19089	0.000191261	0.0432431	1.01545	-	-	island	NA	-	5mC, 5hmC		-
cg14985478	1	86174138		0.0336237	0.0521692	-0.0185455	-0.996926	-4.58576	-7.04346	1.02795e-05	0.0207626	3.6351	ZNHIT6;ZNHIT6	TSS200;TSS200	island	NA	5hmC	-		NM_017953	ZNHIT6	-0.0189749	0.815065
cg07184887	1	89615433		0.585927	0.689002	-0.103075	-1.07096	0.771304	-4.92128	0.000304493	0.0488441	0.58732	GBP7	Body	open sea	NA	-	-		NM_207398	GBP7	-0.260046	0.0384695
cg01128109	1	89989507		0.246025	0.276668	-0.0306434	-0.612678	-1.54022	-5.54054	0.000106214	0.0367528	1.55336	LRRC8B	TSS1500	shore	NA	-	-		NM_001134476	LRRC8B	-0.150521	0.136017
cg00564831	1	91966400		0.0439695	0.048496	-0.00452652	-0.634317	-4.40625	-5.15466	0.000203477	0.0444066	0.958578	CDC7;CDC7;CDC7	TSS1500;TSS200;TSS200	island	NA	-	-		NM_001134420	CDC7	-0.126886	0.38333
cg12403142	1	92012408		0.561898	0.476947	0.0849503	0.946128	0.160611	6.2787	3.24538e-05	0.0278146	2.62245	-	-	island	NA	-	5mC, BS		-
cg19600538	1	95329706		0.26179	0.302556	-0.0407665	-0.479258	-1.38135	-5.50128	0.00011337	0.037315	1.49395	SLC44A3;SLC44A3	Body;Body	open sea	NA	-	-		NM_152369	SLC44A3	0.1008	0.482011
cg16376691	1	100315485		0.02026	0.0281148	-0.00785486	-0.73796	-5.40755	-5.49588	0.000114393	0.0374055	1.48576	AGL;AGL;AGL;AGL;AGL	TSS1500;TSS1500;TSS200;TSS1500;TSS1500	island	NA	-	-		NM_000643	AGL	-0.209677	0.0690523
cg01422262	1	108506291		0.320315	0.365113	-0.0447987	-0.586538	-0.9752	-5.85088	6.39261e-05	0.0322009	2.01389	VAV3	Body	shore	NA	-	-		NM_006113	VAV3	-0.177618	0.203923
cg24511685	1	109191152		0.495314	0.537443	-0.0421295	-0.490056	0.0738756	-5.34026	0.000148456	0.0408065	1.24768	C1orf59;C1orf59	3'UTR;3'UTR	open sea	NA	-	-		n.a.
cg16590319	1	109805584		0.128563	0.172003	-0.0434398	-0.980131	-2.60652	-5.47938	0.00011758	0.0375698	1.46071	CELSR2	Body	shelf	NA	-	-		NM_001408	CELSR2	-0.0382447	0.754035
cg06804625	1	109812012		0.387985	0.475857	-0.0878719	-1.09467	-0.45647	-5.51193	0.000111381	0.0372334	1.51008	CELSR2	Body	open sea	NA	5hmC	-		NM_001408	CELSR2	-0.0382447	0.754035
ch.1.2582316R	1	109957975		0.0995153	0.119374	-0.0198591	-0.555365	-3.06856	-5.55459	0.00010377	0.0366474	1.57455	PSMA5	Body	open sea	NA	-	-		NM_002790	PSMA5	0.022688	0.807063
cg19498442	1	110521570		0.624947	0.699404	-0.0744577	-0.949961	0.946417	-5.19489	0.000189958	0.0430927	1.02172	-	-	open sea	NA	-	-		-
cg06880108	1	111021908		0.728533	0.79721	-0.0686771	-1.00537	1.68015	-5.73628	7.69879e-05	0.034097	1.84569	CYMP	TSS1500	open sea	NA	-	-		NR_003599	CYMP	-0.149626	0.189439
cg09516523	1	111769133		0.630907	0.647029	-0.0161224	-0.552633	0.819418	-6.49613	2.32189e-05	0.0254817	2.92007	CHI3L2;CHI3L2	TSS1500;TSS1500	open sea	NA	-	5mC		NM_001025199	CHI3L2	0.237901	0.0488382
cg22156852	1	112945682		0.512047	0.570232	-0.0581851	-0.72117	0.209709	-5.33635	0.000149438	0.0408065	1.24164	CTTNBP2NL	5'UTR	open sea	NA	-	-		NM_018704	CTTNBP2NL	-0.0457886	0.696301
cg17020695	1	113498174		0.144321	0.170604	-0.0262833	-0.544739	-2.46251	-5.80141	6.92522e-05	0.0332024	1.94156	SLC16A1;SLC16A1;SLC16A1	5'UTR;5'UTR;1stExon	island	NA	-	-		NM_003051	SLC16A1	-0.0939365	0.494929
cg04463636	1	117284536		0.840092	0.870531	-0.0304392	-0.924683	2.61549	-5.00959	0.000261192	0.047224	0.728798	-	-	island	NA	-	-		-
cg19353949	1	145726979		0.585494	0.660261	-0.0747673	-0.80073	0.690873	-5.12874	0.000212716	0.0450977	0.917767	PDZK1	TSS1500	open sea	NA	5hmC	-		NM_002614	PDZK1	0.0171368	0.86507
cg06317351	1	146549182		0.135782	0.157659	-0.0218772	-0.527483	-2.57476	-5.25256	0.0001722	0.0423547	1.11177	-	-	shore	NA	-	-		-
cg08140774	1	146989936		0.623315	0.637083	-0.0137673	-0.488242	0.766774	-5.12011	0.000215886	0.0452755	0.904165	-	-	open sea	NA	-	-		-
cg11423701	1	147246154		0.472083	0.562141	-0.0900576	-0.862026	0.052517	-5.36682	0.000141963	0.0406024	1.28859	GJA5	TSS1500	open sea	NA	BS	-		NM_181703	GJA5	0.133788	0.366028
cg14530937	1	149233393		0.618541	0.644337	-0.0257968	-0.478956	0.768189	-5.28376	0.000163328	0.0417936	1.16026	-	-	shelf	NA	-	-		-
cg04144222	1	150953713		0.544942	0.612104	-0.0671618	-0.635583	0.426805	-5.77194	7.26454e-05	0.0335542	1.89827	ANXA9	TSS1500	open sea	NA	-	-		NM_003568	ANXA9	0.0567338	0.661544
cg09171874	1	153520801		0.527818	0.626324	-0.0985066	-0.653076	0.404724	-4.97139	0.000279077	0.047824	0.667741	S100A3	Body	open sea	NA	-	-		n.a.
cg02573566	1	153599479		0.312167	0.252168	0.0599983	0.658513	-1.32735	6.04762	4.66567e-05	0.0300915	2.29754	S100A13;S100A13;S100A13;S100A13;S100A1;S100A13;S100A13	5'UTR;1stExon;5'UTR;5'UTR;TSS1500;5'UTR;5'UTR	open sea	NA	-	-		NM_005979	S100A13	-0.00888269	0.951853	NM_006271	S100A1	-0.0522806	0.713174
cg23257110	1	153935815		0.0396172	0.0495494	-0.00993214	-0.690505	-4.48296	-5.21051	0.000184967	0.0429772	1.04616	SLC39A1	5'UTR	island	NA	-	-		NM_001271961	SLC39A1	0.132686	0.299963
cg24475146	1	154530781		0.0813064	0.0938003	-0.0124939	-0.607348	-3.41426	-4.87645	0.000329286	0.0497334	0.515035	UBE2Q1	1stExon	island	NA	5hmC	-		NM_017582	UBE2Q1	0.034876	0.744736
cg13383912	1	155030096		0.582767	0.624161	-0.041394	-0.75995	0.590173	-4.91838	0.00030604	0.0488812	0.582643	ADAM15;ADAM15;ADAM15;ADAM15;ADAM15;ADAM15	Body;Body;Body;Body;Body;Body	open sea	NA	-	-		NM_001261465	ADAM15	0.222267	0.112586
cg15497761	1	155147397		0.0713688	0.0996025	-0.0282337	-0.89235	-3.51351	-5.73647	7.69635e-05	0.034097	1.84598	TRIM46	Body	island	NA	-	-		NM_001256601	TRIM46	-0.0320715	0.826449
cg25386133	1	155217830		0.602175	0.668092	-0.065917	-1.01769	0.777098	-5.99512	5.07199e-05	0.0303792	2.22248	FAM189B;FAM189B	Body;Body	shelf	NA	-	-		NM_198264	FAM189B	0.00864679	0.932194
cg18568145	1	155225764		0.0449974	0.0546736	-0.00967624	-0.595469	-4.29802	-5.34046	0.000148406	0.0408065	1.24799	FAM189B;FAM189B	TSS1500;TSS1500	shore	NA	-	-		NM_198264	FAM189B	0.00864679	0.932194
cg12391232	1	155247117		0.0424045	0.0415164	0.000888065	-0.57157	-4.53124	-5.47353	0.000118732	0.0376255	1.45181	HCN3	TSS1500	island	NA	-	-		NR_073074	HCN3	-0.232677	0.101726
cg17501792	1	155826844		0.0676328	0.0886623	-0.0210295	-0.626392	-3.64261	-4.92059	0.000304861	0.0488441	0.586205	GON4L;GON4L	5'UTR;5'UTR	shelf	NA	-	-		NM_001037533	GON4L	-0.17406	0.0104661
cg12220178	1	156721612		0.0331755	0.0382105	-0.00503503	-0.538767	-4.79149	-4.97165	0.000278952	0.047824	0.668154	HDGF;HDGF;HDGF	Body;Body;TSS200	island	NA	-	-		NM_001126050	HDGF	0.0330112	0.675106
cg17859359	1	158111495		0.594229	0.677143	-0.0829147	-0.605062	0.769912	-6.66582	1.79589e-05	0.0241321	3.14694	-	-	open sea	NA	-	5mC		-
cg21269062	1	159898557		0.775508	0.828941	-0.0534325	-0.721435	1.99521	-4.88589	0.000323894	0.0495188	0.530286	IGSF9;IGSF9	Body;Body	shore	V$NRSF_01	-	-		NM_001135050	IGSF9	0.091932	0.411946
cg10382814	1	160312182		0.1149	0.129211	-0.0143107	-0.571547	-2.87687	-5.71298	7.99716e-05	0.0341491	1.81123	COPA;COPA;NCSTN	Body;Body;TSS1500	shore	NA	-	5mC		NM_001098398	COPA	0.116946	0.247471	NM_015331	NCSTN	0.158217	0.121856
cg15623398	1	160312544		0.0697365	0.0829664	-0.0132299	-0.770097	-3.64363	-4.90194	0.000314941	0.0491102	0.556172	COPA;COPA;NCSTN	Body;Body;TSS1500	shore	NA	-	5mC		NM_001098398	COPA	0.116946	0.247471	NM_015331	NCSTN	0.158217	0.121856
cg17508302	1	161575716		0.0455731	0.0546134	-0.0090403	-0.749746	-4.31195	-5.0715	0.000234708	0.0459737	0.827265	HSPA7	TSS200	island	NA	-	-		NR_024151	HSPA7	0.350623	0.00925471
cg09323898	1	163584856		0.657597	0.736301	-0.0787041	-0.715149	1.16677	-5.14425	0.000207135	0.0447364	0.942205	-	-	open sea	NA	-	-		-
cg10555800	1	168356606		0.0833544	0.111982	-0.0286277	-0.678797	-3.31429	-7.20792	8.10906e-06	0.0190704	3.84059	-	-	open sea	V$RFX1_02	-	5mC		-
cg12797771	1	169103812		0.313046	0.258767	0.0542794	0.52766	-1.29764	6.29909	3.14421e-05	0.0278146	2.65068	NME7;NME7	Body;Body	open sea	NA	-	-		NM_013330	NME7	-0.0141003	0.911378
cg04567169	1	173793730		0.0411983	0.0503815	-0.00918317	-0.722466	-4.42602	-5.45038	0.000123409	0.0383189	1.41656	CENPL;CENPL;CENPL;CENPL;DARS2;CENPL	TSS1500;5'UTR;1stExon;5'UTR;TSS200;1stExon	island	NA	-	-		NM_033319	CENPL	-0.0222924	0.817039	NM_018122	DARS2	0.0313809	0.560711
cg13675469	1	174992539		0.0345685	0.0274453	0.00712318	0.595454	-4.95297	5.02766	0.000253153	0.0467957	0.757601	MRPS14	1stExon	island	NA	-	-		NR_037606	MRPS14	-0.0214585	0.788123
cg24861859	1	175474533		0.278897	0.356201	-0.0773042	-0.919425	-1.1738	-4.88004	0.000327223	0.0496817	0.52084	TNR	5'UTR	open sea	NA	-	5mC, 5hmC		NM_003285	TNR	-0.409516	0.00609859
cg21818216	1	178457875		0.596737	0.656933	-0.0601962	-0.631912	0.720327	-5.14951	0.000205277	0.0445722	0.950486	-	-	shore	NA	-	-		-
cg15396800	1	178943143		0.467386	0.505971	-0.0385854	-0.504845	-0.0975643	-5.27948	0.000164515	0.0418476	1.15362	-	-	open sea	NA	-	-		-
cg22335155	1	179100500		0.523608	0.580699	-0.0570909	-0.712844	0.275885	-5.52543	0.000108911	0.0370529	1.53051	ABL2;ABL2;ABL2;ABL2;ABL2;ABL2;ABL2;ABL2;ABL2	Body;Body;Body;Body;Body;Body;Body;Body;Body	open sea	NA	-	-		NM_001168239	ABL2	-0.191138	0.15931
cg11258489	1	180945296		0.466601	0.492207	-0.0256056	-0.484394	-0.133485	-5.4172	0.000130452	0.0392556	1.36588	STX6	3'UTR	open sea	NA	-	-		NM_005819	STX6	0.149298	0.168933
cg12045137	1	182758815		0.0531506	0.0577635	-0.00461294	-0.492942	-4.11268	-5.00475	0.00026339	0.0473226	0.721075	-	-	island	NA	-	-		-
cg18117393	1	182761262		0.47268	0.501712	-0.0290323	-0.628542	-0.0889701	-4.90346	0.000314111	0.0491102	0.558611	NPL	TSS200	shelf	NA	-	-		NM_001200052	NPL	0.333976	0.0252622
cg04218899	1	183155366		0.0898669	0.0799383	0.00992861	0.810144	-3.46564	5.11419	0.000218092	0.0453529	0.894818	LAMC2;LAMC2;LAMC2;LAMC2	1stExon;5'UTR;5'UTR;1stExon	open sea	NA	-	BS		NM_005562	LAMC2	-0.299802	0.00386044
cg14313310	1	184006816		0.07763	0.0940598	-0.0164297	-0.536214	-3.45585	-5.00947	0.000261246	0.047224	0.728608	GLT25D2;GLT25D2	5'UTR;1stExon	shore	NA	-	-		NM_015101	GLT25D2	0.0634016	0.582897
cg14257449	1	185285846		0.0189425	0.0244763	-0.00553378	-0.69015	-5.55513	-6.58884	2.01687e-05	0.0248585	3.04461	IVNS1ABP	5'UTR	island	NA	-	5mC		NM_006469	IVNS1ABP	0.160659	0.255865
cg20691502	1	185688754		0.604045	0.604502	-0.000456392	0.545962	0.616119	5.40486	0.000133177	0.0395442	1.34699	-	-	open sea	NA	-	-		-
cg09978023	1	192608588		0.726876	0.798045	-0.071169	-0.625873	1.65249	-4.89635	0.000318031	0.0492631	0.547156	RGS13;RGS13	5'UTR;5'UTR	open sea	NA	-	-		n.a.
cg16010827	1	200708413		0.0734778	0.0813432	-0.00786544	-0.862404	-3.65244	-7.70052	4.06706e-06	0.0172315	4.43111	CAMSAP1L1	TSS1500	island	NA	-	5mC		n.a.
cg23260502	1	200841805		0.60017	0.670206	-0.0700356	-0.800743	0.774746	-7.42346	5.97356e-06	0.0181293	4.10353	GPR25	TSS1500	shore	NA	5hmC	5mC		n.a.
cg07950244	1	201448731		0.651173	0.655204	-0.00403104	-0.641462	0.926674	-5.24512	0.000174389	0.0424456	1.10019	-	-	shelf	NA	-	-		-
ch.1.201279582R	1	203012959		0.195677	0.16208	0.0335966	0.674714	-2.1996	5.72668	7.82022e-05	0.0341256	1.83151	-	-	open sea	NA	-	-		-
cg06642677	1	203829775		0.144306	0.175856	-0.03155	-0.581329	-2.45562	-4.95687	0.000286205	0.0481401	0.644476	SNRPE	TSS1500	shore	NA	-	5mC		NM_003094	SNRPE	0.113482	0.217849
cg09850925	1	204274290		0.292651	0.355843	-0.0631918	-0.813839	-1.11882	-5.9531	5.42409e-05	0.0310083	2.16207	PLEKHA6	5'UTR	open sea	NA	-	-		NM_014935	PLEKHA6	-0.377743	0.00445855
cg12730826	1	205179972		0.0902597	0.10328	-0.0130205	-0.782669	-3.28323	-5.73948	7.65866e-05	0.0340396	1.85043	DSTYK;DSTYK	Body;Body	island	NA	-	-		NM_015375	DSTYK	-0.00233994	0.978189
cg13054975	1	205603464		0.574486	0.627984	-0.0534984	-0.702424	0.58053	-5.23519	0.00017736	0.0425762	1.0847	ELK4;ELK4	TSS1500;TSS1500	shelf	NA	-	-		NM_001973	ELK4	0.0469732	0.678974
cg21170029	1	209799330		0.390728	0.457041	-0.0663134	-1.21196	-0.490437	-5.30131	0.000158548	0.0415342	1.18746	LAMB3;LAMB3;LAMB3	Body;Body;Body	island	NA	-	-		NM_000228	LAMB3	-0.171421	0.146538
cg03753785	1	210000559		0.656957	0.716275	-0.0593175	-0.761016	1.11269	-6.71267	1.67407e-05	0.0237106	3.20876	C1orf107	TSS1500	shore	NA	5hmC	5mC		n.a.
cg06817455	1	212626474		0.10917	0.15181	-0.0426401	-0.769075	-2.81044	-5.32917	0.000151258	0.0410279	1.23057	-	-	open sea	NA	-	-		-
cg26576196	1	214563988		0.391411	0.432608	-0.0411972	-0.669011	-0.542001	-4.94587	0.000291732	0.0484512	0.62683	PTPN14	Body	open sea	NA	-	-		NM_005401	PTPN14	-0.22907	0.034472
cg03992323	1	224023297		0.486056	0.539438	-0.0533824	-0.639632	0.0469707	-5.21519	0.000183499	0.0429772	1.05347	TP53BP2;TP53BP2	Body;5'UTR	open sea	NA	-	-		NM_001031685	TP53BP2	-0.054198	0.594593
cg23214199	1	224675410		0.541389	0.58726	-0.0458712	-1.26892	0.374745	-6.02252	4.85548e-05	0.0301626	2.26171	-	-	open sea	NA	-	-		-
cg16598244	1	225671862		0.0989631	0.122903	-0.0239399	-0.549268	-3.05239	-5.68949	8.31029e-05	0.0345054	1.7764	-	-	open sea	NA	-	-		-
cg16366639	1	225889119		0.607146	0.672513	-0.0653667	-0.878598	0.801853	-6.54656	2.15036e-05	0.0252284	2.98799	-	-	open sea	NA	5hmC	-		-
cg11186155	1	226074408		0.655195	0.613636	0.0415588	0.866781	0.832003	5.76523	7.34433e-05	0.0336133	1.88838	LEFTY1	3'UTR	shore	NA	-	5mC		NM_020997	LEFTY1	-0.0401114	0.766998
cg02360862	1	226411954		0.546125	0.461357	0.0847689	0.671454	0.0651796	5.00134	0.000264952	0.0473226	0.715626	MIXL1	Body	shore	NA	-	-		n.a.
cg18857768	1	228503801		0.571951	0.732329	-0.160378	-1.1937	0.847435	-5.68715	8.34226e-05	0.0345161	1.77291	OBSCN;OBSCN	Body;Body	island	V$XBP1_01	-	5mC		NM_001098623	OBSCN	-0.337227	0.00109264
cg03419458	1	228503882		0.476563	0.652898	-0.176334	-1.27932	0.295818	-5.02353	0.000254969	0.0468412	0.751018	OBSCN;OBSCN	Body;Body	island	NA	-	5mC		NM_001098623	OBSCN	-0.337227	0.00109264
cg04945350	1	228605010		0.211217	0.266576	-0.0553586	-0.676547	-1.72667	-4.927	0.000301478	0.0487165	0.596507	TRIM17;TRIM17;TRIM17;TRIM17	TSS1500;TSS1500;TSS1500;TSS1500	shore	NA	-	-		NM_001024940	TRIM17	-0.171472	0.251151
cg01717609	1	228605477		0.492804	0.497869	-0.00506545	-0.592763	-0.0304424	-4.91592	0.000307354	0.0489186	0.578687	TRIM17;TRIM17;TRIM17;TRIM17	TSS1500;TSS1500;TSS1500;TSS1500	shore	NA	-	-		NM_001024940	TRIM17	-0.171472	0.251151
cg12723251	1	230414987		0.403971	0.458273	-0.0543022	-0.967183	-0.439036	-5.60512	9.54584e-05	0.0357785	1.65051	GALNT2	Body	shore	NA	-	5mC, 5hmC		NM_004481	GALNT2	0.0921703	0.279378
cg00589617	1	230415343		0.547455	0.628256	-0.0808006	-1.54986	0.513664	-6.72549	1.64229e-05	0.0236279	3.22561	GALNT2	3'UTR	island	NA	-	5mC, 5hmC		NM_004481	GALNT2	0.0921703	0.279378
cg24371574	1	230428167		0.542195	0.620014	-0.0778196	-0.709328	0.435752	-6.00222	5.01492e-05	0.0303394	2.23266	-	-	open sea	NA	-	-		-
cg05266497	1	230457961		0.153147	0.206624	-0.0534771	-0.72585	-2.26789	-5.84171	6.48796e-05	0.0324288	2.00052	PGBD5	3'UTR	open sea	NA	-	5mC		NM_001258311	PGBD5	-0.155775	0.29712
cg11570508	1	230492846		0.127113	0.162017	-0.0349034	-1.16687	-2.69609	-5.28618	0.000162658	0.0417936	1.16402	PGBD5	Body	island	NA	-	-		NM_001258311	PGBD5	-0.155775	0.29712
cg01534125	1	231155818		0.590466	0.481049	0.109417	0.79393	0.267652	5.23552	0.00017726	0.0425762	1.08521	MIR1182;FAM89A	TSS200;Body	open sea	NA	-	5mC, BS		n.a.				NM_198552	FAM89A	0.0803285	0.582721
cg02464665	1	231156359		0.654181	0.583848	0.0703328	0.7284	0.743789	6.11692	4.18118e-05	0.0296597	2.39591	MIR1182;FAM89A	TSS1500;Body	open sea	NA	-	5mC, BS		n.a.				NM_198552	FAM89A	0.0803285	0.582721
cg10225523	1	231802460		0.731154	0.768748	-0.0375946	-0.634738	1.57589	-6.03403	4.76744e-05	0.0300977	2.27816	TSNAX-DISC1;DISC1;DISC1;DISC1;TSNAX-DISC1;DISC1;DISC1;DISC1;DISC1;TSNAX-DISC1;DISC1;DISC1;TSNAX-DISC1;DISC1;TSNAX-DISC1;DISC1;DISC1;DISC1;DISC1;DISC1;TSNAX-DISC1;TSNAX-DISC1;DISC1;DISC1;DISC1;DISC1;DISC1;TSNAX-DISC1;DISC1;DISC1;DISC1	Body;Body;Body;Body;Body;Body;Body;Body;Body;Body;Body;Body;Body;Body;Body;Body;Body;Body;Body;Body;Body;Body;Body;Body;Body;Body;Body;Body;Body;Body;Body	open sea	NA	5hmC	-		NR_028395	TSNAX-DISC1	-0.359343	0.00629275	NM_001164540	DISC1	0.194563	0.130666
cg24597466	1	232652356		0.434432	0.530186	-0.0957539	-1.02566	-0.1557	-6.04972	4.65017e-05	0.0300915	2.30053	SIPA1L2	TSS1500	open sea	NA	-	-		NM_020808	SIPA1L2	-0.0571837	0.666729
cg17459431	1	233750313		0.0376537	0.0495105	-0.0118568	-0.809779	-4.5377	-5.2196	0.000182126	0.0428261	1.06037	KCNK1	Body	island	NA	-	-		NM_002245	KCNK1	0.087045	0.55743
cg00251250	1	234746546		0.0193062	0.0243249	-0.00501867	-0.715011	-5.54122	-5.5049	0.00011269	0.0372643	1.49943	IRF2BP2;IRF2BP2	TSS1500;TSS1500	island	NA	-	-		NM_182972	IRF2BP2	0.213409	0.125025
cg26314722	1	234867300		0.364035	0.325082	0.0389531	0.57631	-0.924816	5.47078	0.000119277	0.0377387	1.44763	-	-	open sea	NA	-	-		-
cg03769734	1	235021334		0.629717	0.67808	-0.0483626	-0.875304	0.901449	-4.96631	0.00028155	0.0479296	0.659604	-	-	open sea	NA	-	-		-
cg20410675	1	236918537		0.544364	0.68944	-0.145076	-0.882611	0.639356	-5.16914	0.000198498	0.0440571	0.981338	ACTN2	Body	open sea	NA	5hmC	-		NM_001103	ACTN2	-0.0180658	0.89523
cg19503731	1	244007303		0.468702	0.489046	-0.0203432	-0.780389	-0.135093	-6.67015	1.78424e-05	0.0241321	3.15268	AKT3;AKT3	TSS1500;TSS1500	open sea	NA	-	5mC		NM_001206729	AKT3	-0.320086	0.0148338
cg06959596	1	244281475		0.505001	0.564104	-0.0591031	-0.852622	0.172042	-6.04826	4.66095e-05	0.0300915	2.29845	-	-	open sea	NA	5hmC	-		-
cg23035053	1	244816221		0.021225	0.0277197	-0.00649475	-0.685567	-5.38354	-4.9005	0.000315735	0.0491523	0.553849	PPPDE1	TSS200	island	NA	-	-		n.a.
cg03596681	1	244952394		0.493388	0.575228	-0.0818395	-1.26704	0.159332	-8.20356	2.0717e-06	0.0151345	4.99697	-	-	open sea	NA	-	5mC		-
cg02115218	1	245498088		0.673396	0.78872	-0.115324	-1.12775	1.40648	-5.5721	0.000100808	0.0364289	1.60091	KIF26B	Body	shore	NA	-	-		NM_018012	KIF26B	-0.12899	0.338195
cg06880895	1	245737866		0.631872	0.689297	-0.0574249	-0.993289	0.940844	-9.36433	4.85931e-07	0.00977929	6.17082	KIF26B	Body	shelf	NA	5hmC	-		NM_018012	KIF26B	-0.12899	0.338195
cg07953201	1	245851802		0.0913272	0.126157	-0.0348299	-0.629889	-3.11061	-4.89857	0.000316801	0.0492573	0.550734	KIF26B	Body	island	NA	-	-		NM_018012	KIF26B	-0.12899	0.338195
cg09226051	1	247611502		0.0548462	0.0581436	-0.00329731	-0.679289	-4.11362	-4.88837	0.000322493	0.0494886	0.534289	NLRP3;NLRP3;NLRP3;NLRP3;NLRP3	Body;Body;Body;Body;Body	shelf	NA	-	-		NM_001127462	NLRP3	0.147899	0.319637
cg18524114	2	505661		0.353346	0.477324	-0.123978	-0.662539	-0.57571	-5.40034	0.00013419	0.0396488	1.34006	-	-	shore	NA	-	-		-
cg14515364	2	636606		0.429454	0.517679	-0.0882257	-1.77287	-0.201078	-8.01211	2.66879e-06	0.0151345	4.78591	-	-	island	NA	5hmC	5mC		-
cg24335051	2	779099		0.730181	0.823428	-0.093247	-0.900869	1.77871	-5.6331	9.11606e-05	0.0355458	1.69238	-	-	open sea	NA	-	-		-
cg19885539	2	1358283		0.779586	0.826464	-0.0468781	-1.10641	2.05588	-7.37854	6.36338e-06	0.0184256	4.04932	SNTG2	Body	open sea	NA	5hmC	-		NM_018968	SNTG2	0.00813383	0.916049
cg21759048	2	1500255		0.569468	0.659567	-0.0900996	-1.40754	0.665397	-4.98899	0.000270681	0.0475064	0.695907	TPO;TPO;TPO;TPO	Body;Body;Body;Body	open sea	NA	5hmC	-		NM_175722	TPO	-0.130973	0.29518
cg08084799	2	1668487		0.715566	0.769961	-0.0543949	-0.947576	1.52207	-6.42185	2.6014e-05	0.0264777	2.81927	PXDN	Body	shore	NA	5hmC	5mC, 5hmC		NM_012293	PXDN	-0.120349	0.419608
cg24676303	2	1682401		0.611137	0.70172	-0.0905825	-1.2601	0.932223	-5.99382	5.08258e-05	0.0303792	2.22061	PXDN	Body	open sea	NA	-	-		NM_012293	PXDN	-0.120349	0.419608
cg09927251	2	1886105		0.433184	0.519537	-0.0863531	-0.645184	-0.185523	-5.5989	9.64428e-05	0.0358962	1.64118	MYT1L	Body	open sea	NA	-	-		NM_015025	MYT1L	-0.150086	0.190308
cg08689708	2	1927209		0.506829	0.544311	-0.037482	-0.546931	0.129849	-4.93046	0.000299662	0.0486525	0.602084	MYT1L	Body	open sea	NA	-	-		NM_015025	MYT1L	-0.150086	0.190308
cg22683010	2	2570283		0.606268	0.66439	-0.0581224	-0.999654	0.786713	-6.52943	2.20706e-05	0.0253184	2.96496	-	-	open sea	NA	-	-		-
cg02105481	2	2853515		0.387749	0.47617	-0.0884206	-0.657536	-0.447391	-5.04855	0.000244182	0.0464951	0.790833	-	-	open sea	NA	-	-		-
cg03646994	2	3285967		0.199359	0.233313	-0.0339537	-0.743622	-1.90583	-6.58219	2.03728e-05	0.0248585	3.03572	TSSC1	Body	shore	NA	-	5mC		NM_003310	TSSC1	-0.0614054	0.640296
cg07473478	2	3287924		0.605221	0.630683	-0.025462	-0.811149	0.69166	-5.49496	0.000114569	0.0374339	1.48436	TSSC1	Body	island	NA	-	-		NM_003310	TSSC1	-0.0614054	0.640296
cg03243165	2	3832511		0.697031	0.763263	-0.0662324	-0.894498	1.41606	-5.02059	0.000256266	0.046944	0.74634	-	-	shore	NA	-	-		-
cg24221559	2	3888435		0.408526	0.514842	-0.106316	-1.25439	-0.287176	-6.38624	2.74781e-05	0.0269657	2.77063	-	-	open sea	NA	-	-		-
ch.2.6726424R	2	6808973		0.69171	0.583277	0.108433	0.721197	0.897205	5.16271	0.000200694	0.0441735	0.971232	-	-	open sea	NA	-	-		-
cg01383274	2	7571241		0.185425	0.139635	0.0457896	0.728789	-2.36426	5.25977	0.000170107	0.0422965	1.12298	-	-	island	NA	-	-		-
cg02699694	2	9144246		0.0216699	0.025599	-0.00392903	-0.661675	-5.4264	-5.26269	0.000169266	0.0422269	1.12752	MBOAT2	TSS1500	island	NA	-	-		NM_138799	MBOAT2	-0.0173198	0.888195
cg21047938	2	10192422		0.624777	0.703104	-0.0783277	-1.11987	0.951414	-6.35799	2.8702e-05	0.0269657	2.73188	KLF11	Body	open sea	NA	5hmC	5mC		NM_001177716	KLF11	0.00913695	0.938491
cg07966251	2	10192518		0.773227	0.803155	-0.029928	-0.9393	1.90504	-5.3907	0.000136378	0.0398866	1.32528	KLF11	Body	open sea	NA	-	5mC		NM_001177716	KLF11	0.00913695	0.938491
cg11456513	2	10559669		0.638964	0.694414	-0.0554492	-0.81631	0.977655	-7.77118	3.69277e-06	0.0163204	4.51281	HPCAL1;HPCAL1	5'UTR;5'UTR	shore	NA	-	5mC		NM_002149	HPCAL1	-0.121334	0.409935
cg24155961	2	10615752		0.796989	0.82399	-0.0270002	-0.818023	2.10125	-5.36148	0.000143244	0.0406059	1.28038	-	-	open sea	NA	-	-		-
cg26539736	2	10666585		0.815618	0.857751	-0.0421334	-1.38806	2.36844	-5.7111	8.02183e-05	0.0341491	1.80844	-	-	island	NA	5hmC	5mC, 5hmC		-
cg13284741	2	15887743		0.532483	0.605359	-0.0728759	-1.08714	0.375419	-6.65598	1.82266e-05	0.0241406	3.13391	-	-	open sea	NA	5hmC	-		-
cg09140444	2	19112594		0.70411	0.735016	-0.030906	-0.598884	1.37332	-5.29438	0.000160417	0.0416536	1.17673	-	-	open sea	NA	-	-		-
cg08123321	2	20370392		0.597302	0.680794	-0.0834917	-0.920006	0.788812	-5.60593	9.53308e-05	0.0357785	1.65172	-	-	open sea	NA	-	-		-
cg10948615	2	21664657		0.733004	0.778983	-0.0459793	-1.02356	1.63534	-5.24052	0.00017576	0.0425403	1.09301	-	-	open sea	NA	5hmC	-		-
cg17497419	2	24346215		0.0331346	0.0336712	-0.000536602	-0.556056	-4.90201	-5.45058	0.000123367	0.0383189	1.41686	PFN4;LOC375190	TSS200;TSS200	island	NA	-	-		NM_199346	PFN4	-0.0148699	0.887567
cg22053765	2	24433938		0.72804	0.756265	-0.0282253	-0.711148	1.55658	-5.67472	8.51389e-05	0.0347051	1.75443	ITSN2;ITSN2	Body;Body	open sea	NA	-	-		NM_147152	ITSN2	-0.11202	0.410983
cg18794891	2	25261606		0.540239	0.568956	-0.0287165	-0.844086	0.31159	-5.11948	0.000216119	0.0452756	0.903173	-	-	shelf	NA	-	-		-
cg23569120	2	25470883		0.585536	0.681858	-0.0963221	-0.968702	0.755801	-4.907	0.000312174	0.0490814	0.564322	DNMT3A;DNMT3A;DNMT3A	Body;Body;Body	island	NA	-	-		NM_175630	DNMT3A	-0.130489	0.264943
cg26088614	2	26039146		0.580418	0.618833	-0.0384155	-0.717254	0.568692	-5.00663	0.000262533	0.0473226	0.724077	ASXL2	Body	open sea	NA	-	-		NM_018263	ASXL2	-0.111497	0.442629
cg23221866	2	26696050		0.719272	0.801	-0.0817286	-1.49083	1.67966	-7.42753	5.93947e-06	0.0181293	4.10843	OTOF;OTOF;OTOF;OTOF	Body;Body;Body;Body	open sea	NA	-	5mC		NM_194323	OTOF	-0.14214	0.300633
cg05358575	2	26764961		0.420945	0.430599	-0.0096544	-0.58994	-0.443568	-5.07029	0.000235197	0.0459737	0.825346	OTOF	Body	open sea	NA	-	-		NM_194323	OTOF	-0.14214	0.300633
cg13460121	2	26928252		0.642479	0.719981	-0.077502	-0.705768	1.06087	-4.97621	0.00027675	0.0477694	0.67546	KCNK3	Body	open sea	NA	5hmC	-		NM_002246	KCNK3	-0.0690238	0.549625
cg14021880	2	27301369		0.39013	0.309024	0.0811059	0.690037	-0.862955	5.78756	7.08261e-05	0.0332024	1.92123	EMILIN1	TSS200	shelf	NA	-	-		NM_007046	EMILIN1	0.0910327	0.54113
cg05106984	2	27435511		0.060907	0.0722839	-0.0113769	-0.826599	-3.86025	-5.27991	0.000164396	0.0418476	1.15428	SLC5A6;C2orf28;SLC5A6;C2orf28;C2orf28	TSS1500;Body;TSS1500;5'UTR;Body	island	NA	-	-		NR_028323	SLC5A6	-0.0119678	0.914691
cg11618577	2	27665543		0.124302	0.171118	-0.046816	-0.77127	-2.60093	-4.92802	0.000300943	0.0486814	0.598147	KRTCAP3;KRTCAP3	Body;Body	island	NA	-	-		NM_001168364	KRTCAP3	-0.149967	0.213831
cg10035812	2	31251951		0.524672	0.607438	-0.0827658	-0.808793	0.344107	-6.25415	3.3718e-05	0.027946	2.58835	GALNT14	Body	open sea	NA	-	-		NM_024572	GALNT14	-0.0433808	0.759626
cg13100089	2	31357523		0.58898	0.674795	-0.0858153	-0.701654	0.740153	-4.99861	0.000266207	0.0473783	0.711269	GALNT14	Body	shelf	NA	-	-		NM_024572	GALNT14	-0.0433808	0.759626
cg14153319	2	36584021		0.0272422	0.0383461	-0.0111039	-0.806471	-4.95396	-4.88018	0.000327148	0.0496817	0.521053	CRIM1	Body	island	NA	-	-		NM_016441	CRIM1	-0.268444	0.0409892
cg23820429	2	37384845		0.545724	0.612941	-0.0672163	-0.605032	0.430407	-5.03443	0.000250206	0.0467526	0.768387	EIF2AK2;EIF2AK2	TSS1500;TSS1500	shore	NA	-	-		NM_001135651	EIF2AK2	0.0781507	0.583008
cg07961416	2	37551360		0.142557	0.117767	0.0247906	0.587136	-2.72967	5.28491	0.00016301	0.0417936	1.16204	-	-	island	NA	-	-		-
cg09218462	2	38011852		0.560779	0.628878	-0.0680988	-0.682672	0.523201	-5.28602	0.000162703	0.0417936	1.16377	-	-	open sea	NA	-	-		-
cg20626840	2	38201011		0.799983	0.850777	-0.0507942	-0.500153	2.21624	-4.94225	0.000293575	0.0485454	0.621021	FAM82A1;FAM82A1;FAM82A1;FAM82A1	Body;Body;Body;Body	open sea	NA	-	-		n.a.
cg25718365	2	38659286		0.590702	0.649558	-0.0588553	-0.674405	0.679511	-5.00116	0.000265032	0.0473226	0.715346	-	-	open sea	NA	BS, 5hmC	-		-
cg20824876	2	39109167		0.582754	0.654056	-0.0713018	-0.895483	0.668221	-5.33915	0.000148733	0.0408065	1.24597	MORN2	Body	open sea	NA	-	-		NM_001145450	MORN2	0.068802	0.594248
cg19863773	2	42991905		0.803248	0.855127	-0.0518788	-0.657502	2.26015	-5.45001	0.000123483	0.0383189	1.416	OXER1	TSS1500	open sea	NA	-	-		NM_148962	OXER1	0.164397	0.271095
cg00820919	2	43863839		0.261162	0.245454	0.0157078	0.486269	-1.55584	4.89405	0.000319314	0.049309	0.543439	PLEKHH2	TSS1500	shore	NA	-	-		NM_172069	PLEKHH2	-0.373966	0.00197854
cg18856652	2	43864913		0.0461396	0.0517081	-0.00556852	-0.817074	-4.35395	-5.59607	9.6894e-05	0.0358981	1.63693	PLEKHH2	5'UTR	island	NA	-	-		NM_172069	PLEKHH2	-0.373966	0.00197854
cg23468128	2	61108270		0.0473709	0.0508103	-0.00343935	-0.511131	-4.30063	-5.10085	0.000223146	0.0454959	0.873745	REL	TSS1500	island	NA	-	-		NM_002908	REL	0.0635052	0.637651
cg09606208	2	61200079		0.585936	0.737592	-0.151656	-1.84764	0.923755	-5.35076	0.000145852	0.0406059	1.26387	PUS10	Body	open sea	NA	-	-		NM_144709	PUS10	0.000420019	0.99663
cg25451194	2	61407414		0.297006	0.245441	0.0515652	0.832962	-1.41045	5.87842	6.11491e-05	0.031854	2.05399	AHSA2	5'UTR	shelf	NA	-	-		NM_152392	AHSA2	-0.00492671	0.973451
cg15402210	2	63274857		0.169768	0.103351	0.0664168	0.890108	-2.6607	7.14583	8.86511e-06	0.0197983	3.76351	LOC100132215	TSS200	island	NA	-	5mC		NR_027069	LOC100132215	0.0357768	0.777918
cg19931529	2	64072167		0.412459	0.35457	0.0578897	0.607763	-0.658038	5.74953	7.53432e-05	0.0338325	1.86526	UGP2;UGP2	Body;5'UTR	shelf	NA	-	-		NM_001001521	UGP2	-0.101379	0.481047
cg04604247	2	64477485		0.452151	0.546654	-0.0945024	-0.532435	-0.0529361	-4.90664	0.000312372	0.0490838	0.563736	-	-	open sea	NA	-	-		-
cg02598079	2	64834106		0.429675	0.342422	0.0872532	0.773914	-0.631203	5.72044	7.90031e-05	0.0341256	1.82228	-	-	shelf	NA	-	-		-
cg10146163	2	65310718		0.246519	0.300453	-0.0539342	-0.645414	-1.45435	-5.71879	7.92165e-05	0.0341259	1.81983	CEP68	3'UTR	open sea	NA	-	-		NM_015147	CEP68	-0.206853	0.0247127
cg00227222	2	65539313		0.564083	0.661288	-0.0972051	-0.734528	0.618258	-4.91303	0.000308907	0.0489555	0.574036	SPRED2;SPRED2	3'UTR;3'UTR	shore	NA	-	-		NM_181784	SPRED2	-0.136603	0.336004
cg13659933	2	65839377		0.680321	0.753084	-0.0727627	-0.7243	1.3251	-4.98632	0.000271936	0.0475064	0.69164	-	-	open sea	NA	5hmC	-		-
cg03054162	2	70485230		0.0265954	0.0327959	-0.00620048	-0.782558	-5.10195	-5.12808	0.000212957	0.0450977	0.916725	PCYOX1;PCYOX1	1stExon;5'UTR	shore	NA	-	-		NM_016297	PCYOX1	-0.0528455	0.573743
cg02674324	2	70932722		0.670449	0.69672	-0.0262707	-0.482365	1.10565	-5.41319	0.000131331	0.0393299	1.35974	ADD2;ADD2;ADD2;ADD2;ADD2	Body;Body;Body;Body;Body	shore	NA	-	-		NM_017482	ADD2	-0.306786	0.0249497
cg12245706	2	71823484		0.275025	0.191714	0.0833105	0.747205	-1.6933	5.12205	0.00021517	0.0452138	0.907218	DYSF;DYSF;DYSF;DYSF;DYSF;DYSF;DYSF;DYSF;DYSF;DYSF;DYSF;DYSF;DYSF;DYSF	Body;Body;Body;Body;Body;Body;Body;Body;Body;Body;Body;Body;Body;Body	open sea	NA	-	-		NM_001130977	DYSF	0.29645	0.0276592
cg18943289	2	71919857		0.569015	0.630484	-0.0614688	-0.503922	0.559862	-5.05754	0.000240423	0.0462692	0.805117	-	-	open sea	NA	-	-		-
cg03344820	2	73297746		0.0327656	0.0369709	-0.00420536	-0.649233	-4.83404	-5.15695	0.000202679	0.0443865	0.962191	SFXN5	Body	island	NA	-	-		NM_144579	SFXN5	-0.178275	0.224479
cg03295928	2	74669349		0.0756604	0.0651756	0.0104848	0.598394	-3.7501	5.33013	0.000151014	0.0410279	1.23204	RTKN	TSS1500	island	NA	-	-		NM_001015055	RTKN	0.205159	0.132751
cg13921570	2	74730534		0.252116	0.171648	0.0804685	0.793575	-1.87176	6.86767	1.32969e-05	0.0226025	3.41072	LOC151534;LBX2	Body;TSS200	island	NA	-	5mC		n.a.
cg27013382	2	75444153		0.7117	0.788025	-0.0763253	-0.771748	1.5558	-4.96167	0.000283829	0.0480615	0.652167	-	-	open sea	NA	5hmC	-		-
cg03817939	2	75788231		0.0406102	0.0510948	-0.0104845	-0.591098	-4.43118	-4.9706	0.000279458	0.047824	0.666481	FAM176A;FAM176A	TSS200;5'UTR	island	NA	-	-		n.a.
cg20072442	2	80530255		0.0358296	0.0372323	-0.00140276	-0.618862	-4.74767	-4.95073	0.000289278	0.0482572	0.634626	CTNNA2;LRRTM1;CTNNA2	Body;Body;Body	island	NA	-	-		NM_004389	CTNNA2	-0.257577	0.0803967	NM_178839	LRRTM1	-0.157455	0.209607
cg03255379	2	85531470		0.448709	0.499962	-0.0512533	-1.03406	-0.176878	-5.55196	0.000104224	0.0366474	1.57058	TCF7L1	Body	open sea	NA	-	-		NM_031283	TCF7L1	-0.100596	0.445865
cg23618156	2	86255217		0.357438	0.416481	-0.0590424	-0.939075	-0.711126	-6.09214	4.34804e-05	0.0298294	2.36083	POLR1A	Body	open sea	NA	-	-		NM_015425	POLR1A	-0.0350149	0.705045
cg08814020	2	86289505		0.492326	0.509976	-0.0176502	-0.622312	-0.00207876	-5.65047	8.85939e-05	0.0351577	1.71832	POLR1A	Body	open sea	NA	-	-		NM_015425	POLR1A	-0.0350149	0.705045
cg24560809	2	95939339		0.569289	0.650919	-0.0816298	-0.857592	0.614944	-5.30319	0.000158045	0.0414596	1.19038	PROM2;PROM2;PROM2	TSS1500;TSS1500;TSS1500	open sea	NA	-	-		NM_001165978	PROM2	0.0538928	0.62624
cg00499237	2	97169033		0.78693	0.8311	-0.0441697	-0.678686	2.07057	-5.165	0.000199907	0.0441518	0.974841	NEURL3	Body	shelf	NA	-	-		NR_026875	NEURL3	0.280259	0.00944395
cg14151288	2	100322441		0.565134	0.654995	-0.0898615	-1.0305	0.607846	-5.59493	9.70764e-05	0.0359104	1.63522	AFF3;AFF3	Body;Body	open sea	NA	5hmC	-		NM_002285	AFF3	-0.165579	0.243628
cg18406852	2	101010769		0.49842	0.563063	-0.0646429	-0.576827	0.146038	-5.40576	0.000132976	0.0395305	1.34837	CHST10	Body	open sea	NA	-	-		NM_004854	CHST10	0.0523754	0.66059
cg00246301	2	101086963		0.664971	0.719098	-0.0541276	-0.719803	1.15522	-6.0602	4.57352e-05	0.0300915	2.31546	NMS	1stExon	open sea	NA	5hmC	-		NM_001011717	NMS	-0.132161	0.252346
cg00001747	2	105460263		0.0283137	0.0381652	-0.00985148	-0.64132	-4.95932	-5.21058	0.000184945	0.0429772	1.04627	-	-	island	NA	-	-		-
cg07363676	2	108208768		0.442271	0.410115	0.0321557	0.625734	-0.427659	6.93347	1.207e-05	0.0220062	3.49528	-	-	open sea	NA	-	-		-
cg11655669	2	113331330		0.654702	0.696186	-0.0414844	-0.644981	1.04058	-5.082	0.000230501	0.0458477	0.843908	POLR1B;POLR1B	Body;Body	open sea	NA	-	-		NM_001137604	POLR1B	0.0765122	0.421489
cg10069489	2	113808530		0.855987	0.869829	-0.013842	-0.446142	2.64591	-5.00821	0.000261815	0.0472999	0.726604	IL1F8;IL1F8	5'UTR;5'UTR	island	NA	-	-		n.a.
cg06370133	2	113914844		0.0209043	0.0229476	-0.00204333	-0.579435	-5.51552	-5.37701	0.00013955	0.0403349	1.30427	-	-	island	NA	-	-		-
cg27078464	2	113918666		0.641086	0.705365	-0.0642791	-0.617726	1.01407	-4.93369	0.000297985	0.0485454	0.607262	LOC440839	Body	shelf	NA	-	-		n.a.
cg23564664	2	113997917		0.21047	0.204654	0.00581612	0.637746	-1.94729	6.09527	4.32659e-05	0.029791	2.36526	PAX8;PAX8;LOC654433;PAX8;PAX8;PAX8;LOC440839	Body;Body;Body;Body;Body;Body;Body	shelf	V$MYOGNF1_01	-	-		NM_003466	PAX8	0.229308	0.117959	NR_047570	LOC654433	0.284609	0.0229982
cg03442056	2	114514590		0.0758988	0.0907665	-0.0148677	-0.764788	-3.52	-5.93243	5.60664e-05	0.0312859	2.13225	SLC35F5	TSS200	island	NA	-	-		NM_025181	SLC35F5	-0.0727643	0.56622
cg07094693	2	119876466		0.614381	0.67364	-0.0592598	-0.998772	0.844695	-5.12326	0.000214725	0.0452138	0.909125	-	-	open sea	NA	-	-		-
cg05492803	2	120007876		0.550244	0.640489	-0.0902455	-0.623146	0.516738	-4.86716	0.000334683	0.049989	0.500015	STEAP3;STEAP3;STEAP3	Body;Body;Body	shelf	NA	-	-		NM_001008410	STEAP3	0.416119	0.00503098
cg20231883	2	120230275		0.745705	0.816457	-0.0707521	-0.992439	1.83833	-5.25684	0.000170953	0.0422996	1.11844	SCTR	Body	open sea	NA	-	-		NM_002980	SCTR	-0.277685	0.0518081
cg02632203	2	121744452		0.839294	0.864588	-0.0252941	-0.504871	2.51281	-5.89933	5.91264e-05	0.0316021	2.08434	GLI2	Body	shore	NA	-	-		NM_005270	GLI2	-0.0116415	0.926275
ch.2.123139862F	2	123423392		0.416072	0.35263	0.0634424	0.770549	-0.661777	5.22601	0.000180151	0.0426471	1.07037	-	-	open sea	NA	-	-		-
cg24205414	2	127560448		0.569548	0.658809	-0.089261	-0.965153	0.635155	-7.46747	5.61618e-06	0.0180344	4.15634	-	-	open sea	NA	5hmC	-		-
cg02304361	2	127699673		0.640804	0.60131	0.0394939	0.657186	0.741977	4.97209	0.000278735	0.047824	0.668869	-	-	open sea	NA	-	-		-
cg13226232	2	128158601		0.318575	0.465328	-0.146753	-1.09376	-0.750458	-5.74574	7.581e-05	0.0338533	1.85966	-	-	island	NA	-	5mC		-
cg02280644	2	128158661		0.285267	0.381878	-0.0966107	-0.590323	-1.08814	-5.59062	9.77693e-05	0.0359136	1.62876	-	-	island	NA	-	5mC		-
cg16782174	2	128410803		0.604628	0.621746	-0.0171181	-0.862065	0.664755	-5.60364	9.56919e-05	0.0357785	1.64829	LIMS2;LIMS2;LIMS2;LIMS2	Body;Body;Body;Body	island	NA	-	-		NM_001256542	LIMS2	-0.164752	0.194149
cg01200177	2	128616082		0.171065	0.193346	-0.0222809	-0.629557	-2.20287	-4.87339	0.000331055	0.0497927	0.510085	POLR2D	TSS1500	shore	NA	-	-		NM_004805	POLR2D	0.120864	0.133103
cg07987697	2	131674687		0.661384	0.718267	-0.0568839	-0.937306	1.13721	-5.37368	0.000140334	0.0403841	1.29914	ARHGEF4;ARHGEF4	5'UTR;5'UTR	shore	NA	-	-		NM_032995	ARHGEF4	-0.466429	0.000355613
cg10121518	2	131794483		0.412713	0.447507	-0.0347941	-0.472118	-0.426099	-4.98087	0.000274519	0.0477269	0.682926	ARHGEF4;ARHGEF4	Body;Body	shore	NA	-	-		NM_032995	ARHGEF4	-0.466429	0.000355613
cg08310581	2	131797438		0.0760177	0.0931366	-0.0171189	-0.566785	-3.48587	-4.90345	0.000314111	0.0491102	0.558609	ARHGEF4;ARHGEF4	Body;Body	island	NA	-	-		NM_032995	ARHGEF4	-0.466429	0.000355613
cg14910854	2	132254702		0.442744	0.46385	-0.0211054	-0.544692	-0.282378	-5.09267	0.000226307	0.0457251	0.860806	LOC150776	Body	shelf	NA	-	-		NR_026922	LOC150776	-0.124799	0.274751
cg08104981	2	133343149		0.89102	0.91916	-0.0281406	-0.972298	3.281	-5.16384	0.000200305	0.0441541	0.973016	GPR39	Body	island	NA	5hmC	-		n.a.
cg15664504	2	142369345		0.432851	0.48362	-0.0507684	-0.982879	-0.272032	-5.55887	0.000103037	0.0366474	1.581	LRP1B	Body	open sea	NA	-	-		NM_018557	LRP1B	-0.201265	0.108104
cg04679114	2	145373251		0.613873	0.677195	-0.0633219	-0.882344	0.842203	-4.92578	0.000302118	0.0487872	0.594549	-	-	open sea	NA	-	-		-
cg08737338	2	152191207		0.491339	0.510021	-0.018682	-0.678767	-0.00501924	-5.70191	8.14319e-05	0.0342927	1.79482	-	-	open sea	NA	-	-		-
cg01241758	2	157292861		0.0185946	0.0159811	0.00261347	0.495271	-5.83468	5.00446	0.000263521	0.0473226	0.720617	GPD2;GPD2	5'UTR;TSS200	shore	NA	-	-		NM_001083112	GPD2	-0.10837	0.404394
cg18425731	2	158184641		0.446019	0.520474	-0.0744548	-0.629195	-0.135723	-5.38512	0.000137662	0.0401098	1.31672	ERMN	TSS1500	open sea	NA	-	-		NM_001009959	ERMN	0.105901	0.438134
cg04947555	2	160764918		0.56342	0.654401	-0.090981	-0.964502	0.600165	-6.8553	1.35421e-05	0.0227229	3.39474	-	-	shelf	NA	5hmC	-		-
cg06940851	2	170683823		0.112778	0.167659	-0.0548806	-1.29253	-2.74101	-7.28578	7.25653e-06	0.0189214	3.9364	UBR3	TSS200	shore	NA	-	-		NM_172070	UBR3	-0.124872	0.131158
cg21034903	2	172544336		0.067795	0.0849457	-0.0171507	-0.861491	-3.68726	-5.60664	9.52191e-05	0.0357785	1.65279	DYNC1I2	5'UTR	island	V$STAT3_01;V$STAT1_01	-	-		NM_001271786	DYNC1I2	0.0735216	0.543041
cg16573755	2	172958337		0.123048	0.155133	-0.0320848	-0.994969	-2.69057	-4.93178	0.000298976	0.0485975	0.604199	-	-	shore	NA	-	-		-
cg07460010	2	176985174		0.210405	0.214594	-0.00418885	-0.562642	-1.90494	-5.07224	0.000234407	0.0459737	0.828447	-	-	shore	NA	-	-		-
cg01970496	2	177005398		0.0360131	0.0460094	-0.00999628	-0.725713	-4.60403	-5.39604	0.000135163	0.0397681	1.33347	-	-	island	NA	-	-		-
cg19001226	2	177053345		0.0300455	0.0305362	-0.000490738	-0.795812	-5.05941	-4.94787	0.000290719	0.0483792	0.63004	HOXD1;HOXD1	1stExon;5'UTR	island	V$ARNT_01;V$MYCMAX_01;V$NMYC_01;V$USF_Q6	-	-		NM_024501	HOXD1	0.102079	0.490069
cg12148129	2	177502274		0.0894747	0.114864	-0.0253889	-0.579077	-3.19163	-5.5358	0.000107052	0.0367528	1.5462	-	-	island	NA	-	-		-
cg15779295	2	184125352		0.699193	0.719564	-0.0203711	-0.751756	1.29931	-5.84452	6.45856e-05	0.0323371	2.00462	-	-	island	NA	-	-		-
cg26132737	2	198029141		0.145468	0.160855	-0.0153876	-0.624677	-2.49691	-5.655	8.79381e-05	0.0349621	1.72507	ANKRD44	Body	island	NA	-	-		NM_001195144	ANKRD44	0.133814	0.278837
cg15942142	2	201374895		0.0236015	0.0163706	0.00723093	0.905811	-5.62365	6.17726	3.80259e-05	0.0289548	2.48091	KCTD18	TSS200	island	NA	-	-		NM_152387	KCTD18	0.112974	0.247535
cg17974460	2	202510866		0.534007	0.563283	-0.0292759	-0.572539	0.269202	-4.9614	0.000283959	0.0480615	0.651744	MPP4	Body	shelf	NA	-	-		NM_033066	MPP4	-0.0607133	0.497101
cg09287629	2	203036208		0.118992	0.0968946	0.0220973	0.8443	-3.05099	8.41687	1.57002e-06	0.0149815	5.22609	-	-	island	NA	-	5mC		-
cg19997502	2	208492057		0.2013	0.253349	-0.0520489	-0.628467	-1.81712	-4.94109	0.000294168	0.0485454	0.61916	-	-	shore	NA	-	-		-
cg11238518	2	208543957		0.560436	0.63093	-0.0704937	-0.753105	0.529988	-5.97541	5.23403e-05	0.0306162	2.19419	-	-	shelf	NA	-	-		-
cg24769821	2	209271785		0.0597939	0.0485881	0.0112058	0.465725	-4.12034	5.43224	0.000127207	0.0387084	1.38888	PTH2R	1stExon	island	NA	-	-		NR_073601	PTH2R	-0.207243	0.139832
cg18020785	2	211458004		0.528019	0.566492	-0.0384731	-0.785976	0.259515	-5.56571	0.000101879	0.0366474	1.59129	CPS1;CPS1;CPS1	Body;Body;TSS200	open sea	NA	-	-		NM_001122634	CPS1	0.0440263	0.765999
cg07896438	2	214053162		0.658192	0.689092	-0.0308995	-0.602647	1.03889	-5.16241	0.000200795	0.0441735	0.970768	-	-	open sea	NA	-	-		-
cg24607575	2	215675637		0.545251	0.446872	0.0983793	0.757778	0.027553	6.64845	1.84341e-05	0.0242624	3.12394	BARD1	TSS1500	shore	NA	-	5mC		NM_000465	BARD1	-0.0981188	0.508901
cg26581448	2	216234370		0.594302	0.675558	-0.081256	-1.21733	0.7696	-7.45016	5.75397e-06	0.0180344	4.1356	FN1;FN1;FN1;FN1;FN1;FN1	Body;Body;Body;Body;Body;Body	open sea	NA	-	-		NM_054034	FN1	-0.503383	0.000711359
cg14640149	2	216546226		0.47498	0.425188	0.0497918	0.704186	-0.26655	4.9465	0.000291411	0.0484512	0.627848	-	-	open sea	NA	-	-		-
cg07611247	2	217122714		0.587321	0.645404	-0.0580826	-0.481512	0.658672	-5.0399	0.000247857	0.0466286	0.777078	MARCH4	3'UTR	open sea	V$HTF_01	-	-		n.a.
cg15128555	2	217528830		0.540436	0.619482	-0.0790457	-1.10577	0.444196	-5.79973	6.9441e-05	0.0332024	1.93909	IGFBP2	3'UTR	open sea	NA	-	-		NM_000597	IGFBP2	-0.020522	0.888121
cg05140293	2	219619504		0.774443	0.788823	-0.0143807	-0.54004	1.83803	-6.49676	2.31965e-05	0.0254817	2.92092	TTLL4	3'UTR	open sea	NA	-	-		NM_014640	TTLL4	-0.00524786	0.965242
cg23204794	2	219739564		0.536966	0.605127	-0.0681608	-0.801287	0.380979	-6.47627	2.39335e-05	0.0257359	2.89321	-	-	shore	NA	-	-		-
cg00803453	2	220349615		0.132487	0.109679	0.0228076	0.472393	-2.84488	4.8864	0.00032361	0.0495188	0.531094	SPEG	Body	island	NA	-	-		NM_005876	SPEG	-0.272119	0.0685605
cg04729655	2	220403818		0.452593	0.529016	-0.0764233	-0.447893	-0.092631	-5.27696	0.000165218	0.0419244	1.14971	CHPF	3'UTR	shore	NA	-	-		NM_024536	CHPF	-0.281929	0.0315184
cg19371203	2	224900663		0.419122	0.489715	-0.0705935	-0.755253	-0.305077	-5.78002	7.16986e-05	0.0334109	1.91015	SERPINE2;SERPINE2;SERPINE2	5'UTR;Body;5'UTR	shelf	NA	-	-		NM_001136528	SERPINE2	-0.181237	0.212961
cg24875546	2	227121624		0.575048	0.64597	-0.0709217	-0.786982	0.617495	-5.60436	9.55779e-05	0.0357785	1.64937	-	-	open sea	NA	-	-		-
cg25101764	2	227291401		0.524022	0.582149	-0.0581265	-0.646612	0.2792	-4.92076	0.000304772	0.0488441	0.586476	-	-	open sea	NA	-	-		-
cg11543686	2	228564308		0.63475	0.67256	-0.0378099	-0.63317	0.902354	-5.41582	0.000130753	0.0392968	1.36377	SLC19A3	Body	open sea	NA	-	-		NM_025243	SLC19A3	-0.201269	0.146183
cg05580274	2	231476318		0.0700684	0.0848239	-0.0147555	-0.747777	-3.62214	-8.78525	9.8411e-07	0.0118053	5.6072	-	-	open sea	NA	-	-		-
cg13874040	2	231751449		0.136568	0.173513	-0.0369452	-0.861471	-2.51806	-6.54265	2.16317e-05	0.0252284	2.98273	-	-	open sea	NA	-	-		-
cg20900557	2	232283631		0.693022	0.735985	-0.0429625	-0.771273	1.31376	-4.96206	0.000283637	0.0480615	0.652791	-	-	open sea	NA	-	-		-
cg26181818	2	233323935		0.623454	0.701332	-0.0778783	-1.02592	0.952771	-6.45913	2.45691e-05	0.025948	2.86998	ALPI	3'UTR	island	NA	-	5mC		NM_001631	ALPI	0.126752	0.263164
cg00178928	2	233366275		0.467094	0.558151	-0.0910575	-0.845818	0.0268198	-6.36365	2.84521e-05	0.0269657	2.73966	-	-	shore	NA	-	-		-
cg06842071	2	233499460		0.169302	0.150035	0.0192664	0.582723	-2.38916	5.46829	0.000119774	0.0377926	1.44384	EFHD1;EFHD1	Body;Body	island	NA	-	-		NM_001243252	EFHD1	0.166276	0.236165
cg21728844	2	233749736		0.474236	0.52315	-0.0489136	-0.719058	-0.0314273	-6.28234	3.22706e-05	0.0278146	2.6275	NGEF;NGEF	Body;Body	open sea	NA	-	5mC		NM_001114090	NGEF	-0.103003	0.356762
cg23927405	2	234580842		0.863868	0.827061	0.0368067	0.453453	2.50242	4.88195	0.000326132	0.0496733	0.523924	UGT1A10;UGT1A9;UGT1A8	Body;1stExon;Body	open sea	NA	-	-		NM_019075	UGT1A10	-0.0388278	0.759936	NM_021027	UGT1A9	-0.0570359	0.646408	NM_019076	UGT1A8	-0.123847	0.183438
cg04048740	2	236442999		0.526369	0.558799	-0.0324301	-0.675112	0.232595	-5.18378	0.000193595	0.0434666	1.00431	AGAP1;AGAP1	Body;Body	shore	NA	-	-		NM_001244888	AGAP1	-0.251206	0.0734708
cg22123885	2	236721253		0.509816	0.49788	0.0119367	-0.566112	0.0330246	-6.08247	4.41507e-05	0.0299372	2.3471	AGAP1;AGAP1	Body;Body	open sea	NA	-	-		NM_001244888	AGAP1	-0.251206	0.0734708
cg11391970	2	238267584		0.708482	0.740407	-0.0319251	-0.739239	1.40215	-4.92233	0.00030394	0.0488373	0.588997	COL6A3;COL6A3;COL6A3	Body;Body;Body	open sea	NA	-	-		NM_057165	COL6A3	0.260629	0.0210241
cg00605523	2	238523251		0.503175	0.552828	-0.049653	-0.666806	0.137297	-4.92968	0.000300073	0.0486805	0.600817	-	-	open sea	NA	-	-		-
cg11708690	2	239330202		0.590717	0.495478	0.0952386	0.759196	0.303507	6.04459	4.68815e-05	0.0300915	2.29323	-	-	open sea	NA	-	-		-
cg15548656	2	239799720		0.632986	0.756713	-0.123728	-1.42903	1.18405	-6.90195	1.26421e-05	0.0222088	3.45485	TWIST2	3'UTR	open sea	NA	5hmC	5mC, 5hmC		n.a.
cg18930444	2	239974723		0.30922	0.400193	-0.090973	-1.404	-0.945568	-5.99333	5.08649e-05	0.0303792	2.21992	HDAC4	3'UTR	island	NA	-	5mC		NM_006037	HDAC4	0.0051867	0.957926
cg06583077	2	240090977		0.527584	0.620262	-0.0926784	-1.13915	0.388398	-5.54193	0.00010597	0.0367403	1.55545	HDAC4	Body	open sea	NA	-	-		NM_006037	HDAC4	0.0051867	0.957926
cg21123366	2	240960755		0.471776	0.5226	-0.0508237	-0.772397	-0.0424626	-5.42689	0.000128351	0.0389117	1.38071	NDUFA10	Body	shelf	NA	-	-		NM_004544	NDUFA10	-0.067689	0.410872
cg21014972	2	241380248		0.496778	0.557456	-0.0606776	-0.613638	0.126401	-5.55513	0.000103679	0.0366474	1.57536	GPC1	Body	shelf	NA	-	-		NM_002081	GPC1	-0.189925	0.202515
cg22040202	2	241611931		0.306596	0.313527	-0.0069313	-1.15893	-1.19483	-5.1584	0.000202179	0.044304	0.964458	-	-	island	NA	-	5mC		-
cg00495136	2	241667586		0.448848	0.529712	-0.0808641	-0.990773	-0.107242	-4.93827	0.000295614	0.0485454	0.614635	KIF1A	Body	open sea	NA	-	-		NM_001244008	KIF1A	-0.35177	0.000198547
cg05116145	2	241721922		0.463081	0.61022	-0.147139	-1.5939	0.142443	-6.136	4.05735e-05	0.0294888	2.42285	KIF1A	Body	island	NA	5hmC	5mC, 5hmC		NM_001244008	KIF1A	-0.35177	0.000198547
cg01662942	2	241722113		0.394154	0.524431	-0.130277	-1.09267	-0.341979	-5.87217	6.17678e-05	0.0319368	2.0449	KIF1A	Body	island	NA	-	5mC, 5hmC		NM_001244008	KIF1A	-0.35177	0.000198547
cg10883069	2	241771040		0.326387	0.265232	0.0611548	0.67965	-1.23624	5.63457	9.09405e-05	0.0355458	1.69457	-	-	shore	NA	-	-		-
cg24371033	2	241807924		0.619756	0.690624	-0.0708677	-0.720509	0.894104	-4.96326	0.000283045	0.0480477	0.654719	AGXT	TSS1500	open sea	NA	-	5mC		NM_000030	AGXT	0.00258406	0.983772
cg08694578	2	241835147		0.727856	0.763951	-0.0360953	-0.937078	1.5487	-5.25286	0.000172112	0.0423547	1.11224	C2orf54	1stExon	open sea	NA	-	-		NM_001085437	C2orf54	0.164942	0.154481
cg04874782	2	241900108		0.440255	0.29367	0.146586	0.882147	-0.731386	5.03365	0.000250545	0.0467526	0.767141	-	-	open sea	NA	-	-		-
cg16793498	2	242041714		0.0333772	0.0439754	-0.0105982	-0.53192	-4.72217	-5.06186	0.000238639	0.0460877	0.811973	MTERFD2;MTERFD2;MTERFD2;MTERFD2;MTERFD2	Body;1stExon;5'UTR;Body;Body	island	NA	-	-		NM_182501	MTERFD2	-0.0790629	0.406659
cg01440556	2	242165309		0.357312	0.37455	-0.0172385	-0.614336	-0.827048	-5.54297	0.000105788	0.0367403	1.55701	-	-	open sea	NA	-	-		-
cg04722914	2	242255165		0.0194836	0.0249402	-0.00545653	-0.815737	-5.52588	-6.00287	5.00974e-05	0.0303394	2.23359	HDLBP;HDLBP;SEPT2;SEPT2;SEPT2;SEPT2	1stExon;5'UTR;TSS200;TSS200;5'UTR;5'UTR	island	NA	-	-		NM_005336	HDLBP	-0.11711	0.110689
cg09405340	2	242548636		0.410487	0.415701	-0.00521415	-0.863994	-0.516838	-5.5982	9.6554e-05	0.0358962	1.64013	THAP4;THAP4	Body;Body	shore	NA	5hmC	-		NM_001164356	THAP4	0.117009	0.33185
cg20518810	2	242660582		0.667256	0.799892	-0.132636	-1.17319	1.41757	-6.97886	1.1294e-05	0.0215541	3.55321	ING5	Body	shelf	NA	5hmC	5mC		NM_032329	ING5	0.0862878	0.361287
cg08408937	2	242678731		0.758133	0.858991	-0.100857	-1.36148	2.06445	-7.65869	4.3075e-06	0.0172315	4.3824	D2HGDH	Body	shelf	NA	-	5mC		NM_152783	D2HGDH	-0.0912528	0.479183
cg12160186	2	242688334		0.702606	0.77831	-0.0757047	-0.875634	1.51439	-6.01792	4.89118e-05	0.0301909	2.25513	D2HGDH	Body	open sea	NA	-	-		NM_152783	D2HGDH	-0.0912528	0.479183
cg12911589	2	242740765		0.513078	0.602558	-0.0894799	-1.11683	0.294619	-4.87361	0.000330927	0.0497927	0.510441	GAL3ST2	Body	shore	NA	-	-		NM_022134	GAL3ST2	-0.230128	0.104809
cg22924060	2	242811871		0.16155	0.238697	-0.0771469	-1.23566	-2.19164	-4.87546	0.000329857	0.0497662	0.513433	C2orf85	TSS200	shelf	NA	-	5mC		n.a.
cg23069297	2	242833648		0.299451	0.367187	-0.0677357	-1.16784	-1.07322	-5.12171	0.000215294	0.0452138	0.906692	-	-	shore	NA	5hmC	5mC, 5hmC		-
cg22245961	2	242977855		0.607886	0.612148	-0.00426204	-0.734059	0.660396	-6.59243	2.00597e-05	0.0248585	3.0494	-	-	open sea	NA	-	-		-
cg22250390	3	5246986		0.571851	0.665294	-0.0934429	-0.663561	0.657707	-5.27536	0.000165668	0.0419525	1.14722	EDEM1	Body	open sea	NA	-	-		NM_014674	EDEM1	0.150085	0.0849562
cg08712808	3	7342929		0.615402	0.701412	-0.0860093	-0.961189	0.916308	-6.2346	3.47622e-05	0.0280138	2.56112	GRM7;GRM7	Body;Body	open sea	NA	-	-		NM_181874	GRM7	-0.18424	0.214815
cg13041470	3	8920414		0.612209	0.661233	-0.0490243	-0.760392	0.797817	-5.0156	0.000258489	0.0471045	0.738382	RAD18	3'UTR	open sea	NA	-	-		NM_020165	RAD18	0.0322592	0.737771
cg26182224	3	9854684		0.710141	0.740875	-0.0307332	-0.695826	1.40893	-5.19889	0.000188667	0.0430927	1.02798	TTLL3	Body	shelf	V$CEBP_C	-	-		NM_001025930	TTLL3	-0.0688879	0.558972
cg11029301	3	10206731		0.0359145	0.0449243	-0.00900976	-0.753604	-4.62422	-4.99803	0.000266473	0.0473833	0.71035	IRAK2	1stExon	island	NA	-	-		NM_001570	IRAK2	0.17444	0.19263
cg14011734	3	10290674		0.0457663	0.0548288	-0.00906251	-0.510787	-4.27966	-5.00227	0.000264522	0.0473226	0.717124	TATDN2;TATDN2	5'UTR;1stExon	shore	NA	-	-		NM_014760	TATDN2	-0.0590409	0.533522
cg25925669	3	10417221		0.533049	0.575281	-0.0422316	-1.02348	0.30496	-5.29695	0.000159721	0.0416536	1.18071	ATP2B2;ATP2B2	Body;Body	open sea	NA	5hmC	-		NM_001001331	ATP2B2	-0.110914	0.301244
cg21831975	3	13083151		0.454368	0.557767	-0.103399	-1.01649	-0.0168199	-5.12312	0.000214774	0.0452138	0.908912	IQSEC1	Body	open sea	NA	-	5mC, 5hmC		NM_014869	IQSEC1	-0.430105	0.00315427
cg23070574	3	14187308		0.454865	0.488644	-0.0337787	-0.47304	-0.180989	-5.1169	0.000217078	0.0453488	0.899102	XPC;XPC;XPC	3'UTR;Body;3'UTR	open sea	NA	-	-		NM_004628	XPC	-0.00431621	0.965713
cg25972340	3	14568699		0.631977	0.651775	-0.0197979	-0.508234	0.837723	-5.11901	0.000216296	0.0452756	0.902419	GRIP2	Body	open sea	NA	-	-		NM_001080423	GRIP2	-0.0482189	0.719227
cg26221543	3	14615956		0.753448	0.778517	-0.025069	-1.09712	1.72352	-5.06616	0.000236878	0.0459953	0.818793	-	-	island	NA	-	-		-
cg11876979	3	14988829		0.0381859	0.0436092	-0.00542333	-0.743223	-4.59091	-5.27383	0.000166099	0.0419811	1.14484	NR2C2	TSS1500	island	NA	-	-		NM_003298	NR2C2	-0.130088	0.257919
cg08359336	3	15374586		0.258678	0.238309	0.0203694	0.68921	-1.59663	5.09482	0.000225472	0.0456985	0.864208	SH3BP5;SH3BP5	TSS1500;5'UTR	shore	NA	-	-		NM_004844	SH3BP5	-0.124726	0.319218
cg07643314	3	16647343		0.608061	0.720581	-0.112519	-0.913176	0.943604	-5.08804	0.000228119	0.0458209	0.853468	DAZL	TSS1500	shore	NA	-	-		NM_001190811	DAZL	0.0349978	0.744593
cg13020386	3	21960904		0.52675	0.568398	-0.0416475	-0.619018	0.257735	-5.35624	0.000144512	0.0406059	1.27231	-	-	open sea	NA	-	-		-
cg09699693	3	27948390		0.467497	0.521397	-0.0539004	-0.604912	-0.0600464	-5.32703	0.000151806	0.0410504	1.22725	-	-	open sea	NA	-	-		-
cg07618626	3	32726534		0.0309064	0.0341609	-0.00325447	-0.816191	-4.95164	-7.2985	7.12657e-06	0.0189214	3.95196	CNOT10	TSS200	island	NA	-	-		NM_001256742	CNOT10	0.266094	0.000165716
cg18592447	3	32857857		0.0808972	0.0884561	-0.00755896	-0.831408	-3.49815	-5.61859	9.3363e-05	0.0357785	1.67068	-	-	shore	NA	-	-		-
cg24348110	3	32862619		0.5006	0.607232	-0.106632	-0.594804	0.261239	-5.52187	0.000109556	0.0370985	1.52514	TRIM71	Body	shore	NA	-	-		n.a.
cg01553090	3	32893262		0.705042	0.738342	-0.0333005	-0.568836	1.3687	-5.35694	0.000144342	0.0406059	1.27339	TRIM71	Body	open sea	NA	-	-		n.a.
cg21653365	3	32941756		0.612989	0.687382	-0.0743937	-1.12843	0.879042	-5.59073	9.77522e-05	0.0359136	1.62891	-	-	open sea	NA	-	-		-
cg05102554	3	38388371		0.0699486	0.0852059	-0.0152573	-0.61195	-3.61366	-6.91341	1.24308e-05	0.0220865	3.46958	XYLB	1stExon	island	NA	-	-		NM_005108	XYLB	0.0209782	0.852234
cg16951566	3	39093671		0.0534174	0.0595462	-0.00612875	-0.593987	-4.09713	-4.96969	0.000279902	0.047824	0.665017	WDR48	Body	island	NA	-	-		NM_020839	WDR48	0.00590357	0.940727
cg21030867	3	41618697		0.628755	0.708335	-0.0795795	-0.684958	0.980227	-6.84812	1.36865e-05	0.0227229	3.38546	ULK4	Body	open sea	NA	-	-		NM_017886	ULK4	-0.0432191	0.558545
cg08649501	3	41997107		0.814385	0.833778	-0.0193929	-0.534766	2.22436	-5.0935	0.000225984	0.0457251	0.86212	ULK4	5'UTR	open sea	NA	-	-		NM_017886	ULK4	-0.0432191	0.558545
cg23202468	3	42705828		0.222255	0.256114	-0.0338585	-0.72672	-1.72693	-4.99553	0.000267632	0.0474353	0.70635	ZBTB47	Body	open sea	NA	-	5mC		NM_145166	ZBTB47	-0.0488011	0.702629
cg03540622	3	42706066		0.428166	0.48795	-0.0597836	-0.92087	-0.283338	-6.85029	1.36428e-05	0.0227229	3.38826	ZBTB47	Body	open sea	NA	-	5mC		NM_145166	ZBTB47	-0.0488011	0.702629
cg02330114	3	43663594		0.208183	0.214644	-0.00646118	-0.479597	-1.91454	-5.08401	0.000229706	0.045847	0.847091	ANO10	TSS200	shore	NA	-	-		NM_001204834	ANO10	0.114763	0.189003
cg15225532	3	44803084		0.0673587	0.0764269	-0.00906829	-0.914703	-3.77002	-5.99257	5.09271e-05	0.0303792	2.21882	KIF15;KIAA1143	TSS200;1stExon	island	NA	-	-		NM_020242	KIF15	-0.184945	0.0701999	NM_020696	KIAA1143	0.0427488	0.627825
cg19145607	3	45983792		0.485048	0.532766	-0.0477181	-0.613417	0.0270272	-4.96981	0.000279842	0.047824	0.665214	CXCR6;FYCO1	TSS1500;Body	open sea	NA	-	-		n.a.				NM_024513	FYCO1	-0.153563	0.180702
cg04990724	3	46735154		0.0198529	0.0245253	-0.00467244	-0.85256	-5.52363	-6.60573	1.96605e-05	0.0248585	3.06714	ALS2CL;ALS2CL	1stExon;5'UTR	island	NA	-	5mC		NM_147129	ALS2CL	-0.0856563	0.551799
cg20078406	3	46875709		0.79947	0.841404	-0.0419336	-0.692245	2.17713	-4.89319	0.00031979	0.049309	0.542064	PRSS42	TSS200	island	NA	-	-		n.a.
cg06066568	3	47205434		0.028663	0.0322761	-0.00361305	-0.575971	-5.02291	-5.00632	0.000262674	0.0473226	0.723583	SETD2;SETD2	1stExon;5'UTR	island	V$TAXCREB_02	-	-		NM_014159	SETD2	-0.0652461	0.533737
cg06318592	3	47517621		0.0375388	0.0421466	-0.00460781	-0.59558	-4.62351	-5.21204	0.000184485	0.0429772	1.04856	SCAP	TSS200	island	NA	-	-		NM_012235	SCAP	0.0358162	0.603621
cg24450180	3	47891280		0.389034	0.458002	-0.0689673	-1.08833	-0.489288	-8.41867	1.5664e-06	0.0149815	5.22799	DHX30;DHX30	Body;Body	island	NA	5hmC	5mC		NR_075079	DHX30	0.0702799	0.339464
cg13592925	3	49220353		0.377837	0.43073	-0.0528931	-0.593252	-0.592082	-4.91569	0.000307476	0.0489186	0.578322	LOC646498	Body	open sea	NA	-	-		n.a.
cg01366698	3	49397613		0.565492	0.593711	-0.0282193	-0.750256	0.453727	-5.6447	8.94383e-05	0.0353259	1.7097	RHOA	3'UTR	shore	NA	-	-		NM_001664	RHOA	0.0861555	0.405472
cg00467652	3	50357644		0.444818	0.495462	-0.0506443	-0.81305	-0.201666	-6.02148	4.86357e-05	0.0301626	2.26022	HYAL2;HYAL2	Body;Body	island	NA	-	-		NM_033158	HYAL2	0.0805987	0.57955
cg20364024	3	50713006		0.0913151	0.10031	-0.00899478	-0.52333	-3.27483	-6.1092	4.23244e-05	0.0296801	2.38499	DOCK3	Body	island	V$CMYB_01	-	-		NM_004947	DOCK3	-0.25592	0.0368095
cg13380109	3	52255762		0.718383	0.776997	-0.0586145	-0.773476	1.57823	-5.83925	6.51378e-05	0.0325192	1.99693	TLR9	Body	island	NA	5hmC	5mC, 5hmC		NM_017442	TLR9	0.140373	0.334556
cg02036176	3	52256967		0.796222	0.816654	-0.0204317	-0.859174	2.07965	-5.16165	0.000201057	0.0441965	0.969572	TLR9	Body	shore	NA	-	-		NM_017442	TLR9	0.140373	0.334556
cg15407570	3	52529524		0.477518	0.566868	-0.0893498	-0.76337	0.0836889	-5.7276	7.80848e-05	0.0341256	1.83287	STAB1	Body	open sea	NA	-	-		NM_015136	STAB1	0.376035	0.0110476
cg02636488	3	52802660		0.475131	0.533949	-0.058818	-0.782776	-0.00234716	-5.87784	6.12065e-05	0.031854	2.05314	NEK4	Body	shore	NA	5hmC	-		NM_003157	NEK4	-0.0180577	0.853734
cg07884673	3	53033167		0.792038	0.820363	-0.0283254	-0.928777	2.05733	-5.19969	0.000188412	0.0430927	1.02923	SFMBT1;SFMBT1;SFMBT1	5'UTR;5'UTR;5'UTR	shore	NA	-	-		NM_016329	SFMBT1	-0.0148643	0.878293
cg22490084	3	54113780		0.652632	0.719376	-0.0667438	-0.942921	1.10944	-6.01728	4.89614e-05	0.0301909	2.25422	-	-	open sea	NA	5hmC	-		-
cg11741902	3	57113245		0.0459178	0.0576351	-0.0117173	-0.67898	-4.24491	-5.90175	5.88964e-05	0.0316021	2.08786	ARHGEF3	5'UTR	island	NA	-	5mC		NM_019555	ARHGEF3	-0.209283	0.159132
cg16978797	3	57113447		0.0379883	0.0493809	-0.0113926	-0.606555	-4.54297	-5.19707	0.000189255	0.0430927	1.02513	ARHGEF3	TSS200	island	NA	-	5mC		NM_019555	ARHGEF3	-0.209283	0.159132
cg08957289	3	57583280		0.0266278	0.031922	-0.00529419	-0.679778	-5.10325	-5.17332	0.000197085	0.0439338	0.987901	ARF4	TSS200	island	NA	-	-		NM_001660	ARF4	0.040821	0.59858
cg19464231	3	57993904		0.0392616	0.0499597	-0.0106981	-0.57959	-4.47521	-4.92683	0.000301564	0.0487165	0.596242	FLNB;FLNB;FLNB;FLNB	TSS1500;TSS1500;TSS1500;TSS1500	island	NA	-	-		NM_001164317	FLNB	-0.225526	0.0940316
cg17778607	3	58163412		0.193858	0.237358	-0.0435008	-0.894375	-1.94919	-6.4495	2.49342e-05	0.0259772	2.85689	-	-	shore	NA	BS	-		-
cg26119529	3	62111228		0.578348	0.640998	-0.0626504	-0.764984	0.61633	-5.41154	0.000131694	0.0393779	1.35722	ID2B;PTPRG	TSS1500;Body	open sea	NA	-	-		n.a.				NM_002841	PTPRG	-0.430187	0.00251873
cg25934371	3	63427866		0.625944	0.668263	-0.0423184	-0.550386	0.854503	-5.34629	0.000146954	0.0407258	1.25698	SYNPR;SYNPR	Body;TSS1500	open sea	NA	-	-		NM_001130003	SYNPR	-0.0453922	0.641289
cg14790860	3	66433618		0.796887	0.838235	-0.0413481	-0.829464	2.15265	-5.18081	0.00019458	0.043601	0.999648	LRIG1	Body	open sea	NA	-	-		NM_015541	LRIG1	-0.21649	0.0590938
cg02798066	3	66551530		0.0504053	0.057432	-0.00702664	-0.621526	-4.16356	-6.06095	4.56812e-05	0.0300915	2.31652	LRIG1	TSS1500	island	NA	-	-		NM_015541	LRIG1	-0.21649	0.0590938
cg19547516	3	70798146		0.613734	0.723881	-0.110147	-1.15965	0.987601	-5.8052	6.88279e-05	0.0332024	1.94712	-	-	open sea	V$GATA1_03	5hmC	-		-
cg24864984	3	71128840		0.585761	0.641106	-0.0553449	-0.548851	0.646051	-5.68349	8.39242e-05	0.0345453	1.76747	FOXP1	Body	open sea	NA	-	-		NM_001244808	FOXP1	0.0378797	0.669203
cg10324329	3	75553762		0.642427	0.710062	-0.0676355	-1.26119	1.04977	-7.45835	5.68833e-06	0.0180344	4.14542	-	-	open sea	NA	-	-		-
cg16331862	3	98517048		0.379233	0.476554	-0.0973218	-0.787759	-0.48787	-5.66124	8.70413e-05	0.0349324	1.73437	DCBLD2	3'UTR	open sea	NA	-	-		NM_080927	DCBLD2	0.0971704	0.389741
cg03898805	3	99536715		0.0285666	0.0342951	-0.00572852	-0.973134	-5.00663	-5.75908	7.41807e-05	0.0336133	1.87934	MIR548G;C3orf26;C3orf26	Body;1stExon;5'UTR	island	NA	-	-		NR_031662	MIR548G	0.214405	0.0779533
cg27604613	3	105588211		0.0662505	0.0861281	-0.0198776	-0.906838	-3.66878	-5.49703	0.000114173	0.037392	1.48751	CBLB	TSS1500	island	NA	-	-		NM_170662	CBLB	0.106186	0.350589
cg22211507	3	108564871		0.802028	0.725708	0.0763198	0.631714	1.77655	5.13855	0.000209166	0.0449666	0.933239	TRAT1	Body	open sea	NA	-	-		n.a.
cg04167867	3	108837130		0.700713	0.771698	-0.0709848	-1.46179	1.47279	-7.25976	7.53031e-06	0.0189214	3.90449	MORC1	TSS200	shore	NA	5hmC	5mC, 5hmC		NM_014429	MORC1	0.0200292	0.818551
cg07348706	3	112709771		0.0265234	0.0289867	-0.00246328	-0.660146	-5.17692	-6.37651	2.78934e-05	0.0269657	2.7573	GTPBP8;GTPBP8	TSS200;TSS200	island	NA	-	-		NM_014170	GTPBP8	0.192176	0.0841709
cg10572188	3	113213220		0.212347	0.248368	-0.0360215	-0.628202	-1.7761	-5.71864	7.92363e-05	0.0341259	1.8196	CCDC52	Body	open sea	NA	-	-		n.a.
cg09820087	3	113820032		0.444318	0.40354	0.0407783	0.528462	-0.426446	5.36107	0.000143344	0.0406059	1.27974	-	-	shelf	NA	-	-		-
cg14431476	3	113822413		0.751164	0.774451	-0.0232871	-0.893237	1.68824	-6.42551	2.58683e-05	0.0264258	2.82426	-	-	island	NA	-	-		-
cg16904330	3	119299162		0.320873	0.230829	0.0900433	0.672213	-1.38442	6.18849	3.73621e-05	0.0285734	2.49666	ADPRH	5'UTR	shore	NA	-	-		NM_001125	ADPRH	0.1278	0.374473
cg10699496	3	123005576		0.563127	0.636255	-0.0731278	-1.01664	0.557117	-5.22453	0.000180604	0.0426489	1.06807	ADCY5	Body	open sea	NA	-	-		NM_183357	ADCY5	-0.0301483	0.744802
cg01566526	3	125899370		0.029215	0.0343789	-0.00516394	-0.59778	-4.96782	-5.99741	5.05352e-05	0.0303792	2.22577	ALDH1L1;ALDH1L1	5'UTR;1stExon	island	NA	-	-		NM_012190	ALDH1L1	-0.165239	0.268119
cg16898124	3	126195383		0.0424464	0.0582541	-0.0158077	-0.548271	-4.3138	-5.29205	0.000161052	0.0416596	1.17311	ZXDC;ZXDC	TSS1500;TSS1500	island	NA	-	-		NM_001040653	ZXDC	-0.054291	0.686704
cg03544474	3	126206070		0.615927	0.707315	-0.0913876	-0.883704	0.934374	-7.12196	9.17533e-06	0.0201756	3.73371	UROC1;UROC1	Body;Body	open sea	NA	5hmC	-		NM_001165974	UROC1	0.0394101	0.663824
cg02205072	3	126328430		0.631062	0.680067	-0.0490043	-0.973692	0.911282	-7.15235	8.78226e-06	0.0197182	3.77163	TXNRD3IT1	TSS1500	open sea	NA	5hmC	5mC		n.a.
cg22592867	3	126710244		0.298196	0.360011	-0.061815	-1.20323	-1.09449	-6.57915	2.04669e-05	0.0248585	3.03165	PLXNA1	Body	shore	NA	-	-		NM_032242	PLXNA1	-0.0686094	0.645721
cg00847029	3	128206844		0.0439917	0.0560056	-0.0120139	-0.818305	-4.30427	-5.61881	9.33287e-05	0.0357785	1.67102	GATA2;GATA2;GATA2	5'UTR;5'UTR;TSS200	island	NA	-	-		NM_001145662	GATA2	-0.0917919	0.476014
cg06620972	3	128226499		0.647235	0.701517	-0.0542825	-0.673483	1.03192	-5.13507	0.000210419	0.0450435	0.927748	LOC90246	TSS200	open sea	NA	-	-		n.a.
cg18032164	3	129024676		0.218875	0.223826	-0.00495121	-0.52898	-1.83558	-5.19509	0.000189894	0.0430927	1.02203	-	-	open sea	NA	-	-		-
cg15489422	3	129599347		0.380537	0.424984	-0.0444471	-0.490959	-0.5948	-5.10841	0.000220267	0.0453651	0.885692	TMCC1;TMCC1	5'UTR;5'UTR	open sea	NA	-	-		NM_001128224	TMCC1	0.125986	0.334669
cg09721041	3	129732285		0.875506	0.895424	-0.0199182	-0.598807	2.94238	-5.98094	5.18808e-05	0.0305078	2.20212	-	-	open sea	NA	-	-		-
cg15425937	3	133097784		0.43968	0.475877	-0.0361972	-0.539975	-0.264874	-4.90716	0.000312087	0.0490814	0.56458	TMEM108;TMEM108	Body;Body	open sea	NA	-	-		NM_001136469	TMEM108	-0.190139	0.194662
cg08958945	3	133591690		0.284446	0.322619	-0.0381738	-0.576196	-1.22979	-5.75589	7.45667e-05	0.0336639	1.87464	RAB6B	Body	open sea	NA	-	-		NM_016577	RAB6B	-0.179046	0.176819
cg17334114	3	133646504		0.0409387	0.0526111	-0.0116724	-0.680023	-4.40366	-5.34654	0.000146894	0.0407258	1.25736	-	-	island	NA	-	-		-
cg08133629	3	134077032		0.369201	0.284213	0.0849882	0.801318	-1.01136	5.80048	6.93564e-05	0.0332024	1.9402	AMOTL2	Body	shelf	NA	5hmC	-		NM_016201	AMOTL2	0.177959	0.179016
cg15916166	3	138327519		0.0430672	0.0569116	-0.0138444	-0.77887	-4.31566	-5.60644	9.52515e-05	0.0357785	1.65248	FAIM;FAIM;FAIM;FAIM	TSS200;TSS200;TSS200;TSS1500	island	NA	-	-		NM_001033032	FAIM	0.275765	0.0179571
cg15288618	3	139257775		0.140284	0.16565	-0.0253665	-0.819953	-2.5246	-5.04038	0.000247652	0.0466286	0.77784	RBP1;RBP1;RBP1	Body;Body;Body	island	NA	-	-		NM_001130993	RBP1	-0.161657	0.279183
cg24637061	3	140801747		0.6408	0.681744	-0.0409439	-0.529759	0.954784	-5.08049	0.000231103	0.0458772	0.84151	SPSB4	Body	open sea	NA	-	-		NM_080862	SPSB4	-0.0573977	0.699393
cg15223831	3	141585169		0.719733	0.779985	-0.060252	-0.636892	1.55585	-5.23345	0.000177885	0.0426376	1.08198	-	-	open sea	NA	-	-		-
cg04731810	3	148804727		0.264822	0.230828	0.0339946	0.775997	-1.59797	5.21075	0.000184893	0.0429772	1.04653	HLTF;HLTF	TSS1500;TSS1500	shore	NA	-	-		NM_139048	HLTF	-0.242183	0.077169
cg11050612	3	149374066		0.478961	0.457032	0.0219292	0.498388	-0.176239	5.37791	0.000139341	0.0403349	1.30564	WWTR1;WWTR1;WWTR1	Body;Body;Body	shore	NA	-	-		NM_001168280	WWTR1	0.0403371	0.786631
cg18509239	3	151176434		0.805435	0.843584	-0.0381488	-0.813205	2.26787	-7.06971	9.89542e-06	0.02067	3.66818	IGSF10	1stExon	shelf	NA	5hmC	5mC		NM_001178145	IGSF10	0.125577	0.396592
cg16830504	3	156084754		0.515568	0.553777	-0.0382081	-0.770585	0.183406	-5.13471	0.000210548	0.0450435	0.927182	KCNAB1;KCNAB1;KCNAB1	Body;Body;Body	open sea	NA	-	-		NM_172159	KCNAB1	-0.452235	0.001163
cg25510282	3	156544081		0.0137014	0.0165552	-0.0028538	-0.937516	-6.11862	-6.14314	4.01199e-05	0.0294888	2.43292	LEKR1	TSS200	island	V$ATF_01;V$CREBP1_Q2	-	-		NM_001004316	LEKR1	-0.0686563	0.593378
cg05612608	3	156816735		0.564158	0.576318	-0.0121602	-0.714097	0.405786	-4.87753	0.000328668	0.0497025	0.516769	-	-	open sea	NA	-	-		-
cg21150807	3	157153636		0.67995	0.705966	-0.0260157	-0.660596	1.17041	-5.3105	0.000156102	0.0412466	1.2017	VEPH1;VEPH1;PTX3;VEPH1	Body;Body;TSS1500;Body	shore	NA	-	-		NM_001167911	VEPH1	0.110081	0.290688
cg07765813	3	158519566		0.0621924	0.071183	-0.00899058	-0.468072	-3.83657	-4.87643	0.000329299	0.0497334	0.514998	MFSD1;MFSD1	TSS200;TSS200	island	NA	-	-		NM_001167903	MFSD1	0.157743	0.201488
cg11896170	3	160395073		0.546011	0.625253	-0.079242	-0.748799	0.462797	-5.48618	0.000116256	0.0374604	1.47103	ARL14;ARL14	1stExon;5'UTR	open sea	NA	-	-		n.a.
cg04691961	3	161091175		0.474823	0.521255	-0.0464322	-0.748671	-0.0351263	-5.1351	0.000210406	0.0450435	0.927804	C3orf57	TSS1500	shore	NA	-	-		n.a.
cg15237829	3	171102373		0.429924	0.468338	-0.038414	-0.458276	-0.316219	-5.01704	0.000257847	0.0470284	0.740673	TNIK;TNIK;TNIK;TNIK;TNIK;TNIK;TNIK;TNIK;TNIK	Body;Body;Body;Body;Body;Body;Body;Body;Body	open sea	NA	-	-		NR_027767	TNIK	-0.285703	0.0360981
cg16170237	3	171161784		0.503217	0.590374	-0.0871566	-0.790534	0.228582	-5.37375	0.000140317	0.0403841	1.29926	TNIK;TNIK;TNIK;TNIK;TNIK;TNIK;TNIK;TNIK;TNIK	Body;Body;Body;Body;Body;Body;Body;Body;Body	open sea	NA	5hmC	-		NR_027767	TNIK	-0.285703	0.0360981
cg09229620	3	173116248		0.132099	0.178274	-0.046175	-0.538853	-2.51178	-5.45406	0.000122653	0.0382992	1.42217	NLGN1;NLGN1	5'UTR;1stExon	shore	NA	-	-		NM_014932	NLGN1	-0.261741	0.046086
cg24529771	3	178978849		0.16233	0.18014	-0.0178102	-0.807036	-2.32044	-6.59095	2.01046e-05	0.0248585	3.04742	KCNMB3;KCNMB3;KCNMB3;KCNMB3	TSS1500;Body;TSS1500;Body	shore	NA	-	-		NM_171828	KCNMB3	0.097501	0.480445
cg18011571	3	179501950		0.660351	0.703593	-0.0432424	-0.441337	1.08003	-4.90913	0.000311016	0.0490814	0.567754	USP13	3'UTR	open sea	NA	-	-		NM_003940	USP13	-0.0688625	0.451803
cg26153642	3	183818368		0.635536	0.676235	-0.0406989	-0.7704	0.917492	-6.52349	2.22708e-05	0.0254092	2.95697	HTR3E	1stExon	open sea	NA	5hmC	-		NM_001256614	HTR3E	0.0628945	0.580002
cg15135638	3	183947356		0.0340232	0.0391938	-0.00517056	-0.522982	-4.74964	-5.74879	7.54345e-05	0.0338342	1.86416	VWA5B2	TSS1500	island	NA	-	-		NM_138345	VWA5B2	-0.218795	0.127204
cg17342973	3	184301239		0.0402583	0.0444852	-0.00422688	-0.657528	-4.54744	-6.2648	3.31635e-05	0.027946	2.60315	-	-	island	NA	-	-		-
cg04436449	3	185214835		0.483642	0.510994	-0.0273514	-0.796919	-0.0297413	-7.98955	2.75039e-06	0.0151345	4.76069	TMEM41A	Body	shore	NA	-	-		NM_080652	TMEM41A	0.0663948	0.345419
cg06164260	3	187454439		0.325282	0.284506	0.0407758	0.515418	-1.17141	4.95454	0.000287366	0.0482034	0.640742	BCL6;BCL6	5'UTR;TSS200	shore	NA	-	-		NM_001134738	BCL6	0.0389362	0.79411
cg01206912	3	187715920		0.60882	0.610191	-0.00137153	-0.563888	0.647378	-5.48755	0.000115991	0.0374542	1.47311	-	-	open sea	NA	-	-		-
cg17286712	3	193527826		0.613431	0.649971	-0.0365406	-0.709505	0.7652	-5.116	0.000217416	0.0453488	0.897671	-	-	open sea	NA	-	-		-
cg02771240	3	193789377		0.0607913	0.0720338	-0.0112425	-0.471286	-3.8481	-4.93327	0.000298203	0.0485454	0.606588	-	-	shore	NA	-	-		-
cg16702191	3	195355586		0.679586	0.752006	-0.0724205	-0.758175	1.31357	-5.5245	0.000109078	0.0370529	1.52912	-	-	shelf	NA	-	-		-
cg08095339	3	195401776		0.587761	0.676242	-0.0884812	-0.766887	0.749316	-5.85117	6.38959e-05	0.0322009	2.01432	SDHAP2	Body	open sea	NA	5hmC	-		NR_003265	SDHAP2	0.00731504	0.945659
cg24374950	3	195491863		0.820725	0.850282	-0.0295569	-1.11487	2.41304	-6.25921	3.34536e-05	0.027946	2.59538	MUC4;MUC4;MUC4	Body;Body;Body	shore	NA	5hmC	-		NM_138297	MUC4	-0.182723	0.0907774
cg20710258	3	195552341		0.724649	0.78789	-0.0632411	-0.702763	1.60976	-6.10384	4.26841e-05	0.0297023	2.3774	-	-	open sea	NA	5hmC	5mC, 5hmC		-
cg01239666	3	195601381		0.130822	0.159709	-0.0288872	-0.662947	-2.65892	-5.66053	8.71424e-05	0.0349324	1.73332	TNK2;TNK2	Body;Body	island	NA	-	-		NM_005781	TNK2	-0.134309	0.261962
cg06690168	3	196367555		0.396101	0.4393	-0.0431991	-0.552259	-0.504454	-6.35534	2.88195e-05	0.0269657	2.72825	LRRC33	5'UTR	shore	NA	5hmC	5mC		NM_198565	LRRC33	0.141838	0.325056
cg16053281	3	196387058		0.769078	0.785936	-0.0168585	-1.04333	1.82219	-5.78886	7.06766e-05	0.0332024	1.92314	LRRC33	Body	island	NA	-	-		NM_198565	LRRC33	0.141838	0.325056
cg19860178	3	196594579		0.0247374	0.0266075	-0.00187013	-0.818145	-5.30465	-5.06465	0.000237492	0.0459953	0.81641	SENP5	TSS200	island	NA	-	-		NM_152699	SENP5	0.00373946	0.960293
cg00074851	3	196664445		0.728689	0.789674	-0.0609851	-0.916142	1.65699	-4.95065	0.000289317	0.0482572	0.634502	NCBP2;NCBP2	Body;Body	open sea	NA	-	-		NM_007362	NCBP2	-0.0216787	0.781224
cg01132785	4	528175		0.722469	0.778407	-0.0559381	-0.644271	1.5617	-5.80406	6.89555e-05	0.0332024	1.94544	PIGG;PIGG	Body;Body	shore	NA	5hmC	-		NM_001127178	PIGG	-0.0693475	0.412908
cg07833435	4	585499		0.571587	0.635925	-0.0643379	-0.861706	0.58122	-4.90051	0.000315728	0.0491523	0.553868	-	-	shelf	NA	-	-		-
cg12435792	4	619375		0.42665	0.492921	-0.0662713	-0.874024	-0.271839	-4.99783	0.000266565	0.0473833	0.710031	PDE6B;PDE6B;PDE6B;PDE6B	1stExon;1stExon;5'UTR;5'UTR	shore	NA	-	5mC, 5hmC		NM_001145291	PDE6B	0.0542669	0.714454
cg06444452	4	619635		0.688214	0.709159	-0.0209452	-1.27587	1.26498	-6.12057	4.15722e-05	0.0296597	2.40106	PDE6B;PDE6B	1stExon;1stExon	island	NA	5hmC	5mC, 5hmC		NM_001145291	PDE6B	0.0542669	0.714454
cg11301215	4	647480		0.389582	0.456567	-0.066985	-0.706916	-0.491732	-5.36485	0.000142435	0.0406059	1.28556	PDE6B;PDE6B;PDE6B	5'UTR;Body;Body	shore	NA	-	5mC		NM_001145291	PDE6B	0.0542669	0.714454
cg24029640	4	694166		0.39582	0.495377	-0.0995576	-1.12231	-0.376636	-5.99243	5.09386e-05	0.0303792	2.21862	-	-	open sea	NA	-	-		-
cg23173307	4	786244		0.0690505	0.0691728	-0.000122304	-0.818951	-3.80295	-6.37116	2.81243e-05	0.0269657	2.74997	CPLX1	Body	island	NA	-	-		NM_006651	CPLX1	-0.145081	0.171807
cg17445101	4	854688		0.610897	0.66603	-0.0551332	-0.798099	0.806857	-5.20553	0.000186542	0.0430438	1.03838	GAK	Body	open sea	NA	-	-		NM_005255	GAK	-0.0105743	0.888944
cg19182279	4	892011		0.535814	0.634322	-0.0985084	-1.47078	0.459543	-7.31897	6.92251e-06	0.0189214	3.97696	GAK	Body	shore	NA	5hmC	5mC		NM_005255	GAK	-0.0105743	0.888944
cg01242123	4	944277		0.567627	0.622191	-0.0545645	-0.831354	0.53123	-5.20026	0.000188226	0.0430927	1.03013	TMEM175	Body	shelf	NA	-	-		NM_032326	TMEM175	0.0463498	0.699865
cg22804620	4	951898		0.387308	0.4845	-0.0971914	-1.37161	-0.438079	-5.06965	0.000235457	0.0459737	0.824332	TMEM175	Body	island	NA	-	-		NM_032326	TMEM175	0.0463498	0.699865
cg05866411	4	1006278		0.0842986	0.0928716	-0.00857296	-0.506829	-3.39094	-4.95199	0.000288642	0.0482448	0.636654	FGFRL1;FGFRL1;FGFRL1	Body;Body;1stExon	island	V$TAXCREB_02	-	-		NM_001004358	FGFRL1	0.138763	0.312121
cg20531169	4	1052560		0.693981	0.740962	-0.0469819	-0.842906	1.33896	-6.6577	1.81794e-05	0.0241406	3.1362	-	-	shelf	NA	5hmC	5mC, 5hmC		-
cg11977605	4	1076247		0.391251	0.416425	-0.025174	-0.583288	-0.595446	-4.97366	0.000277975	0.0477929	0.671387	RNF212;RNF212	Body;Body	open sea	NA	-	-		NM_001131034	RNF212	-0.157325	0.16003
cg22576236	4	1166933		0.391458	0.475516	-0.0840577	-0.945814	-0.441627	-5.21173	0.000184582	0.0429772	1.04807	LOC100130872-SPON2;SPON2;SPON2;SPON2	Body;TSS1500;1stExon;5'UTR	shore	NA	5hmC	-		NM_001199021	SPON2	-0.0865656	0.494695
cg03521085	4	1219008		0.763091	0.796533	-0.0334419	-0.86604	1.83605	-4.96355	0.000282903	0.0480477	0.655181	CTBP1;CTBP1	Body;Body	island	NA	-	-		NM_001012614	CTBP1	-0.070071	0.430726
cg18578119	4	1236638		0.438079	0.366611	0.0714676	0.688895	-0.540388	5.20573	0.000186479	0.0430438	1.03869	CTBP1;CTBP1	Body;5'UTR	shelf	NA	-	-		NM_001012614	CTBP1	-0.070071	0.430726
cg05025164	4	1340916		0.0264239	0.0294363	-0.00301238	-0.713253	-5.18143	-4.98816	0.000271073	0.0475064	0.694572	KIAA1530	TSS200	island	NA	-	-		n.a.
cg08480901	4	1515011		0.0441181	0.0386197	0.00549836	0.637855	-4.5515	4.8962	0.000318116	0.0492631	0.546912	-	-	island	NA	-	-		-
cg02724919	4	1537692		0.650876	0.728264	-0.0773885	-1.1855	1.15077	-5.7259	7.83019e-05	0.0341256	1.83036	-	-	shelf	NA	-	-		-
cg14296331	4	1949947		0.713649	0.777018	-0.0633698	-0.867801	1.52712	-5.03073	0.000251813	0.0467957	0.762491	WHSC1;WHSC1;WHSC1;WHSC1;WHSC1	3'UTR;Body;Body;Body;Body	open sea	NA	-	-		NM_007331	WHSC1	-0.3262	0.00479895
cg26557242	4	2302622		0.35946	0.393236	-0.0337764	-0.774658	-0.781637	-5.53389	0.000107392	0.0367528	1.54331	ZFYVE28	Body	shelf	NA	-	-		NM_001172657	ZFYVE28	-0.337169	0.0212399
cg04442892	4	2324011		0.566616	0.643827	-0.0772105	-0.652243	0.584415	-5.79772	6.96674e-05	0.0332024	1.93615	ZFYVE28	Body	open sea	NA	-	-		NM_001172657	ZFYVE28	-0.337169	0.0212399
cg19934294	4	2933421		0.173555	0.19664	-0.0230849	-0.58542	-2.19037	-5.20776	0.000185836	0.0430383	1.04186	MFSD10;MFSD10	Body;Body	shore	NA	-	-		NM_001146069	MFSD10	0.144743	0.176105
cg14264079	4	2944178		0.555733	0.644458	-0.0887244	-0.937517	0.548228	-6.07829	4.44435e-05	0.0299518	2.34117	C4orf10;NOP14	Body;Body	open sea	NA	-	5mC		n.a.				NM_003703	NOP14	0.0668146	0.541148
cg14003022	4	3043019		0.484268	0.568226	-0.0839576	-1.02615	0.112278	-4.97665	0.000276539	0.0477694	0.676165	-	-	island	NA	-	5mC		-
cg02566259	4	3043199		0.36897	0.369353	-0.000382756	-1.1325	-0.822351	-6.37876	2.77966e-05	0.0269657	2.76039	-	-	island	NA	-	5mC		-
cg23210109	4	3250690		0.201957	0.281716	-0.0797588	-1.17364	-1.74474	-5.48359	0.000116758	0.0375092	1.4671	C4orf44;C4orf44	TSS200;TSS200	island	NA	-	5mC		n.a.
cg14017193	4	3250726		0.20702	0.260351	-0.0533306	-0.796116	-1.77602	-5.56363	0.000102229	0.0366474	1.58817	C4orf44;C4orf44	TSS200;TSS200	island	NA	-	5mC		n.a.
cg15813460	4	3250921		0.159077	0.24136	-0.082283	-1.10759	-2.12919	-4.87719	0.000328858	0.0497025	0.516236	C4orf44;C4orf44;C4orf44;C4orf44	5'UTR;5'UTR;1stExon;1stExon	island	NA	-	5mC		n.a.
cg23030040	4	3414302		0.322422	0.381144	-0.058722	-0.825831	-0.933254	-6.59614	1.99473e-05	0.0248585	3.05436	RGS12;RGS12;RGS12	Body;Body;Body	shore	NA	-	5mC		NM_198229	RGS12	-0.112858	0.294371
cg21601032	4	3426150		0.539253	0.634438	-0.0951845	-1.00464	0.463449	-5.51211	0.000111347	0.0372334	1.51036	RGS12;RGS12;RGS12	Body;Body;Body	open sea	NA	5hmC	5mC		NM_198229	RGS12	-0.112858	0.294371
cg15652666	4	3487436		0.48064	0.337504	0.143136	1.35719	-0.480027	7.60294	4.65176e-06	0.017362	4.31705	DOK7;DOK7	Body;Body	shore	NA	-	5mC		NM_001256896	DOK7	-0.0764227	0.563011
cg02784202	4	3643475		0.755958	0.773476	-0.0175188	-0.730375	1.7023	-6.53389	2.19216e-05	0.0252936	2.97096	-	-	shore	NA	5hmC	5mC, 5hmC		-
cg22214854	4	3664240		0.593851	0.610274	-0.0164234	-0.69219	0.602036	-5.50238	0.000113163	0.037315	1.49561	-	-	open sea	NA	-	-		-
cg23980059	4	3671380		0.600214	0.684527	-0.0843128	-1.54079	0.829371	-7.50013	5.36565e-06	0.0180344	4.19534	-	-	island	NA	5hmC	5mC		-
cg01515114	4	4139730		0.617727	0.652449	-0.0347218	-0.552252	0.796467	-5.05465	0.000241625	0.0463868	0.800528	-	-	open sea	NA	-	-		-
cg13296371	4	4250746		0.0709498	0.0786408	-0.00769099	-0.499916	-3.66213	-4.98675	0.000271735	0.0475064	0.692322	TMEM128	TSS1500	shore	NA	-	-		NM_032927	TMEM128	0.0622111	0.642635
cg08179817	4	4335184		0.502283	0.352244	0.150039	1.11935	-0.356152	7.48132	5.50846e-06	0.0180344	4.1729	-	-	open sea	V$NF1_Q6;V$COMP1_01	BS	-		-
cg25064352	4	6305036		0.345826	0.458832	-0.113006	-0.846601	-0.647907	-5.04174	0.000247069	0.0466286	0.780009	-	-	shore	NA	-	-		-
cg16788014	4	6451016		0.103342	0.117255	-0.013913	-0.58507	-3.05354	-5.31918	0.00015383	0.0412169	1.21513	PPP2R2C	Body	open sea	NA	-	-		NM_001206996	PPP2R2C	-0.198973	0.134988
cg27560555	4	6717287		0.363163	0.403025	-0.039862	-0.404275	-0.712211	-4.86808	0.000334143	0.0499466	0.501507	CNO	TSS1500	shore	NA	-	-		n.a.
cg14858014	4	6728936		0.229268	0.210295	0.0189727	0.562201	-1.85795	5.31464	0.000155015	0.0412409	1.2081	-	-	island	V$PAX5_02	-	-		-
cg26562462	4	6929045		0.228849	0.303421	-0.0745716	-0.721222	-1.52843	-6.91142	1.24673e-05	0.0220865	3.46701	TBC1D14;TBC1D14	Body;Body	shelf	NA	-	-		NM_001113363	TBC1D14	-0.151035	0.224668
cg19734190	4	6993556		0.193653	0.229858	-0.0362052	-0.569066	-1.93726	-4.87124	0.000332304	0.0498116	0.506605	TBC1D14;TBC1D14;TBC1D14	Body;Body;Body	open sea	NA	-	-		NM_001113363	TBC1D14	-0.151035	0.224668
cg11640063	4	7044859		0.0300508	0.0363402	-0.00628935	-0.64966	-4.92567	-5.1143	0.00021805	0.0453529	0.894993	CCDC96;TADA2B	TSS200;TSS1500	island	NA	-	-		NM_153376	CCDC96	-0.159305	0.285341	NM_152293	TADA2B	0.037608	0.552596
cg04636069	4	7055967		0.547481	0.583933	-0.036452	-1.29999	0.397197	-5.24059	0.000175739	0.0425403	1.09312	TADA2B	Body	shore	V$CEBP_01	-	-		NM_152293	TADA2B	0.037608	0.552596
cg05144635	4	7218707		0.571246	0.593887	-0.0226408	-1.07926	0.492807	-5.20115	0.000187943	0.0430927	1.03151	SORCS2	Body	open sea	NA	-	-		NM_020777	SORCS2	0.152229	0.283326
cg01403339	4	7417336		0.779083	0.821026	-0.0419429	-1.03828	2.00487	-5.68937	8.31196e-05	0.0345054	1.77621	SORCS2	Body	open sea	NA	5hmC	-		NM_020777	SORCS2	0.152229	0.283326
cg19043935	4	7740427		0.634726	0.673339	-0.0386124	-0.697849	0.913865	-6.12908	4.1018e-05	0.0295398	2.41309	SORCS2	Body	open sea	NA	5hmC	-		NM_020777	SORCS2	0.152229	0.283326
cg17332705	4	7768162		0.543053	0.585654	-0.0426012	-0.740079	0.356706	-5.79746	6.96975e-05	0.0332024	1.93576	AFAP1;AFAP1;LOC84740	Body;Body;Body	open sea	NA	-	-		NM_001134647	AFAP1	-0.193855	0.120112
cg27326882	4	7789542		0.714693	0.786685	-0.071992	-0.752766	1.56758	-5.64762	8.90101e-05	0.035223	1.71406	AFAP1;AFAP1	Body;Body	open sea	NA	5hmC	-		NM_001134647	AFAP1	-0.193855	0.120112
cg03552342	4	8062590		0.618791	0.659618	-0.0408269	-0.797906	0.823398	-5.59083	9.7736e-05	0.0359136	1.62907	ABLIM2;ABLIM2;ABLIM2;ABLIM2;ABLIM2;ABLIM2;ABLIM2	Body;Body;Body;Body;Body;Body;Body	open sea	NA	-	-		NM_001130088	ABLIM2	-0.333268	0.0217476
cg04442017	4	8109411		0.588857	0.663907	-0.0750503	-1.16654	0.727023	-7.10824	9.35877e-06	0.0203123	3.71656	ABLIM2;ABLIM2;ABLIM2;ABLIM2;ABLIM2;ABLIM2;ABLIM2	Body;Body;Body;Body;Body;Body;Body	open sea	NA	5hmC	5mC		NM_001130088	ABLIM2	-0.333268	0.0217476
cg09979924	4	8359499		0.416623	0.525118	-0.108495	-0.827201	-0.227085	-5.10963	0.000219805	0.0453651	0.887621	-	-	open sea	NA	-	-		-
cg19034890	4	8373516		0.571564	0.595869	-0.0243046	-0.68675	0.480671	-5.50879	0.000111963	0.0372334	1.50533	ACOX3;ACOX3	Body;Body	shore	NA	-	-		NM_001101667	ACOX3	-0.173626	0.0927778
cg16975367	4	8390148		0.539921	0.61908	-0.0791591	-1.12736	0.429187	-5.31983	0.000153663	0.0412169	1.21612	ACOX3;ACOX3	Body;Body	shore	NA	5hmC	-		NM_001101667	ACOX3	-0.173626	0.0927778
cg04203702	4	11369349		0.362106	0.328151	0.0339545	0.581957	-0.917775	5.51988	0.000109919	0.0370985	1.52212	MIR572	TSS1500	shore	NA	-	-		n.a.
cg18914258	4	12903886		0.708148	0.766463	-0.0583144	-0.830782	1.48095	-4.9925	0.000269042	0.047465	0.701506	-	-	open sea	NA	-	-		-
cg18497811	4	14860861		0.707454	0.735493	-0.0280398	-0.604646	1.36711	-5.73482	7.71711e-05	0.0341256	1.84354	-	-	shelf	NA	-	-		-
cg11843333	4	15719138		0.555645	0.574891	-0.0192459	-0.504197	0.371344	-4.89604	0.000318206	0.0492631	0.546648	BST1	Body	open sea	NA	-	-		NM_004334	BST1	0.221346	0.0758737
cg15994026	4	15780306		0.04767	0.0570407	-0.0093707	-0.485071	-4.21928	-4.93469	0.000297462	0.0485454	0.608882	CD38	Body	island	NA	-	-		NM_001775	CD38	-0.0976677	0.51103
cg17688837	4	25090665		0.0984364	0.122143	-0.0237063	-0.604921	-3.05816	-6.0831	4.41062e-05	0.0299372	2.34801	-	-	shore	NA	-	5mC		-
cg15863950	4	25378763		0.0360139	0.0476865	-0.0116726	-0.871262	-4.62838	-7.98101	2.78195e-06	0.0151345	4.75114	ANAPC4	TSS200	shore	NA	-	5mC		NM_013367	ANAPC4	0.104267	0.239278
cg12434856	4	26483643		0.855365	0.871193	-0.0158283	-0.757696	2.68049	-6.5433	2.16103e-05	0.0252284	2.98361	CCKAR	Body	open sea	NA	-	-		n.a.
cg18351939	4	41883164		0.0262744	0.0337513	-0.00747689	-0.690694	-5.06833	-5.60302	9.57896e-05	0.0357785	1.64736	-	-	shore	NA	-	-		-
cg21071076	4	47380165		0.55549	0.603742	-0.0482512	-0.773925	0.446743	-4.93775	0.000295881	0.0485454	0.6138	GABRB1	Body	open sea	NA	-	-		NM_000812	GABRB1	-0.423715	0.00375264
cg11013365	4	52887359		0.665676	0.729479	-0.0638032	-0.572844	1.18848	-4.94913	0.000290084	0.0483238	0.632059	SGCB	3'UTR	open sea	NA	-	-		NM_000232	SGCB	0.174528	0.0554979
cg14311250	4	55510632		0.536178	0.462079	0.0740983	0.92392	0.0337529	5.55389	0.000103892	0.0366474	1.57349	-	-	open sea	NA	-	-		-
cg00989765	4	55991860		0.0622008	0.0790826	-0.0168818	-0.908607	-3.81124	-5.37754	0.000139428	0.0403349	1.30507	KDR	TSS200	island	NA	-	-		NM_002253	KDR	-0.241992	0.0426359
cg04398282	4	68424256		0.742993	0.76856	-0.0255675	-0.723807	1.62924	-5.09117	0.000226892	0.0457889	0.858431	STAP1	TSS200	open sea	NA	-	-		n.a.
cg07973162	4	69435250		0.635402	0.770187	-0.134786	-1.9885	1.25814	-4.88922	0.000322015	0.0494515	0.53566	UGT2B15;UGT2B17	TSS1500;TSS1500	open sea	NA	-	5mC, BS		n.a.				NM_001077	UGT2B17	-0.0854265	0.493314
cg07952421	4	69435601		0.440991	0.505118	-0.0641267	-0.813769	-0.191716	-5.50063	0.000113492	0.037315	1.49297	UGT2B15;UGT2B17	TSS1500;TSS1500	open sea	NA	-	5mC, BS		n.a.				NM_001077	UGT2B17	-0.0854265	0.493314
cg09189601	4	69514031		0.665462	0.583604	0.0818585	1.27544	0.840463	6.82758	1.41089e-05	0.0228852	3.35884	UGT2B15	Body	open sea	NA	BS	-		n.a.
cg06312813	4	74964493		0.160831	0.131979	0.028852	0.744785	-2.53106	6.10696	4.24742e-05	0.0296801	2.38182	CXCL2	Body	shore	NA	-	-		NM_002089	CXCL2	-0.527672	3.52e-05
cg18531779	4	76487391		0.619776	0.68659	-0.0668138	-0.715924	0.887153	-5.07041	0.000235147	0.0459737	0.825545	C4orf26	Body	open sea	NA	-	-		NR_046430	C4orf26	-0.209199	0.0796219
cg11495966	4	76932279		0.789607	0.833801	-0.0441942	-0.883012	2.10365	-5.43839	0.000125907	0.0385786	1.39826	ART3	TSS200	open sea	NA	-	-		NM_001130017	ART3	0.206416	0.166677
cg03578005	4	77170672		0.43228	0.458664	-0.026384	-0.585429	-0.332035	-5.18037	0.000194725	0.043601	0.998965	-	-	shore	NA	5hmC	-		-
cg02093808	4	77342011		0.114709	0.145493	-0.030784	-0.602424	-2.80211	-4.8746	0.000330356	0.0497927	0.512038	-	-	island	NA	-	-		-
cg04461123	4	77661801		0.770166	0.836441	-0.0662754	-1.13243	2.01771	-5.0456	0.000245428	0.0466256	0.786145	SHROOM3	Body	island	NA	-	-		NM_020859	SHROOM3	-0.0723673	0.627754
cg10424460	4	79863439		0.610958	0.678172	-0.0672137	-0.954327	0.832801	-5.34044	0.00014841	0.0408065	1.24796	-	-	shelf	NA	-	-		-
cg13080195	4	83719908		0.0243242	0.0286391	-0.0043149	-0.738421	-5.24412	-5.2945	0.000160384	0.0416536	1.17692	SCD5;SCD5;SCD5;SCD5	5'UTR;5'UTR;1stExon;1stExon	island	NA	-	5mC		NM_001037582	SCD5	0.158996	0.0767558
cg00322942	4	84377076		0.0422903	0.0496835	-0.00739315	-0.511944	-4.40905	-4.91503	0.000307833	0.0489383	0.577251	HELQ;MRPS18C	TSS200;TSS200	island	NA	-	-		NM_133636	HELQ	0.0434242	0.597922	NM_016067	MRPS18C	0.113242	0.231617
cg10697010	4	93104012		0.78413	0.810293	-0.0261629	-1.10419	2.01028	-4.90484	0.000313352	0.0491098	0.560844	-	-	shore	NA	-	-		-
cg25655854	4	99772732		0.794644	0.820366	-0.0257223	-0.547648	2.05671	-5.11623	0.000217328	0.0453488	0.898044	-	-	open sea	NA	-	-		-
cg05129258	4	103749208		0.054062	0.0624781	-0.00841608	-0.475528	-4.04397	-4.91572	0.000307462	0.0489186	0.578363	UBE2D3;UBE2D3;UBE2D3;UBE2D3;UBE2D3;UBE2D3;UBE2D3;UBE2D3;UBE2D3;UBE2D3	TSS200;TSS200;5'UTR;TSS1500;TSS1500;TSS1500;Body;1stExon;TSS200;5'UTR	island	NA	-	-		NM_181893	UBE2D3	0.226714	0.0238733
cg06670463	4	103749966		0.123025	0.13805	-0.0150244	-0.645816	-2.77418	-6.33653	2.96699e-05	0.0273183	2.70236	UBE2D3;UBE2D3;UBE2D3;UBE2D3;UBE2D3;UBE2D3;UBE2D3;UBE2D3	TSS1500;Body;TSS1500;TSS1500;TSS1500;TSS1500;TSS1500;5'UTR	shore	NA	-	5mC		NM_181893	UBE2D3	0.226714	0.0238733
cg14330655	4	106067570		0.0570047	0.0630038	-0.0059991	-0.456911	-3.99822	-5.07966	0.000231434	0.0458995	0.840194	TET2;TET2	TSS1500;TSS1500	island	NA	-	-		NM_017628	TET2	-0.175055	0.237739
cg25642315	4	109282481		0.308809	0.278209	0.0305998	0.775522	-1.26088	5.59	9.78694e-05	0.0359189	1.62782	-	-	open sea	NA	-	-		-
cg15253473	4	109541645		0.0227097	0.0335837	-0.010874	-0.521663	-5.20171	-5.85631	6.33685e-05	0.0322009	2.0218	LOC285456;RPL34;RPL34	TSS200;TSS200;TSS200	open sea	NA	-	-		n.a.				NM_033625	RPL34	0.226583	0.0512256
cg03917884	4	109549223		0.507486	0.558715	-0.051229	-0.652395	0.166492	-4.93983	0.000294813	0.0485454	0.617138	RPL34;RPL34	3'UTR;3'UTR	open sea	NA	-	-		NM_033625	RPL34	0.226583	0.0512256
cg25088758	4	110223598		0.0488175	0.0449668	0.00385071	0.699402	-4.36682	4.99185	0.000269344	0.0474697	0.70047	COL25A1;COL25A1;COL25A1;COL25A1	1stExon;5'UTR;5'UTR;1stExon	island	NA	-	BS		NR_045756	COL25A1	0.0675307	0.487508
cg17404403	4	110737017		0.255836	0.285834	-0.0299977	-0.485251	-1.45327	-4.99678	0.00026705	0.0474093	0.708356	GAR1;GAR1	5'UTR;5'UTR	island	NA	-	-		NM_032993	GAR1	0.204101	0.0312657
cg17028413	4	119196919		0.802289	0.841407	-0.0391185	-0.623154	2.19147	-5.89194	5.9833e-05	0.0316425	2.07362	-	-	shelf	NA	-	-		-
cg20852788	4	119676722		0.662946	0.684179	-0.0212336	-0.684892	1.04844	-5.89799	5.92533e-05	0.0316021	2.08241	SEC24D	Body	open sea	NA	5hmC	-		NM_014822	SEC24D	-0.0337747	0.813201
cg21605333	4	119757512		0.0722628	0.0992159	-0.0269531	-0.765589	-3.49922	-7.00531	1.08663e-05	0.0211115	3.58683	SEC24D	TSS200	island	NA	-	-		NM_014822	SEC24D	-0.0337747	0.813201
cg26205341	4	120133661		0.0249888	0.027926	-0.00293717	-0.833355	-5.26761	-5.87595	6.1393e-05	0.031862	2.0504	USP53	TSS200	island	NA	-	-		NM_019050	USP53	-0.298099	0.0173391
cg05604079	4	122302268		0.101348	0.125598	-0.0242497	-0.657567	-3.02341	-5.28353	0.000163391	0.0417936	1.1599	QRFPR	TSS200	island	NA	-	-		NM_198179	QRFPR	-0.0276777	0.789724
cg18085683	4	124468840		0.518326	0.492021	0.026305	0.47378	0.0438844	5.24526	0.000174347	0.0424456	1.10041	-	-	open sea	NA	-	-		-
cg07294313	4	128651936		0.82631	0.835578	-0.00926835	-1.23717	2.35925	-9.62846	3.56094e-07	0.00977929	6.41425	SLC25A31	Body	island	NA	-	5mC		NM_031291	SLC25A31	-0.0960127	0.448187
cg17712092	4	129076599		0.542311	0.611306	-0.0689952	-1.08143	0.436907	-5.05052	0.000243353	0.0464426	0.793964	LARP1B	Body	open sea	NA	BS	-		NM_178043	LARP1B	-0.204271	0.104991
cg18270926	4	135123103		0.249506	0.204278	0.0452279	0.65407	-1.76924	6.04964	4.65077e-05	0.0300915	2.30041	PABPC4L	TSS1500	open sea	NA	-	-		n.a.
cg23631385	4	141564127		0.699121	0.72161	-0.0224897	-0.908773	1.32857	-5.68938	8.31179e-05	0.0345054	1.77623	TBC1D9	Body	open sea	NA	5hmC	5mC, 5hmC		NM_015130	TBC1D9	-0.239567	0.105498
cg11971461	4	142623193		0.872651	0.896258	-0.0236072	-0.727436	2.93232	-6.12278	4.14272e-05	0.0296597	2.40419	IL15;IL15	5'UTR;5'UTR	open sea	NA	-	-		NM_172175	IL15	-0.0961242	0.262682
cg18349306	4	146267385		0.10384	0.125183	-0.0213426	-0.9	-3.04438	-5.41708	0.000130478	0.0392556	1.3657	-	-	open sea	NA	-	BS		-
cg22236681	4	146267610		0.660646	0.740816	-0.0801696	-0.604252	1.21989	-4.94263	0.000293382	0.0485454	0.621627	-	-	open sea	NA	-	-		-
cg07075512	4	146402943		0.0759513	0.0825722	-0.0066209	-0.579615	-3.56845	-5.01226	0.000259988	0.0472008	0.733057	SMAD1;SMAD1	TSS1500;TSS200	island	NA	-	-		NM_001003688	SMAD1	0.0307573	0.805447
cg07784442	4	153690819		0.732797	0.793607	-0.0608099	-0.713388	1.66133	-5.19574	0.000189683	0.0430927	1.02305	TIGD4	Body	open sea	NA	-	-		NM_145720	TIGD4	0.0231352	0.87394
cg02675375	4	154265616		0.0258403	0.0301839	-0.00434353	-0.839604	-5.22295	-7.10716	9.37349e-06	0.0203123	3.71519	MND1	TSS200	island	NA	-	5mC		NM_032117	MND1	0.231888	0.113885
ch.4.2824859R	4	154337131		0.202379	0.221399	-0.0190202	-0.683119	-1.92618	-6.53073	2.20271e-05	0.0253184	2.96671	-	-	open sea	NA	-	-		-
cg09760963	4	154680808		0.0769012	0.0955026	-0.0186014	-0.63097	-3.45479	-5.10849	0.000220236	0.0453651	0.885821	RNF175	Body	island	NA	-	-		NM_173662	RNF175	-0.137995	0.312282
cg00137234	4	155703138		0.386446	0.416075	-0.029629	-0.798093	-0.603798	-6.03983	4.72372e-05	0.0300955	2.28643	RBM46	5'UTR	island	NA	-	-		n.a.
cg18120808	4	164088659		0.390498	0.459483	-0.0689844	-0.762248	-0.476832	-5.12149	0.000215377	0.0452138	0.906337	NAF1;NAF1	TSS1500;TSS1500	shore	NA	-	5mC		NM_001128931	NAF1	-0.102878	0.269146
cg00915818	4	165875543		0.612857	0.67281	-0.0599533	-0.8323	0.829596	-5.62713	9.20595e-05	0.0356814	1.68346	-	-	shelf	NA	-	-		-
cg27096255	4	170712963		0.0522652	0.0660752	-0.01381	-0.845343	-4.06237	-6.12317	4.14016e-05	0.0296597	2.40475	-	-	open sea	NA	-	-		-
cg11236429	4	174459412		0.0231553	0.02692	-0.00376469	-0.60775	-5.32849	-5.06463	0.000237503	0.0459953	0.816365	NBLA00301	Body	island	NA	-	-		n.a.
cg18053973	4	174703955		0.701481	0.653236	0.0482456	0.682091	1.11198	5.10635	0.00022105	0.0453651	0.882426	-	-	open sea	NA	5hmC	-		-
cg03102663	4	180998204		0.605483	0.66435	-0.058867	-0.785334	0.776001	-7.00248	1.09113e-05	0.0211115	3.58323	-	-	open sea	NA	-	-		-
cg07244076	4	183084497		0.664342	0.695218	-0.030876	-0.58632	1.07563	-4.95652	0.000286381	0.0481401	0.643912	-	-	open sea	NA	-	-		-
cg01950474	4	183245389		0.627229	0.665818	-0.0385896	-0.774516	0.85987	-4.92792	0.000300993	0.0486814	0.597991	ODZ3	1stExon	open sea	NA	-	-		n.a.
cg02422426	4	183370059		0.026659	0.0305405	-0.00388146	-0.847623	-5.13544	-7.33053	6.81008e-06	0.0189214	3.99104	ODZ3	Body	island	NA	-	5mC		n.a.
cg18628646	4	184908739		0.075742	0.0841421	-0.00840001	-0.689167	-3.57867	-6.27043	3.28742e-05	0.027946	2.61097	STOX2	Body	open sea	NA	-	-		NM_020225	STOX2	-0.352326	0.0183798
cg12453504	4	185382704		0.587334	0.620849	-0.0335156	-0.576932	0.594654	-5.50196	0.000113241	0.037315	1.49498	IRF2	5'UTR	open sea	NA	-	-		NM_002199	IRF2	0.171941	0.122475
cg19945912	4	186945215		0.717061	0.788563	-0.071502	-0.783977	1.58026	-4.91385	0.000308466	0.0489451	0.575354	-	-	open sea	NA	-	-		-
cg04713327	4	187112523		0.0327528	0.0401353	-0.00738253	-0.955415	-4.80048	-6.20721	3.62826e-05	0.0283679	2.52287	CYP4V2	TSS200	island	NA	-	-		NM_207352	CYP4V2	-0.071279	0.545952
cg17721480	4	187619391		0.75133	0.753203	-0.00187314	-0.620349	1.62277	-4.92008	0.00030513	0.0488528	0.585391	FAT1	Body	open sea	NA	-	-		NM_005245	FAT1	-0.139695	0.315247
cg19372710	4	187810783		0.649341	0.671598	-0.0222571	-0.61003	0.957123	-6.68829	1.73633e-05	0.0239061	3.17664	-	-	shore	NA	-	-		-
cg14016326	4	187851586		0.704638	0.76842	-0.0637821	-0.801104	1.46543	-5.1743	0.000196755	0.0439268	0.989438	-	-	open sea	NA	-	-		-
cg20567630	4	188588839		0.62418	0.640396	-0.0162159	-0.507192	0.78513	-4.8884	0.00032248	0.0494886	0.534326	-	-	open sea	NA	-	-		-
cg16792888	4	189068636		0.719979	0.763504	-0.0435249	-0.751573	1.51214	-4.87412	0.000330631	0.0497927	0.511267	TRIML1	3'UTR	open sea	NA	5hmC	-		NM_178556	TRIML1	-0.0267447	0.82251
cg17473656	4	190286944		0.627948	0.669094	-0.0411458	-0.635893	0.86738	-5.08116	0.000230836	0.0458527	0.842571	-	-	shore	NA	-	-		-
cg06834916	5	95610		0.669289	0.733113	-0.0638236	-1.01173	1.22083	-5.99634	5.06213e-05	0.0303792	2.22424	-	-	shelf	NA	5hmC	-		-
cg05760882	5	192470		0.660755	0.753255	-0.0925002	-0.92528	1.23428	-6.22029	3.55477e-05	0.0282217	2.54116	LRRC14B	1stExon	island	NA	-	-		n.a.
cg25621286	5	195609		0.549567	0.699383	-0.149816	-1.4312	0.680354	-7.09917	9.48226e-06	0.0203123	3.70519	-	-	shore	NA	5hmC	5mC		-
cg10902033	5	471171		0.29813	0.365256	-0.0671258	-0.695122	-1.07062	-6.71889	1.65858e-05	0.0236861	3.21693	LOC25845	Body	shore	NA	-	5mC, BS		n.a.
cg19980199	5	480033		0.585881	0.735649	-0.149768	-1.83522	0.915004	-5.78523	7.10941e-05	0.0332399	1.91781	SLC9A3	Body	shore	NA	5hmC	-		NM_004174	SLC9A3	-0.0969815	0.48948
cg12947079	5	556291		0.789344	0.838467	-0.0491221	-0.860483	2.11237	-6.70157	1.70212e-05	0.0238216	3.19414	-	-	open sea	NA	5hmC	5mC, 5hmC		-
cg01010984	5	643515		0.726836	0.779379	-0.0525432	-1.05633	1.59623	-5.8193	6.72738e-05	0.0329496	1.96777	CEP72	Body	island	NA	-	-		NM_018140	CEP72	-0.108985	0.298638
cg16360831	5	978322		0.127622	0.156296	-0.0286742	-0.74754	-2.66072	-5.0518	0.000242817	0.0464325	0.795996	-	-	open sea	NA	-	-		-
cg13992911	5	1003504		0.406078	0.555113	-0.149035	-1.18708	-0.196515	-4.97858	0.000275616	0.0477694	0.679248	-	-	shore	NA	5hmC	-		-
cg03135948	5	1007359		0.715729	0.757755	-0.0420265	-0.853046	1.47756	-5.35447	0.000144944	0.0406059	1.26958	-	-	shore	NA	-	-		-
cg26220110	5	1075733		0.709381	0.765687	-0.0563065	-0.833389	1.46907	-5.54582	0.00010529	0.0367403	1.56132	SLC12A7	Body	shore	NA	-	-		NM_006598	SLC12A7	-0.11461	0.392719
cg26439015	5	1111863		0.0194697	0.0222722	-0.00280252	-0.778763	-5.6084	-7.88538	3.16323e-06	0.0156248	4.64331	SLC12A7	Body	island	NA	-	5mC		NM_006598	SLC12A7	-0.11461	0.392719
cg00080423	5	1144950		0.685007	0.735571	-0.0505636	-0.734965	1.29164	-6.17054	3.84291e-05	0.0289672	2.47147	-	-	open sea	NA	5hmC	5mC		-
cg14500614	5	1324645		0.532196	0.648329	-0.116133	-1.33075	0.474811	-5.94348	5.50829e-05	0.0310999	2.1482	CLPTM1L	Body	open sea	NA	-	5mC, 5hmC		NM_030782	CLPTM1L	0.246192	0.0075583
cg07516556	5	1475096		0.604493	0.705736	-0.101244	-0.577877	0.886072	-5.46091	0.000121258	0.0379934	1.4326	LPCAT1	Body	open sea	NA	-	-		NM_024830	LPCAT1	-0.0323608	0.817492
cg12595026	5	1565222		0.689532	0.732841	-0.043309	-0.840043	1.28621	-5.07454	0.000233482	0.0459584	0.832085	-	-	open sea	NA	-	-		-
cg07123769	5	1809881		0.712702	0.758393	-0.045691	-0.928716	1.47028	-5.08712	0.000228479	0.0458209	0.852019	NDUFS6	Body	open sea	NA	-	-		NM_004553	NDUFS6	0.097641	0.411431
cg21956997	5	1839286		0.669251	0.76689	-0.0976388	-0.900853	1.3201	-6.00584	4.98613e-05	0.0303394	2.23784	-	-	open sea	NA	-	-		-
cg14773178	5	1868261		0.456386	0.385702	0.0706839	0.910606	-0.431923	5.89581	5.94615e-05	0.0316021	2.07924	-	-	open sea	NA	-	BS		-
cg14970046	5	1880021		0.13509	0.103097	0.0319932	0.826167	-2.885	7.04011	1.03297e-05	0.0207626	3.63087	IRX4	Body	shore	NA	-	5mC		NM_016358	IRX4	0.15163	0.241546
cg03540794	5	2112109		0.0649969	0.084874	-0.0198771	-1.24299	-3.7373	-9.1133	6.57082e-07	0.0107415	5.93166	-	-	island	NA	-	5mC		-
cg20709046	5	3128355		0.725996	0.777724	-0.051728	-0.816925	1.58924	-5.971	5.27106e-05	0.0306162	2.18784	-	-	open sea	NA	-	-		-
cg10463207	5	3182108		0.0927348	0.116746	-0.0240117	-0.484698	-3.14764	-4.90114	0.000315384	0.0491341	0.554876	-	-	open sea	NA	-	-		-
cg00223136	5	3609364		0.685762	0.757777	-0.0720144	-0.910061	1.36221	-5.62195	9.28485e-05	0.0357411	1.67571	-	-	shelf	NA	-	-		-
cg25485055	5	5271554		0.0951077	0.104932	-0.00982408	-0.61065	-3.19721	-5.24254	0.000175156	0.0425336	1.09616	ADAMTS16	Body	open sea	NA	-	-		NM_139056	ADAMTS16	-0.277676	0.0449263
cg14849228	5	5489946		0.558246	0.596681	-0.0384346	-0.816068	0.435045	-6.06719	4.52313e-05	0.0300915	2.3254	KIAA0947	3'UTR	open sea	NA	-	-		NM_015325	KIAA0947	-0.0608958	0.523073
cg21622381	5	6348863		0.636585	0.718295	-0.0817094	-1.22991	1.04398	-5.98718	5.13667e-05	0.0303899	2.21109	-	-	open sea	NA	-	5mC		-
cg23190972	5	9069719		0.599397	0.66487	-0.0654726	-0.744663	0.755728	-5.66262	8.68445e-05	0.0349324	1.73643	SEMA5A	Body	open sea	NA	-	-		NM_003966	SEMA5A	-0.0781767	0.531639
cg22566694	5	10309123		0.385094	0.421374	-0.0362799	-0.534889	-0.589266	-5.43867	0.000125847	0.0385786	1.3987	CMBL	TSS1500	shore	NA	-	-		NM_138809	CMBL	-0.243724	0.0536298
cg01799653	5	10563501		0.070499	0.0600711	0.0104278	0.712609	-3.84844	5.0851	0.000229274	0.045847	0.848821	ANKRD33B	TSS1500	island	NA	-	-		NM_001164440	ANKRD33B	-0.163611	0.19127
cg02766937	5	12238327		0.697351	0.638362	0.0589894	0.81207	1.05229	6.3692	2.82096e-05	0.0269657	2.74727	-	-	open sea	NA	-	-		-
cg23415916	5	14178469		0.306246	0.378442	-0.0721961	-0.560499	-0.995061	-5.00033	0.000265412	0.0473226	0.714028	TRIO	Body	open sea	NA	-	-		NM_007118	TRIO	-0.322177	0.0250326
cg02368356	5	14498601		0.555726	0.587697	-0.031971	-0.749175	0.410728	-6.00724	4.97504e-05	0.0303394	2.23984	TRIO	Body	open sea	NA	-	-		NM_007118	TRIO	-0.322177	0.0250326
cg22481535	5	14581529		0.0359788	0.042484	-0.0065052	-0.729351	-4.664	-4.9347	0.000297457	0.0485454	0.608897	FAM105A	TSS1500	island	NA	-	-		NM_019018	FAM105A	0.170371	0.253288
ch.5.409282R	5	15780558		0.598556	0.474803	0.123752	0.691588	0.294797	6.17085	3.841e-05	0.0289672	2.47191	FBXL7	Body	open sea	NA	-	-		NM_012304	FBXL7	0.131868	0.267995
cg24597485	5	16670964		0.602884	0.702888	-0.100004	-1.21106	0.906315	-4.91784	0.000306326	0.0488812	0.58178	MYO10	Body	open sea	NA	5hmC	-		NM_012334	MYO10	0.0165193	0.907463
cg06001205	5	22213259		0.152646	0.197292	-0.0446459	-0.834396	-2.29791	-5.6127	9.42736e-05	0.0357785	1.66186	CDH12	5'UTR	open sea	NA	-	-		NM_004061	CDH12	-0.0906329	0.520418
cg13650062	5	31096669		0.529879	0.457449	0.0724291	0.582338	-0.000436548	5.85482	6.35202e-05	0.0322009	2.01964	-	-	open sea	NA	-	-		-
cg10938393	5	32171158		0.50257	0.523154	-0.0205839	-0.699884	0.0651006	-5.79733	6.97125e-05	0.0332024	1.93556	GOLPH3	Body	shelf	NA	-	-		NM_022130	GOLPH3	0.0402941	0.437175
cg16297030	5	35047946		0.876437	0.896867	-0.0204304	-0.562502	2.95595	-4.87886	0.000327904	0.049684	0.518919	AGXT2	1stExon	open sea	NA	-	-		n.a.
cg16151151	5	50683467		0.0937741	0.112223	-0.0184485	-0.507709	-3.15861	-6.2643	3.31893e-05	0.027946	2.60246	ISL1	Body	island	NA	-	-		NM_002202	ISL1	0.0548707	0.635737
cg14142283	5	50685716		0.133287	0.118844	0.0144434	0.520841	-2.79813	4.91816	0.000306158	0.0488812	0.582288	ISL1	Body	island	NA	5hmC	5mC, 5hmC		NM_002202	ISL1	0.0548707	0.635737
cg12600534	5	57687804		0.639429	0.691827	-0.0523979	-0.692455	0.973696	-5.48674	0.000116147	0.0374542	1.47188	-	-	open sea	NA	-	-		-
cg07850154	5	63461232		0.0785298	0.112135	-0.033605	-0.649164	-3.33232	-5.65444	8.80178e-05	0.0349621	1.72424	RNF180;RNF180	TSS1500;TSS1500	shore	NA	-	BS		NM_001113561	RNF180	-0.212309	0.0679644
cg16341261	5	68390788		0.277821	0.310181	-0.0323594	-0.71715	-1.29624	-5.03126	0.000251581	0.0467957	0.763339	SLC30A5;SLC30A5	Body;Body	shore	NA	-	-		NM_024055	SLC30A5	-0.0997585	0.142096
cg11819469	5	68715702		0.775055	0.838665	-0.0636101	-0.917864	2.04929	-4.87431	0.000330524	0.0497927	0.511567	MARVELD2;MARVELD2	Body;Body	open sea	NA	-	-		NM_001038603	MARVELD2	-0.0478169	0.659039
cg07533819	5	71407465		0.177687	0.222109	-0.0444216	-0.756393	-2.05534	-5.91441	5.77111e-05	0.0314708	2.10619	MAP1B	Body	shelf	NA	-	-		NM_005909	MAP1B	-0.259187	0.0349531
cg06604568	5	71712756		0.580457	0.621869	-0.0414114	-0.622465	0.584489	-5.36458	0.000142498	0.0406059	1.28515	-	-	shore	NA	5hmC	-		-
cg25351763	5	71724363		0.667398	0.750316	-0.0829179	-1.0716	1.25598	-5.76581	7.33731e-05	0.0336133	1.88925	-	-	open sea	NA	-	-		-
cg16036471	5	72716122		0.167665	0.187671	-0.0200059	-0.519004	-2.30179	-4.88795	0.000322735	0.0494897	0.533597	-	-	shore	NA	-	-		-
cg26654040	5	74536793		0.544982	0.578744	-0.0337621	-0.648497	0.344956	-4.89924	0.00031643	0.049224	0.551818	-	-	shelf	NA	-	-		-
cg02083373	5	74807542		0.0311338	0.0449328	-0.013799	-0.959593	-4.7621	-4.99548	0.000267655	0.0474353	0.70627	COL4A3BP;COL4A3BP;POLK;COL4A3BP	Body;TSS200;TSS200;TSS200	island	NA	-	5mC		NM_001130105	COL4A3BP	0.0238634	0.767265	NM_016218	POLK	0.00184377	0.986315
ch.5.1443044F	5	76332945		0.120227	0.130408	-0.0101804	-0.602736	-2.84719	-5.34046	0.000148407	0.0408065	1.24798	AGGF1	Body	open sea	NA	-	-		NM_018046	AGGF1	-0.104008	0.179126
cg12888834	5	76787802		0.0455566	0.0493806	-0.003824	-0.506767	-4.34812	-5.60051	9.61877e-05	0.035866	1.64359	WDR41	Body	island	NA	-	-		NM_018268	WDR41	0.0746389	0.411777
cg26327666	5	76937963		0.10022	0.148	-0.0477805	-0.921194	-2.90792	-6.89447	1.27819e-05	0.0222976	3.44525	-	-	shore	NA	-	5mC		-
cg03619568	5	77139388		0.659728	0.676168	-0.0164408	-0.69452	1.01912	-5.9033	5.87498e-05	0.0316021	2.0901	-	-	shore	NA	5hmC	-		-
cg15223755	5	79222121		0.592813	0.656919	-0.0641065	-0.780994	0.710965	-5.25561	0.000171311	0.0422996	1.11652	-	-	open sea	NA	-	-		-
cg09645138	5	82155751		0.238369	0.336666	-0.0982973	-0.922192	-1.41096	-5.58061	9.93996e-05	0.0362272	1.61371	-	-	open sea	NA	-	-		-
cg21594702	5	82771513		0.391852	0.330299	0.0615522	0.619767	-0.794362	4.91266	0.000309107	0.0489555	0.573438	VCAN;VCAN;VCAN;VCAN	5'UTR;5'UTR;5'UTR;5'UTR	shore	NA	-	-		NM_004385	VCAN	-0.1209	0.399166
cg16492226	5	83014308		0.0686751	0.0837406	-0.0150656	-0.753214	-3.6482	-7.63792	4.43247e-06	0.0172315	4.35811	HAPLN1	5'UTR	shelf	NA	-	-		NM_001884	HAPLN1	-0.133046	0.329467
cg10484990	5	112197007		0.0745568	0.0922539	-0.0176971	-0.601604	-3.50632	-4.97806	0.000275861	0.0477694	0.678429	SRP19;SRP19	5'UTR;1stExon	island	NA	-	-		NM_001204193	SRP19	-0.113967	0.271472
cg09807033	5	115787610		0.623844	0.576527	0.0473168	0.689406	0.625232	5.33707	0.000149257	0.0408065	1.24276	SEMA6A	Body	open sea	NA	-	-		NM_020796	SEMA6A	-0.0175286	0.893256
cg07360792	5	122425702		0.0313889	0.0366028	-0.00521386	-0.548613	-4.87499	-5.09579	0.000225098	0.0456985	0.865734	PRDM6	5'UTR	island	NA	-	-		NM_001136239	PRDM6	0.119966	0.421432
cg16483725	5	122621240		0.054621	0.0683702	-0.0137492	-0.603295	-3.98506	-5.97379	5.24764e-05	0.0306162	2.19185	-	-	open sea	NA	-	-		-
cg08346273	5	122734518		0.64804	0.701135	-0.0530949	-0.995104	1.03512	-6.20336	3.65015e-05	0.0283804	2.5175	CEP120;CEP120	Body;Body	shelf	NA	-	-		NM_153223	CEP120	-0.00521941	0.954829
cg14766654	5	122845595		0.545536	0.584052	-0.0385155	-0.493305	0.357587	-4.98087	0.000274522	0.0477269	0.682913	-	-	shelf	NA	-	-		-
cg19432886	5	124394386		0.348102	0.293607	0.0544953	0.492022	-1.05533	5.03039	0.000251963	0.0467957	0.761943	-	-	open sea	NA	-	-		-
cg17036654	5	127419310		0.0527122	0.0631458	-0.0104335	-0.546755	-4.06325	-5.63277	9.12093e-05	0.0355458	1.69189	SLC12A2;FLJ33630	TSS200;TSS1500	island	NA	-	-		NM_001256461	SLC12A2	0.100366	0.442829	NR_015360	FLJ33630	-0.0115995	0.929291
cg24789467	5	132159003		0.0954306	0.103194	-0.0077635	-0.693545	-3.22991	-4.93573	0.000296927	0.0485454	0.610545	SHROOM1	Body	island	NA	-	-		NM_133456	SHROOM1	0.206616	0.152847
cg15037445	5	132360199		0.577945	0.567402	0.0105421	0.540448	0.430791	5.22553	0.000180296	0.0426471	1.06963	ZCCHC10	Body	shore	NA	-	-		NM_017665	ZCCHC10	0.154667	0.0129817
cg11279294	5	132759792		0.412226	0.331636	0.0805898	0.827634	-0.719811	7.01433	1.07244e-05	0.0210531	3.59826	FSTL4	Body	open sea	NA	-	5mC		NM_015082	FSTL4	-0.210291	0.077357
cg18606375	5	134365728		0.183497	0.212839	-0.0293419	-0.663595	-2.05367	-5.05786	0.00024029	0.0462692	0.805628	PITX1	Body	shore	NA	5hmC	5mC, 5hmC		n.a.
cg09096234	5	135365890		0.663695	0.765153	-0.101459	-0.935434	1.31856	-4.91124	0.000309872	0.0489877	0.571154	TGFBI	Body	shore	NA	-	-		NM_000358	TGFBI	0.0843859	0.568187
cg17221083	5	136374727		0.532866	0.557635	-0.0247685	-0.557883	0.250875	-5.22568	0.000180251	0.0426471	1.06986	SPOCK1	Body	open sea	NA	5hmC	-		NM_004598	SPOCK1	-0.0506939	0.687336
cg14088142	5	138923113		0.243063	0.17468	0.068383	0.735022	-1.89874	5.46013	0.000121414	0.038014	1.43143	-	-	open sea	NA	-	-		-
cg18912172	5	139146217		0.51614	0.529753	-0.013613	-0.449161	0.126354	-5.27897	0.000164656	0.0418476	1.15283	-	-	shore	NA	-	-		-
cg01077618	5	139552778		0.438721	0.479915	-0.0411942	-0.628511	-0.259687	-5.91842	5.73405e-05	0.0314294	2.112	-	-	shore	NA	-	-		-
cg00758915	5	140773539		0.36471	0.36677	-0.00205984	0.758914	-0.809748	5.38219	0.000138341	0.0402197	1.31222	PCDHGA4;PCDHGA6;PCDHGA1;PCDHGA5;PCDHGB1;PCDHGB4;PCDHGA3;PCDHGA2;PCDHGA8;PCDHGA7;PCDHGB2;PCDHGA8;PCDHGB3	Body;Body;Body;Body;Body;Body;Body;Body;1stExon;Body;Body;1stExon;Body	shore	NA	-	-		NM_018917	PCDHGA4	-0.291249	0.0353396	NM_018919	PCDHGA6	-0.277	0.0298243	NM_018912	PCDHGA1	-0.292864	0.0343763	NM_018918	PCDHGA5	-0.289683	0.0359643	NM_018922	PCDHGB1	-0.289302	0.0366615
cg12972081	5	140807490		0.503697	0.488378	0.0153191	0.518139	-0.0149127	5.20282	0.000187406	0.0430927	1.03414	PCDHGA4;PCDHGA11;PCDHGA11;PCDHGA9;PCDHGA1;PCDHGB1;PCDHGB8P;PCDHGB6;PCDHGB3;PCDHGB7;PCDHGA6;PCDHGA8;PCDHGA10;PCDHGA5;PCDHGB4;PCDHGA3;PCDHGA2;PCDHGB2;PCDHGA7;PCDHGB5	Body;Body;Body;Body;Body;Body;Body;Body;Body;Body;Body;Body;Body;Body;Body;Body;Body;Body;Body;Body	island	NA	-	-		NM_018917	PCDHGA4	-0.291249	0.0353396	NM_032092	PCDHGA11	-0.290566	0.0356852	NM_018921	PCDHGA9	-0.290144	0.0355946	NM_018912	PCDHGA1	-0.292864	0.0343763
cg13023584	5	140821425		0.58336	0.656604	-0.073244	-0.676197	0.678791	-5.08528	0.000229204	0.045847	0.849101	PCDHGA4;PCDHGA12;PCDHGA11;PCDHGA11;PCDHGA9;PCDHGA1;PCDHGB1;PCDHGB6;PCDHGB3;PCDHGB7;PCDHGA6;PCDHGA8;PCDHGA10;PCDHGA5;PCDHGB4;PCDHGA3;PCDHGA2;PCDHGB2;PCDHGA7;PCDHGB5	Body;Body;Body;Body;Body;Body;Body;Body;Body;Body;Body;Body;Body;Body;Body;Body;Body;Body;Body;Body	island	NA	-	-		NM_018917	PCDHGA4	-0.291249	0.0353396	NM_003735	PCDHGA12	-0.295448	0.032455	NM_032092	PCDHGA11	-0.290566	0.0356852	NM_018921	PCDHGA9	-0.290144	0.0355946
cg09881017	5	141243436		0.587048	0.648118	-0.0610699	-0.710671	0.670057	-5.31273	0.000155517	0.0412409	1.20514	PCDH1;PCDH1	Body;Body	open sea	NA	-	-		NM_032420	PCDH1	-0.216895	0.146513
cg19789047	5	141659747		0.572149	0.502629	0.0695198	0.81879	0.256664	6.37897	2.77876e-05	0.0269657	2.76067	-	-	open sea	NA	-	-		-
cg13291607	5	143026740		0.551491	0.632365	-0.0808742	-1.25041	0.50661	-7.31732	6.93876e-06	0.0189214	3.97495	-	-	open sea	NA	-	5mC		-
cg19889580	5	143584273		0.202274	0.252027	-0.0497532	-0.614248	-1.8385	-5.22844	0.000179407	0.0426471	1.07417	KCTD16	5'UTR	shore	NA	-	-		NM_020768	KCTD16	-0.209832	0.126838
cg12456778	5	143588059		0.162716	0.239989	-0.0772734	-0.987535	-2.08347	-5.44757	0.000123988	0.0384217	1.41228	KCTD16	Body	shelf	NA	-	-		NM_020768	KCTD16	-0.209832	0.126838
cg19452248	5	143883482		0.440115	0.486893	-0.0467777	-0.817011	-0.240941	-5.06889	0.000235765	0.0459953	0.823127	-	-	open sea	NA	-	-		-
cg22519702	5	147204189		0.600259	0.663461	-0.063202	-0.766213	0.754331	-5.70995	8.03681e-05	0.0341491	1.80675	SPINK1	3'UTR	open sea	NA	-	-		n.a.
cg09548638	5	148443744		0.542015	0.489935	0.0520801	0.51169	0.119594	5.14739	0.000206023	0.0446435	0.947152	SH3TC2	TSS1500	open sea	NA	-	-		NM_024577	SH3TC2	-0.030572	0.824174
cg19668945	5	148931203		0.026318	0.0311501	-0.00483203	-0.682424	-5.13007	-4.99167	0.000269425	0.0474697	0.700194	CSNK1A1;CSNK1A1	TSS200;TSS200	island	NA	BS	-		NM_001271742	CSNK1A1	0.120092	0.125388
cg23496331	5	149512405		0.683968	0.646806	0.0371626	1.03509	1.03998	4.90163	0.000315113	0.0491102	0.555668	PDGFRB	Body	island	NA	-	-		NM_002609	PDGFRB	-0.448747	0.00093
cg15674899	5	150618077		0.44478	0.563365	-0.118586	-0.88109	-0.036774	-4.9539	0.000287686	0.0482158	0.639717	-	-	open sea	NA	-	-		-
cg11580575	5	154173515		0.563877	0.631506	-0.0676292	-1.41085	0.555192	-5.39052	0.00013642	0.0398866	1.325	LARP1;LARP1	Body;Body	open sea	NA	-	-		NM_015315	LARP1	-0.0718417	0.355607
cg22935539	5	155104640		0.612243	0.701642	-0.0893995	-0.763733	0.906104	-5.00687	0.000262424	0.0473226	0.724462	-	-	shelf	NA	-	-		-
cg09574807	5	156570058		0.0608562	0.0635671	-0.00271084	-0.652941	-3.9502	-5.7057	8.09291e-05	0.0342038	1.80044	MED7;MED7	TSS200;TSS1500	island	NA	-	-		NM_001100816	MED7	-0.0281532	0.755556
cg01141636	5	156769766		0.369323	0.464941	-0.0956182	-0.66169	-0.540017	-5.07856	0.00023187	0.0459246	0.838459	CYFIP2;C5orf40;CYFIP2;CYFIP2	Body;3'UTR;Body;Body	open sea	NA	-	-		NM_001037333	CYFIP2	-0.20137	0.176684
cg03825010	5	159399506		0.0856841	0.13622	-0.0505354	-1.11207	-3.13975	-5.51751	0.000110352	0.037155	1.51854	ADRA1B	3'UTR	island	NA	-	-		n.a.
cg05600609	5	167315790		0.582505	0.692056	-0.109551	-0.691217	0.767162	-5.61956	9.32134e-05	0.0357785	1.67214	ODZ2	Body	open sea	NA	-	-		n.a.
cg07129392	5	167729645		0.541763	0.613491	-0.0717273	-0.824136	0.41821	-6.01813	4.88952e-05	0.0301909	2.25543	WWC1;WWC1;WWC1	Body;Body;Body	open sea	NA	-	-		NM_015238	WWC1	-0.219304	0.135686
cg18151617	5	169058209		0.736728	0.790271	-0.0535438	-0.809794	1.68083	-6.45007	2.49124e-05	0.0259772	2.85767	-	-	open sea	NA	-	-		-
cg15626797	5	171072513		0.502142	0.591151	-0.0890082	-0.827791	0.238143	-5.15152	0.000204572	0.0445264	0.953645	-	-	open sea	NA	5hmC	-		-
cg02772159	5	171808623		0.217422	0.180666	0.0367557	0.642036	-2.01808	5.71312	7.99538e-05	0.0341491	1.81143	SH3PXD2B	Body	open sea	NA	-	-		NM_001017995	SH3PXD2B	-0.0966034	0.487161
cg14560022	5	172189315		0.817611	0.839212	-0.0216011	-0.796417	2.41069	-5.05374	0.000242003	0.0463958	0.799088	-	-	open sea	NA	BS	BS		-
cg08669721	5	172386411		0.0204957	0.0257089	-0.00521321	-0.995553	-5.51718	-5.23854	0.000176351	0.0425532	1.08993	RPL26L1;LOC100268168;LOC100268168	TSS200;TSS1500;TSS200	island	NA	-	-		NM_016093	RPL26L1	0.04347	0.655808	NR_026683	LOC100268168	-0.120415	0.207101
cg01069459	5	173739739		0.445732	0.547583	-0.101851	-0.675822	-0.0734364	-4.87074	0.000332594	0.0498116	0.505798	-	-	shore	NA	-	-		-
cg01425680	5	174177366		0.562768	0.644547	-0.0817792	-0.839249	0.571276	-5.04191	0.000246995	0.0466286	0.780286	-	-	shore	NA	-	-		-
cg14678099	5	175299587		0.0249308	0.0327298	-0.00779904	-0.82552	-5.14211	-7.6459	4.38404e-06	0.0172315	4.36744	CPLX2;CPLX2	5'UTR;5'UTR	island	NA	-	5mC		NM_006650	CPLX2	-0.120427	0.190109
cg27164762	5	175815688		0.0379503	0.0448475	-0.00689714	-0.532367	-4.56904	-5.06248	0.000238383	0.0460593	0.812964	HIGD2A;NOP16	TSS200;TSS200	island	NA	-	-		NM_138820	HIGD2A	0.089722	0.432547	NM_016391	NOP16	0.233299	0.0200544
cg09437808	5	176107069		0.353463	0.279289	0.0741743	0.926601	-1.08575	5.87067	6.19174e-05	0.0319368	2.04272	-	-	island	NA	-	-		-
cg24575624	5	176241161		0.258046	0.333762	-0.0757164	-0.811113	-1.33115	-5.26288	0.000169211	0.0422269	1.12782	UNC5A	Body	shelf	NA	-	-		NM_133369	UNC5A	-0.118124	0.265552
cg11130778	5	176296658		0.871909	0.941145	-0.0692358	-1.76808	3.30839	-4.98694	0.000271647	0.0475064	0.692622	UNC5A	Body	island	V$AP4_01	-	-		NM_133369	UNC5A	-0.118124	0.265552
cg17231776	5	176314555		0.746616	0.823541	-0.0769243	-0.82228	1.84015	-4.93306	0.000298308	0.0485454	0.606261	HK3	Body	island	NA	-	-		NM_002115	HK3	0.0524966	0.7108
cg21141318	5	176555978		0.546286	0.62317	-0.0768845	-0.958559	0.466005	-4.90598	0.000312729	0.0491032	0.56268	-	-	shelf	NA	-	-		-
cg01946760	5	177540738		0.0346331	0.0357911	-0.00115804	-0.793502	-4.81921	-5.35749	0.00014421	0.0406059	1.27423	N4BP3;N4BP3	5'UTR;1stExon	island	NA	-	-		NM_015111	N4BP3	-0.140717	0.312489
cg08742780	5	177557819		0.0359581	0.0424033	-0.00644513	-1.01025	-4.71717	-4.91744	0.000306542	0.0488812	0.58113	RMND5B	TSS1500	island	NA	-	-		NM_022762	RMND5B	-0.0336113	0.678421
cg08930131	5	177811198		0.217024	0.404178	-0.187154	-2.24667	-1.37051	-7.07563	9.81081e-06	0.0205957	3.67563	COL23A1	Body	open sea	NA	-	5mC		NM_173465	COL23A1	-0.154226	0.300875
cg02087079	5	177811349		0.162518	0.299438	-0.13692	-1.79755	-1.93881	-6.13259	4.07919e-05	0.0295263	2.41804	COL23A1	Body	open sea	NA	-	5mC		NM_173465	COL23A1	-0.154226	0.300875
cg00234625	5	177811648		0.594159	0.68415	-0.0899911	-0.888424	0.786472	-5.88112	6.08843e-05	0.031854	2.05791	COL23A1	Body	open sea	NA	-	5mC		NM_173465	COL23A1	-0.154226	0.300875
cg25314111	5	178204356		0.583116	0.636027	-0.0529114	-0.915511	0.628931	-5.55006	0.000104552	0.0366526	1.56772	AACSL	TSS1500	open sea	NA	-	-		n.a.
cg25547848	5	178266060		0.534064	0.675892	-0.141828	-1.59514	0.558795	-6.33268	2.98469e-05	0.0273635	2.69707	-	-	open sea	NA	-	5mC		-
cg11282828	5	178266137		0.449707	0.477314	-0.0276069	-1.79846	-0.249591	-4.95024	0.000289523	0.0482572	0.633844	-	-	open sea	NA	-	5mC		-
cg10864596	5	178487382		0.0207924	0.0254649	-0.00467247	-0.605685	-5.45411	-5.10955	0.000219837	0.0453651	0.887487	ZNF354C	TSS1500	island	NA	-	-		NM_014594	ZNF354C	-0.122174	0.403529
cg23934776	5	179290765		0.50301	0.60358	-0.10057	-1.51574	0.26402	-8.64146	1.1789e-06	0.0127485	5.46059	TBC1D9B;TBC1D9B	Body;Body	open sea	NA	5hmC	5mC		NM_198868	TBC1D9B	-0.075923	0.321705
cg06471744	5	179630722		0.668027	0.602658	0.0653692	0.940051	0.865425	6.53368	2.19285e-05	0.0252936	2.97068	RASGEF1C	5'UTR	shelf	NA	5hmC	-		NM_175062	RASGEF1C	0.135224	0.325394
cg18486030	5	179635979		0.0381137	0.0523916	-0.0142779	-0.961887	-4.4779	-6.10212	4.27999e-05	0.0297023	2.37497	RASGEF1C	5'UTR	shore	V$HMX1_01	-	-		NM_175062	RASGEF1C	0.135224	0.325394
cg24134182	5	179982651		0.376919	0.410142	-0.0332222	-0.604621	-0.651029	-6.16638	3.86803e-05	0.0290152	2.46564	CNOT6	Body	open sea	NA	-	-		NM_015455	CNOT6	0.146976	0.126339
cg23132690	5	180036446		0.726952	0.721222	0.00573086	0.828174	1.42776	6.28134	3.23208e-05	0.0278146	2.62611	FLT4;FLT4	Body;Body	open sea	NA	5hmC	-		NM_002020	FLT4	-0.116987	0.212085
cg07263853	5	180047686		0.609482	0.619439	-0.0099572	-1.30391	0.721864	-6.34596	2.92402e-05	0.027101	2.71535	FLT4;FLT4	Body;Body	island	NA	BS	5mC		NM_002020	FLT4	-0.116987	0.212085
cg18719563	5	180048155		0.384452	0.462239	-0.0777862	-1.40862	-0.502447	-4.97675	0.000276492	0.0477694	0.676321	FLT4;FLT4	Body;Body	island	NA	-	5mC, 5hmC		NM_002020	FLT4	-0.116987	0.212085
cg06077821	5	180048893		0.501872	0.579651	-0.0777784	-1.73519	0.208101	-11.0018	7.82349e-08	0.00656172	7.55513	FLT4;FLT4	Body;Body	island	NA	5hmC	5mC, 5hmC		NM_002020	FLT4	-0.116987	0.212085
cg14457074	5	180408785		0.497561	0.605751	-0.108191	-1.52231	0.246609	-5.35019	0.000145993	0.0406059	1.26299	-	-	open sea	NA	-	-		-
cg05841627	5	180631909		0.0233731	0.028067	-0.00469392	-0.681973	-5.30496	-5.66381	8.66758e-05	0.0349324	1.73819	TRIM7;TRIM7;TRIM7;TRIM7;TRIM7	1stExon;1stExon;TSS1500;TSS1500;TSS1500	island	NA	-	-		NM_203294	TRIM7	-0.0602813	0.426463
cg25744450	6	148299		0.627795	0.669903	-0.0421076	-1.28394	0.906969	-5.49335	0.000114875	0.0374542	1.48192	-	-	open sea	NA	-	-		-
cg21368352	6	424126		0.79512	0.821568	-0.0264488	-1.01297	2.12402	-4.91675	0.00030691	0.0488842	0.580022	-	-	island	NA	-	-		-
cg13602065	6	1400480		0.659972	0.76816	-0.108188	-0.960121	1.28321	-5.4248	0.000128802	0.0389897	1.3775	-	-	open sea	NA	-	-		-
cg27222736	6	1617377		0.425667	0.397631	0.0280363	0.490522	-0.506889	5.19017	0.000191495	0.0432453	1.01432	-	-	shore	NA	-	-		-
cg10707788	6	1635847		0.733494	0.702937	0.0305568	0.762599	1.38053	5.66806	8.60735e-05	0.0348492	1.74452	GMDS	Body	open sea	NA	-	-		NM_001500	GMDS	-0.010271	0.934073
cg24152417	6	2906897		0.574466	0.669249	-0.0947838	-0.854874	0.67689	-6.51501	2.25604e-05	0.0254817	2.94554	-	-	shelf	NA	5hmC	-		-
cg10475489	6	3269808		0.105053	0.157138	-0.0520852	-0.837933	-2.83294	-4.91415	0.000308305	0.0489451	0.575834	SLC22A23;SLC22A23	3'UTR;3'UTR	open sea	NA	-	-		NM_021945	SLC22A23	0.158785	0.243517
cg18559739	6	4775132		0.156995	0.186702	-0.0297068	-0.666422	-2.31683	-5.12433	0.000214331	0.0452138	0.910811	CDYL	Body	island	NA	5hmC	-		NM_004824	CDYL	-0.0490534	0.560902
cg02096172	6	6894163		0.625491	0.738523	-0.113033	-1.08734	1.05912	-4.97092	0.000279301	0.047824	0.666998	-	-	open sea	NA	-	-		-
cg20448717	6	7542126		0.0285795	0.0364024	-0.00782289	-0.466898	-4.96112	-5.02933	0.000252425	0.0467957	0.760254	DSP;DSP;DSP;DSP	1stExon;5'UTR;1stExon;5'UTR	island	NA	-	-		NM_004415	DSP	-0.456431	0.0022137
cg00175734	6	8082136		0.591505	0.642363	-0.0508576	-0.709275	0.665019	-5.79223	7.02916e-05	0.0332024	1.92808	EEF1E1;EEF1E1	Body;Body	open sea	NA	-	-		NM_004280	EEF1E1	0.244273	0.0137694
cg16613240	6	10099623		0.181147	0.237125	-0.055978	-0.91912	-1.9959	-6.66644	1.79421e-05	0.0241321	3.14777	-	-	open sea	NA	-	5mC		-
cg00424967	6	10163569		0.540187	0.64379	-0.103602	-0.671145	0.491467	-5.2761	0.000165459	0.04195	1.14838	-	-	open sea	NA	-	-		-
cg02844545	6	10882043		0.326669	0.269343	0.0573255	0.73577	-1.23464	5.07021	0.000235228	0.0459737	0.825227	GCM2;GCM2	1stExon;5'UTR	island	NA	5hmC	-		n.a.
cg10824972	6	11429244		0.498077	0.466846	0.0312317	0.626442	-0.0854906	5.06537	0.0002372	0.0459953	0.817541	-	-	open sea	NA	-	-		-
cg05931054	6	11654646		0.615464	0.672115	-0.0566507	-0.778595	0.834225	-4.89285	0.000319982	0.049309	0.541508	-	-	open sea	NA	-	-		-
cg19937878	6	13296149		0.405155	0.437077	-0.0319221	-0.866541	-0.490503	-4.93999	0.00029473	0.0485454	0.617396	-	-	open sea	NA	-	-		-
cg12694224	6	15244693		0.273591	0.330745	-0.0571535	-0.764003	-1.25231	-6.90331	1.26168e-05	0.0222088	3.45661	-	-	shore	NA	-	5mC		-
cg17941807	6	15509823		0.474689	0.535026	-0.0603376	-0.558713	-0.0026205	-5.40217	0.00013378	0.0396391	1.34286	JARID2	Body	open sea	NA	-	-		NM_004973	JARID2	-0.0791558	0.316118
cg11007366	6	18155579		0.0210986	0.0221053	-0.00100677	-0.577742	-5.53863	-5.40334	0.000133516	0.0395889	1.34467	KDM1B;TPMT	TSS200;TSS1500	island	NA	-	-		NM_153042	KDM1B	-0.00257328	0.982924	NM_000367	TPMT	0.00655922	0.951346
cg24636336	6	19805167		0.0145456	0.0160499	-0.00150428	-0.800767	-6.05591	-6.16819	3.85708e-05	0.0290152	2.46818	-	-	island	NA	-	-		-
cg06996739	6	25773039		0.577123	0.632346	-0.0552231	-0.746066	0.589234	-5.8167	6.75578e-05	0.0329667	1.96396	SLC17A4	Body	open sea	NA	5hmC	-		NM_005495	SLC17A4	-0.256765	0.0732657
cg20373747	6	25930943		0.715367	0.764201	-0.0488331	-0.630687	1.48644	-5.6566	8.77063e-05	0.0349621	1.72746	SLC17A2	TSS200	open sea	NA	-	-		NM_005835	SLC17A2	0.0229642	0.847558
cg08664412	6	26299939		0.0570908	0.0416848	0.0154061	0.910032	-4.26386	6.81439	1.43874e-05	0.0228852	3.34172	-	-	open sea	NA	-	-		-
cg19497998	6	26595126		0.263045	0.316057	-0.0530125	-0.580102	-1.33774	-5.02436	0.0002546	0.0468412	0.752351	-	-	shore	NA	-	-		-
cg18867708	6	26865862		0.367733	0.278446	0.089287	0.746705	-1.0357	5.09351	0.000225982	0.0457251	0.862128	GUSBL1	Body	shelf	NA	-	-		n.a.
cg24704603	6	27760633		0.111846	0.136714	-0.0248688	-0.593769	-2.86227	-5.01863	0.000257138	0.0470011	0.743212	-	-	open sea	NA	-	-		-
cg27577527	6	28367544		0.0565368	0.0663506	-0.00981381	-0.681909	-3.97257	-5.19773	0.000189042	0.0430927	1.02616	ZSCAN12;ZSCAN12	TSS200;TSS200	island	V$CETS1P54_01;V$NRF2_01	-	-		NR_028077	ZSCAN12	0.00750264	0.915282
cg05264298	6	28832611		0.515609	0.587041	-0.0714321	-0.862838	0.264101	-7.99843	2.71795e-06	0.0151345	4.77063	-	-	shore	NA	5hmC	5mC		-
cg14633298	6	28892849		0.564857	0.606337	-0.04148	-0.438531	0.480842	-5.22761	0.000179659	0.0426471	1.07288	TRIM27	TSS1500	shore	NA	-	-		NM_006510	TRIM27	-0.0281175	0.684072
cg23326313	6	28911759		0.0837869	0.0970798	-0.0132929	-0.652104	-3.36619	-6.4369	2.54202e-05	0.0261262	2.83977	-	-	open sea	NA	-	5mC		-
cg01516851	6	28945338		0.0303358	0.0435608	-0.0132251	-0.812187	-4.81988	-6.13526	4.06209e-05	0.0294888	2.42181	-	-	open sea	NA	-	5mC		-
cg02846841	6	28945341		0.0236239	0.0389826	-0.0153587	-1.91791	-5.17733	-6.28699	3.20382e-05	0.0278146	2.63394	-	-	open sea	NA	-	5mC		-
cg09088396	6	28966423		0.700009	0.731168	-0.0311589	-0.656485	1.33249	-5.35002	0.000146034	0.0406059	1.26273	ZNF311	Body	open sea	NA	-	-		NM_001010877	ZNF311	0.0109248	0.86579
cg04480313	6	29455322		0.656829	0.716174	-0.0593451	-0.767366	1.10995	-5.03649	0.000249319	0.0467106	0.77166	MAS1L	1stExon	open sea	NA	-	-		n.a.
cg23174322	6	29627215		0.6311	0.486286	0.144814	1.16014	0.428353	4.91717	0.000306687	0.0488842	0.580692	MOG;MOG;MOG;MOG;MOG;MOG;MOG;MOG;MOG;MOG;MOG	Body;Body;Body;Body;Body;Body;Body;Body;Body;Body;Body	open sea	NA	-	5mC		NM_206809	MOG	0.109851	0.436958
cg18876882	6	30034458		0.0722737	0.0812188	-0.00894516	-0.437987	-3.61734	-5.03514	0.000249899	0.0467526	0.769518	PPP1R11	TSS1500	open sea	NA	-	-		NM_021959	PPP1R11	0.0949637	0.524914
cg23745282	6	30042814		0.13751	0.153142	-0.0156321	-0.692693	-2.60138	-5.8958	5.94622e-05	0.0316021	2.07923	RNF39;RNF39	Body;Body	shore	NA	-	5mC		NM_170769	RNF39	-0.123463	0.240533
cg01748268	6	30122143		0.713528	0.758918	-0.0453903	-0.548678	1.45927	-4.98542	0.000272364	0.0475064	0.690192	TRIM10;TRIM10	Body;Body	open sea	NA	-	5mC, 5hmC, BS		NM_052828	TRIM10	0.325548	0.00254035
cg11553183	6	30122200		0.753039	0.8155	-0.0624619	-0.546234	1.83601	-5.92491	5.67469e-05	0.0313495	2.12138	TRIM10;TRIM10	Body;Body	open sea	NA	5hmC	5mC, 5hmC, BS		NM_052828	TRIM10	0.325548	0.00254035
cg08912051	6	30227783		0.0159967	0.0206793	-0.00468257	-0.635009	-5.82274	-6.00925	4.95914e-05	0.0303394	2.24272	HLA-L	Body	island	NA	-	-		NR_027822	HLA-L	-0.104989	0.335191
cg14191698	6	30640833		0.0576754	0.0713999	-0.0137244	-0.664127	-3.90425	-5.29547	0.000160122	0.0416536	1.17842	DHX16;DHX16	TSS200;TSS200	island	NA	-	-		NM_001164239	DHX16	-0.0965085	0.0319145
cg10098021	6	30653732		0.180202	0.155385	0.0248173	0.551392	-2.32239	4.98091	0.000274503	0.0477269	0.682979	KIAA1949;KIAA1949	Body;1stExon	shore	NA	-	5mC		n.a.
cg17438419	6	30654622		0.0439333	0.0488009	-0.00486754	-0.730067	-4.40982	-5.70771	8.06635e-05	0.0341491	1.80342	KIAA1949;KIAA1949;KIAA1949	5'UTR;5'UTR;1stExon	island	NA	-	5mC		n.a.
cg08743794	6	30656577		0.526666	0.604235	-0.0775694	-0.67057	0.343138	-5.15624	0.000202925	0.0443865	0.961073	KIAA1949;NRM;KIAA1949	TSS1500;Body;TSS1500	shore	NA	5hmC	5mC, 5hmC		n.a.				NR_073065	NRM	-0.195377	0.0343615
cg06893977	6	30851928		0.0316001	0.043544	-0.0119439	-0.883906	-4.77461	-5.83602	6.54785e-05	0.0326504	1.99221	DDR1;DDR1	TSS1500;5'UTR	shore	NA	-	-		NM_001202521	DDR1	0.0839576	0.550699
cg17038049	6	31021365		0.686773	0.594808	0.091965	0.741172	0.903562	4.97279	0.000278398	0.0478067	0.669987	HCG22	TSS1500	open sea	NA	-	-		NR_003948	HCG22	0.0516485	0.516134
cg27314422	6	31105927		0.322581	0.395851	-0.0732695	-0.727143	-0.886748	-5.31163	0.000155806	0.0412409	1.20344	PSORS1C1;PSORS1C2	Body;Body	open sea	NA	-	-		NM_014068	PSORS1C1	0.0185508	0.841801	NM_014069	PSORS1C2	0.0445902	0.720667
cg20347648	6	31130516		0.706626	0.787708	-0.0810823	-0.771584	1.5367	-5.64189	8.98522e-05	0.0354227	1.70551	TCF19;TCF19	3'UTR;3'UTR	shelf	NA	-	5mC		NM_001077511	TCF19	-0.27618	0.0168147
cg03921216	6	31166799		0.37669	0.405827	-0.029137	-0.457299	-0.659718	-4.87733	0.000328779	0.0497025	0.516457	HCG27	Body	shore	NA	-	-		NR_026791	HCG27	-0.12056	0.382404
cg14526732	6	31619971		0.0501756	0.0605246	-0.010349	-0.815635	-4.14282	-5.04018	0.000247737	0.0466286	0.777524	BAT3;BAT3;BAT3;BAT3	5'UTR;5'UTR;5'UTR;5'UTR	island	NA	-	-		n.a.
cg12216180	6	31698702		0.525068	0.491531	0.0335368	0.618807	0.0654542	4.96953	0.000279979	0.047824	0.664763	CLIC1;DDAH2	Body;TSS1500	shore	NA	-	5mC		NM_001288	CLIC1	0.130508	0.221309	NM_013974	DDAH2	0.000282387	0.997365
cg10114372	6	31763312		0.0199317	0.0255959	-0.00566414	-0.635057	-5.47569	-5.72302	7.8671e-05	0.0341256	1.82609	VARS	5'UTR	island	V$AHRARNT_01	-	-		NM_006295	VARS	-0.1552	0.00743237
cg24529722	6	31846924		0.551053	0.508837	0.0422161	0.60296	0.196245	5.33492	0.000149798	0.0408065	1.23944	SLC44A4	TSS200	open sea	NA	-	-		NM_001178045	SLC44A4	-0.140661	0.0214077
cg19669701	6	31855914		0.707274	0.765042	-0.057768	-0.575833	1.45122	-4.9249	0.000302579	0.0488053	0.593142	EHMT2;EHMT2	Body;Body	shore	NA	-	5mC, 5hmC		NM_025256	EHMT2	0.0805496	0.178796
cg05909390	6	31937454		0.400498	0.504485	-0.103987	-0.888717	-0.334879	-9.10323	6.65176e-07	0.0107415	5.9219	STK19;SKIV2L	TSS1500;Body	shelf	NA	5hmC	5mC, 5hmC		NR_026717	STK19	-0.0200648	0.800538	NM_006929	SKIV2L	0.0814405	0.199565
cg12796428	6	31940551		0.0323978	0.0367023	-0.00430451	-0.647987	-4.85269	-6.44549	2.50877e-05	0.0260081	2.85145	STK19;STK19;DOM3Z;STK19	Body;Body;TSS1500;Body	island	NA	-	5mC		NR_026717	STK19	-0.0200648	0.800538	NM_005510	DOM3Z	0.00244904	0.984819
cg08650890	6	32064613		0.0434628	0.0709273	-0.0274645	-1.20911	-4.17138	-5.69706	8.20809e-05	0.0343652	1.78762	TNXB	Body	island	NA	-	5mC, 5hmC, BS		NM_032470	TNXB	-0.119399	0.057819
cg06974409	6	32134323		0.399381	0.448873	-0.0494918	-0.733196	-0.470897	-6.02382	4.84549e-05	0.0301626	2.26356	EGFL8	Body	shore	NA	-	5mC		NM_030652	EGFL8	-0.0264883	0.691538
cg10502563	6	32134694		0.290368	0.420108	-0.12974	-0.892826	-0.965985	-7.28459	7.26877e-06	0.0189214	3.93495	EGFL8	Body	island	NA	-	5mC		NM_030652	EGFL8	-0.0264883	0.691538
cg04363228	6	32155141		0.455309	0.54717	-0.0918606	-0.587325	-0.0400269	-6.5812	2.04033e-05	0.0248585	3.0344	PBX2	Body	open sea	NA	-	-		NM_002586	PBX2	-0.141528	0.0561888
cg04586403	6	32162202		0.280017	0.319819	-0.0398023	-0.554884	-1.25592	-5.01756	0.000257616	0.0470065	0.741502	GPSM3	5'UTR	shore	NA	-	-		NM_022107	GPSM3	0.0861158	0.318796
cg09798996	6	32182326		0.464387	0.563991	-0.0996036	-0.591225	0.0318858	-5.23255	0.000178157	0.0426376	1.08058	NOTCH4	Body	open sea	NA	-	-		NM_004557	NOTCH4	-0.119634	0.0248109
cg22619784	6	32793355		0.562414	0.604004	-0.0415894	-0.598509	0.465764	-5.60803	9.50014e-05	0.0357785	1.65487	TAP2;TAP2	3'UTR;Body	open sea	NA	-	-		NM_000544	TAP2	-0.084745	0.235178
cg14571125	6	32796739		0.741287	0.784387	-0.0430999	-0.576806	1.67166	-6.01718	4.8969e-05	0.0301909	2.25408	TAP2;TAP2	Body;Body	open sea	NA	-	-		NM_000544	TAP2	-0.084745	0.235178
cg22324029	6	32908466		0.487142	0.418514	0.0686278	0.526324	-0.239678	5.07297	0.000234114	0.0459737	0.829596	HLA-DMB	Body	open sea	NA	-	-		NM_002118	HLA-DMB	0.0550092	0.49206
cg20392842	6	32909003		0.28049	0.257002	0.0234878	0.613162	-1.45835	5.56551	0.000101912	0.0366474	1.591	HLA-DMB	TSS200	open sea	NA	-	-		NM_002118	HLA-DMB	0.0550092	0.49206
cg03229061	6	33048483		0.0832857	0.106284	-0.0229984	-0.671311	-3.31017	-5.31205	0.000155696	0.0412409	1.20409	HLA-DPB1	Body	island	NA	-	-		NM_002121	HLA-DPB1	0.428123	0.00258911
cg16055526	6	33083287		0.422184	0.481638	-0.0594543	-0.727896	-0.319599	-5.08709	0.000228492	0.0458209	0.851966	HLA-DPB2	Body	shore	NA	5hmC	5mC		NR_001435	HLA-DPB2	0.0475183	0.662538
cg20212304	6	33083808		0.63415	0.663011	-0.028861	-0.556168	0.877701	-5.38169	0.000138459	0.0402197	1.31144	HLA-DPB2	Body	shore	NA	-	5mC		NR_001435	HLA-DPB2	0.0475183	0.662538
cg12881453	6	33131745		0.679055	0.710292	-0.0312378	-0.567734	1.17879	-5.73926	7.66149e-05	0.0340396	1.85009	COL11A2;COL11A2;COL11A2	Body;Body;Body	shelf	NA	-	5mC, 5hmC		NM_080681	COL11A2	-0.0681613	0.0849988
cg10143146	6	33161377		0.0535372	0.0729846	-0.0194474	-0.760133	-3.97475	-6.57284	2.06632e-05	0.0248585	3.02322	COL11A2;RXRB;COL11A2;COL11A2;COL11A2	TSS1500;3'UTR;TSS1500;TSS1500;TSS1500	shore	NA	-	5mC		NM_080681	COL11A2	-0.0681613	0.0849988	NM_001270401	RXRB	0.0305477	0.636396
cg06316695	6	33176607		0.0345525	0.0431868	-0.00863432	-0.761851	-4.67982	-5.27282	0.000166381	0.0419811	1.14328	RING1	Body	shore	V$ATF_01	-	-		NM_002931	RING1	-0.030363	0.670074
cg22878489	6	33245701		0.115012	0.0777307	0.0372811	0.704637	-3.2492	5.50618	0.00011245	0.0372638	1.50137	B3GALT4	1stExon	shore	NA	-	5mC		n.a.
cg17103217	6	33245721		0.199571	0.152667	0.0469038	0.652127	-2.22935	5.79539	6.99314e-05	0.0332024	1.93273	B3GALT4	1stExon	shore	V$HTF_01;V$XBP1_01	-	5mC		n.a.
cg02609733	6	33260145		0.707874	0.611198	0.096676	0.81146	1.02509	5.00551	0.000263044	0.0473226	0.722285	RGL2;RGL2	Body;Body	shelf	NA	-	-		NM_004761	RGL2	0.0990688	0.0752657
cg13375457	6	33263343		0.615354	0.640429	-0.0250751	-0.721217	0.749064	-6.13527	4.062e-05	0.0294888	2.42183	RGL2;RGL2	Body;Body	shelf	NA	-	-		NM_004761	RGL2	0.0990688	0.0752657
cg15025089	6	33272180		0.551531	0.611419	-0.0598879	-0.842471	0.45522	-5.27682	0.000165258	0.0419244	1.14949	TAPBP;TAPBP;TAPBP	Body;Body;Body	open sea	NA	-	-		NM_172208	TAPBP	-0.200983	0.0786656
cg10036001	6	33278333		0.366716	0.418493	-0.0517771	-0.610691	-0.661945	-4.95259	0.000288344	0.0482448	0.637607	TAPBP;TAPBP;TAPBP	Body;Body;Body	shelf	NA	-	-		NM_172208	TAPBP	-0.200983	0.0786656
cg27368379	6	33283328		0.380995	0.418927	-0.037933	-0.651794	-0.609417	-5.2554	0.000171371	0.0422996	1.11619	ZBTB22;TAPBP;TAPBP;TAPBP;ZBTB22	Body;TSS1500;TSS1500;TSS1500;Body	shore	V$ROAZ_01	-	5mC		n.a.
cg24635581	6	33389846		0.392309	0.4764	-0.0840905	-0.64486	-0.429706	-5.23005	0.000178917	0.0426471	1.07668	SYNGAP1	Body	shelf	NA	-	-		NM_006772	SYNGAP1	-0.215756	0.0451175
cg07873320	6	33561253		0.0976614	0.134038	-0.0363762	-1.10021	-3.0211	-6.13807	4.04415e-05	0.0294888	2.42577	C6orf227	TSS200	shore	NA	-	-		n.a.
cg18558423	6	33653506		0.592228	0.655535	-0.063307	-0.822103	0.70371	-5.15379	0.000203778	0.0444456	0.957221	ITPR3	Body	shelf	NA	5hmC	-		NM_002224	ITPR3	-0.10597	0.345215
cg23780488	6	33862289		0.557737	0.611424	-0.0536863	-0.624764	0.469128	-6.34701	2.91928e-05	0.027101	2.71679	-	-	open sea	NA	5hmC	-		-
cg00333679	6	33943783		0.288562	0.212759	0.0758023	1.01664	-1.55554	10.2263	1.80462e-07	0.0084187	6.93558	-	-	island	NA	5hmC	5mC		-
cg09657185	6	34003954		0.704435	0.730189	-0.0257538	-0.541776	1.33795	-5.05241	0.00024256	0.0464325	0.79697	GRM4	Body	island	NA	-	-		NR_046379	GRM4	-0.0735661	0.597272
cg08335767	6	34206495		0.0926339	0.127245	-0.0346107	-0.584708	-3.0865	-4.91404	0.000308362	0.0489451	0.575666	HMGA1;HMGA1;HMGA1;HMGA1;HMGA1;HMGA1	5'UTR;5'UTR;5'UTR;5'UTR;5'UTR;TSS200	shore	NA	-	-		NM_145901	HMGA1	-0.0596561	0.658542
cg06526020	6	34308880		0.528021	0.602202	-0.0741807	-0.729029	0.344267	-5.06586	0.000237	0.0459953	0.818319	NUDT3	Body	open sea	NA	-	-		NM_006703	NUDT3	-0.16465	0.170503
cg25473981	6	34433676		0.0799688	0.102984	-0.0230155	-0.999083	-3.37834	-8.20156	2.07715e-06	0.0151345	4.99479	PACSIN1	TSS1500	island	NA	-	5mC		NM_001199583	PACSIN1	-0.103591	0.259499
cg08392123	6	34512083		0.730042	0.788272	-0.0582304	-0.927319	1.67385	-5.13463	0.000210577	0.0450435	0.927058	SPDEF	Body	island	NA	-	-		NM_012391	SPDEF	-0.307978	0.0335978
cg25312118	6	35227386		0.0268833	0.0320563	-0.00517303	-0.594246	-5.09137	-5.58661	9.84186e-05	0.0360116	1.62273	ZNF76	TSS200	island	NA	-	-		NM_003427	ZNF76	-0.0211185	0.806179
cg22184996	6	35773505		0.410471	0.508782	-0.098311	-0.893261	-0.290209	-4.87271	0.000331447	0.0498069	0.508992	LHFPL5	1stExon	shore	NA	-	-		NM_182548	LHFPL5	-0.0749702	0.585904
cg27319730	6	36237037		0.46423	0.515781	-0.0515512	-0.584435	-0.0853506	-5.15558	0.000203154	0.0443865	0.960039	PNPLA1;PNPLA1;PNPLA1	TSS1500;5'UTR;5'UTR	open sea	NA	-	-		NM_001145717	PNPLA1	0.0889103	0.420029
cg18877699	6	37506185		0.539127	0.500669	0.0384585	0.597005	0.135475	5.17052	0.000198029	0.0440382	0.983511	-	-	shore	NA	-	-		-
cg15852490	6	37544545		0.565726	0.637233	-0.0715073	-0.808413	0.569283	-5.03001	0.000252127	0.0467957	0.761344	-	-	open sea	NA	-	-		-
cg20726282	6	37693575		0.535726	0.620448	-0.0847221	-0.700957	0.415119	-5.27541	0.000165654	0.0419525	1.14729	-	-	open sea	NA	-	-		-
cg27655671	6	38207741		0.446049	0.528428	-0.0823787	-0.641943	-0.116495	-5.72707	7.81523e-05	0.0341256	1.83209	BTBD9;BTBD9;BTBD9	Body;Body;Body	open sea	NA	-	-		NM_052893	BTBD9	-0.232494	0.116498
cg08650320	6	39083032		0.0360595	0.0419818	-0.00592229	-0.646931	-4.65952	-5.00543	0.000263078	0.0473226	0.722167	C6orf64	TSS200	island	NA	-	-		n.a.
cg03754403	6	40567579		0.38425	0.261576	0.122674	1.20713	-1.04534	5.97384	5.24717e-05	0.0306162	2.19193	-	-	island	NA	-	-		-
cg04564003	6	41498325		0.641113	0.759248	-0.118135	-0.88198	1.18733	-5.13304	0.000211153	0.0450503	0.924548	-	-	open sea	NA	-	-		-
cg25600774	6	41776562		0.531544	0.622407	-0.0908629	-0.810192	0.408134	-5.97603	5.22891e-05	0.0306162	2.19507	USP49	5'UTR	shelf	NA	-	-		NM_018561	USP49	-0.211301	0.0845969
cg17159550	6	41903172		0.170213	0.216842	-0.0466296	-0.710783	-2.12189	-6.54553	2.15371e-05	0.0252284	2.98661	CCND3;CCND3;CCND3;CCND3	3'UTR;3'UTR;3'UTR;3'UTR	open sea	NA	-	-		NM_001136126	CCND3	0.137415	0.213102
cg13142134	6	42695332		0.116413	0.145647	-0.0292331	-1.06879	-2.84241	-5.22115	0.000181647	0.0427835	1.06278	-	-	island	NA	-	-		-
cg25002649	6	43022044		0.294783	0.368682	-0.0738996	-0.691301	-1.0681	-6.47063	2.41409e-05	0.0257889	2.88556	CUL7;CUL7;MRPL2	TSS1500;TSS1500;Body	shore	NA	-	5mC		NM_014780	CUL7	-0.0538615	0.604306	NM_015950	MRPL2	-0.0568829	0.64859
cg16705185	6	43022182		0.21399	0.27659	-0.0625999	-0.517331	-1.68105	-5.2109	0.000184844	0.0429772	1.04677	CUL7;CUL7;MRPL2	TSS1500;TSS1500;Body	shore	NA	-	5mC		NM_014780	CUL7	-0.0538615	0.604306	NM_015950	MRPL2	-0.0568829	0.64859
cg12440062	6	49681391		0.108101	0.144916	-0.0368146	-0.937049	-2.91037	-6.32664	3.01276e-05	0.0274671	2.68873	CRISP2;CRISP2;CRISP2;CRISP2;CRISP2	TSS200;TSS200;TSS200;TSS200;TSS200	open sea	NA	-	-		NM_001142417	CRISP2	0.0621391	0.623364
cg09543819	6	49881441		0.569872	0.636847	-0.0669746	-0.689309	0.575846	-5.20976	0.000185204	0.0429847	1.04499	-	-	open sea	NA	-	-		-
cg22514987	6	52271182		0.505519	0.533876	-0.0283565	-0.601976	0.101033	-6.93182	1.20992e-05	0.0220062	3.49317	PAQR8	3'UTR	shelf	NA	5hmC	-		NM_133367	PAQR8	0.101555	0.456228
cg21974580	6	54713309		0.44568	0.564126	-0.118446	-0.824434	-0.034029	-5.00058	0.000265299	0.0473226	0.714418	FAM83B	5'UTR	shore	NA	5hmC	-		NM_001010872	FAM83B	0.0711283	0.464377
cg11751808	6	75079753		0.458452	0.582602	-0.12415	-0.922811	0.0567287	-6.05948	4.57873e-05	0.0300915	2.31443	-	-	open sea	NA	-	-		-
cg23501228	6	75917468		0.248883	0.208185	0.0406978	0.711072	-1.74696	5.76788	7.31272e-05	0.033592	1.89229	-	-	shore	NA	-	-		-
cg24859546	6	80654763		0.111505	0.179606	-0.0681011	-0.956042	-2.67521	-5.19223	0.000190823	0.043178	1.01755	ELOVL4	Body	shore	NA	-	-		NM_022726	ELOVL4	-0.170341	0.243544
cg26477387	6	87973166		0.64435	0.66337	-0.0190192	-0.747313	0.918829	-6.55725	2.11575e-05	0.0252284	3.00233	ZNF292	3'UTR	open sea	V$MEF2_04	-	-		NM_015021	ZNF292	-0.0209817	0.851127
cg01801951	6	88039504		0.716634	0.742381	-0.0257478	-0.641967	1.4351	-5.401	0.000134042	0.0396488	1.34107	C6orf162;C6orf162;GJB7	5'UTR;5'UTR;TSS1500	open sea	NA	-	-		n.a.
cg21513537	6	88482413		0.533997	0.598103	-0.0641053	-0.73896	0.353851	-4.96822	0.000280614	0.0478935	0.662674	-	-	open sea	NA	-	-		-
cg21572719	6	88855255		0.551765	0.612156	-0.0603915	-0.592191	0.450412	-5.09058	0.000227124	0.045802	0.85749	CNR1;CNR1;CNR1;CNR1;CNR1;CNR1	5'UTR;5'UTR;TSS200;5'UTR;5'UTR;5'UTR	open sea	NA	-	5mC		n.a.
cg22264975	6	90121670		0.0517299	0.0589412	-0.00721133	-0.603443	-4.14418	-4.92049	0.000304913	0.0488441	0.586047	RRAGD	1stExon	island	NA	-	-		NM_021244	RRAGD	0.00592586	0.965988
cg23856413	6	106429659		0.136902	0.1523	-0.0153979	-0.501041	-2.58938	-5.14254	0.000207741	0.0448	0.939522	-	-	island	NA	-	-		-
cg25985959	6	106430134		0.626426	0.68426	-0.0578341	-0.684062	0.904934	-5.12373	0.000214549	0.0452138	0.909879	-	-	shore	NA	-	-		-
cg24501299	6	108458569		0.477623	0.522854	-0.0452309	-0.805649	-0.021685	-6.32597	3.01586e-05	0.0274671	2.68782	-	-	shelf	NA	-	-		-
cg00509249	6	109615579		0.492077	0.514582	-0.0225053	-0.481011	0.00800482	-5.48979	0.000115557	0.0374542	1.47653	CCDC162	Body	shelf	NA	-	-		n.a.
cg00847453	6	110720501		0.198511	0.281548	-0.0830366	-0.976195	-1.76279	-5.15548	0.00020319	0.0443865	0.959878	DDO;DDO	Body;Body	shore	NA	-	-		NM_003649	DDO	0.060149	0.666271
cg01986631	6	112667980		0.679468	0.750755	-0.0712873	-0.947357	1.29746	-4.9698	0.000279847	0.047824	0.6652	RFPL4B	TSS1500	open sea	NA	-	-		n.a.
cg01141812	6	123317124		0.0544166	0.0667213	-0.0123048	-0.634675	-3.99813	-5.39926	0.000134434	0.0396649	1.33841	CLVS2	TSS1500	shore	NA	-	-		NM_001010852	CLVS2	-0.258134	0.0678041
cg19951871	6	130342250		0.0933522	0.121649	-0.0282972	-1.02187	-3.16211	-5.55309	0.000104028	0.0366474	1.57229	L3MBTL3;L3MBTL3	5'UTR;5'UTR	island	NA	-	-		NM_032438	L3MBTL3	-0.124418	0.0950049
cg26557834	6	134570471		0.376042	0.4367	-0.0606577	-1.05274	-0.588422	-5.78695	7.08965e-05	0.0332024	1.92033	SGK1	Body	open sea	NA	5hmC	-		NM_001143676	SGK1	0.265009	0.0692366
cg12905371	6	136682138		0.197867	0.229329	-0.0314622	-1.0382	-1.96103	-5.16783	0.000198942	0.0441244	0.979285	MAP7	Body	island	NA	-	-		NM_001198617	MAP7	0.0665029	0.614778
cg13255096	6	137112939		0.0433161	0.053628	-0.0103119	-0.582814	-4.341	-5.43536	0.000126546	0.0386664	1.39364	MAP3K5	1stExon	island	NA	-	-		NM_005923	MAP3K5	-0.124184	0.38791
cg26516935	6	137117243		0.526728	0.610544	-0.0838159	-0.810566	0.358953	-5.70871	8.05312e-05	0.0341491	1.80491	-	-	shelf	NA	-	-		-
cg09524396	6	137817634		0.0663906	0.084794	-0.0184033	-0.603169	-3.67324	-5.17059	0.000198006	0.0440382	0.98362	-	-	shore	NA	-	-		-
cg07513204	6	138584515		0.662456	0.698831	-0.0363753	-1.24671	1.10712	-6.16505	3.87618e-05	0.0290152	2.46376	KIAA1244	Body	open sea	NA	5hmC	-		NM_020340	KIAA1244	0.0240315	0.853626
cg16646004	6	142540447		0.638759	0.685322	-0.0465622	-0.465311	0.951141	-4.98554	0.000272304	0.0475064	0.690394	VTA1	3'UTR	open sea	NA	-	-		NM_016485	VTA1	0.0440413	0.535935
cg20298778	6	143891455		0.544052	0.539207	0.00484535	-0.634757	0.246971	-5.06467	0.000237485	0.0459953	0.816439	LOC285740	TSS1500	open sea	NA	-	-		n.a.
cg26092367	6	145431290		0.623947	0.673051	-0.0491035	-0.595729	0.86256	-5.37016	0.000141167	0.0405192	1.29373	-	-	open sea	NA	-	-		-
cg10221172	6	148840821		0.193706	0.264019	-0.0703127	-1.02871	-1.8513	-5.46342	0.000120751	0.0379194	1.43643	SASH1	Body	open sea	NA	5hmC	-		NM_015278	SASH1	-0.0281659	0.828115
cg20825472	6	149207153		0.612412	0.67691	-0.0644982	-0.840367	0.833104	-5.67667	8.48667e-05	0.0346277	1.75734	UST	Body	open sea	NA	-	-		NM_005715	UST	0.0347692	0.783955
cg01878724	6	150346921		0.0960858	0.11731	-0.0212246	-0.64744	-3.11552	-6.04434	4.69002e-05	0.0300915	2.29287	RAET1L	TSS1500	open sea	NA	-	-		n.a.
cg26849637	6	150530249		0.232544	0.323186	-0.0906417	-0.873912	-1.46764	-5.16462	0.000200039	0.0441541	0.974236	PPP1R14C	Body	open sea	NA	-	-		NM_030949	PPP1R14C	-0.210135	0.122731
cg24727188	6	151726304		0.442314	0.520672	-0.0783586	-0.853954	-0.148735	-4.91464	0.00030804	0.0489451	0.57663	RMND1	3'UTR	open sea	NA	-	-		NM_001271937	RMND1	0.0272653	0.822764
cg14262678	6	151773367		0.0223068	0.0227608	-0.000454056	-0.702376	-5.4771	-5.15121	0.000204681	0.0445268	0.95316	RMND1;C6orf211	TSS200;TSS200	island	NA	-	-		NM_001271937	RMND1	0.0272653	0.822764	NM_024573	C6orf211	0.0191815	0.868025
cg17706972	6	152126337		0.255988	0.331095	-0.0751071	-0.609662	-1.3389	-4.99734	0.000266793	0.0474038	0.709242	ESR1;ESR1	5'UTR;TSS1500	shelf	NA	-	-		NM_001122742	ESR1	-0.0491232	0.729725
cg16951533	6	155361528		0.593135	0.63575	-0.0426153	-0.556024	0.654194	-5.53104	0.000107901	0.0368617	1.539	-	-	open sea	NA	-	-		-
cg22242614	6	158404082		0.256292	0.205427	0.0508648	0.728969	-1.71516	5.72542	7.83633e-05	0.0341256	1.82965	SYNJ2	Body	shore	NA	-	-		NM_003898	SYNJ2	-0.131967	0.328207
cg04802171	6	158925090		0.532533	0.556472	-0.0239383	-0.975382	0.260812	-4.87885	0.000327907	0.049684	0.518912	TULP4;TULP4	Body;Body	open sea	NA	-	-		NM_001007466	TULP4	0.0902665	0.410892
cg03601754	6	159359083		0.819378	0.840766	-0.021388	-0.591621	2.28885	-5.26815	0.000167705	0.042163	1.13602	-	-	shore	NA	-	-		-
cg01113468	6	160114232		0.0380259	0.0464126	-0.00838671	-0.692454	-4.55577	-5.35165	0.000145634	0.0406059	1.26524	SOD2;SOD2;SOD2;SOD2;SOD2;SOD2	1stExon;5'UTR;5'UTR;1stExon;1stExon;5'UTR	island	NA	-	-		NM_000636	SOD2	-0.291011	0.0408101
cg11194708	6	163570521		0.58137	0.505668	0.0757021	0.532574	0.299707	6.00484	4.99409e-05	0.0303394	2.23641	PACRG;PACRG;PACRG	Body;Body;Body	island	NA	-	-		NM_001080379	PACRG	-0.0132245	0.909858
cg07836600	6	165384599		0.801123	0.824927	-0.0238037	-0.829064	2.12086	-8.10261	2.36643e-06	0.0151345	4.88633	-	-	open sea	NA	-	-		-
cg09454230	6	166144656		0.734111	0.7716	-0.0374886	-0.916742	1.61602	-4.99935	0.000265866	0.0473717	0.712452	-	-	open sea	NA	-	-		-
cg05842175	6	166344407		0.440233	0.437888	0.00234544	-0.861131	-0.358557	-5.29179	0.000161121	0.0416596	1.17272	C6orf176	Body	open sea	NA	5hmC	-		n.a.
cg25296804	6	167051781		0.669358	0.704527	-0.035169	-0.835206	1.13039	-5.33454	0.000149895	0.0408065	1.23885	RPS6KA2	Body	open sea	NA	-	-		NM_021135	RPS6KA2	-0.0927207	0.458601
cg03512256	6	167135251		0.148991	0.219281	-0.0702904	-0.805245	-2.25746	-5.06417	0.000237692	0.0460105	0.815636	RPS6KA2	Body	open sea	NA	-	-		NM_021135	RPS6KA2	-0.0927207	0.458601
cg04508687	6	167275843		0.0280541	0.0348494	-0.0067953	-0.770768	-5.00452	-4.99246	0.000269059	0.047465	0.701445	RPS6KA2	TSS200	island	NA	-	-		NM_021135	RPS6KA2	-0.0927207	0.458601
cg09050820	6	167586206		0.613966	0.528719	0.0852465	1.13779	0.476133	4.88234	0.000325914	0.0496688	0.524544	TCP10L2	Body	shore	NA	-	-		n.a.
cg10426017	6	167591040		0.324692	0.424299	-0.0996073	-1.01405	-0.814022	-6.88758	1.29124e-05	0.0222976	3.43637	TCP10L2	Body	shelf	NA	-	-		n.a.
cg09789650	6	167695026		0.568015	0.6185	-0.0504849	-0.668949	0.521734	-6.81792	1.43121e-05	0.0228852	3.34632	-	-	open sea	NA	5hmC	-		-
cg23071791	6	167791114		0.449419	0.557225	-0.107806	-0.875348	-0.0361656	-5.12395	0.000214471	0.0452138	0.910211	TCP10	Body	open sea	NA	-	-		NM_004610	TCP10	-0.161682	0.145808
cg09190920	6	168063116		0.679398	0.771653	-0.0922549	-1.20958	1.39708	-5.35866	0.000143924	0.0406059	1.27604	-	-	island	NA	5hmC	-		-
cg06354527	6	168122755		0.649689	0.684712	-0.0350232	-0.748177	0.999963	-7.58571	4.76395e-06	0.017362	4.29677	-	-	shore	NA	-	5mC		-
cg16320173	6	168443003		0.798932	0.834163	-0.0352307	-0.666179	2.13868	-5.08335	0.000229968	0.045847	0.846041	KIF25;KIF25	Body;Body	open sea	NA	5hmC	5mC, 5hmC		NM_030615	KIF25	0.181162	0.22534
cg11623965	6	168505569		0.531007	0.628074	-0.0970666	-0.855627	0.425933	-5.689	8.31696e-05	0.0345054	1.77567	-	-	shelf	NA	-	-		-
cg04305440	6	168551339		0.733146	0.802958	-0.069812	-1.025	1.70542	-4.95648	0.000286397	0.0481401	0.643858	-	-	open sea	NA	-	5mC		-
cg13705956	6	168857542		0.671826	0.767912	-0.0960862	-0.951567	1.32465	-5.63637	9.06703e-05	0.0355458	1.69728	SMOC2;SMOC2	Body;Body	open sea	NA	-	5mC, 5hmC		NM_001166412	SMOC2	-0.215442	0.145072
cg16588799	6	168857681		0.647276	0.735451	-0.0881746	-1.14891	1.13624	-5.76416	7.3571e-05	0.0336133	1.88681	SMOC2;SMOC2	Body;Body	open sea	NA	-	5mC, 5hmC		NM_001166412	SMOC2	-0.215442	0.145072
cg09120725	6	168971785		0.790237	0.732937	0.0572992	0.593187	1.7403	5.29101	0.000161334	0.0416596	1.17151	SMOC2;SMOC2	Body;Body	shore	NA	5hmC	-		NM_001166412	SMOC2	-0.215442	0.145072
cg25548116	6	169083625		0.4214	0.315187	0.106213	0.538208	-0.731973	5.93713	5.56462e-05	0.0311948	2.13903	-	-	open sea	NA	-	-		-
cg00859145	6	169717664		0.697386	0.728066	-0.0306806	-0.700601	1.31446	-5.03137	0.000251537	0.0467957	0.763502	-	-	open sea	NA	5hmC	-		-
cg23723163	6	169781435		0.634092	0.655775	-0.0216831	-0.635814	0.861853	-5.61085	9.45606e-05	0.0357785	1.6591	-	-	open sea	NA	-	-		-
cg08573270	6	170041713		0.657329	0.770623	-0.113294	-0.978124	1.2852	-5.48907	0.000115698	0.0374542	1.47542	WDR27	Body	open sea	NA	-	-		NM_001202550	WDR27	0.079617	0.385035
cg15288329	6	170268691		0.45197	0.314864	0.137106	1.05575	-0.63625	7.23149	7.8403e-06	0.0189214	3.86969	-	-	open sea	NA	-	5mC		-
cg26379845	6	170371197		0.466959	0.578348	-0.111389	-1.75196	0.0752463	-6.58431	2.03076e-05	0.0248585	3.03855	-	-	open sea	NA	5hmC	-		-
cg03914925	6	170405976		0.142003	0.20472	-0.0627167	-0.801837	-2.34285	-4.90187	0.000314982	0.0491102	0.556051	-	-	shelf	NA	-	-		-
cg26806713	6	170451326		0.67823	0.735253	-0.0570229	-0.957212	1.27028	-9.11376	6.56715e-07	0.0107415	5.93211	-	-	shore	NA	5hmC	5mC		-
cg18245365	6	170615736		0.0191798	0.020163	-0.000983268	-0.60526	-5.7006	-6.41738	2.61931e-05	0.0264997	2.81318	FAM120B	TSS200	island	NA	-	-		NM_032448	FAM120B	-0.0548084	0.656612
cg24645123	6	170764589		0.619491	0.680721	-0.0612293	-0.87685	0.874847	-5.59903	9.64221e-05	0.0358962	1.64137	-	-	island	NA	-	-		-
cg23670779	7	582843		0.566446	0.629652	-0.063206	-0.750719	0.546199	-5.94317	5.51098e-05	0.0310999	2.14776	-	-	shore	NA	5hmC	-		-
cg01783730	7	672323		0.0988597	0.139948	-0.041088	-0.75598	-2.98984	-5.13152	0.000211704	0.0450503	0.922152	PRKAR1B;PRKAR1B;PRKAR1B;PRKAR1B;PRKAR1B;PRKAR1B	Body;Body;Body;Body;Body;Body	shelf	NA	-	-		NM_002735	PRKAR1B	-0.140014	0.222051
cg01058266	7	789926		0.562801	0.685635	-0.122834	-0.975993	0.695303	-5.35204	0.000145537	0.0406059	1.26584	HEATR2	Body	shelf	NA	-	-		NM_017802	HEATR2	0.117821	0.136259
cg04807561	7	813957		0.365477	0.369448	-0.00397082	-0.979268	-0.829964	-4.8783	0.000328221	0.0497025	0.518025	HEATR2	Body	island	NA	-	-		NM_017802	HEATR2	0.117821	0.136259
cg22879689	7	925143		0.520508	0.559345	-0.0388374	-0.959818	0.218873	-5.03578	0.000249624	0.046747	0.770532	C7orf20	Body	open sea	NA	-	-		n.a.
cg03810769	7	951881		0.378171	0.247156	0.131015	0.8953	-1.10545	5.24604	0.000174119	0.0424456	1.10161	ADAP1	Body	shelf	NA	-	-		NM_006869	ADAP1	0.00229017	0.985229
cg26209816	7	978305		0.714077	0.717202	-0.0031245	-0.703274	1.38071	-6.17306	3.82772e-05	0.0289567	2.47501	ADAP1	Body	shore	NA	5hmC	5mC		NM_006869	ADAP1	0.00229017	0.985229
cg14286660	7	1050071		0.287821	0.342029	-0.0542081	-1.05411	-1.1914	-5.53804	0.000106656	0.0367528	1.54957	C7orf50;C7orf50;C7orf50	Body;Body;Body	shore	NA	-	-		NM_001134395	C7orf50	0.0431779	0.749394
cg10089657	7	1062820		0.159385	0.179152	-0.0197668	-0.668185	-2.3444	-5.07045	0.000235131	0.0459737	0.825606	C7orf50;MIR339;C7orf50;C7orf50	Body;TSS200;Body;Body	island	NA	-	5mC		NM_001134395	C7orf50	0.0431779	0.749394
cg17581870	7	1062965		0.173653	0.217288	-0.0436346	-0.806062	-2.10749	-6.98499	1.11934e-05	0.0214595	3.56101	C7orf50;C7orf50;MIR339;C7orf50	Body;Body;TSS1500;Body	island	NA	-	5mC		NM_001134395	C7orf50	0.0431779	0.749394
cg21292981	7	1065956		0.465649	0.524563	-0.0589141	-0.601541	-0.0587483	-5.1268	0.000213423	0.0451629	0.914715	C7orf50;C7orf50;C7orf50	Body;Body;Body	shore	NA	-	-		NM_001134395	C7orf50	0.0431779	0.749394
cg16218477	7	1066167		0.189297	0.236964	-0.0476674	-0.496477	-1.93435	-4.92151	0.000304375	0.0488441	0.587678	C7orf50;C7orf50;C7orf50	Body;Body;Body	shore	NA	-	-		NM_001134395	C7orf50	0.0431779	0.749394
cg26040844	7	1071868		0.773772	0.806711	-0.0329393	-0.622579	1.90144	-4.99838	0.000266311	0.0473783	0.710911	C7orf50;C7orf50;C7orf50	Body;Body;Body	shelf	NA	-	-		NM_001134395	C7orf50	0.0431779	0.749394
cg15693483	7	1102177		0.569955	0.657296	-0.0873411	-0.995945	0.637909	-5.42056	0.00012972	0.0391816	1.37102	C7orf50;C7orf50;C7orf50	Body;Body;Body	shelf	NA	-	-		NM_001134395	C7orf50	0.0431779	0.749394
cg00684423	7	1125180		0.467743	0.583469	-0.115726	-0.803304	0.0907211	-5.50229	0.00011318	0.037315	1.49548	GPER;C7orf50;C7orf50;GPER;C7orf50	TSS1500;Body;Body;TSS1500;Body	shore	NA	-	-		NM_001098201	GPER	-0.382338	0.00708006	NM_001134395	C7orf50	0.0431779	0.749394
cg01013738	7	1149705		0.673484	0.750701	-0.0772164	-0.737701	1.28489	-5.50976	0.000111782	0.0372334	1.5068	C7orf50;C7orf50;C7orf50	Body;Body;Body	island	NA	-	-		NM_001134395	C7orf50	0.0431779	0.749394
cg11510938	7	1220897		0.750385	0.793617	-0.0432327	-0.753454	1.74545	-5.03848	0.000248466	0.0466757	0.774817	-	-	open sea	NA	-	-		-
cg23030159	7	1358467		0.477664	0.501736	-0.024072	-0.631586	-0.0718262	-5.1175	0.000216856	0.0453431	0.900041	-	-	open sea	NA	-	-		-
cg14092364	7	1362621		0.570064	0.545889	0.0241751	-0.752773	0.35929	-5.54688	0.000105104	0.0367128	1.56292	-	-	shore	NA	5hmC	-		-
cg06567355	7	1499287		0.0604055	0.0693486	-0.00894311	-0.792351	-3.93877	-5.48237	0.000116995	0.0375092	1.46525	MICALL2	TSS200	shore	NA	-	-		NM_182924	MICALL2	-0.244722	0.02046
cg08847761	7	1513089		0.676916	0.764509	-0.0875932	-1.19501	1.33939	-6.14999	3.96897e-05	0.0293803	2.44258	INTS1	Body	island	NA	-	-		NM_001080453	INTS1	-0.112496	0.181248
cg24172278	7	1526831		0.670665	0.754559	-0.0838941	-1.187	1.29632	-10.4057	1.48064e-07	0.0084187	7.08444	INTS1	Body	shelf	NA	-	5mC		NM_001080453	INTS1	-0.112496	0.181248
cg02759792	7	1531740		0.582969	0.617783	-0.0348145	-0.822796	0.597888	-5.01975	0.000256641	0.046992	0.744997	INTS1	Body	shore	NA	-	-		NM_001080453	INTS1	-0.112496	0.181248
cg09495282	7	1588579		0.588099	0.6895	-0.1014	-1.07519	0.78508	-7.29823	7.12925e-06	0.0189214	3.95164	TMEM184A	Body	shore	NA	5hmC	5mC		NM_001097620	TMEM184A	-0.0408988	0.651381
cg21700772	7	1644443		0.588778	0.517152	0.0716264	0.677381	0.346717	5.30301	0.000158093	0.0414596	1.1901	-	-	shore	NA	-	-		-
cg07826246	7	1717111		0.521124	0.589318	-0.0681938	-0.657111	0.289401	-4.88578	0.000323961	0.0495188	0.530093	-	-	open sea	NA	-	5mC		-
cg12510512	7	1717187		0.443465	0.551412	-0.107947	-1.0273	-0.0716079	-7.19437	8.26801e-06	0.0190704	3.82382	-	-	open sea	NA	5hmC	5mC		-
cg21151950	7	1718485		0.444827	0.548699	-0.103871	-1.32447	-0.0771658	-5.85099	6.3915e-05	0.0322009	2.01405	-	-	open sea	NA	-	5mC		-
cg06163738	7	1718517		0.436181	0.551725	-0.115544	-1.26034	-0.0942598	-6.49831	2.31417e-05	0.0254817	2.92302	-	-	open sea	NA	-	5mC		-
cg10032110	7	1718541		0.422046	0.56099	-0.138944	-1.53577	-0.123379	-6.16493	3.87691e-05	0.0290152	2.46359	-	-	open sea	NA	-	5mC		-
cg07905119	7	1779084		0.546219	0.683475	-0.137256	-1.57879	0.630542	-6.50318	2.29706e-05	0.0254817	2.92959	ELFN1	5'UTR	open sea	NA	-	5mC		NM_001128636	ELFN1	-0.284953	0.0540435
cg04426031	7	1799192		0.524038	0.614899	-0.0908609	-1.36834	0.367946	-4.9907	0.000269881	0.0474902	0.698634	-	-	open sea	NA	-	-		-
cg20396385	7	1855709		0.719477	0.771744	-0.0522667	-1.27738	1.56707	-6.7703	1.53611e-05	0.0230339	3.2843	MAD1L1;MAD1L1;MAD1L1	Body;Body;Body	open sea	NA	-	-		NM_001013836	MAD1L1	0.147617	0.172091
cg07685601	7	1891771		0.512295	0.59349	-0.0811943	-0.926426	0.272515	-5.22215	0.000181338	0.0427835	1.06435	MAD1L1;MAD1L1;MAD1L1	Body;Body;Body	shore	NA	-	-		NM_001013836	MAD1L1	0.147617	0.172091
cg07300192	7	1903385		0.678453	0.719988	-0.0415348	-0.764318	1.21416	-5.0872	0.000228449	0.0458209	0.85214	MAD1L1;MAD1L1;MAD1L1	Body;Body;Body	shore	NA	-	-		NM_001013836	MAD1L1	0.147617	0.172091
cg20338075	7	1955103		0.575247	0.644017	-0.0687701	-1.37714	0.619507	-4.93366	0.000297997	0.0485454	0.607224	MAD1L1;MAD1L1;MAD1L1	Body;Body;Body	open sea	NA	-	-		NM_001013836	MAD1L1	0.147617	0.172091
cg25597952	7	1965133		0.584267	0.617773	-0.033506	-0.910245	0.594472	-5.12874	0.000212716	0.0450977	0.917768	MAD1L1;MAD1L1;MAD1L1	Body;Body;Body	shelf	NA	-	-		NM_001013836	MAD1L1	0.147617	0.172091
cg14638384	7	2004085		0.537044	0.602533	-0.0654891	-0.743443	0.381862	-4.98917	0.000270596	0.0475064	0.696196	MAD1L1;MAD1L1;MAD1L1	Body;Body;Body	shelf	NA	-	-		NM_001013836	MAD1L1	0.147617	0.172091
cg18279126	7	2041391		0.704698	0.772873	-0.0681752	-0.958749	1.47991	-5.86222	6.27666e-05	0.0321379	2.03042	MAD1L1;MAD1L1;MAD1L1	Body;Body;Body	shelf	NA	-	-		NM_001013836	MAD1L1	0.147617	0.172091
cg11792186	7	2083105		0.437966	0.638008	-0.200041	-1.54655	0.127825	-5.76133	7.39098e-05	0.0336133	1.88265	MAD1L1;MAD1L1;MAD1L1	Body;Body;Body	open sea	NA	-	5mC, 5hmC		NM_001013836	MAD1L1	0.147617	0.172091
cg15914316	7	2083197		0.45065	0.640193	-0.189544	-1.13436	0.178906	-5.31813	0.000154104	0.0412409	1.2135	MAD1L1;MAD1L1;MAD1L1	Body;Body;Body	open sea	NA	5hmC	5mC, 5hmC		NM_001013836	MAD1L1	0.147617	0.172091
cg19513987	7	2105443		0.586902	0.656632	-0.0697302	-1.38346	0.700747	-5.9227	5.69486e-05	0.0313784	2.11818	MAD1L1;MAD1L1;MAD1L1	Body;Body;Body	shore	NA	5hmC	5mC, 5hmC		NM_001013836	MAD1L1	0.147617	0.172091
cg15410753	7	2115808		0.735571	0.765479	-0.0299084	-0.531467	1.57777	-5.28296	0.000163548	0.0417936	1.15902	MAD1L1;MAD1L1;MAD1L1	Body;Body;Body	shore	NA	5hmC	5mC, 5hmC		NM_001013836	MAD1L1	0.147617	0.172091
cg25817701	7	2140143		0.435183	0.465294	-0.0301111	-0.859389	-0.317221	-7.99119	2.74436e-06	0.0151345	4.76253	MAD1L1;MAD1L1;MAD1L1	Body;Body;Body	open sea	NA	5hmC	5mC		NM_001013836	MAD1L1	0.147617	0.172091
cg05367893	7	2186465		0.630816	0.72488	-0.0940634	-1.39526	1.06837	-5.02842	0.000252822	0.0467957	0.758806	MAD1L1;MAD1L1;MAD1L1	Body;Body;Body	shore	NA	-	-		NM_001013836	MAD1L1	0.147617	0.172091
cg16706905	7	2650027		0.379509	0.357258	0.0222507	-0.821827	-0.797609	-5.6074	9.51011e-05	0.0357785	1.65392	IQCE;IQCE	3'UTR;3'UTR	open sea	NA	-	-		NM_152558	IQCE	-0.0318375	0.779501
cg23627948	7	2760692		0.232348	0.354417	-0.122068	-1.51292	-1.412	-7.64336	4.39937e-06	0.0172315	4.36448	-	-	shelf	NA	-	5mC		-
cg01026192	7	2763915		0.331608	0.370425	-0.0388171	-0.703491	-0.918482	-4.9036	0.000314031	0.0491102	0.558846	-	-	open sea	NA	-	-		-
cg20428685	7	2765410		0.680277	0.738098	-0.0578209	-0.694725	1.25995	-4.94216	0.000293621	0.0485454	0.620877	-	-	open sea	NA	-	-		-
cg18634690	7	2827233		0.480691	0.58864	-0.107949	-1.13391	0.148053	-8.24138	1.9716e-06	0.0151345	5.03805	GNA12	Body	open sea	NA	5hmC	5mC, 5hmC		NM_007353	GNA12	0.0409877	0.686003
cg19159527	7	3280545		0.270106	0.369646	-0.0995404	-1.19183	-1.18016	-5.11598	0.000217424	0.0453488	0.897638	-	-	open sea	NA	-	-		-
cg23474811	7	4183807		0.530144	0.437835	0.0923096	0.692949	-0.0475864	5.76109	7.3939e-05	0.0336133	1.88229	SDK1;SDK1	Body;Body	open sea	NA	-	-		NM_152744	SDK1	-0.156847	0.027842
cg11746156	7	4347510		0.659809	0.705738	-0.0459291	-0.834692	1.08868	-5.62566	9.22832e-05	0.0357033	1.68126	-	-	shore	NA	-	-		-
cg03697173	7	4877433		0.283549	0.306089	-0.0225403	-0.678082	-1.29376	-5.55484	0.000103728	0.0366474	1.57492	RADIL	Body	shore	NA	-	-		NM_018059	RADIL	-0.0364476	0.671264
cg18984900	7	4917307		0.682554	0.773303	-0.0907492	-1.73212	1.43752	-6.62462	1.91077e-05	0.0245337	3.0923	RADIL	Body	open sea	NA	5hmC	-		NM_018059	RADIL	-0.0364476	0.671264
cg23643100	7	5012842		0.421181	0.463391	-0.0422099	-0.769271	-0.364609	-5.87459	6.15277e-05	0.0318925	2.04842	RNF216L;RNF216L;RNF216L	TSS1500;TSS1500;TSS1500	shore	NA	5hmC	-		n.a.
cg03367558	7	5292696		0.233913	0.321212	-0.0872994	-0.712778	-1.45546	-4.98618	0.000272004	0.0475064	0.691409	-	-	open sea	NA	-	-		-
cg11761615	7	5348924		0.686369	0.762675	-0.0763055	-1.1721	1.40819	-5.16409	0.00020022	0.0441541	0.973403	TNRC18	Body	island	NA	-	-		NM_001080495	TNRC18	-0.214986	0.043366
cg12845678	7	5388781		0.604284	0.707307	-0.103023	-1.15833	0.898465	-4.9177	0.000306399	0.0488812	0.58156	TNRC18	Body	shelf	NA	-	-		NM_001080495	TNRC18	-0.214986	0.043366
cg04939944	7	5390509		0.276283	0.414627	-0.138344	-1.53494	-1.03705	-8.04505	2.55422e-06	0.0151345	4.8226	TNRC18	Body	shore	NA	-	5mC, BS		NM_001080495	TNRC18	-0.214986	0.043366
cg10327399	7	5390793		0.230955	0.293408	-0.0624528	-0.855571	-1.56208	-6.04777	4.6646e-05	0.0300915	2.29775	TNRC18	Body	shore	NA	-	5mC, BS		NM_001080495	TNRC18	-0.214986	0.043366
cg04305325	7	5521421		0.663567	0.754532	-0.0909652	-1.03041	1.26068	-5.97214	5.2615e-05	0.0306162	2.18948	FBXL18	Body	island	NA	5hmC	5mC, 5hmC		NM_024963	FBXL18	-0.0101891	0.939882
cg18724565	7	5633068		0.0283951	0.0350872	-0.00669212	-0.726213	-4.98457	-6.71629	1.66503e-05	0.0236975	3.21352	FSCN1	1stExon	island	NA	-	5mC		NM_003088	FSCN1	0.0333943	0.800286
cg13266018	7	5637739		0.147433	0.185136	-0.0377023	-0.609436	-2.37484	-5.01802	0.00025741	0.0470065	0.742237	FSCN1	Body	shelf	NA	-	-		NM_003088	FSCN1	0.0333943	0.800286
cg04379124	7	6915894		0.757683	0.786605	-0.028922	-0.819368	1.76121	-5.45058	0.000123367	0.0383189	1.41687	-	-	open sea	NA	-	-		-
cg21961890	7	12510665		0.766894	0.753339	0.0135555	-0.495601	1.69692	-5.30421	0.000157771	0.0414278	1.19196	-	-	open sea	NA	-	-		-
cg02344001	7	17831714		0.519903	0.558037	-0.0381339	-0.528697	0.206898	-5.58124	9.92966e-05	0.0362211	1.61466	SNX13	3'UTR	open sea	NA	-	-		NM_015132	SNX13	-0.0483998	0.477836
cg24965293	7	19142943		0.581184	0.6106	-0.0294168	-0.637913	0.549511	-5.15035	0.000204982	0.0445463	0.951807	-	-	shelf	NA	-	-		-
cg17933148	7	20122468		0.748476	0.817464	-0.0689874	-1.01125	1.82782	-6.77653	1.52196e-05	0.0229034	3.29242	-	-	open sea	NA	-	-		-
cg21290313	7	20158232		0.477322	0.535401	-0.0580797	-0.571301	0.00677855	-6.96388	1.15441e-05	0.0217702	3.53413	-	-	open sea	NA	-	-		-
cg12743974	7	21788358		0.723756	0.74968	-0.0259244	-0.805936	1.48908	-4.98615	0.000272016	0.0475064	0.691368	DNAH11	Body	open sea	NA	-	-		NM_003777	DNAH11	-0.0515528	0.482626
cg15951061	7	21946025		0.842798	0.79979	0.0430082	0.73091	2.25953	5.7924	7.02718e-05	0.0332024	1.92833	CDCA7L;CDCA7L;CDCA7L	Body;Body;Body	open sea	NA	-	-		NM_001127370	CDCA7L	-0.126008	0.259629
cg02317534	7	22705333		0.893031	0.898919	-0.00588809	-0.725457	3.15568	-5.0379	0.000248712	0.0466823	0.773905	-	-	island	NA	-	-		-
cg08939418	7	23511443		0.306112	0.310938	-0.00482572	-0.638429	-1.1855	-5.10798	0.000220431	0.0453651	0.885008	IGF2BP3	TSS1500	shore	NA	-	-		NM_006547	IGF2BP3	-0.00151749	0.989842
cg16857858	7	27213984		0.0486983	0.0564622	-0.00776389	-0.572906	-4.21425	-5.02704	0.000253424	0.0467957	0.756615	HOXA10;HOXA10	TSS200;Body	island	NA	-	-		n.a.
cg04881008	7	29726226		0.530513	0.583338	-0.0528249	-0.718169	0.307081	-5.06388	0.000237808	0.0460117	0.815187	LOC646762	TSS1500	shore	NA	-	-		NR_024278	LOC646762	-0.268192	0.0548055
cg06338550	7	29849414		0.178397	0.226453	-0.0480556	-0.649283	-2.0413	-5.44619	0.000124274	0.0384223	1.41018	-	-	shelf	NA	-	-		-
cg27076139	7	31091718		0.0203543	0.0265266	-0.00617229	-0.709358	-5.43518	-5.25079	0.00017272	0.0423586	1.10901	ADCYAP1R1	TSS1500	island	NA	-	-		NM_001199637	ADCYAP1R1	-0.176654	0.237117
cg19596541	7	32932066		0.0748456	0.0935373	-0.0186917	-0.565061	-3.48785	-5.04208	0.000246924	0.0466286	0.780549	KBTBD2	TSS1500	shore	NA	-	-		NM_015483	KBTBD2	0.0885631	0.361456
cg18338822	7	34246655		0.476504	0.518586	-0.0420823	-0.647318	-0.0362209	-5.29781	0.000159488	0.0416536	1.18205	-	-	open sea	NA	-	-		-
cg18045658	7	36339004		0.626585	0.641409	-0.0148241	-0.869479	0.805073	-6.05523	4.60973e-05	0.0300915	2.30837	EEPD1	3'UTR	open sea	NA	5hmC	5mC, 5hmC		NM_030636	EEPD1	-0.077991	0.567693
cg27368533	7	38791870		0.525752	0.611676	-0.0859237	-0.701485	0.357894	-5.61493	9.39269e-05	0.0357785	1.66521	VPS41;VPS41	Body;Body	open sea	NA	-	-		NM_014396	VPS41	-0.0693385	0.407909
cg07650391	7	41733448		0.230301	0.315801	-0.0854996	-0.674629	-1.49282	-5.72155	7.88601e-05	0.0341256	1.82392	LOC285954;LOC285954;INHBA	TSS200;TSS200;Body	open sea	NA	-	5mC		n.a.
cg11079619	7	41742630		0.295608	0.359018	-0.0634101	-0.561495	-1.08379	-5.57252	0.000100738	0.0364289	1.60155	INHBA;LOC285954;INHBA;LOC285954	5'UTR;Body;1stExon;Body	shelf	NA	-	-		n.a.
cg02901002	7	42001667		0.665536	0.736271	-0.0707352	-0.735064	1.21087	-5.09441	0.000225631	0.0456985	0.863558	GLI3	3'UTR	shelf	NA	5hmC	-		NM_000168	GLI3	-0.347498	0.0185778
cg06310816	7	42267719		0.0293409	0.0385121	-0.0091712	-0.804768	-4.93418	-6.84072	1.38372e-05	0.0227483	3.37587	GLI3	5'UTR	island	NA	-	5mC		NM_000168	GLI3	-0.347498	0.0185778
cg13298841	7	43152021		0.0849873	0.104949	-0.0199617	-0.489013	-3.29693	-4.91093	0.000310042	0.0489877	0.57065	HECW1	TSS200	island	NA	-	-		NM_015052	HECW1	-0.329472	0.0239381
cg19236395	7	44122272		0.053308	0.0627364	-0.00942842	-0.499417	-4.05687	-5.0864	0.000228763	0.0458209	0.850873	POLM	TSS200	island	NA	-	-		NM_013284	POLM	-0.0961157	0.454645
cg06104408	7	44349955		0.274768	0.322103	-0.0473351	-0.537379	-1.27994	-6.4612	2.44913e-05	0.025948	2.87279	CAMK2B;CAMK2B;CAMK2B;CAMK2B;CAMK2B;CAMK2B;CAMK2B;CAMK2B	Body;Body;Body;Body;Body;Body;Body;Body	shore	NA	-	-		NM_172078	CAMK2B	-0.121745	0.318939
cg03509961	7	44366620		0.523889	0.611488	-0.0875987	-0.726528	0.351246	-5.32285	0.000152881	0.0412169	1.22079	CAMK2B;CAMK2B;CAMK2B;CAMK2B;CAMK2B;CAMK2B;CAMK2B;CAMK2B	TSS1500;TSS1500;TSS1500;TSS1500;TSS1500;TSS1500;TSS1500;TSS1500	shore	NA	-	-		NM_172078	CAMK2B	-0.121745	0.318939
ch.7.1039544R	7	44611287		0.0490939	0.0630254	-0.0139316	-0.513911	-4.12644	-5.34238	0.000147926	0.0408065	1.25095	DDX56	Body	shore	NA	-	-		NM_001257189	DDX56	0.1664	0.0450385
cg21873741	7	45762358		0.443614	0.520213	-0.0765993	-0.629088	-0.145002	-5.84903	6.41168e-05	0.0322009	2.0112	ADCY1	3'UTR	open sea	NA	-	-		NM_021116	ADCY1	-0.174783	0.13398
cg22365990	7	47780844		0.586838	0.654163	-0.067325	-0.595409	0.686954	-5.90079	5.89871e-05	0.0316021	2.08647	-	-	open sea	NA	-	-		-
cg20360285	7	47989345		0.565908	0.639134	-0.0732256	-0.642711	0.566812	-5.0779	0.000232135	0.0459246	0.83741	PKD1L1	TSS1500	open sea	NA	-	-		NM_138295	PKD1L1	-0.109903	0.300617
cg03866003	7	48136352		0.578362	0.633451	-0.0550893	-0.76845	0.602336	-7.40853	6.10022e-06	0.0181647	4.08555	UPP1;UPP1	Body;Body	open sea	NA	-	-		NM_003364	UPP1	-0.0256104	0.848041
cg23720063	7	50469042		0.731751	0.815128	-0.0833772	-0.868759	1.75914	-6.00786	4.9701e-05	0.0303394	2.24074	IKZF1	3'UTR	shore	NA	-	5mC		NM_001220770	IKZF1	0.309346	0.0331767
cg06878637	7	54399889		0.61951	0.650524	-0.0310133	-0.730635	0.790628	-6.21024	3.61107e-05	0.0283564	2.52712	-	-	open sea	NA	-	-		-
cg15692229	7	55257946		0.513685	0.561711	-0.0480262	-0.787251	0.198536	-5.00574	0.000262936	0.0473226	0.722664	EGFR	Body	open sea	NA	-	-		NM_005228	EGFR	-0.332582	0.0206371
cg14453790	7	57509266		0.778215	0.805464	-0.0272487	-0.935609	1.95558	-6.61939	1.92591e-05	0.0246527	3.08534	ZNF716	TSS1500	open sea	NA	-	-		NM_001159279	ZNF716	0.00181199	0.984395
cg22151179	7	63867800		0.927809	0.937639	-0.00983027	-0.501568	3.79269	-5.14026	0.000208556	0.0449012	0.935919	-	-	open sea	NA	-	-		-
cg08013206	7	64345204		0.784813	0.839979	-0.0551661	-0.790016	2.09771	-6.79032	1.49105e-05	0.0228852	3.31042	-	-	open sea	NA	5hmC	-		-
cg21104363	7	65419248		0.312504	0.376512	-0.0640087	-0.74684	-0.976409	-4.87289	0.000331345	0.0498069	0.509276	VKORC1L1	Body	open sea	NA	-	-		NM_173517	VKORC1L1	0.0542602	0.573571
cg00497909	7	65610409		0.701562	0.641461	0.0601006	0.664839	1.07375	6.09088	4.35673e-05	0.0298402	2.35904	CRCP;CRCP;CRCP;CRCP;CRCP	Body;Body;Body;Body;Body	open sea	NA	-	-		NM_001040648	CRCP	0.0922331	0.189988
cg14718379	7	71806067		0.62805	0.643566	-0.0155166	-1.07842	0.818754	-6.36739	2.82883e-05	0.0269657	2.74479	CALN1	Body	shelf	NA	5hmC	-		NM_001017440	CALN1	0.181091	0.21326
cg26313888	7	72440429		0.541652	0.588627	-0.0469756	-1.16718	0.372177	-5.46767	0.000119897	0.0377926	1.4429	LOC541473	Body	island	NA	-	-		NR_003602	LOC541473	0.0264556	0.838934
cg03167980	7	73021497		0.0709879	0.0798773	-0.0088894	-0.528161	-3.64161	-4.87328	0.000331115	0.0497927	0.509917	MLXIPL;MLXIPL;MLXIPL;MLXIPL	Body;Body;Body;Body	island	NA	-	-		NM_032953	MLXIPL	0.18536	0.210703
cg19699056	7	73843743		0.354191	0.246957	0.107234	0.680624	-1.19512	5.35795	0.000144097	0.0406059	1.27494	-	-	open sea	NA	-	-		-
cg23640897	7	73868103		0.0366307	0.0345441	0.0020866	-0.812822	-4.82299	-5.71249	8.00362e-05	0.0341491	1.8105	GTF2IRD1;GTF2IRD1	TSS200;TSS1500	shore	NA	-	-		NM_016328	GTF2IRD1	-0.114667	0.392773
cg14051770	7	76054572		0.664354	0.723629	-0.0592756	-0.844645	1.16506	-5.76137	7.39058e-05	0.0336133	1.8827	ZP3;ZP3	Body;1stExon	open sea	NA	-	-		NM_001110354	ZP3	-0.0075987	0.958255
cg24426822	7	81679070		0.415514	0.395914	0.0195998	0.550411	-0.545811	4.96507	0.000282157	0.047962	0.657615	CACNA2D1	Body	open sea	NA	-	-		NM_000722	CACNA2D1	-0.33996	0.0213598
cg20955022	7	83824481		0.102912	0.112815	-0.00990346	-0.704333	-3.0783	-4.95515	0.000287062	0.0481835	0.641719	SEMA3A	TSS1500	open sea	NA	-	-		NM_006080	SEMA3A	-0.0955068	0.522643
cg27599058	7	90226570		0.159712	0.125934	0.0337776	0.58899	-2.57244	5.78391	7.12467e-05	0.0332742	1.91587	-	-	shore	NA	-	-		-
cg08038054	7	93550781		0.461809	0.417803	0.0440059	0.424763	-0.328482	4.94014	0.000294655	0.0485454	0.617632	GNG11	TSS1500	open sea	NA	-	-		NM_004126	GNG11	0.0760111	0.562285
cg17914838	7	95181501		0.708994	0.523755	0.185239	1.23277	0.818355	5.75975	7.41002e-05	0.0336133	1.88032	-	-	open sea	NA	-	-		-
cg02888048	7	98335163		0.355467	0.230787	0.124681	0.845014	-1.2319	4.88043	0.000327005	0.0496817	0.521455	-	-	open sea	NA	-	-		-
cg01307939	7	98467571		0.0186547	0.020584	-0.00192922	-0.632971	-5.67313	-5.74272	7.61842e-05	0.033956	1.8552	TMEM130;TMEM130;TMEM130;TMEM130;TMEM130;TMEM130	5'UTR;1stExon;1stExon;1stExon;5'UTR;5'UTR	island	NA	-	-		NM_001134450	TMEM130	-0.186125	0.0707386
cg15807655	7	98869778		0.638289	0.674895	-0.0366058	-0.808564	0.930219	-5.233	0.000178019	0.0426376	1.08129	MYH16	TSS1500	open sea	NA	-	5mC		NR_002147	MYH16	-0.187595	0.125604
cg11963202	7	98985799		0.686259	0.790859	-0.1046	-0.983433	1.45705	-6.03714	4.74393e-05	0.0300977	2.2826	ARPC1B	Body	open sea	NA	5hmC	5mC		NM_005720	ARPC1B	0.428342	0.00392393
cg04400944	7	99017157		0.318264	0.354687	-0.0364238	-0.767762	-1.0187	-5.09273	0.000226283	0.0457251	0.860903	PTCD1;BUD31	3'UTR;3'UTR	island	NA	-	-		NM_015545	PTCD1	0.0326093	0.637874	NM_003910	BUD31	0.158883	0.0546178
cg21783672	7	99137009		0.488969	0.567582	-0.0786127	-0.715897	0.124263	-5.51102	0.000111548	0.0372334	1.50872	-	-	shelf	NA	-	-		-
cg04305808	7	99614209		0.181218	0.201149	-0.0199307	-0.688426	-2.1148	-6.19419	3.70299e-05	0.0285734	2.50465	ZKSCAN1	5'UTR	shore	NA	-	-		NM_003439	ZKSCAN1	-0.19793	0.159351
cg13357497	7	99703161		0.577609	0.630001	-0.0523914	-0.765064	0.58735	-6.20184	3.65888e-05	0.0283957	2.51536	AP4M1	Body	shelf	NA	-	-		NM_004722	AP4M1	0.0485974	0.650906
cg20469733	7	99766203		0.309836	0.296869	0.0129677	0.512468	-1.20381	5.51425	0.000110951	0.0372334	1.51361	GAL3ST4;GAL3ST4	5'UTR;1stExon	shelf	NA	-	-		NM_024637	GAL3ST4	0.280734	0.0601025
cg05602715	7	100218455		0.715176	0.779067	-0.0638913	-0.723177	1.53779	-5.85827	6.31681e-05	0.0322009	2.02466	TFR2	3'UTR	shore	NA	5hmC	-		NM_003227	TFR2	-0.149821	0.297436
cg23549117	7	100490934		0.550179	0.635171	-0.0849919	-1.16473	0.511573	-5.23062	0.000178743	0.0426471	1.07757	ACHE;ACHE	Body;Body	island	NA	5hmC	5mC, 5hmC		NM_000665	ACHE	-0.120104	0.404292
cg16566171	7	100809507		0.0567853	0.0698619	-0.0130766	-0.750342	-3.93661	-6.64108	1.86397e-05	0.0243045	3.11416	VGF	TSS1500	shore	NA	-	5mC		NM_003378	VGF	-0.12837	0.22667
cg25579854	7	101272515		0.510785	0.564003	-0.0532186	-0.596916	0.18985	-4.97667	0.000276528	0.0477694	0.6762	MYL10;MYL10	1stExon;5'UTR	open sea	NA	-	-		NM_138403	MYL10	0.0602553	0.551325
cg01973676	7	101596404		0.619692	0.667644	-0.047952	-0.712485	0.843699	-6.70781	1.68629e-05	0.0237106	3.20236	CUX1;CUX1;CUX1	Body;Body;Body	open sea	NA	-	-		NM_001913	CUX1	-0.0390193	0.649771
cg06080252	7	105162855		0.0365892	0.044864	-0.00827482	-0.683829	-4.62447	-5.38758	0.000137095	0.0400281	1.32049	PUS7	TSS200	island	NA	-	-		NM_019042	PUS7	0.0803947	0.418343
cg03661844	7	106687922		0.376589	0.41374	-0.0371507	-0.593995	-0.641568	-5.10753	0.0002206	0.0453651	0.8843	PRKAR2B	Body	shelf	NA	-	-		NM_002736	PRKAR2B	-0.196566	0.170786
cg16084014	7	114585003		0.284091	0.201927	0.0821638	0.636715	-1.62001	5.50857	0.000112004	0.0372334	1.505	MDFIC;MDFIC	Body;Body	open sea	NA	-	-		NM_001166346	MDFIC	-0.151502	0.252784
cg26474620	7	116594430		0.0840409	0.0945724	-0.0105315	-0.764589	-3.39333	-5.10512	0.000221515	0.0454125	0.880495	ST7;ST7;ST7OT4;ST7OT1	Body;Body;Body;TSS200	shore	NA	-	-		NM_021908	ST7	-0.201858	0.0717863
cg20135307	7	127256705		0.686231	0.737963	-0.0517328	-0.59303	1.28592	-5.94459	5.49852e-05	0.0310999	2.1498	PAX4	TSS1500	open sea	NA	-	-		NM_006193	PAX4	0.111228	0.383466
cg11859982	7	127907529		0.10565	0.141676	-0.0360259	-0.587718	-2.89004	-5.44304	0.00012493	0.0384856	1.40537	-	-	shelf	NA	-	-		-
cg03219611	7	129988837		0.431408	0.436758	-0.00535057	-0.641013	-0.390351	-6.78932	1.49329e-05	0.0228852	3.3091	CPA5;CPA5;CPA5	Body;Body;Body	open sea	NA	-	-		NM_001127442	CPA5	-0.167322	0.127185
cg01784351	7	130132265		0.0528594	0.0806947	-0.0278353	-1.13712	-3.95911	-6.93968	1.19606e-05	0.0220062	3.50323	MEST;MEST;MESTIT1;MEST	5'UTR;5'UTR;TSS1500;Body	island	NA	-	5mC		NM_001253901	MEST	0.244071	0.102369
cg03295361	7	131864608		0.71149	0.779169	-0.0676783	-1.25311	1.53747	-7.80857	3.5097e-06	0.0161595	4.55575	PLXNA4	Body	open sea	NA	5hmC	5mC, 5hmC		NM_020911	PLXNA4	-0.226513	0.109965
cg00651359	7	132219281		0.383944	0.4655	-0.0815561	-0.803934	-0.485961	-5.18866	0.00019199	0.0432682	1.01195	PLXNA4;PLXNA4;PLXNA4	5'UTR;5'UTR;5'UTR	open sea	NA	-	-		NM_020911	PLXNA4	-0.226513	0.109965
cg18321423	7	133084947		0.546926	0.582297	-0.0353707	-0.668853	0.360719	-6.08085	4.42634e-05	0.0299372	2.34482	EXOC4;EXOC4	Body;Body	open sea	NA	-	-		NM_001037126	EXOC4	-0.0935577	0.512428
cg22160769	7	134885498		0.578568	0.591472	-0.0129048	-0.506704	0.491207	-5.12567	0.000213839	0.045207	0.912926	WDR91	Body	open sea	NA	-	-		NM_014149	WDR91	-0.0457433	0.666529
cg23389783	7	138720575		0.0331197	0.0383933	-0.00527358	-0.522978	-4.78791	-5.09102	0.00022695	0.0457889	0.858197	ZC3HAV1L	1stExon	island	NA	-	-		NM_080660	ZC3HAV1L	-0.175733	0.0858657
cg22894276	7	139164778		0.50845	0.578446	-0.0699963	-0.713151	0.217546	-5.57416	0.000100465	0.0364289	1.60401	KLRG2	Body	shelf	NA	-	-		NM_198508	KLRG2	-0.225575	0.112155
cg20829683	7	139416404		0.743236	0.8105	-0.0672645	-0.960207	1.77668	-6.07266	4.48414e-05	0.0300751	2.33317	HIPK2;HIPK2	Body;Body	island	NA	-	-		NM_022740	HIPK2	-0.372041	0.012137
cg13976610	7	142970460		0.523829	0.576724	-0.0528957	-1.04467	0.268627	-7.58821	4.74751e-06	0.017362	4.29972	-	-	open sea	NA	5hmC	5mC, 5hmC		-
cg03644238	7	148400542		0.415346	0.44571	-0.0303641	-0.647209	-0.423773	-4.94557	0.000291883	0.0484512	0.626355	CUL1	5'UTR	shelf	NA	-	-		NM_003592	CUL1	-0.0126457	0.8726
cg18940274	7	148469757		0.453165	0.525024	-0.0718593	-0.651346	-0.100697	-5.88885	6.01313e-05	0.0317169	2.06914	CUL1	Body	open sea	NA	-	-		NM_003592	CUL1	-0.0126457	0.8726
cg04576426	7	148472073		0.651102	0.679763	-0.0286617	-0.44102	0.979128	-5.41076	0.000131867	0.0393779	1.35602	CUL1	Body	open sea	NA	-	-		NM_003592	CUL1	-0.0126457	0.8726
cg02303805	7	148582347		0.0513567	0.0666374	-0.0152807	-0.655763	-4.05726	-4.89197	0.000320474	0.0493124	0.540091	EZH2;EZH2	TSS1500;TSS1500	shore	NA	-	-		NM_004456	EZH2	-0.176141	0.135411
cg04665838	7	148936646		0.0497727	0.0640193	-0.0142466	-0.642949	-4.11417	-4.95117	0.000289056	0.0482572	0.635334	ZNF212	TSS200	island	NA	-	-		NM_012256	ZNF212	0.198604	0.0530527
cg23871318	7	149159411		0.457616	0.533383	-0.075767	-0.734816	-0.0656366	-5.54394	0.000105618	0.0367403	1.55848	ZNF777	TSS1500	shore	NA	-	-		NM_015694	ZNF777	-0.0346585	0.681784
cg07499066	7	149171379		0.58885	0.652635	-0.0637854	-0.939807	0.700017	-5.87764	6.12259e-05	0.031854	2.05286	ZNF746;ZNF746	3'UTR;3'UTR	island	NA	-	-		NM_152557	ZNF746	0.0338868	0.770688
cg02051228	7	149448867		0.706738	0.764823	-0.0580851	-0.937633	1.46764	-5.34928	0.000146217	0.040629	1.26158	-	-	open sea	NA	-	-		-
cg09135201	7	150110029		0.751141	0.763625	-0.012484	-0.971602	1.70617	-5.57286	0.00010068	0.0364289	1.60206	-	-	open sea	NA	-	5mC, 5hmC		-
cg21104546	7	150110071		0.617364	0.74092	-0.123556	-1.27339	1.04779	-8.82545	9.36031e-07	0.0115998	5.6477	-	-	open sea	NA	5hmC	5mC, 5hmC		-
cg15472092	7	150653079		0.132112	0.117585	0.0145269	0.626826	-2.81437	5.83037	6.60797e-05	0.0327681	1.98395	KCNH2;KCNH2;KCNH2	TSS200;Body;Body	island	NA	-	-		NM_172056	KCNH2	-0.218398	0.143734
cg19414780	7	150733014		0.721096	0.799144	-0.0780485	-1.0053	1.63358	-6.23985	3.44784e-05	0.027946	2.56844	ABCB8	Body	open sea	NA	5hmC	-		NM_007188	ABCB8	0.0740269	0.263816
cg01106572	7	150744384		0.140128	0.206218	-0.0660897	-0.774155	-2.3513	-4.97178	0.000278886	0.047824	0.668372	ACCN3;ACCN3;ABCB8;ACCN3	TSS1500;TSS1500;3'UTR;TSS1500	shore	NA	-	5mC		n.a.
cg15922246	7	150778803		0.145733	0.212182	-0.0664489	-0.995263	-2.28967	-5.72768	7.80751e-05	0.0341256	1.83299	FASTK;TMUB1;TMUB1;FASTK	TSS1500;Body;Body;TSS1500	island	NA	-	5mC		NM_033015	FASTK	0.118533	0.362233	NM_031434	TMUB1	0.10699	0.325713
cg10702041	7	150778818		0.154403	0.206842	-0.0524389	-0.651602	-2.25836	-7.00611	1.08537e-05	0.0211115	3.58784	FASTK;TMUB1;TMUB1;FASTK	TSS1500;Body;Body;TSS1500	island	NA	-	5mC		NM_033015	FASTK	0.118533	0.362233	NM_031434	TMUB1	0.10699	0.325713
cg21030116	7	151077424		0.605283	0.662234	-0.0569516	-0.717659	0.765086	-4.92398	0.000303065	0.048809	0.59166	-	-	shore	NA	-	-		-
cg02387974	7	151421842		0.614245	0.678686	-0.0644406	-1.07535	0.855937	-6.84783	1.36925e-05	0.0227229	3.38507	PRKAG2;PRKAG2	Body;Body	island	NA	-	5mC		NM_001040633	PRKAG2	-0.195092	0.19101
cg06996555	7	151542415		0.653063	0.769232	-0.116169	-1.12171	1.26826	-6.24057	3.44397e-05	0.027946	2.56944	PRKAG2	Body	open sea	NA	5hmC	5mC, 5hmC		NM_001040633	PRKAG2	-0.195092	0.19101
cg08429023	7	152564298		0.694776	0.775765	-0.080989	-0.965946	1.45245	-6.25064	3.3903e-05	0.027946	2.58347	-	-	open sea	NA	5hmC	-		-
cg15075499	7	152589117		0.388423	0.421714	-0.0332909	-0.488664	-0.575955	-5.31306	0.00015543	0.0412409	1.20566	-	-	shore	NA	-	-		-
cg19868468	7	154705057		0.162505	0.192613	-0.0301082	-0.637148	-2.25599	-5.21153	0.000184645	0.0429772	1.04776	-	-	shore	NA	-	-		-
cg01807375	7	155573684		0.695382	0.714768	-0.0193853	-1.27143	1.28911	-7.27904	7.32637e-06	0.0189214	3.92815	RBM33	3'UTR	island	NA	5hmC	-		NM_053043	RBM33	-0.200768	0.0908751
cg11706177	7	155579794		0.234313	0.22055	0.0137637	0.807558	-1.78307	9.60906	3.64237e-07	0.00977929	6.39665	-	-	shore	NA	-	5mC		-
cg05501419	7	155582853		0.80827	0.829215	-0.0209448	-0.846175	2.18318	-7.46133	5.66463e-06	0.0180344	4.14899	-	-	shelf	NA	-	5mC		-
cg20218073	7	155832938		0.569418	0.667829	-0.0984103	-1.02819	0.675627	-5.16719	0.000199162	0.0441301	0.978272	-	-	open sea	NA	-	-		-
cg05295082	7	155916902		0.761286	0.800353	-0.0390669	-0.919567	1.83096	-7.04643	1.02354e-05	0.0207626	3.63884	-	-	shore	NA	5hmC	5mC, 5hmC		-
cg12270950	7	157216766		0.662644	0.761492	-0.0988486	-1.06349	1.27613	-5.31549	0.000154793	0.0412409	1.20942	-	-	island	NA	-	-		-
cg24022656	7	157291349		0.737391	0.840821	-0.10343	-0.899908	1.90752	-5.49351	0.000114844	0.0374542	1.48217	-	-	shelf	NA	-	-		-
cg20159095	7	157342543		0.71991	0.815826	-0.0959161	-1.12191	1.69985	-5.29358	0.000160634	0.0416536	1.17549	PTPRN2;PTPRN2;PTPRN2	Body;Body;Body	open sea	NA	5hmC	5mC, 5hmC		NM_130842	PTPRN2	-0.223147	0.127953
cg09226185	7	157342801		0.732749	0.811904	-0.0791542	-1.27427	1.74289	-9.50035	4.137e-07	0.00977929	6.29722	PTPRN2;PTPRN2;PTPRN2	Body;Body;Body	shelf	NA	5hmC	5mC, 5hmC		NM_130842	PTPRN2	-0.223147	0.127953
cg11326510	7	157347375		0.564462	0.585738	-0.0212753	-0.866647	0.43404	-5.04864	0.000244142	0.0464951	0.790984	PTPRN2;PTPRN2;PTPRN2	Body;Body;Body	shore	NA	-	-		NM_130842	PTPRN2	-0.223147	0.127953
cg00476944	7	157411142		0.734238	0.807646	-0.0734086	-1.43833	1.76502	-5.51185	0.000111395	0.0372334	1.50996	PTPRN2;PTPRN2;PTPRN2	Body;Body;Body	shore	NA	-	-		NM_130842	PTPRN2	-0.223147	0.127953
cg24688143	7	157462683		0.268777	0.366694	-0.097917	-1.03902	-1.1987	-7.20401	8.15461e-06	0.0190704	3.83575	PTPRN2;PTPRN2;PTPRN2	Body;Body;Body	open sea	NA	-	5mC		NM_130842	PTPRN2	-0.223147	0.127953
cg13816552	7	157502370		0.64801	0.750732	-0.102722	-0.884651	1.18762	-7.5319	5.13334e-06	0.0180344	4.23313	PTPRN2;PTPRN2;PTPRN2	Body;Body;Body	shore	NA	5hmC	5mC, 5hmC		NM_130842	PTPRN2	-0.223147	0.127953
cg21565196	7	157608642		0.616582	0.682246	-0.0656637	-0.932514	0.866264	-5.31305	0.000155431	0.0412409	1.20565	PTPRN2;PTPRN2;PTPRN2	Body;Body;Body	shelf	NA	5hmC	-		NM_130842	PTPRN2	-0.223147	0.127953
cg20083900	7	157624841		0.106125	0.166079	-0.0599543	-1.06392	-2.80559	-7.93083	2.97552e-06	0.015329	4.69472	PTPRN2;PTPRN2;PTPRN2	Body;Body;Body	open sea	NA	-	5mC		NM_130842	PTPRN2	-0.223147	0.127953
cg10753101	7	157656095		0.641069	0.733643	-0.0925745	-1.18481	1.10744	-5.25776	0.000170688	0.0422996	1.11985	PTPRN2;PTPRN2;PTPRN2	Body;Body;Body	shelf	NA	5hmC	-		NM_130842	PTPRN2	-0.223147	0.127953
cg19128364	7	157691376		0.521652	0.58841	-0.0667585	-1.30209	0.292676	-6.06931	4.50799e-05	0.0300915	2.32841	PTPRN2;PTPRN2;PTPRN2	Body;Body;Body	shore	NA	5hmC	5mC		NM_130842	PTPRN2	-0.223147	0.127953
cg00214250	7	157711173		0.484646	0.542833	-0.0581868	-0.721861	0.0489825	-5.12346	0.00021465	0.0452138	0.909446	PTPRN2;PTPRN2;PTPRN2	Body;Body;Body	open sea	NA	-	-		NM_130842	PTPRN2	-0.223147	0.127953
cg01731811	7	157890171		0.646282	0.773802	-0.12752	-1.42443	1.26071	-5.14535	0.000206743	0.0447313	0.943945	PTPRN2;PTPRN2;PTPRN2	Body;Body;Body	shore	NA	-	-		NM_130842	PTPRN2	-0.223147	0.127953
cg07879612	7	157891327		0.757811	0.808247	-0.0504367	-1.00567	1.86496	-8.89458	8.59102e-07	0.0115998	5.71687	PTPRN2;PTPRN2;PTPRN2	Body;Body;Body	island	NA	5hmC	5mC, 5hmC		NM_130842	PTPRN2	-0.223147	0.127953
cg02078164	7	157982224		0.52038	0.584492	-0.0641116	-0.743868	0.279766	-6.95634	1.16722e-05	0.0217808	3.52451	PTPRN2;PTPRN2;PTPRN2	Body;Body;Body	shore	NA	-	5mC		NM_130842	PTPRN2	-0.223147	0.127953
cg23220435	7	158107284		0.411868	0.51522	-0.103352	-1.37306	-0.274466	-4.95045	0.000289419	0.0482572	0.634174	PTPRN2;PTPRN2;PTPRN2	Body;Body;Body	shelf	NA	-	-		NM_130842	PTPRN2	-0.223147	0.127953
cg18566911	7	158183784		0.65652	0.703868	-0.0473485	-0.725953	1.07874	-5.32219	0.00015305	0.0412169	1.21978	PTPRN2;PTPRN2;PTPRN2	Body;Body;Body	open sea	NA	-	-		NM_130842	PTPRN2	-0.223147	0.127953
cg04313978	7	158271081		0.595753	0.722977	-0.127224	-1.67131	0.91801	-11.196	6.3942e-08	0.00656172	7.70096	PTPRN2;PTPRN2;PTPRN2	Body;Body;Body	open sea	NA	5hmC	5mC, 5hmC		NM_130842	PTPRN2	-0.223147	0.127953
cg00449390	7	158379223		0.0907738	0.0915058	-0.000731983	-0.502686	-3.33671	-5.2831	0.000163509	0.0417936	1.15924	PTPRN2;PTPRN2;PTPRN2	Body;Body;Body	shore	NA	-	-		NM_130842	PTPRN2	-0.223147	0.127953
cg15391105	7	158649696		0.0363039	0.0402175	-0.00391358	-0.679609	-4.69093	-5.23603	0.000177107	0.0425762	1.086	WDR60	Body	island	NA	-	-		NM_018051	WDR60	-0.0884508	0.261004
cg13308350	7	158673979		0.539444	0.58607	-0.0466259	-0.889535	0.346831	-6.19032	3.7255e-05	0.0285734	2.49923	WDR60	Body	shelf	NA	5hmC	-		NM_018051	WDR60	-0.0884508	0.261004
cg11945929	7	158750384		0.144661	0.175154	-0.0304927	-0.644669	-2.43752	-4.9537	0.000287785	0.0482158	0.639399	-	-	island	NA	-	5mC		-
cg00718175	7	158807362		0.634274	0.729012	-0.0947383	-1.11143	1.06925	-7.4775	5.53792e-06	0.0180344	4.16834	LOC154822	Body	open sea	NA	5hmC	5mC		n.a.
cg12937413	7	158820418		0.129935	0.203352	-0.0734167	-1.09224	-2.46024	-5.09472	0.000225513	0.0456985	0.86404	-	-	shelf	NA	-	-		-
cg12641240	8	638330		0.0486742	0.0837909	-0.0351168	-1.2005	-3.96306	-5.52891	0.000108283	0.0369474	1.53579	ERICH1	Body	shore	NA	-	-		NM_207332	ERICH1	0.0208964	0.809237
cg01620911	8	785815		0.474421	0.596546	-0.122126	-0.946383	0.146295	-4.98344	0.000273298	0.0475987	0.687035	-	-	open sea	NA	5hmC	-		-
cg03063943	8	848452		0.688975	0.773587	-0.0846115	-1.06435	1.4355	-5.28549	0.000162849	0.0417936	1.16295	-	-	shore	NA	-	5mC		-
cg21515003	8	1049335		0.200848	0.273661	-0.0728127	-1.03437	-1.77114	-5.70519	8.0996e-05	0.0342038	1.79969	-	-	shore	NA	5hmC	5mC, 5hmC		-
cg10402222	8	1106442		0.59781	0.680598	-0.082788	-1.10595	0.802297	-5.5331	0.000107533	0.0367661	1.54211	-	-	island	NA	-	-		-
cg22273804	8	1284108		0.589157	0.721908	-0.132751	-0.938509	0.884725	-4.95718	0.000286052	0.0481401	0.644972	-	-	open sea	NA	-	-		-
cg03762802	8	1362561		0.438152	0.538818	-0.100666	-0.865365	-0.118819	-5.80556	6.87877e-05	0.0332024	1.94764	-	-	shelf	NA	-	-		-
cg25147622	8	1403502		0.64682	0.689557	-0.0427368	-0.892164	1.01	-5.05315	0.00024225	0.0464221	0.798146	-	-	shore	NA	-	-		-
cg00284386	8	1786207		0.71281	0.546326	0.166484	0.850456	0.894744	5.26434	0.000168793	0.0422039	1.13009	ARHGEF10	5'UTR	open sea	NA	-	-		NM_014629	ARHGEF10	-0.119074	0.369582
cg01648999	8	1940523		0.203562	0.272712	-0.0691507	-0.775622	-1.74999	-5.86794	6.21908e-05	0.0320384	2.03874	KBTBD11	5'UTR	shore	NA	-	-		NM_014867	KBTBD11	-0.174012	0.0747339
cg09936663	8	1942462		0.435638	0.472104	-0.0364662	-0.823221	-0.289291	-4.9661	0.000281649	0.0479296	0.659279	KBTBD11	5'UTR	shelf	NA	-	-		NM_014867	KBTBD11	-0.174012	0.0747339
cg05241134	8	1994419		0.399757	0.486825	-0.0870683	-0.757282	-0.38672	-5.29517	0.000160203	0.0416536	1.17795	MYOM2	5'UTR	open sea	NA	-	-		NM_003970	MYOM2	0.132805	0.28906
cg22123993	8	2030267		0.276122	0.354666	-0.0785447	-1.12869	-1.18947	-5.09897	0.000223868	0.0455613	0.870772	MYOM2	Body	open sea	NA	-	-		NM_003970	MYOM2	0.132805	0.28906
cg22103414	8	6638082		0.585106	0.667123	-0.082017	-0.836556	0.707682	-5.79366	7.01283e-05	0.0332024	1.93018	-	-	open sea	NA	-	-		-
cg02969380	8	6691018		0.571873	0.644908	-0.0730353	-0.629134	0.603743	-6.10575	4.25558e-05	0.0296801	2.3801	XKR5	Body	shore	NA	-	-		NM_207411	XKR5	0.0364997	0.740765
cg20789016	8	8680924		0.457791	0.533897	-0.0761057	-0.820962	-0.0630459	-6.63226	1.88891e-05	0.0244023	3.10245	MFHAS1	Body	open sea	NA	5hmC	-		NM_004225	MFHAS1	-0.237743	0.111145
cg20987067	8	8747297		0.146015	0.198798	-0.0527835	-0.807877	-2.3388	-5.18422	0.000193448	0.0434568	1.00501	MFHAS1	Body	shore	NA	-	-		NM_004225	MFHAS1	-0.237743	0.111145
cg12892311	8	8860454		0.0287842	0.0211631	0.00762101	0.6722	-5.27358	5.16639	0.000199433	0.0441301	0.977023	ERI1;ERI1	5'UTR;1stExon	island	NA	-	-		NM_153332	ERI1	0.18689	0.0311634
cg03470646	8	9402640		0.533445	0.607902	-0.0744576	-0.669417	0.378216	-6.09509	4.32784e-05	0.029791	2.365	-	-	open sea	NA	5hmC	-		-
cg12276019	8	11057947		0.0815024	0.103653	-0.0221506	-0.555475	-3.34433	-5.11787	0.00021672	0.0453372	0.900618	XKR6	Body	island	NA	-	-		n.a.
cg24623649	8	11872141		0.0637316	0.0673988	-0.00366718	-0.501112	-3.85172	-4.99545	0.000267668	0.0474353	0.706223	-	-	island	NA	-	-		-
cg08783941	8	12989686		0.0861959	0.0976105	-0.0114146	-0.460836	-3.32911	-5.02353	0.000254966	0.0468412	0.751027	DLC1;DLC1	Body;Body	shore	NA	-	-		NM_006094	DLC1	-0.0832001	0.477121
cg18909982	8	15500686		0.443583	0.451327	-0.00774471	-0.610491	-0.310872	-5.42685	0.000128359	0.0389117	1.38065	TUSC3;TUSC3	Body;Body	open sea	NA	-	-		NM_006765	TUSC3	-0.127679	0.383214
cg26692822	8	17780298		0.05349	0.0615972	-0.00810719	-0.734754	-4.07372	-5.34039	0.000148422	0.0408065	1.24789	PCM1	TSS200	island	NA	-	-		NM_006197	PCM1	0.044806	0.659757
cg06007947	8	18459691		0.529398	0.612584	-0.0831856	-0.674609	0.374877	-5.55168	0.000104271	0.0366474	1.57016	PSD3;PSD3	Body;Body	open sea	NA	-	-		NM_015310	PSD3	-0.410874	0.0041753
cg17190363	8	19468450		0.679862	0.730232	-0.0503702	-1.07967	1.24639	-6.05073	4.64272e-05	0.0300915	2.30197	CSGALNACT1;CSGALNACT1	Body;5'UTR	open sea	NA	-	5mC		NR_024040	CSGALNACT1	-0.218732	0.142352
cg03957420	8	19468555		0.41485	0.512946	-0.0980958	-1.55018	-0.265949	-6.7629	1.55315e-05	0.0232064	3.27462	CSGALNACT1;CSGALNACT1	Body;5'UTR	open sea	NA	-	5mC		NR_024040	CSGALNACT1	-0.218732	0.142352
cg17092985	8	20119213		0.137566	0.215059	-0.0774929	-0.883045	-2.35799	-4.91357	0.000308618	0.0489451	0.574898	-	-	open sea	NA	-	-		-
cg21150271	8	21553912		0.621568	0.679981	-0.0584137	-0.699184	0.875437	-5.10441	0.000221786	0.0454208	0.879368	GFRA2;GFRA2;GFRA2	Body;Body;Body	open sea	NA	-	-		NM_001495	GFRA2	-0.179014	0.165034
cg11132979	8	21637096		0.672439	0.712234	-0.0397946	-0.889053	1.1699	-5.52866	0.000108328	0.0369474	1.53541	GFRA2;GFRA2;GFRA2	Body;Body;Body	shelf	NA	-	-		NM_001495	GFRA2	-0.179014	0.165034
cg04011470	8	22079330		0.12994	0.172617	-0.0426773	-0.798239	-2.57862	-5.08351	0.000229905	0.045847	0.846293	PHYHIP;PHYHIP	Body;Body	island	NA	-	5mC		NM_014759	PHYHIP	-0.0987621	0.312973
cg07924703	8	22423020		0.0423771	0.0622214	-0.0198443	-0.790041	-4.30222	-5.05253	0.000242508	0.0464325	0.797166	SORBS3;SORBS3	TSS200;Body	island	NA	-	-		NM_001018003	SORBS3	0.167054	0.162376
cg03955375	8	22477237		0.133901	0.16623	-0.032329	-0.720099	-2.57077	-5.6824	8.40743e-05	0.0345522	1.76585	KIAA1967;KIAA1967	3'UTR;3'UTR	open sea	NA	-	-		NM_021174	KIAA1967	-0.00747614	0.91373
cg04770764	8	22556461		0.702013	0.786504	-0.0844913	-0.73238	1.50426	-6.50592	2.28748e-05	0.0254817	2.93329	-	-	shelf	NA	5hmC	-		-
cg02251175	8	24855843		0.411807	0.431703	-0.019896	-0.491748	-0.470707	-5.64226	8.97971e-05	0.0354227	1.70607	-	-	shore	NA	-	-		-
cg20036377	8	25230064		0.743442	0.762848	-0.0194063	-0.757486	1.63228	-5.37026	0.000141143	0.0405192	1.29389	DOCK5	Body	open sea	NA	-	-		NM_024940	DOCK5	0.0615023	0.678132
cg13553693	8	26261744		0.524912	0.484916	0.0399962	0.711829	0.048829	4.86921	0.000333484	0.0498988	0.503329	BNIP3L	Body	open sea	NA	-	-		NM_004331	BNIP3L	-0.135249	0.121938
cg23693289	8	27183097		0.0298528	0.0469767	-0.0171239	-0.927695	-4.76652	-5.55295	0.000104054	0.0366474	1.57207	PTK2B;PTK2B;PTK2B;PTK2B;PTK2B;PTK2B	5'UTR;5'UTR;1stExon;5'UTR;5'UTR;1stExon	island	NA	-	5mC, BS		NM_173174	PTK2B	-0.192923	0.143836
cg15894748	8	28574947		0.68228	0.725109	-0.042829	-0.901701	1.24705	-7.12726	9.10549e-06	0.0201756	3.74033	EXTL3	Body	shore	NA	-	-		NM_001440	EXTL3	-0.182297	0.0883984
cg05873496	8	30305588		0.678247	0.719048	-0.0408004	-0.587733	1.19509	-5.85798	6.31971e-05	0.0322009	2.02425	RBPMS;RBPMS;RBPMS;RBPMS	Body;Body;Body;Body	open sea	NA	-	-		NM_001008712	RBPMS	-0.178025	0.233489
cg20939319	8	30707701		0.700923	0.752318	-0.0513949	-1.00069	1.39731	-6.13155	4.08586e-05	0.0295263	2.41658	TEX15	TSS1500	open sea	NA	-	-		NM_031271	TEX15	-0.269373	0.070801
cg01553112	8	30768029		0.662534	0.725864	-0.0633298	-0.77907	1.15824	-5.52464	0.000109053	0.0370529	1.52933	-	-	shore	NA	-	-		-
cg02006610	8	30889718		0.346969	0.401198	-0.0542287	-0.633626	-0.778128	-5.04202	0.00024695	0.0466286	0.780452	PURG;WRN;PURG	1stExon;TSS1500;1stExon	open sea	NA	-	-		NM_001015508	PURG	-0.0891082	0.468248	NM_000553	WRN	-0.134495	0.20634
cg13975075	8	33453217		0.455345	0.494932	-0.0395872	-0.61085	-0.165375	-4.90239	0.000314693	0.0491102	0.556901	DUSP26	Body	shelf	NA	-	-		NM_024025	DUSP26	-0.1671	0.261978
cg02355183	8	35237424		0.551341	0.63197	-0.0806289	-0.708306	0.499424	-5.26347	0.000169042	0.042221	1.12874	UNC5D	Body	open sea	NA	-	-		NM_080872	UNC5D	-0.310239	0.0142329
cg10393548	8	35401313		0.62439	0.662584	-0.0381939	-0.647861	0.838307	-5.17647	0.000196027	0.0438018	0.992843	UNC5D	Body	open sea	NA	-	-		NM_080872	UNC5D	-0.310239	0.0142329
cg09324698	8	38325725		0.0350455	0.043102	-0.00805654	-0.566118	-4.67507	-5.00354	0.00026394	0.0473226	0.719152	FGFR1;FGFR1;FGFR1;FGFR1;FGFR1;FGFR1;FGFR1;FGFR1;FGFR1;FGFR1;FGFR1;FGFR1;FGFR1;FGFR1	5'UTR;1stExon;1stExon;1stExon;5'UTR;5'UTR;5'UTR;1stExon;5'UTR;1stExon;5'UTR;5'UTR;1stExon;1stExon	island	NA	-	-		NM_001174063	FGFR1	-0.0816555	0.511798
cg13084372	8	41053285		0.522987	0.585309	-0.0623229	-0.5613	0.283652	-5.76142	7.38987e-05	0.0336133	1.88279	-	-	open sea	NA	5hmC	-		-
cg26697310	8	41542172		0.692901	0.736443	-0.0435424	-0.791905	1.33256	-5.96889	5.28887e-05	0.030621	2.18481	ANK1;ANK1;ANK1;ANK1;ANK1	Body;Body;Body;Body;Body	open sea	NA	-	-		NM_020477	ANK1	-0.208246	0.162066
cg08923054	8	41654455		0.574676	0.634645	-0.0599688	-0.701915	0.589227	-5.27077	0.000166961	0.0420767	1.1401	ANK1;ANK1;ANK1;ANK1;ANK1	Body;Body;Body;Body;Body	shore	NA	-	-		NM_020477	ANK1	-0.208246	0.162066
cg16439296	8	42245169		0.763078	0.813044	-0.0499662	-0.866493	1.89444	-5.78661	7.09347e-05	0.0332024	1.91984	-	-	shelf	NA	5hmC	-		-
cg21154041	8	42275271		0.595316	0.6496	-0.0542845	-0.777153	0.700807	-5.6358	9.07562e-05	0.0355458	1.69642	SLC20A2	3'UTR	open sea	NA	-	-		NM_001257181	SLC20A2	0.0303666	0.771343
cg01510626	8	42396761		0.0225235	0.0281265	-0.00560302	-0.760254	-5.32204	-5.95867	5.376e-05	0.0309329	2.17009	C8orf40;C8orf40;C8orf40;SLC20A2;C8orf40;C8orf40	TSS200;5'UTR;5'UTR;5'UTR;TSS200;1stExon	island	NA	-	-		NM_001135674	C8orf40	-0.0260769	0.827195
cg23906264	8	42705540		0.568596	0.456739	0.111857	0.646202	0.132657	5.12152	0.000215364	0.0452138	0.906391	RNF170	3'UTR	open sea	NA	-	-		NM_001160224	RNF170	-0.115048	0.400658
cg05063520	8	49835999		0.442918	0.582907	-0.139989	-1.57773	0.00167785	-4.90493	0.000313304	0.0491098	0.560984	-	-	island	NA	-	-		-
cg03835158	8	52773607		0.566553	0.624536	-0.0579834	-0.574029	0.531367	-5.11908	0.000216269	0.0452756	0.902535	PCMTD1	Body	open sea	NA	-	-		NM_052937	PCMTD1	0.0307574	0.735375
cg03348397	8	54789648		0.0976073	0.119781	-0.0221736	-0.572807	-3.08003	-5.00096	0.000265126	0.0473226	0.715022	RGS20	Body	island	NA	-	-		NM_170587	RGS20	-0.0588994	0.691842
cg11008690	8	54934459		0.0299451	0.0372028	-0.00725768	-0.768829	-4.89911	-5.77238	7.25944e-05	0.0335542	1.89891	TCEA1;TCEA1	Body;Body	shore	NA	-	5mC		NM_201437	TCEA1	0.0351696	0.659144
cg09895187	8	55047972		0.0335645	0.0419923	-0.00842777	-0.901942	-4.73242	-6.8391	1.38703e-05	0.0227483	3.37378	MRPL15	Body	island	NA	-	5mC		NM_014175	MRPL15	-0.108434	0.391149
cg01899154	8	56689211		0.581776	0.620904	-0.0391288	-0.581817	0.57488	-5.1219	0.000215225	0.0452138	0.906983	TGS1	Body	shelf	NA	-	-		NM_024831	TGS1	0.0546542	0.41502
cg00715122	8	59904538		0.136852	0.128121	0.008731	-0.496206	-2.74569	-5.64804	8.89485e-05	0.035223	1.71469	TOX	Body	open sea	NA	-	-		NM_014729	TOX	-0.225982	0.130197
cg21514735	8	61325952		0.122965	0.145328	-0.0223629	-0.716445	-2.73013	-5.10824	0.000220333	0.0453651	0.885414	-	-	open sea	NA	-	-		-
cg15711246	8	62702873		0.485769	0.537763	-0.0519942	-0.566215	0.0428417	-6.07725	4.45163e-05	0.0299527	2.3397	-	-	open sea	NA	-	-		-
cg25248160	8	63776642		0.848838	0.863127	-0.0142898	-0.746787	2.58026	-5.18779	0.000192275	0.0432873	1.01059	NKAIN3	Body	open sea	NA	-	-		NM_173688	NKAIN3	-0.25798	0.0609885
cg18065361	8	67344588		0.0258539	0.035592	-0.0097381	-1.13896	-5.07462	-5.26478	0.000168665	0.0422023	1.13079	ADHFE1	TSS200	island	NA	-	-		NM_144650	ADHFE1	-0.0692112	0.610034
cg07176410	8	68424742		0.500775	0.519933	-0.0191577	-0.489275	0.0508303	-5.07325	0.000234002	0.0459737	0.830036	CPA6;CPA6	Body;5'UTR	open sea	NA	-	-		NM_020361	CPA6	-0.07647	0.568558
cg07719492	8	70983348		0.040615	0.0474572	-0.00684222	-0.817282	-4.5021	-6.10949	4.23049e-05	0.0296801	2.3854	PRDM14	5'UTR	island	NA	-	-		NM_024504	PRDM14	0.0630122	0.603481
cg15169943	8	71068363		0.674807	0.716856	-0.0420491	-0.659933	1.17963	-5.50681	0.000112333	0.037255	1.50233	NCOA2	Body	open sea	NA	-	-		NM_006540	NCOA2	-0.160933	0.277723
cg02492405	8	71197103		0.596722	0.69328	-0.0965575	-1.21663	0.828612	-7.65664	4.31967e-06	0.0172315	4.38	NCOA2	5'UTR	open sea	NA	5hmC	-		NM_006540	NCOA2	-0.160933	0.277723
cg02568083	8	71516655		0.342174	0.388997	-0.0468227	-0.697239	-0.828849	-5.68098	8.42701e-05	0.0345522	1.76374	TRAM1	Body	shelf	NA	-	-		NM_014294	TRAM1	0.192225	0.0680869
cg03564204	8	74446094		0.630839	0.604949	0.02589	0.706635	0.725954	6.18946	3.73053e-05	0.0285734	2.49802	STAU2;STAU2;STAU2;STAU2	Body;Body;Body;Body	open sea	NA	-	-		NM_001164381	STAU2	-0.273243	0.0567053
cg19529842	8	74902631		0.75176	0.727718	0.024042	0.515385	1.52884	4.87543	0.000329872	0.0497662	0.513391	LY96	TSS1500	open sea	NA	-	-		NM_001195797	LY96	0.251696	0.0893055
cg15309990	8	87362653		0.506867	0.583608	-0.0767408	-1.03589	0.226251	-5.30791	0.000156788	0.041321	1.19769	WWP1	5'UTR	open sea	NA	-	-		NM_007013	WWP1	-0.0495401	0.484483
cg14666397	8	93029588		0.398139	0.486103	-0.0879644	-0.625382	-0.384647	-6.02169	4.86191e-05	0.0301626	2.26052	RUNX1T1;RUNX1T1;RUNX1T1;RUNX1T1;RUNX1T1	Body;Body;5'UTR;1stExon;5'UTR	open sea	NA	-	-		NM_175634	RUNX1T1	-0.180461	0.223661
cg01851874	8	93074929		0.0572271	0.0600172	-0.00279005	-0.5624	-4.03069	-4.8806	0.000326904	0.0496817	0.521742	RUNX1T1;RUNX1T1;RUNX1T1;RUNX1T1	Body;5'UTR;1stExon;5'UTR	open sea	V$AHRARNT_01	-	-		NM_175634	RUNX1T1	-0.180461	0.223661
cg08840751	8	93753240		0.739288	0.79643	-0.0571424	-0.782874	1.70071	-5.57995	9.95072e-05	0.0362349	1.61273	-	-	open sea	NA	-	-		-
cg02459543	8	94924611		0.577488	0.643885	-0.0663974	-0.578579	0.618997	-5.00962	0.000261177	0.047224	0.72885	-	-	shelf	NA	-	-		-
cg24029096	8	95037391		0.548611	0.622618	-0.0740069	-0.731943	0.465487	-5.20192	0.000187697	0.0430927	1.03272	-	-	open sea	NA	-	-		-
cg23159157	8	100769415		0.704272	0.787099	-0.0828272	-0.992921	1.51837	-7.35124	6.61343e-06	0.0186701	4.01623	VPS13B;VPS13B	Body;Body	open sea	NA	-	-		NM_181661	VPS13B	-0.244456	0.0538409
cg01756700	8	101319770		0.358696	0.469768	-0.111072	-0.980749	-0.570889	-5.41485	0.000130965	0.0393299	1.36229	RNF19A	5'UTR	shore	NA	-	-		NM_183419	RNF19A	-0.0607371	0.649289
cg16450097	8	101348467		0.646149	0.725415	-0.0792651	-0.720085	1.09735	-5.2731	0.000166302	0.0419811	1.14372	-	-	open sea	NA	-	-		-
cg13266773	8	104310380		0.433616	0.464853	-0.0312369	-0.677063	-0.312418	-4.9423	0.000293551	0.0485454	0.621095	FZD6;FZD6;FZD6	TSS1500;TSS1500;TSS1500	shore	NA	-	-		NM_001164616	FZD6	0.0499588	0.628223
cg26622232	8	107669787		0.0407286	0.0538973	-0.0131687	-0.542357	-4.40555	-6.2127	3.59719e-05	0.028336	2.53056	OXR1;OXR1	TSS1500;Body	island	NA	-	-		NM_018002	OXR1	-0.260909	0.0721618
cg02534163	8	120650994		0.148996	0.175932	-0.0269363	-0.513124	-2.41797	-4.91825	0.000306108	0.0488812	0.582437	ENPP2;ENPP2;ENPP2	1stExon;1stExon;1stExon	open sea	NA	-	-		NR_045555	ENPP2	0.202061	0.140805
cg05978010	8	121408224		0.559647	0.62489	-0.0652431	-0.922663	0.510438	-5.01875	0.000257083	0.0470011	0.743408	MRPL13	3'UTR	open sea	NA	-	-		NM_014078	MRPL13	0.156359	0.100288
cg01007029	8	124553450		0.0206664	0.0247045	-0.00403809	-0.592699	-5.46629	-6.08332	4.40909e-05	0.0299372	2.34832	FBXO32	TSS200	island	NA	-	-		NM_148177	FBXO32	0.240531	0.0652858
cg03897489	8	126512934		0.500879	0.585002	-0.0841227	-0.645136	0.207452	-5.35959	0.0001437	0.0406059	1.27747	-	-	open sea	NA	-	-		-
cg19696012	8	128745037		0.539299	0.592281	-0.0529825	-0.694241	0.356726	-5.32994	0.000151063	0.0410279	1.23175	-	-	shore	NA	-	-		-
cg10202727	8	128810708		0.627448	0.679065	-0.0516167	-0.554467	0.889591	-5.58231	9.91207e-05	0.0361884	1.61627	PVT1	Body	shelf	NA	-	-		NR_003367	PVT1	-0.108562	0.273049
cg04263511	8	128962092		0.634775	0.664381	-0.0296057	-0.794279	0.885996	-7.44993	5.75577e-06	0.0180344	4.13533	PVT1	Body	open sea	NA	5hmC	-		NR_003367	PVT1	-0.108562	0.273049
cg12756521	8	131028985		0.0273589	0.0305788	-0.0032199	-0.581363	-5.10636	-5.63433	9.09751e-05	0.0355458	1.69423	-	-	island	NA	-	-		-
ch.8.2598327F	8	131124146		0.219714	0.191967	0.0277473	0.614032	-1.96215	5.03035	0.00025198	0.0467957	0.761879	ASAP1	Body	open sea	NA	-	-		NM_001247996	ASAP1	-0.0940662	0.395047
cg12683880	8	131458785		0.642174	0.73067	-0.0884953	-0.615211	1.09074	-5.04547	0.000245481	0.0466256	0.785947	-	-	shelf	NA	-	-		-
cg23427666	8	133880105		0.403504	0.463637	-0.0601326	-0.701585	-0.424492	-5.22737	0.000179733	0.0426471	1.0725	TG	Body	open sea	NA	-	-		NM_003235	TG	-0.245074	0.0166088
cg09102409	8	134308734		0.0662127	0.0833182	-0.0171055	-0.730264	-3.70884	-5.33426	0.000149966	0.0408065	1.23841	NDRG1;NDRG1	5'UTR;5'UTR	island	NA	-	-		NM_001258432	NDRG1	0.017973	0.899469
cg17463505	8	140926799		0.644829	0.724076	-0.0792475	-1.15602	1.10679	-6.47572	2.39539e-05	0.0257359	2.89246	TRAPPC9;TRAPPC9	Body;Body	open sea	NA	5hmC	-		NM_001160372	TRAPPC9	-0.0329424	0.697632
cg23671279	8	140969608		0.300165	0.373214	-0.0730488	-1.0612	-1.04194	-5.02287	0.000255259	0.0468412	0.749968	TRAPPC9;TRAPPC9	Body;Body	shore	NA	-	-		NM_001160372	TRAPPC9	-0.0329424	0.697632
cg08001952	8	140974696		0.573382	0.613524	-0.0401422	-0.743201	0.529227	-5.22102	0.000181687	0.0427835	1.06258	TRAPPC9;TRAPPC9	Body;Body	shelf	NA	-	-		NM_001160372	TRAPPC9	-0.0329424	0.697632
cg03918756	8	141248632		0.0948622	0.119771	-0.0249087	-0.68788	-3.11386	-4.91995	0.0003052	0.0488528	0.585179	TRAPPC9;TRAPPC9	Body;Body	open sea	NA	-	5mC		NM_001160372	TRAPPC9	-0.0329424	0.697632
cg26920573	8	141541006		0.307288	0.271911	0.0353772	-0.772183	-1.32596	-5.13309	0.000211133	0.0450503	0.924634	-	-	open sea	NA	-	-		-
cg10175910	8	142198858		0.320401	0.391457	-0.071056	-0.969237	-0.927056	-5.93541	5.57997e-05	0.0312373	2.13655	DENND3	Body	open sea	NA	-	-		NM_014957	DENND3	-0.13126	0.376308
cg18190534	8	142225894		0.549351	0.692801	-0.143451	-0.838818	0.65646	-5.041	0.000247385	0.0466286	0.77883	SLC45A4	Body	shelf	NA	-	-		NM_001080431	SLC45A4	-0.207527	0.152323
cg21539907	8	142263053		0.710107	0.747415	-0.0373081	-0.483515	1.40903	-4.95924	0.000285028	0.0481401	0.648278	-	-	island	NA	-	-		-
cg24128853	8	142278132		0.595991	0.729292	-0.133301	-1.16148	0.975007	-5.33716	0.000149234	0.0408065	1.24289	-	-	open sea	NA	-	-		-
cg10964944	8	142384901		0.0725818	0.136099	-0.0635171	-1.25385	-3.30614	-6.25849	3.34909e-05	0.027946	2.59438	-	-	open sea	NA	-	-		-
cg00818493	8	142612885		0.670325	0.729617	-0.059292	-0.998403	1.20558	-5.0301	0.000252086	0.0467957	0.761493	-	-	open sea	NA	-	-		-
cg20643897	8	142734294		0.175876	0.308248	-0.132372	-1.18116	-1.80243	-5.96462	5.32505e-05	0.0307533	2.17867	-	-	island	NA	-	-		-
cg16437211	8	142844692		0.662532	0.708626	-0.0460942	-0.904553	1.13178	-6.30018	3.13886e-05	0.0278146	2.6522	-	-	shelf	NA	5hmC	-		-
cg11711501	8	143009196		0.827282	0.866698	-0.039416	-0.793673	2.52787	-5.45715	0.000122021	0.0381756	1.42688	-	-	open sea	NA	-	-		-
cg10755035	8	143070356		0.0433406	0.0533934	-0.0100528	-0.938851	-4.36455	-6.29206	3.1787e-05	0.0278146	2.64096	-	-	open sea	NA	-	-		-
cg08217567	8	143373080		0.10497	0.147873	-0.0429034	-0.734341	-2.89259	-5.78287	7.13676e-05	0.0332936	1.91433	TSNARE1	Body	open sea	NA	-	-		NM_145003	TSNARE1	-0.103541	0.348208
cg02851167	8	143378153		0.683596	0.720196	-0.0366007	-0.57412	1.21925	-5.5209	0.000109734	0.0370985	1.52366	TSNARE1	Body	shore	NA	-	-		NM_145003	TSNARE1	-0.103541	0.348208
cg06454464	8	143427921		0.528679	0.690819	-0.16214	-1.56327	0.584402	-6.21878	3.56318e-05	0.0282217	2.53905	TSNARE1	Body	shore	NA	5hmC	5mC, 5hmC		NM_145003	TSNARE1	-0.103541	0.348208
cg11798891	8	143485435		0.110157	0.146833	-0.0366769	-0.711819	-2.83715	-5.06802	0.000236119	0.0459953	0.821748	TSNARE1	TSS1500	island	NA	-	-		NM_145003	TSNARE1	-0.103541	0.348208
cg14086271	8	143528630		0.604379	0.651826	-0.0474471	-0.657805	0.737044	-5.40633	0.000132849	0.0395305	1.34924	-	-	shelf	NA	-	-		-
cg04655278	8	143558823		0.613137	0.70132	-0.0881822	-0.772176	0.905189	-4.97015	0.000279679	0.047824	0.665753	BAI1	Body	island	V$HMX1_01	-	-		NM_001702	BAI1	-0.254071	0.0803669
cg21934273	8	143620593		0.217366	0.342919	-0.125553	-1.00475	-1.50599	-4.91784	0.000306325	0.0488812	0.581782	BAI1	Body	shelf	NA	-	-		NM_001702	BAI1	-0.254071	0.0803669
cg14031465	8	143869473		0.670999	0.722668	-0.0516688	-0.808823	1.18468	-5.46825	0.000119782	0.0377926	1.44378	LY6D	TSS1500	open sea	NA	-	5mC, 5hmC		n.a.
cg17052170	8	144099482		0.105919	0.138908	-0.0329886	-0.572103	-2.90005	-4.99084	0.000269814	0.0474902	0.698862	LY6E;LY6E;LOC100133669	TSS1500;TSS1500;Body	island	NA	-	-		NM_002346	LY6E	-0.0513839	0.713079
cg01025954	8	144263025		0.494182	0.575215	-0.0810337	-0.852975	0.16081	-5.26178	0.000169526	0.0422437	1.12612	-	-	open sea	NA	-	-		-
cg11203211	8	144301594		0.451849	0.398102	0.0537469	0.733285	-0.411174	6.53602	2.18507e-05	0.0252936	2.97382	-	-	open sea	NA	-	-		-
cg12736937	8	144329131		0.0214091	0.0248985	-0.00348939	-0.662913	-5.45936	-5.56455	0.000102073	0.0366474	1.58956	ZFP41;ZFP41	1stExon;5'UTR	island	NA	-	-		NM_001271156	ZFP41	-0.181667	0.0174621
cg13394182	8	144403454		0.462009	0.51672	-0.0547109	-1.45135	-0.0848215	-4.88187	0.00032618	0.0496733	0.523789	TOP1MT	Body	island	NA	-	-		NM_001258446	TOP1MT	0.0249584	0.777381
cg10309609	8	144408081		0.61864	0.69905	-0.0804099	-1.09644	0.919231	-5.67913	8.45252e-05	0.0345893	1.761	TOP1MT	Body	open sea	NA	5hmC	-		NM_001258446	TOP1MT	0.0249584	0.777381
cg23961973	8	144461183		0.791682	0.853418	-0.0617366	-1.67675	2.2346	-5.35743	0.000144225	0.0406059	1.27413	RHPN1	Body	shore	NA	-	5mC		NM_052924	RHPN1	-0.154893	0.270436
cg22437276	8	144462649		0.601236	0.701185	-0.099949	-1.14341	0.889664	-5.46702	0.000120027	0.0378051	1.44191	RHPN1	Body	island	NA	-	5mC		NM_052924	RHPN1	-0.154893	0.270436
cg15144540	8	144621379		0.750905	0.787065	-0.0361601	-0.511119	1.71697	-5.3042	0.000157775	0.0414278	1.19194	ZC3H3	Body	shore	NA	-	-		NM_015117	ZC3H3	0.0519991	0.460564
cg23309257	8	144679350		0.0232234	0.0291123	-0.0058889	-0.901567	-5.28763	-5.10607	0.000221155	0.0453651	0.881989	EEF1D;EEF1D;EEF1D;EEF1D;EEF1D;TIGD5;EEF1D;EEF1D	5'UTR;5'UTR;5'UTR;5'UTR;TSS200;TSS1500;5'UTR;5'UTR	island	NA	-	-		NM_001130053	EEF1D	0.204969	0.0916763
cg08500740	8	144766669		0.0200753	0.0224209	-0.00234557	-0.567747	-5.56608	-5.72808	7.80238e-05	0.0341256	1.83358	ZNF707;ZNF707;ZNF707;ZNF707;ZNF707;ZNF707	1stExon;1stExon;1stExon;5'UTR;5'UTR;5'UTR	island	NA	-	-		NM_001100599	ZNF707	-0.0336796	0.677176
cg01612292	8	144809598		0.449013	0.509645	-0.0606318	-1.92558	-0.138458	-7.42008	6.00195e-06	0.0181293	4.09947	FAM83H	Body	island	NA	-	5mC, 5hmC		NM_198488	FAM83H	-0.0651728	0.660367
cg07962934	8	144809621		0.440389	0.495971	-0.0555817	-1.68989	-0.213597	-7.25401	7.59229e-06	0.0189214	3.89742	FAM83H	Body	island	NA	BS, 5hmC	5mC, 5hmC		NM_198488	FAM83H	-0.0651728	0.660367
cg13911690	8	144810854		0.74782	0.799237	-0.0514162	-0.94833	1.76856	-7.83854	3.36991e-06	0.0160782	4.59002	FAM83H	Body	island	NA	-	5mC		NM_198488	FAM83H	-0.0651728	0.660367
cg17683573	8	145584770		0.60508	0.698794	-0.0937133	-1.1313	0.875512	-5.50929	0.000111869	0.0372334	1.5061	GPR172A	3'UTR	shelf	NA	-	-		n.a.
cg11637789	8	145621586		0.667887	0.704223	-0.0363363	-0.728966	1.12102	-4.8857	0.000324004	0.0495188	0.529971	CPSF1	Body	island	NA	-	-		NM_013291	CPSF1	-0.178495	0.103734
cg00994323	8	145721560		0.590782	0.676177	-0.0853956	-0.627298	0.750718	-6.54396	2.15886e-05	0.0252284	2.9845	PPP1R16A	TSS1500	shelf	NA	-	5mC		NM_032902	PPP1R16A	0.0184402	0.898503
cg05241828	8	145728507		0.131109	0.19106	-0.0599507	-1.0647	-2.48753	-5.38517	0.00013765	0.0401098	1.3168	GPT	TSS1500	shore	NA	-	-		NM_005309	GPT	-0.093538	0.450993
cg21918548	8	145956024		0.352898	0.383664	-0.0307662	-0.830979	-0.814216	-5.11475	0.000217882	0.0453529	0.895703	ZNF251	Body	shore	NA	-	-		NM_138367	ZNF251	0.0743268	0.505539
cg13946956	9	899635		0.642854	0.606171	0.0366829	0.686922	0.759858	4.86774	0.000334341	0.0499557	0.50096	DMRT1	Body	open sea	NA	-	-		NM_021951	DMRT1	-0.185346	0.0827402
cg14203486	9	2011564		0.791411	0.828535	-0.0371241	-0.773096	2.08717	-4.96229	0.000283523	0.0480615	0.653161	-	-	shelf	NA	5hmC	-		-
cg13446043	9	4804648		0.74682	0.790352	-0.0435327	-0.684392	1.74025	-5.08673	0.000228632	0.0458209	0.851402	RCL1	Body	island	NA	-	-		NM_005772	RCL1	0.0431426	0.644321
cg13639016	9	5893907		0.805278	0.822314	-0.017036	-0.503481	2.12307	-5.30758	0.000156876	0.041321	1.19718	MLANA	Body	open sea	NA	-	-		NM_005511	MLANA	0.020118	0.852558
cg14261652	9	16069562		0.607025	0.664109	-0.0570838	-0.739797	0.778106	-5.18011	0.000194812	0.043601	0.998556	-	-	open sea	NA	5hmC	-		-
cg18043195	9	19033231		0.733144	0.702083	0.0310613	0.661213	1.37496	5.56167	0.000102561	0.0366474	1.58522	FAM154A	TSS200	open sea	NA	-	-		n.a.
cg13883553	9	34400747		0.320256	0.284988	0.0352682	0.546545	-1.21693	4.97999	0.000274941	0.0477694	0.681508	C9orf25	3'UTR	shore	NA	-	-		n.a.
cg14501985	9	35603437		0.429754	0.471634	-0.0418805	-0.539119	-0.310056	-5.02611	0.000253832	0.0468323	0.755133	-	-	shore	NA	-	-		-
cg14525860	9	36345160		0.512947	0.450759	0.0621881	0.915246	-0.0743357	4.95501	0.000287133	0.0481835	0.641491	RNF38;RNF38;RNF38;RNF38;RNF38	Body;Body;Body;Body;Body	open sea	NA	-	-		NM_194330	RNF38	-0.0370808	0.63662
cg14351767	9	37442137		0.532262	0.577522	-0.04526	-0.770088	0.299386	-5.30778	0.000156822	0.041321	1.19749	ZBTB5	Body	open sea	NA	-	-		NM_014872	ZBTB5	-0.0596169	0.548452
cg13718141	9	37926346		0.467654	0.498371	-0.0307167	-0.57916	-0.115474	-5.3275	0.000151685	0.0410504	1.22798	SHB	Body	open sea	NA	-	-		NM_003028	SHB	-0.0145598	0.915489
ch.9.919537F	9	76690975		0.257802	0.297497	-0.0396956	-0.488694	-1.41506	-5.00964	0.00026117	0.047224	0.728875	-	-	open sea	NA	-	-		-
cg14102644	9	80983796		0.523542	0.604521	-0.0809797	-0.8297	0.337385	-5.2193	0.000182219	0.0428261	1.0599	-	-	open sea	NA	-	-		-
cg14184237	9	91616999		0.593159	0.710953	-0.117794	-1.27045	0.862623	-4.9925	0.00026904	0.047465	0.701513	S1PR3	Body	shore	NA	-	-		NM_005226	S1PR3	0.183962	0.212818
cg13584258	9	92040726		0.479259	0.373222	0.106037	0.680912	-0.378783	4.92791	0.000300999	0.0486814	0.597974	SEMA4D;SEMA4D	5'UTR;5'UTR	open sea	NA	-	-		NM_006378	SEMA4D	-0.154736	0.266466
cg13720022	9	95264477		0.485857	0.443118	0.0427385	0.429018	-0.185566	4.89698	0.000317684	0.0492631	0.548164	CENPP;ECM2	Body;Body	open sea	NA	-	-		NM_001012267	CENPP	-0.0945373	0.484107	NM_001197296	ECM2	-0.0810715	0.577563
cg02789316	9	95568714		0.504285	0.58528	-0.0809959	-0.725466	0.220516	-5.56142	0.000102603	0.0366474	1.58485	-	-	shore	NA	-	-		-
cg19989242	9	96069142		0.653113	0.669151	-0.016038	-0.480245	0.959976	-4.8755	0.000329835	0.0497662	0.513494	WNK2	Body	island	NA	-	-		NM_006648	WNK2	-0.345301	0.0173673
cg13875003	9	98782979		0.320601	0.311244	0.00935692	0.567369	-1.11539	5.20207	0.000187647	0.0430927	1.03296	NCRNA00092	Body	shore	NA	-	-		n.a.
cg02850934	9	98788085		0.579001	0.611054	-0.0320535	-0.684548	0.541837	-5.37629	0.000139719	0.0403349	1.30316	-	-	shore	NA	-	-		-
cg09417568	9	99328811		0.0769924	0.0679381	0.0090543	0.48938	-3.68052	5.15461	0.000203493	0.0444066	0.958505	CDC14B;CDC14B;CDC14B	Body;Body;Body	island	NA	-	-		NM_001077181	CDC14B	0.0448853	0.710382
cg02058918	9	101470884		0.0285102	0.0353699	-0.00685969	-0.933714	-4.98961	-5.25111	0.000172625	0.0423586	1.10951	GABBR2	1stExon	island	V$AP2_Q6	-	-		NM_005458	GABBR2	-0.145755	0.13991
cg13981026	9	101726137		0.624929	0.669467	-0.0445378	-0.525184	0.855239	-5.58385	9.88682e-05	0.0361276	1.61859	COL15A1	Body	open sea	NA	-	-		NM_001855	COL15A1	-0.0943342	0.204072
cg02602411	9	104357177		0.708517	0.772816	-0.0642982	-0.841773	1.49263	-4.9345	0.000297562	0.0485454	0.608573	GRIN3A;PPP3R2	Body;1stExon	island	NA	-	-		NM_133445	GRIN3A	-0.314213	0.0329899
ch.9.1678974F	9	111807413		0.182248	0.145807	0.0364401	0.542014	-2.38857	4.88554	0.000324096	0.0495188	0.529711	C9orf5	Body	open sea	NA	-	-		n.a.
cg20640266	9	116811789		0.760768	0.815552	-0.0547845	-0.639288	1.86837	-5.82725	6.64142e-05	0.032844	1.97939	ZNF618	Body	island	V$YY1_02	-	-		NM_133374	ZNF618	0.227981	0.0173441
cg13443417	9	117287454		0.598652	0.738873	-0.140221	-1.21056	0.96876	-6.48723	2.35363e-05	0.0255346	2.90804	-	-	open sea	NA	5hmC	-		-
cg13730105	9	120466837		0.495152	0.371191	0.123961	1.0712	-0.332816	6.20845	3.62124e-05	0.0283658	2.52461	TLR4;TLR4;TLR4	Body;Body;1stExon	open sea	NA	-	-		NM_003266	TLR4	-0.0421068	0.777762
cg14008631	9	125377340		0.659416	0.733754	-0.074338	-0.68018	1.16699	-4.95204	0.000288618	0.0482448	0.636731	OR1Q1	1stExon	open sea	NA	-	-		n.a.
cg14428225	9	127241878		0.594277	0.489552	0.104725	0.821371	0.301037	6.23114	3.49505e-05	0.0280498	2.5563	-	-	shore	NA	-	-		-
cg14468408	9	128719060		0.476409	0.511521	-0.035112	-0.795213	-0.0550831	-5.32885	0.000151339	0.0410279	1.23007	PBX3;PBX3;PBX3;PBX3	Body;Body;Body;Body	open sea	V$GRE_C	-	-		NM_001134778	PBX3	0.114369	0.332908
cg14654171	9	130151001		0.378335	0.317697	0.0606381	0.667869	-0.878775	5.25945	0.000170198	0.0422965	1.12249	GARNL3	Body	open sea	NA	-	-		NM_032293	GARNL3	-0.14618	0.109341
cg00552574	9	130454217		0.385298	0.430782	-0.0454836	-0.535085	-0.584075	-4.98909	0.000270637	0.0475064	0.696056	STXBP1;STXBP1	3'UTR;3'UTR	shore	NA	-	-		NM_003165	STXBP1	-0.197096	0.139927
cg14256493	9	131714459		0.654633	0.662899	-0.00826605	-0.687848	0.968364	-5.49618	0.000114335	0.0374055	1.48622	NUP188	Body	shelf	NA	-	-		NM_015354	NUP188	0.0390458	0.663043
cg13596787	9	132376908		0.555256	0.571504	-0.0162477	-0.69858	0.371936	-5.70472	8.10579e-05	0.0342038	1.799	C9orf50	Body	shelf	NA	-	-		NM_199350	C9orf50	-0.254163	0.0620155
cg14057241	9	132402804		0.103651	0.125926	-0.0222749	-0.625099	-2.99077	-5.35581	0.000144618	0.0406059	1.27164	ASB6;ASB6	Body;Body	shore	NA	-	5mC		NM_177999	ASB6	0.0515974	0.588115
cg00632853	9	132403257		0.203414	0.256767	-0.053353	-0.682257	-1.80409	-4.87182	0.000331966	0.0498116	0.507544	ASB6;ASB6	Body;Body	shore	NA	-	5mC		NM_177999	ASB6	0.0515974	0.588115
cg02840964	9	133026047		0.558976	0.595634	-0.0366587	-0.563357	0.434432	-6.2411	3.4411e-05	0.027946	2.57019	-	-	shore	NA	5hmC	-		-
cg14431587	9	133484895		0.370008	0.398658	-0.0286505	-0.454183	-0.709964	-5.01403	0.00025919	0.0471558	0.735889	FUBP3	Body	open sea	NA	-	-		NM_003934	FUBP3	0.0443005	0.633808
cg14614094	9	133567903		0.277343	0.226982	0.0503602	0.607283	-1.54666	5.18929	0.000191783	0.0432621	1.01294	EXOSC2	TSS1500	shore	NA	-	-		NM_014285	EXOSC2	0.125267	0.151639
cg14287546	9	134919163		0.556815	0.590082	-0.0332677	-0.610015	0.414672	-5.10352	0.000222128	0.0454401	0.877954	MED27	Body	open sea	NA	-	-		NM_001253882	MED27	-0.232327	0.0230799
cg02565308	9	135645631		0.141526	0.0991723	0.0423535	0.648586	-2.85032	5.39367	0.0001357	0.0398126	1.32984	C9orf98	Body	island	NA	-	-		n.a.
cg13459291	9	136433277		0.641061	0.745126	-0.104065	-0.78475	1.14755	-4.95965	0.000284823	0.0481401	0.648943	ADAMTSL2;ADAMTSL2	Body;Body	shore	NA	-	-		NM_001145320	ADAMTSL2	0.105419	0.40803
cg21245618	9	136847709		0.501238	0.504678	-0.00344032	-0.752552	0.0135995	-5.54514	0.000105408	0.0367403	1.56029	VAV2;VAV2	Body;Body	shelf	NA	-	-		NM_001134398	VAV2	-0.065154	0.558179
cg12231088	9	136916857		0.548869	0.599193	-0.0503245	-0.573873	0.406951	-4.9029	0.000314416	0.0491102	0.557715	BRD3	Body	shore	NA	-	-		NM_007371	BRD3	-0.157584	0.0969066
cg14651936	9	137207506		0.445652	0.500885	-0.0552322	-0.828123	-0.185375	-4.97776	0.000276006	0.0477694	0.677945	-	-	open sea	NA	-	-		-
cg13714791	9	137694578		0.466579	0.592125	-0.125547	-0.838369	0.105736	-5.25563	0.000171305	0.0422996	1.11655	COL5A1	Body	shore	NA	-	-		NM_000093	COL5A1	-0.0664775	0.593032
cg13982366	9	138018566		0.140223	0.250266	-0.110043	-1.16292	-2.21544	-5.79253	7.02567e-05	0.0332024	1.92853	-	-	open sea	NA	-	-		-
ch.9.137242878F	9	138103057		0.260483	0.186149	0.0743334	0.826319	-1.78161	6.21769	3.56923e-05	0.0282217	2.53753	-	-	open sea	NA	-	-		-
cg14290170	9	138136674		0.134786	0.158017	-0.0232317	-0.56066	-2.58877	-4.9365	0.000296526	0.0485454	0.611792	-	-	shore	NA	-	-		-
cg14582108	9	138439003		0.760562	0.818577	-0.0580144	-0.721713	1.89654	-6.84144	1.38225e-05	0.0227483	3.3768	OBP2A	Body	open sea	NA	-	-		NM_014582	OBP2A	0.041958	0.709811
cg14585174	9	138515873		0.753093	0.79589	-0.0427969	-0.808099	1.77706	-6.36721	2.82963e-05	0.0269657	2.74454	GLT6D1	3'UTR	open sea	NA	-	-		NM_182974	GLT6D1	-0.0566583	0.692689
cg08092830	9	138591503		0.33868	0.402942	-0.0642619	-0.905443	-0.826479	-5.48968	0.00011558	0.0374542	1.47635	SOHLH1;SOHLH1	TSS200;TSS200	island	NA	-	-		NM_001101677	SOHLH1	-0.11033	0.301266
cg14305659	9	138696500		0.155257	0.217571	-0.062314	-0.810812	-2.21714	-4.96311	0.000283119	0.0480477	0.654476	-	-	open sea	NA	-	-		-
cg14265927	9	139137836		0.0386993	0.0510631	-0.0123639	-0.822726	-4.49101	-6.49418	2.3288e-05	0.0254817	2.91743	QSOX2	TSS200	open sea	NA	-	-		NM_181701	QSOX2	0.0454754	0.64348
cg13513188	9	139140775		0.624688	0.678163	-0.0534759	-0.526323	0.876073	-6.45058	2.48929e-05	0.0259772	2.85837	-	-	shore	NA	-	5mC		-
cg14119001	9	139324193		0.142405	0.228858	-0.0864522	-0.689297	-2.27721	-5.11248	0.000218732	0.0453651	0.892121	INPP5E	Body	shelf	NA	-	-		NM_019892	INPP5E	0.0414501	0.691061
cg15720535	9	139582585		0.161179	0.210876	-0.0496969	-1.07604	-2.22508	-7.66865	4.24891e-06	0.0172315	4.39402	AGPAT2;AGPAT2	TSS1500;TSS1500	island	NA	-	5mC		NM_001012727	AGPAT2	0.196656	0.185172
cg14547028	9	139617537		0.259737	0.301417	-0.0416802	-1.08652	-1.45259	-4.88105	0.000326651	0.0496817	0.522457	FAM69B	Body	shore	NA	-	-		NM_152421	FAM69B	-0.146574	0.322566
cg13544075	9	139644102		0.786436	0.822403	-0.0359661	-0.659899	2.04074	-5.28363	0.000163364	0.0417936	1.16005	LCN6	TSS1500	shelf	NA	-	-		NM_198946	LCN6	0.148345	0.238183
cg04912438	9	139714243		0.599318	0.657912	-0.0585933	-0.598641	0.737152	-5.61279	9.42597e-05	0.0357785	1.662	C9orf86;C9orf86	Body;Body	shore	NA	-	-		n.a.
cg04545659	9	139973827		0.32861	0.384462	-0.0558515	-1.0347	-0.90249	-6.28151	3.23122e-05	0.0278146	2.62635	UAP1L1	Body	island	NA	-	-		NM_207309	UAP1L1	0.0565805	0.655961
cg13519953	9	140025662		0.662027	0.689888	-0.0278607	-0.7185	1.05528	-5.98842	5.1265e-05	0.0303899	2.21287	-	-	shore	NA	5hmC	-		-
cg21233003	9	140057464		0.055467	0.0486995	0.00676748	0.747994	-4.20271	6.02749	4.81725e-05	0.0300977	2.26882	GRIN1;GRIN1;GRIN1	Body;Body;Body	island	NA	-	-		NM_001185091	GRIN1	-0.139495	0.161046
cg07717632	9	140172631		0.184518	0.230855	-0.0463368	-1.14034	-2.00794	-5.7397	7.65598e-05	0.0340396	1.85075	C9orf167	5'UTR	island	NA	-	5mC, BS		n.a.
cg09381737	9	140173549		0.407076	0.454882	-0.0478068	-1.05861	-0.446158	-5.82497	6.6659e-05	0.0328876	1.97606	C9orf167	Body	island	NA	-	5mC, BS		n.a.
cg08011941	9	140333139		0.581255	0.664899	-0.0836433	-0.950707	0.693444	-5.19912	0.000188594	0.0430927	1.02834	ENTPD8;ENTPD8	5'UTR;5'UTR	island	NA	-	-		NM_198585	ENTPD8	-0.25537	0.0640372
cg13728069	9	140352318		0.0553835	0.0689921	-0.0136086	-0.631357	-3.96353	-5.72795	7.80403e-05	0.0341256	1.83339	NELF;NELF;NELF;NELF	Body;Body;Body;Body	shore	NA	-	-		n.a.
cg24788308	10	120151		0.105031	0.116523	-0.0114924	-0.546672	-3.03002	-5.23589	0.000177147	0.0425762	1.08579	-	-	island	NA	-	-		-
cg13939078	10	179114		0.495233	0.500277	-0.00504421	-0.398594	-0.0148471	-4.91103	0.000309987	0.0489877	0.570812	ZMYND11;ZMYND11;ZMYND11	TSS1500;TSS1500;TSS1500	shore	NA	-	-		NM_001202467	ZMYND11	-0.300167	0.0309017
cg14497145	10	323809		0.517664	0.565171	-0.0475064	-0.997354	0.219686	-5.85441	6.35628e-05	0.0322009	2.01904	DIP2C	Body	open sea	NA	-	-		NM_014974	DIP2C	0.0312152	0.771423
cg24386905	10	372859		0.446942	0.490925	-0.0439824	-1.26466	-0.207286	-8.85471	9.02608e-07	0.0115998	5.67705	DIP2C	Body	shore	NA	5hmC	5mC, 5hmC		NM_014974	DIP2C	0.0312152	0.771423
cg17463564	10	384587		0.109528	0.141186	-0.0316581	-0.630991	-2.89549	-4.88997	0.000321595	0.0494186	0.536864	DIP2C	Body	shelf	NA	-	-		NM_014974	DIP2C	0.0312152	0.771423
cg24131452	10	415359		0.287233	0.301003	-0.0137698	-1.15739	-1.31029	-6.8883	1.28987e-05	0.0222976	3.4373	DIP2C	Body	shore	NA	-	5mC		NM_014974	DIP2C	0.0312152	0.771423
cg05005968	10	436077		0.461	0.544417	-0.0834166	-0.712518	-0.027524	-5.04879	0.000244082	0.0464951	0.791211	DIP2C	Body	open sea	NA	-	-		NM_014974	DIP2C	0.0312152	0.771423
cg25647665	10	453318		0.545824	0.580463	-0.034639	-0.627507	0.350564	-5.58939	9.79686e-05	0.0359239	1.6269	DIP2C	Body	open sea	NA	-	-		NM_014974	DIP2C	0.0312152	0.771423
cg26718707	10	518370		0.504447	0.585733	-0.0812862	-1.00278	0.224336	-5.48204	0.000117059	0.0375092	1.46475	DIP2C	Body	island	NA	-	-		NM_014974	DIP2C	0.0312152	0.771423
cg03738915	10	651915		0.386933	0.475045	-0.0881114	-0.742266	-0.462244	-6.41958	2.61049e-05	0.0264777	2.81617	DIP2C	Body	shore	NA	-	-		NM_014974	DIP2C	0.0312152	0.771423
cg05450336	10	729916		0.0839418	0.115499	-0.0315573	-0.718311	-3.24893	-4.98841	0.000270952	0.0475064	0.694982	DIP2C	Body	open sea	NA	-	-		NM_014974	DIP2C	0.0312152	0.771423
cg27404824	10	1454848		0.704931	0.755626	-0.0506946	-0.980652	1.43039	-5.1222	0.000215113	0.0452138	0.907462	ADARB2	Body	open sea	NA	5hmC	-		NM_018702	ADARB2	0.0321014	0.82811
cg10348208	10	3146059		0.76009	0.842798	-0.082708	-1.7255	2.05558	-5.24772	0.000173622	0.0424456	1.10423	PFKP	Body	island	NA	-	-		NM_002627	PFKP	-0.237384	0.110261
cg18498565	10	3173604		0.539521	0.673515	-0.133994	-1.2047	0.569825	-5.06964	0.000235459	0.0459737	0.824323	PFKP	Body	open sea	NA	-	-		NM_002627	PFKP	-0.237384	0.110261
cg22762361	10	3278464		0.64051	0.690476	-0.0499668	-1.09224	0.993015	-5.68125	8.42322e-05	0.0345522	1.76415	-	-	open sea	NA	5hmC	-		-
cg20282837	10	3508379		0.404602	0.392287	0.0123148	0.599734	-0.612649	4.95764	0.000285819	0.0481401	0.645721	-	-	open sea	NA	-	-		-
cg23131702	10	5726677		0.0274604	0.03268	-0.00521963	-0.595585	-5.05183	-5.01139	0.00026038	0.0472008	0.731667	C10orf18	TSS200	island	NA	-	-		n.a.
cg24107750	10	6569373		0.491147	0.561016	-0.0698688	-0.931389	0.114769	-6.28116	3.233e-05	0.0278146	2.62586	PRKCQ	5'UTR	open sea	NA	-	-		NM_001242413	PRKCQ	0.0196716	0.885033
cg12032663	10	7203064		0.368248	0.438084	-0.0698366	-0.68532	-0.619554	-6.02213	4.85852e-05	0.0301626	2.26115	-	-	open sea	NA	-	-		-
cg01099231	10	8076969		0.0353941	0.0474768	-0.0120827	-0.899511	-4.62131	-5.22452	0.000180608	0.0426489	1.06804	-	-	island	NA	-	-		-
cg11731114	10	8096064		0.101672	0.132645	-0.0309725	-0.54814	-2.97085	-5.19373	0.000190335	0.0431267	1.0199	FLJ45983;GATA3;GATA3;FLJ45983	TSS1500;TSS1500;TSS1500;TSS1500	island	NA	-	5mC		n.a.				NM_001002295	GATA3	0.141095	0.226481
cg05729015	10	10135225		0.489315	0.547655	-0.0583399	-0.899299	0.0776807	-5.02438	0.000254593	0.0468412	0.752376	-	-	open sea	NA	5hmC	-		-
cg12488005	10	11386143		0.816925	0.865932	-0.049007	-1.06887	2.40934	-6.36064	2.85848e-05	0.0269657	2.73552	-	-	shore	NA	-	5mC		-
cg22935192	10	11386631		0.603046	0.699077	-0.0960311	-0.864487	0.861192	-8.02786	2.61333e-06	0.0151345	4.80347	-	-	island	NA	5hmC	5mC		-
cg17799334	10	12171683		0.0174122	0.023509	-0.00609679	-0.79719	-5.65408	-4.95745	0.000285914	0.0481401	0.645417	SEC61A2;SEC61A2;SEC61A2;SEC61A2;SEC61A2;SEC61A2;SEC61A2;SEC61A2	5'UTR;Body;5'UTR;1stExon;Body;1stExon;1stExon;5'UTR	island	NA	-	-		NM_001142627	SEC61A2	-0.0658201	0.540797
cg16739342	10	12221327		0.745198	0.800487	-0.0552882	-0.932201	1.74981	-4.92382	0.000303152	0.048809	0.591395	NUDT5	Body	open sea	NA	-	-		NM_014142	NUDT5	0.247049	0.0163446
cg05335277	10	14861832		0.500083	0.565247	-0.0651646	-0.691702	0.157079	-6.51412	2.25911e-05	0.0254817	2.94434	CDNF	3'UTR	open sea	NA	5hmC	-		NM_001029954	CDNF	-0.283548	0.052806
cg24823751	10	21786419		0.0799688	0.115198	-0.035229	-0.656067	-3.32232	-5.04298	0.00024654	0.0466286	0.781981	MIR1915;C10orf114	TSS1500;TSS1500	island	NA	-	-		n.a.				NM_001010911	C10orf114	0.0101866	0.945642
cg11927951	10	22638314		0.521252	0.550588	-0.029336	-0.78421	0.194071	-5.08719	0.000228453	0.0458209	0.852124	SPAG6;SPAG6	Body;Body	shelf	NA	-	-		NM_172242	SPAG6	0.224192	0.0713123
cg14215711	10	22894054		0.369816	0.320009	0.0498072	0.609826	-0.905977	4.94341	0.000292983	0.0485454	0.622883	PIP4K2A	Body	open sea	NA	-	-		NM_005028	PIP4K2A	0.0774369	0.576788
cg00067824	10	23492914		0.281294	0.30157	-0.0202754	-0.650657	-1.30781	-5.25865	0.00017043	0.0422996	1.12124	-	-	open sea	NA	-	-		-
cg01303032	10	25940372		0.53709	0.554102	-0.0170118	-0.594217	0.2573	-4.97322	0.000278188	0.0478067	0.670683	-	-	open sea	NA	-	-		-
cg19500863	10	26106961		0.517642	0.539443	-0.0218009	-0.844834	0.156132	-6.06699	4.52455e-05	0.0300915	2.32512	-	-	open sea	NA	-	-		-
cg14515517	10	26226964		0.766728	0.787579	-0.0208512	-0.518019	1.80015	-5.39688	0.000134972	0.03974	1.33475	MYO3A	5'UTR	shelf	NA	-	-		NM_017433	MYO3A	-0.0907111	0.251792
cg20453969	10	27541301		0.316416	0.423999	-0.107583	-0.832097	-0.848948	-4.99523	0.000267771	0.0474353	0.705869	LOC387646	TSS200	island	NA	-	-		n.a.
cg06661482	10	27547965		0.0371195	0.0402337	-0.00311425	-0.725056	-4.69376	-6.2423	3.43471e-05	0.027946	2.57185	-	-	island	NA	-	-		-
cg01112249	10	28591961		0.0297837	0.0304442	-0.000660446	-0.642365	-5.05201	-5.61407	9.4061e-05	0.0357785	1.66391	-	-	island	NA	-	-		-
cg17096262	10	29759227		0.481708	0.54012	-0.0584116	-0.89246	0.0349339	-6.66381	1.80133e-05	0.0241321	3.14428	SVIL;SVIL	Body;Body	open sea	NA	-	5mC		NM_003174	SVIL	-0.350331	0.0156333
cg05339847	10	32096594		0.631155	0.60954	0.0216148	0.535808	0.725703	5.71004	8.03566e-05	0.0341491	1.80688	ARHGAP12	Body	open sea	NA	-	-		NM_001270698	ARHGAP12	0.0904477	0.404873
cg24517944	10	33608887		0.694406	0.767107	-0.0727014	-1.08139	1.44337	-5.10923	0.000219956	0.0453651	0.886988	NRP1;NRP1;NRP1	Body;Body;Body	open sea	NA	-	-		NM_001024629	NRP1	-0.317909	0.0322235
cg00933813	10	35883604		0.699717	0.734913	-0.035196	-0.501488	1.33025	-5.03491	0.000250001	0.0467526	0.769142	-	-	open sea	NA	-	-		-
cg18576552	10	44434381		0.818452	0.856565	-0.0381129	-0.835876	2.3567	-4.91077	0.000310127	0.0489877	0.570396	-	-	open sea	NA	-	-		-
cg11666731	10	54715415		0.65956	0.743741	-0.0841811	-1.53525	1.23107	-4.96727	0.000281079	0.0479145	0.661146	-	-	open sea	NA	5hmC	-		-
cg13689411	10	60552724		0.501031	0.482984	0.0180474	0.80782	-0.039962	5.65607	8.77836e-05	0.0349621	1.72666	BICC1	Body	open sea	NA	-	-		NM_001080512	BICC1	-0.396057	0.00500301
cg14693904	10	64637103		0.699482	0.756924	-0.0574422	-0.81295	1.40909	-8.53468	1.35001e-06	0.0138247	5.34995	-	-	open sea	NA	5hmC	-		-
cg05716599	10	64892916		0.0340503	0.0336758	0.000374529	-0.490323	-4.85847	-5.11637	0.000217278	0.0453488	0.898257	NRBF2	TSS200	island	NA	-	-		NM_030759	NRBF2	0.0144393	0.864886
cg22690096	10	69774146		0.462898	0.572892	-0.109994	-1.10988	0.0476744	-9.45463	4.36604e-07	0.00977929	6.25499	HERC4;HERC4	Body;Body	open sea	NA	-	-		NM_022079	HERC4	0.0828816	0.467243
cg20064928	10	70586817		0.055908	0.0770291	-0.0211212	-0.663786	-3.89566	-6.79198	1.48739e-05	0.0228852	3.31257	STOX1;STOX1;STOX1;STOX1;STOX1	TSS1500;TSS1500;TSS1500;TSS1500;TSS1500	shore	NA	-	-		NM_001130161	STOX1	-0.239899	0.108246
cg18675128	10	71177172		0.604501	0.670563	-0.0660617	-0.906549	0.789604	-5.9853	5.15207e-05	0.0304239	2.20839	TACR2	TSS1500	open sea	NA	5hmC	5mC, 5hmC		NM_001057	TACR2	-0.205877	0.167204
cg24969672	10	71993207		0.0632055	0.0752632	-0.0120576	-0.45978	-3.7817	-5.27321	0.000166273	0.0419811	1.14388	PPA1	TSS200	island	NA	-	-		NM_021129	PPA1	0.139573	0.22104
cg25256493	10	72297852		0.651626	0.619759	0.0318668	0.599166	0.827743	5.48751	0.000115999	0.0374542	1.47305	KIAA1274	Body	open sea	NA	5hmC	-		n.a.
cg24839386	10	73004576		0.095562	0.0681071	0.0274549	1.30886	-3.53449	5.7588	7.42145e-05	0.0336133	1.87893	UNC5B	Body	open sea	NA	-	-		NM_001244889	UNC5B	0.0965799	0.470249
cg23096806	10	74078479		0.52257	0.500541	0.0220293	0.444428	0.0791847	5.12016	0.000215869	0.0452755	0.904236	-	-	shore	NA	-	-		-
cg12580580	10	74544059		0.239595	0.299032	-0.0594371	-0.845195	-1.49809	-6.30519	3.1146e-05	0.0278146	2.65912	CCDC109A	Body	open sea	NA	-	-		n.a.
cg04197548	10	75004945		0.472769	0.516163	-0.0433935	-0.585301	-0.0543256	-5.30652	0.000157156	0.0413428	1.19554	DNAJC9	Body	shore	NA	-	-		NM_015190	DNAJC9	0.0922633	0.364866
cg27623266	10	78674941		0.584545	0.667241	-0.0826953	-0.670814	0.70482	-4.93612	0.000296727	0.0485454	0.611166	KCNMA1;KCNMA1;KCNMA1;KCNMA1	Body;Body;Body;Body	open sea	NA	-	-		NM_001271519	KCNMA1	-0.290314	0.046972
cg02614428	10	78841417		0.19565	0.275732	-0.0800825	-0.872981	-1.81315	-6.98764	1.11501e-05	0.0214595	3.56438	KCNMA1;KCNMA1;KCNMA1;KCNMA1	Body;Body;Body;Body	open sea	NA	-	-		NM_001271519	KCNMA1	-0.290314	0.046972
cg02598618	10	79847151		0.578386	0.608896	-0.0305101	-0.821638	0.5408	-5.84977	6.40407e-05	0.0322009	2.01227	-	-	open sea	V$HLF_01	-	-		-
cg11596479	10	80280622		0.487388	0.517332	-0.0299439	-0.6853	-0.00179738	-6.86179	1.34129e-05	0.0227023	3.40312	-	-	open sea	NA	5hmC	-		-
cg10859151	10	82297920		0.677307	0.750421	-0.0731136	-0.793594	1.28843	-4.8834	0.000325307	0.0496123	0.526265	SH2D4B;SH2D4B	5'UTR;1stExon	shore	NA	-	-		NM_207372	SH2D4B	-0.303042	0.00689048
cg27231782	10	85899175		0.0500802	0.0579952	-0.00791496	-0.530291	-4.16003	-5.27903	0.000164639	0.0418476	1.15293	GHITM	TSS200	island	NA	-	-		NM_014394	GHITM	-0.209071	0.113012
cg25517187	10	88626981		0.468647	0.540382	-0.0717345	-0.679633	-0.0105215	-4.93973	0.000294867	0.0485454	0.61697	BMPR1A	5'UTR	open sea	NA	-	-		NM_004329	BMPR1A	-0.103402	0.367269
cg18516898	10	89116779		0.526401	0.585368	-0.0589673	-0.582594	0.295209	-5.28082	0.000164141	0.0418476	1.1557	FAM22D	TSS1500	shore	NA	-	-		NM_001009610	FAM22D	-0.141062	0.322961
cg05757378	10	89510422		0.516025	0.593176	-0.0771512	-0.800252	0.279376	-5.70206	8.14117e-05	0.0342927	1.79505	-	-	open sea	NA	-	-		-
cg21480743	10	89621419		0.166554	0.141243	0.0253108	0.47799	-2.44679	5.07875	0.000231794	0.0459246	0.838763	KILLIN;KILLIN	1stExon;3'UTR	shore	NA	-	-		n.a.
cg24288527	10	93390347		0.561692	0.634069	-0.0723771	-0.726216	0.543302	-6.11466	4.19615e-05	0.0296597	2.39271	PPP1R3C	Body	shelf	NA	-	-		NM_005398	PPP1R3C	-0.125276	0.401718
cg26732804	10	94449567		0.0318315	0.0380737	-0.00624222	-0.812526	-4.84496	-5.54251	0.000105868	0.0367403	1.55632	HHEX	TSS200	island	NA	-	-		NM_002729	HHEX	0.237167	0.101365
cg11718868	10	94487237		0.669863	0.749169	-0.0793061	-0.858524	1.27514	-6.76006	1.55972e-05	0.023222	3.27091	-	-	open sea	NA	5hmC	-		-
cg00990884	10	94608189		0.0475754	0.0487126	-0.0011372	-0.480759	-4.32812	-5.51815	0.000110236	0.037155	1.5195	EXOC6;EXOC6	Body;TSS200	island	NA	-	-		NM_019053	EXOC6	-0.151416	0.251272
cg15371332	10	95232797		0.736203	0.784051	-0.0478487	-0.734216	1.64241	-4.8797	0.000327418	0.0496817	0.520289	MYOF;MYOF	Body;Body	open sea	NA	-	-		NM_133337	MYOF	0.15168	0.298393
cg03620167	10	95353732		0.697489	0.748167	-0.0506779	-1.01152	1.37577	-5.48043	0.000117373	0.0375325	1.4623	RBP4	Body	open sea	NA	-	-		NM_006744	RBP4	-0.143006	0.304995
cg20406540	10	95720748		0.662515	0.72528	-0.0627648	-1.02366	1.1681	-4.95767	0.000285807	0.0481401	0.64576	PIPSL	Body	open sea	NA	-	-		NR_002319	PIPSL	-0.0604	0.428435
cg05739190	10	97803386		0.0220402	0.0314292	-0.00938902	-0.758754	-5.28749	-4.90755	0.000311874	0.0490814	0.56521	CCNJ;CCNJ;CCNJ;CCNJ;CCNJ;CCNJ	1stExon;1stExon;5'UTR;5'UTR;1stExon;5'UTR	island	NA	-	-		NM_001134375	CCNJ	0.0922792	0.471873
cg12034494	10	97964641		0.650324	0.733716	-0.0833927	-0.746795	1.14348	-5.41118	0.000131774	0.0393779	1.35666	BLNK;BLNK	Body;Body	open sea	NA	-	-		NR_047681	BLNK	0.182995	0.213064
cg27469738	10	99338074		0.289018	0.383369	-0.0943511	-1.27363	-1.0734	-7.19779	8.22758e-06	0.0190704	3.82806	ANKRD2;ANKRD2	Body;Body	island	NA	-	5mC		NM_020349	ANKRD2	-0.0751541	0.607039
cg25397029	10	99338240		0.438392	0.469987	-0.0315953	-0.692099	-0.284192	-5.0271	0.000253396	0.0467957	0.756718	ANKRD2;ANKRD2	Body;Body	island	NA	-	5mC		NM_020349	ANKRD2	-0.0751541	0.607039
cg06821075	10	99933209		0.461299	0.49056	-0.0292616	-0.571166	-0.155085	-6.09605	4.32124e-05	0.029791	2.36637	C10orf28	5'UTR	open sea	NA	5hmC	-		n.a.
cg13859771	10	101421142		0.279773	0.376299	-0.0965269	-0.785976	-1.11556	-4.87408	0.000330657	0.0497927	0.511195	ENTPD7	Body	shore	NA	-	-		NM_020354	ENTPD7	-0.180805	0.0558585
cg26847029	10	101989492		0.182038	0.207673	-0.0256353	-0.724045	-2.08607	-5.31259	0.000155553	0.0412409	1.20493	CHUK	TSS200	island	NA	-	-		NM_001278	CHUK	0.0135798	0.888476
cg20080245	10	102137421		0.70896	0.625716	0.0832434	0.579175	1.06514	6.0384	4.73446e-05	0.0300977	2.28439	C10orf75	Body	shelf	NA	-	-		n.a.
cg10878076	10	102283584		0.413523	0.449374	-0.0358506	-0.561091	-0.418957	-4.986	0.000272089	0.0475064	0.691122	NDUFB8	3'UTR	shelf	NA	-	-		NM_005004	NDUFB8	-0.0487366	0.685996
cg11685391	10	103594334		0.376502	0.477716	-0.101214	-0.858351	-0.483881	-7.44277	5.81384e-06	0.0180805	4.12674	KCNIP2;KCNIP2;KCNIP2;KCNIP2;KCNIP2;KCNIP2;KCNIP2	Body;Body;Body;Body;Body;Body;Body	shelf	NA	-	-		NM_173197	KCNIP2	-0.24769	0.0840346
cg19545040	10	103700513		0.459783	0.51395	-0.0541664	-0.619216	-0.104453	-5.0686	0.000235883	0.0459953	0.822667	C10orf76	Body	open sea	NA	-	-		NM_024541	C10orf76	0.190619	0.00403348
cg26155979	10	105110866		0.140819	0.138384	0.00243539	-0.406058	-2.63369	-4.89652	0.000317936	0.0492631	0.547432	PCGF6;PCGF6;PCGF6;PCGF6	5'UTR;5'UTR;1stExon;1stExon	island	NA	-	-		NM_032154	PCGF6	0.0361374	0.755055
cg09636079	10	105331513		0.823934	0.859075	-0.0351416	-1.02448	2.45437	-5.83465	6.56239e-05	0.0326685	1.99021	NEURL	Body	open sea	NA	-	-		NM_004210	NEURL	-0.111543	0.306897
cg25866173	10	105615767		0.0293586	0.0341293	-0.00477071	-0.759566	-4.9832	-5.44218	0.000125112	0.0384856	1.40405	SH3PXD2A	TSS1500	shore	NA	-	-		NM_014631	SH3PXD2A	-0.221654	0.107047
cg06874891	10	112524550		0.734945	0.761391	-0.0264455	-0.790138	1.57304	-5.00142	0.000264911	0.0473226	0.715767	RBM20	Body	open sea	NA	-	-		NM_001134363	RBM20	-0.340806	0.00218559
cg25614836	10	114110373		0.692442	0.762133	-0.0696904	-1.24239	1.40267	-5.04405	0.000246085	0.0466286	0.783683	GUCY2G	Body	open sea	NA	-	-		n.a.
cg12858701	10	114894792		0.533793	0.530862	0.00293031	-0.635557	0.190037	-5.2977	0.000159518	0.0416536	1.18188	TCF7L2;TCF7L2;TCF7L2;TCF7L2;TCF7L2;TCF7L2	Body;Body;Body;Body;Body;Body	open sea	NA	-	-		NM_001146283	TCF7L2	0.0319506	0.737591
cg07098752	10	120354870		0.0907339	0.0993199	-0.00858604	-0.538815	-3.2813	-5.29601	0.000159976	0.0416536	1.17925	PRLHR	5'UTR	island	NA	-	-		n.a.
cg15803556	10	120900693		0.453384	0.547883	-0.094499	-0.712866	-0.0458182	-5.09979	0.000223554	0.0455243	0.872067	SFXN4	3'UTR	open sea	NA	-	-		NM_213649	SFXN4	0.0977172	0.322058
cg24539517	10	121161258		0.384929	0.298928	0.0860011	0.957119	-0.915118	8.13373	2.27109e-06	0.0151345	4.92059	GRK5	Body	open sea	NA	-	-		NM_005308	GRK5	-0.166259	0.232416
cg09536375	10	123735128		0.282196	0.23054	0.0516554	0.477059	-1.51521	5.4626	0.000120915	0.0379425	1.43519	NSMCE4A;NSMCE4A	TSS1500;TSS1500	shore	NA	-	-		NM_001167865	NSMCE4A	0.041385	0.730583
cg23331156	10	123754135		0.459265	0.435293	0.0239723	0.72049	-0.297354	4.92892	0.00030047	0.0486814	0.599598	TACC2;TACC2	5'UTR;5'UTR	open sea	NA	-	-		NM_206862	TACC2	-0.323875	0.0231439
cg14135522	10	124328726		0.463197	0.514611	-0.0514136	-0.637223	-0.0904888	-5.21248	0.000184347	0.0429772	1.04924	DMBT1;DMBT1;DMBT1	Body;Body;Body	open sea	NA	-	-		NM_007329	DMBT1	-0.218243	0.138074
cg18195080	10	124639012		0.0254215	0.0475916	-0.0221701	-0.862768	-4.89425	-6.15843	3.91665e-05	0.0292604	2.45446	LOC399815;FAM24B;FAM24B	TSS200;5'UTR;1stExon	island	NA	-	-		NR_027282	LOC399815	0.0628921	0.469502	NM_152644	FAM24B	0.302829	0.0059165
cg13422257	10	125801889		0.699544	0.715678	-0.0161331	-0.815204	1.29638	-5.75881	7.42135e-05	0.0336133	1.87894	CHST15	Body	shelf	NA	5hmC	-		NM_014863	CHST15	-0.186551	0.210498
cg05803853	10	125996466		0.605784	0.670538	-0.0647544	-1.06001	0.79959	-6.40541	2.66795e-05	0.0267708	2.79684	-	-	open sea	NA	-	-		-
cg26591149	10	126262860		0.249756	0.305198	-0.055442	-1.28955	-1.45128	-6.10678	4.24866e-05	0.0296801	2.38156	LHPP;LHPP	Body;Body	open sea	NA	5hmC	-		NM_022126	LHPP	0.278073	0.0441201
cg26705408	10	127220270		0.0660416	0.0834126	-0.0173709	-0.797514	-3.71508	-4.95641	0.000286433	0.0481401	0.643743	-	-	open sea	NA	5hmC	-		-
cg25400200	10	127462176		0.743694	0.797212	-0.0535187	-0.980828	1.74135	-7.94932	2.90257e-06	0.015329	4.71555	MMP21	Body	shore	NA	5hmC	5mC		NM_147191	MMP21	0.0553166	0.617541
cg12533479	10	127464762		0.536163	0.573934	-0.0377717	-0.744499	0.305096	-6.26577	3.31134e-05	0.027946	2.6045	MMP21	TSS1500	shore	NA	-	5mC		NM_147191	MMP21	0.0553166	0.617541
cg08993079	10	127870500		0.61185	0.48095	0.130901	0.927925	0.343934	5.72085	7.89498e-05	0.0341256	1.82289	ADAM12;ADAM12	Body;Body	open sea	NA	-	-		NM_003474	ADAM12	0.0156384	0.914316
cg00238353	10	129785537		0.438991	0.458664	-0.0196732	-0.609157	-0.31026	-4.88572	0.000323991	0.0495188	0.530009	PTPRE	5'UTR	open sea	NA	-	-		NM_130435	PTPRE	0.125793	0.271523
cg06585141	10	129844711		0.562957	0.59129	-0.0283335	-0.628402	0.437109	-5.13458	0.000210596	0.0450435	0.926975	PTPRE;PTPRE	Body;TSS1500	open sea	NA	-	-		NM_130435	PTPRE	0.125793	0.271523
cg11085581	10	129948950		0.151847	0.190956	-0.0391091	-0.548128	-2.34337	-5.02526	0.000254207	0.0468323	0.753774	-	-	island	NA	-	-		-
cg25207366	10	130424832		0.734098	0.755448	-0.0213491	-0.678454	1.55018	-5.83014	6.61047e-05	0.0327681	1.98361	-	-	open sea	NA	-	-		-
cg05791173	10	130508478		0.174005	0.146866	0.027139	0.703789	-2.38498	4.92147	0.000304393	0.0488441	0.587625	-	-	island	NA	-	-		-
cg15601164	10	130832336		0.131767	0.170789	-0.0390217	-0.910366	-2.5576	-8.83241	9.27958e-07	0.0115998	5.6547	-	-	open sea	NA	-	5mC		-
cg13822329	10	130855111		0.857669	0.867723	-0.010054	-0.672504	2.67226	-6.06051	4.57128e-05	0.0300915	2.31589	-	-	open sea	NA	-	-		-
cg27523644	10	131214244		0.549125	0.534987	0.0141379	-0.857256	0.256636	-5.14425	0.000207136	0.0447364	0.942202	-	-	open sea	NA	5hmC	5mC, 5hmC		-
cg27491759	10	131988874		0.0517004	0.0630869	-0.0113866	-0.53863	-4.07822	-5.54395	0.000105615	0.0367403	1.5585	-	-	island	NA	-	-		-
cg08483912	10	132632041		0.596175	0.710795	-0.11462	-1.4795	0.903237	-4.89317	0.000319805	0.049309	0.542019	-	-	open sea	NA	5hmC	5mC, 5hmC		-
cg03912661	10	132632099		0.575061	0.683097	-0.108036	-1.30253	0.729939	-5.10799	0.000220427	0.0453651	0.885022	-	-	open sea	NA	5hmC	5mC, 5hmC		-
cg11844537	10	132911103		0.845635	0.87937	-0.0337356	-1.30619	2.71914	-5.34761	0.000146629	0.0407164	1.25901	TCERG1L	Body	open sea	NA	-	-		NM_174937	TCERG1L	-0.10116	0.366625
cg23632875	10	133110244		0.0419709	0.0525977	-0.0106268	-0.604536	-4.37746	-5.98688	5.13907e-05	0.0303899	2.21066	TCERG1L	TSS1500	island	NA	-	-		NM_174937	TCERG1L	-0.10116	0.366625
cg02103843	10	133511418		0.658089	0.744078	-0.0859885	-1.17141	1.20155	-8.96612	7.8656e-07	0.0115998	5.78779	-	-	shelf	NA	5hmC	5mC		-
cg00733567	10	133663272		0.660582	0.756105	-0.0955235	-0.835	1.24539	-4.92531	0.000302365	0.0487896	0.593793	-	-	open sea	NA	5hmC	-		-
cg15768620	10	133938604		0.461393	0.485204	-0.0238115	-0.666137	-0.167108	-6.92841	1.21599e-05	0.0220062	3.48881	JAKMIP3	Body	shore	NA	-	-		NM_001105521	JAKMIP3	-0.0432138	0.755246
cg25197240	10	134073863		0.621384	0.678904	-0.0575204	-0.952911	0.877842	-5.71736	7.94017e-05	0.0341259	1.81771	STK32C	Body	shore	NA	-	5mC, 5hmC		NM_173575	STK32C	-0.147492	0.298619
cg24520806	10	134210867		0.0179087	0.0218029	-0.00389419	-0.838188	-5.70382	-5.10929	0.000219934	0.0453651	0.887081	PWWP2B;PWWP2B	Body;Body	island	NA	-	-		NM_138499	PWWP2B	-0.0223405	0.879431
cg13506288	10	134221633		0.116134	0.170755	-0.0546206	-0.947309	-2.70714	-5.60481	9.55069e-05	0.0357785	1.65005	PWWP2B;PWWP2B	3'UTR;Body	shelf	NA	-	5mC		NM_138499	PWWP2B	-0.0223405	0.879431
cg19038027	10	134306852		0.393972	0.432969	-0.0389978	-0.662582	-0.538306	-6.29234	3.1773e-05	0.0278146	2.64135	-	-	shelf	NA	-	-		-
cg03438101	10	134402303		0.501453	0.567386	-0.0659334	-0.562317	0.166182	-5.55777	0.000103225	0.0366474	1.57935	INPP5A	Body	open sea	NA	-	-		NM_005539	INPP5A	0.16335	0.181735
cg17016011	10	134422782		0.604236	0.674885	-0.0706485	-1.09834	0.80935	-6.35438	2.88623e-05	0.0269657	2.72692	INPP5A	Body	open sea	NA	5hmC	-		NM_005539	INPP5A	0.16335	0.181735
cg09105933	10	134514612		0.465601	0.510568	-0.0449663	-0.844268	-0.0929125	-5.15087	0.0002048	0.0445296	0.952626	INPP5A	Body	open sea	NA	-	-		NM_005539	INPP5A	0.16335	0.181735
cg04744514	10	134541379		0.193072	0.27147	-0.0783977	-1.19082	-1.87311	-5.92719	5.65399e-05	0.0313445	2.12467	INPP5A	Body	shore	NA	5hmC	5mC, 5hmC		NM_005539	INPP5A	0.16335	0.181735
cg20210689	10	134541472		0.195763	0.242124	-0.0463612	-0.849391	-1.96691	-5.50679	0.000112335	0.037255	1.50231	INPP5A	Body	shore	NA	-	5mC, 5hmC		NM_005539	INPP5A	0.16335	0.181735
cg09746086	10	134544205		0.142248	0.184433	-0.0421848	-0.704903	-2.44764	-6.05944	4.57907e-05	0.0300915	2.31437	INPP5A	Body	open sea	NA	-	-		NM_005539	INPP5A	0.16335	0.181735
cg02255721	10	134562769		0.683292	0.722089	-0.0387966	-1.03549	1.26927	-6.45839	2.45972e-05	0.025948	2.86896	INPP5A	Body	island	NA	-	-		NM_005539	INPP5A	0.16335	0.181735
cg17859552	10	134564260		0.190538	0.264796	-0.0742586	-0.862073	-1.85282	-5.24568	0.000174225	0.0424456	1.10105	INPP5A	Body	shore	NA	-	-		NM_005539	INPP5A	0.16335	0.181735
cg06507307	10	134567532		0.720957	0.776986	-0.0560289	-0.73895	1.55652	-5.19296	0.000190584	0.0431598	1.0187	INPP5A	Body	shore	NA	-	-		NM_005539	INPP5A	0.16335	0.181735
cg03713666	10	134583530		0.80676	0.85174	-0.0449797	-1.41721	2.30712	-6.08239	4.41562e-05	0.0299372	2.34699	INPP5A	Body	shore	NA	-	-		NM_005539	INPP5A	0.16335	0.181735
cg05030346	10	134596943		0.490853	0.292457	0.198396	0.782748	-0.573211	5.78777	7.08016e-05	0.0332024	1.92154	INPP5A	3'UTR	shore	NA	-	-		NM_005539	INPP5A	0.16335	0.181735
cg16541643	10	134672864		0.896082	0.923747	-0.0276658	-1.27427	3.35358	-6.12567	4.12392e-05	0.0296483	2.40827	-	-	shore	NA	5hmC	-		-
cg17805624	10	134692989		0.34103	0.234692	0.106338	1.15751	-1.28004	5.69573	8.22588e-05	0.0343652	1.78566	-	-	island	NA	-	-		-
cg23908630	10	134698483		0.583267	0.645319	-0.0620525	-1.04264	0.650444	-5.51457	0.000110892	0.0372334	1.51409	-	-	shore	NA	-	-		-
cg03078672	10	134733076		0.736792	0.777829	-0.0410364	-1.11487	1.65903	-5.48959	0.000115597	0.0374542	1.47621	-	-	island	NA	5hmC	-		-
cg16084830	10	134734693		0.556095	0.613727	-0.0576322	-0.646225	0.471462	-6.5491	2.14209e-05	0.0252284	2.99139	-	-	shore	NA	-	5mC		-
cg07631575	10	134736038		0.794446	0.834498	-0.0400519	-0.922339	2.15715	-5.26883	0.000167511	0.0421414	1.13708	-	-	island	NA	-	-		-
cg15514558	10	134823487		0.631929	0.656981	-0.0250524	-0.989933	0.877447	-5.22578	0.000180221	0.0426471	1.07001	-	-	shore	NA	-	-		-
cg14503168	10	134895446		0.591496	0.65579	-0.0642943	-0.753412	0.700965	-6.37064	2.81471e-05	0.0269657	2.74924	-	-	shore	NA	5hmC	5mC, 5hmC		-
cg11368900	10	134896377		0.347586	0.379418	-0.0318318	-0.761723	-0.841496	-5.65843	8.74436e-05	0.0349324	1.73019	-	-	shore	NA	-	5mC		-
cg25020570	10	134943284		0.369156	0.444118	-0.0749624	-1.02313	-0.598287	-6.43612	2.54505e-05	0.0261262	2.83871	GPR123	3'UTR	shore	NA	5hmC	-		NM_001083909	GPR123	-0.0987674	0.483329
cg15784580	10	134971734		0.53336	0.600285	-0.0669255	-0.851798	0.360809	-8.23397	1.99079e-06	0.0151345	5.03002	-	-	island	NA	5hmC	5mC, 5hmC		-
cg04939649	10	134993800		0.669016	0.735642	-0.0666255	-0.806865	1.22105	-4.97026	0.000279624	0.047824	0.665932	KNDC1	Body	shore	NA	-	5mC		NM_152643	KNDC1	-0.196989	0.146387
cg25554740	10	135047333		0.61009	0.666187	-0.0560975	-0.546547	0.792433	-5.27459	0.000165884	0.0419564	1.14603	-	-	shore	NA	-	-		-
cg14524334	10	135062102		0.74124	0.79778	-0.0565398	-0.821094	1.71955	-6.80156	1.46638e-05	0.0228852	3.32505	MIR202	TSS1500	open sea	NA	5hmC	5mC, 5hmC		n.a.
cg04225554	10	135082008		0.565037	0.640536	-0.0754991	-0.667169	0.568168	-5.22125	0.000181615	0.0427835	1.06294	ADAM8;ADAM8;ADAM8	Body;Body;Body	shore	NA	-	5mC, 5hmC		NM_001164489	ADAM8	0.124045	0.302308
cg07807481	10	135082125		0.615034	0.688185	-0.0731508	-0.752864	0.873457	-7.53884	5.08403e-06	0.0180344	4.24136	ADAM8;ADAM8;ADAM8	Body;Body;Body	island	NA	5hmC	5mC, 5hmC		NM_001164489	ADAM8	0.124045	0.302308
cg23047079	10	135249873		0.505377	0.55673	-0.0513523	-0.705102	0.1559	-5.22478	0.000180528	0.0426489	1.06845	-	-	shelf	NA	-	-		-
cg09671481	11	394262		0.76322	0.734758	0.0284618	0.749922	1.63719	5.91867	5.73173e-05	0.0314294	2.11236	PKP3;PKP3	1stExon;5'UTR	island	NA	-	5mC		NM_007183	PKP3	0.0254935	0.785227
cg21075020	11	488555		0.579871	0.631125	-0.0512542	-0.953474	0.605093	-5.06068	0.000239126	0.0461468	0.810098	PTDSS2	Body	shore	NA	-	5mC		NM_030783	PTDSS2	0.213603	0.0332747
cg21039438	11	528271		0.688496	0.769137	-0.0806412	-1.22112	1.40724	-7.91364	3.04506e-06	0.0153338	4.67532	-	-	open sea	NA	5hmC	5mC, 5hmC		-
cg02461776	11	598696		0.23209	0.313726	-0.0816359	-0.797747	-1.49697	-8.94874	8.03556e-07	0.0115998	5.77062	PHRF1	Body	shore	NA	-	5mC, BS		NM_020901	PHRF1	0.00169859	0.985054
cg07615816	11	599036		0.389421	0.536448	-0.147028	-0.955618	-0.298703	-5.49934	0.000113736	0.0373362	1.49101	PHRF1	Body	shore	NA	-	5mC, BS		NM_020901	PHRF1	0.00169859	0.985054
cg24134897	11	859670		0.0714052	0.087702	-0.0162968	-0.887238	-3.60444	-7.67254	4.22628e-06	0.0172315	4.39855	TSPAN4;TSPAN4;TSPAN4;TSPAN4;TSPAN4;TSPAN4;TSPAN4	5'UTR;Body;Body;Body;Body;Body;Body	shore	NA	-	5mC		NM_001025239	TSPAN4	0.0498141	0.681643
cg14139652	11	862750		0.2048	0.267616	-0.0628164	-0.71295	-1.76638	-5.59359	9.72912e-05	0.0359136	1.63321	TSPAN4;TSPAN4;TSPAN4;TSPAN4;TSPAN4;TSPAN4;TSPAN4	Body;Body;Body;Body;Body;Body;Body	shelf	NA	5hmC	-		NM_001025239	TSPAN4	0.0498141	0.681643
cg25881851	11	932441		0.475204	0.490645	-0.0154412	-0.664255	-0.10753	-5.0678	0.000236209	0.0459953	0.821398	AP2A2	Body	open sea	NA	5hmC	-		NM_012305	AP2A2	-0.115523	0.330888
cg19857714	11	986709		0.132426	0.195649	-0.0632229	-0.962328	-2.44194	-4.93457	0.000297529	0.0485454	0.608676	AP2A2	Body	open sea	NA	-	-		NM_012305	AP2A2	-0.115523	0.330888
cg04195807	11	987821		0.436321	0.600479	-0.164159	-1.01784	0.0261199	-4.87234	0.000331661	0.0498116	0.508395	AP2A2	Body	open sea	NA	-	-		NM_012305	AP2A2	-0.115523	0.330888
cg25622317	11	1002295		0.450199	0.530824	-0.0806249	-1.36386	-0.0972222	-5.04156	0.000247144	0.0466286	0.779729	AP2A2	Body	open sea	NA	-	-		NM_012305	AP2A2	-0.115523	0.330888
cg19851113	11	1008337		0.237583	0.295707	-0.0581238	-0.932986	-1.53122	-5.94192	5.52203e-05	0.0311085	2.14595	AP2A2	Body	island	NA	-	5mC, 5hmC		NM_012305	AP2A2	-0.115523	0.330888
cg26249503	11	1024747		0.348666	0.491764	-0.143097	-1.31432	-0.56332	-5.93195	5.61101e-05	0.0312859	2.13155	MUC6	Body	island	NA	-	-		NM_005961	MUC6	-0.223031	0.0769236
cg03502236	11	1074682		0.488594	0.556952	-0.0683581	-0.852301	0.0974704	-7.32643	6.8497e-06	0.0189214	3.98606	MUC2	TSS200	open sea	NA	5hmC	5mC		NM_002457	MUC2	-0.0755937	0.322949
cg26382678	11	1083299		0.674874	0.696067	-0.0211938	-1.07957	1.14935	-5.00208	0.000264611	0.0473226	0.716812	MUC2	Body	island	NA	-	-		NM_002457	MUC2	-0.0755937	0.322949
cg20522006	11	1097259		0.654314	0.728536	-0.074222	-0.85554	1.13549	-5.20557	0.00018653	0.0430438	1.03844	MUC2	Body	shore	NA	-	-		NM_002457	MUC2	-0.0755937	0.322949
cg22294523	11	1121113		0.724433	0.771324	-0.0468909	-0.716231	1.55168	-4.93523	0.000297186	0.0485454	0.60974	-	-	open sea	NA	-	-		-
cg10165842	11	1155095		0.741783	0.842514	-0.100731	-1.21324	1.90609	-5.37073	0.000141033	0.0405192	1.2946	-	-	shore	NA	-	-		-
cg07067744	11	1421172		0.0869119	0.102109	-0.0151966	-0.714872	-3.31847	-5.05559	0.000241231	0.0463325	0.802028	BRSK2	Body	open sea	NA	-	-		NM_001256629	BRSK2	-0.225388	0.059143
cg07335189	11	1483973		0.522056	0.627535	-0.105479	-0.841281	0.387626	-4.97866	0.000275576	0.0477694	0.679381	-	-	shore	NA	-	-		-
cg13637552	11	1534712		0.448588	0.493776	-0.0451882	-0.884538	-0.19098	-5.10922	0.000219961	0.0453651	0.88697	HCCA2	Body	shelf	NA	-	-		n.a.
cg11826327	11	1669926		0.677167	0.707506	-0.0303383	-0.577314	1.16329	-5.4765	0.000118146	0.0376148	1.45632	HCCA2	Body	shelf	NA	-	-		n.a.
cg07118491	11	1681556		0.799007	0.822259	-0.0232524	-0.793462	2.10415	-4.94058	0.00029443	0.0485454	0.618337	HCCA2	Body	open sea	NA	-	-		n.a.
cg07096953	11	2154255		0.14307	0.189487	-0.0464166	-0.704111	-2.39775	-5.16988	0.000198248	0.0440441	0.982497	INS-IGF2;IGF2;IGF2;IGF2	Body;Body;Body;Body	island	V$EGR3_01	-	5mC		n.a.				NM_001127598	IGF2	-0.190467	0.17903
cg22956483	11	2154432		0.185244	0.225397	-0.0401532	-0.634488	-1.99702	-5.34182	0.000148067	0.0408065	1.25008	INS-IGF2;IGF2;IGF2;IGF2	Body;Body;Body;Body	shore	NA	-	5mC		n.a.				NM_001127598	IGF2	-0.190467	0.17903
cg23951474	11	2188061		0.368614	0.41732	-0.048706	-0.519781	-0.659503	-5.10601	0.000221176	0.0453651	0.881903	TH;TH;TH	Body;Body;Body	island	NA	-	-		n.a.
cg10738865	11	2356706		0.643348	0.749008	-0.10566	-1.39716	1.17354	-16.347	7.21613e-10	0.000302975	10.5326	-	-	open sea	NA	5hmC	5mC, 5hmC		-
cg02258534	11	2555497		0.757295	0.814544	-0.0572491	-1.13484	1.86582	-6.05493	4.61192e-05	0.0300915	2.30795	KCNQ1;KCNQ1	Body;Body	island	NA	-	5mC		NM_000218	KCNQ1	0.299412	0.0418077
cg07592963	11	2890649		0.0354391	0.0453989	-0.00995979	-0.772474	-4.65564	-5.01459	0.000258943	0.0471558	0.736768	KCNQ1DN	TSS1500	island	NA	-	5mC		NR_024627	KCNQ1DN	0.0793757	0.557865
cg11042501	11	4870453		0.483908	0.571823	-0.0879157	-0.766283	0.118586	-7.58924	4.74078e-06	0.017362	4.30092	OR51S1	TSS200	open sea	NA	-	5mC		n.a.
cg24799795	11	5959658		0.701234	0.703545	-0.00231074	0.741777	1.2561	6.22201	3.54522e-05	0.0282217	2.54357	-	-	open sea	NA	-	-		-
cg13143389	11	8680333		0.143539	0.151828	-0.00828873	-0.566645	-2.54895	-5.32105	0.000153347	0.0412169	1.21801	TRIM66;TRIM66	5'UTR;1stExon	open sea	NA	-	-		NM_014818	TRIM66	-0.107633	0.26455
cg22267234	11	9087524		0.590015	0.634305	-0.0442894	-0.757432	0.640534	-5.23055	0.000178764	0.0426471	1.07746	SCUBE2;SCUBE2	Body;Body	open sea	NA	-	-		NM_020974	SCUBE2	-0.0913597	0.388876
cg19450302	11	9160869		0.433173	0.448331	-0.015158	-0.66337	-0.357401	-5.32222	0.000153042	0.0412169	1.21983	DENND5A	3'UTR	open sea	NA	-	-		NM_001243254	DENND5A	-0.0823141	0.497493
cg10518295	11	11833054		0.703187	0.729364	-0.0261768	-0.794659	1.34266	-5.04867	0.000244131	0.0464951	0.791026	-	-	open sea	NA	-	-		-
cg08540851	11	13484858		0.0380498	0.0428664	-0.00481656	-0.672657	-4.60166	-4.91882	0.000305803	0.0488812	0.583357	BTBD10	TSS200	island	V$E2F_01	-	-		NM_032320	BTBD10	-0.121001	0.390671
cg23984059	11	14521548		0.082089	0.0921324	-0.0100435	-0.552834	-3.42001	-5.22682	0.000179903	0.0426471	1.07163	COPB1;COPB1;COPB1	TSS200;TSS200;TSS200	open sea	NA	-	-		NM_016451	COPB1	0.091083	0.183844
cg18810922	11	14994821		0.0836102	0.10468	-0.0210701	-0.595045	-3.32283	-4.94231	0.000293547	0.0485454	0.621109	CALCA;CALCA;CALCA	TSS1500;TSS1500;TSS1500	shore	NA	-	-		NM_001033953	CALCA	-0.163476	0.184354
cg07680167	11	17717574		0.0229271	0.0284402	-0.00551306	-0.805716	-5.33574	-5.23813	0.000176474	0.0425576	1.08929	-	-	island	V$AREB6_03;V$LMO2COM_01	-	-		-
cg19673484	11	19890564		0.300077	0.381789	-0.0817118	-0.662367	-1.00844	-5.44409	0.000124712	0.0384856	1.40696	NAV2;NAV2;NAV2	Body;Body;Body	open sea	NA	-	-		NM_001244963	NAV2	-0.171732	0.200655
cg10256976	11	20078682		0.444332	0.485567	-0.0412351	-0.596067	-0.2251	-5.25308	0.000172049	0.0423547	1.11258	NAV2;NAV2;NAV2;NAV2	Body;Body;Body;Body	open sea	NA	-	-		NM_001244963	NAV2	-0.171732	0.200655
cg25217966	11	30040572		0.325177	0.358909	-0.0337322	-0.991688	-0.984818	-5.53495	0.000107204	0.0367528	1.54491	-	-	shore	NA	-	-		-
cg12748332	11	30607983		0.0169779	0.0189895	-0.00201157	-0.698952	-5.82923	-5.01438	0.000259033	0.0471558	0.736446	MPPED2	TSS200	island	NA	-	-		NM_001145399	MPPED2	-0.42026	0.00374274
cg25961618	11	35360531		0.509943	0.57259	-0.0626471	-0.742358	0.209871	-4.99495	0.000267899	0.0474353	0.705429	SLC1A2	Body	open sea	NA	-	-		NM_004171	SLC1A2	-0.280328	0.0371731
cg25028523	11	43333988		0.0556017	0.0598369	-0.00423521	-0.799922	-4.11083	-6.21347	3.59287e-05	0.028336	2.53163	API5;API5;API5;API5	Body;Body;Body;Body	shore	NA	-	5mC		NM_001243747	API5	-0.196618	0.136861
cg03611536	11	44081473		0.470951	0.520035	-0.0490838	-0.772428	-0.0509153	-5.48934	0.000115645	0.0374542	1.47584	ACCSL	3'UTR	open sea	NA	-	-		NM_001031854	ACCSL	0.0009192	0.993336
cg26655542	11	45710892		0.570792	0.614767	-0.043975	-0.634644	0.522041	-5.24101	0.000175613	0.0425403	1.09377	-	-	open sea	NA	-	-		-
cg16950627	11	45743722		0.734679	0.808318	-0.0736393	-0.997552	1.72766	-5.3106	0.000156077	0.0412466	1.20185	-	-	open sea	NA	5hmC	-		-
cg09004691	11	46741405		0.716491	0.785532	-0.0690413	-1.21478	1.59513	-6.06514	4.53784e-05	0.0300915	2.32249	F2	Body	open sea	NA	BS, 5hmC	5mC, 5hmC		NM_000506	F2	-0.117616	0.34209
cg17472823	11	46939616		0.0329498	0.0389845	-0.00603469	-0.786281	-4.79409	-5.78771	7.08085e-05	0.0332024	1.92145	LRP4	Body	island	NA	-	-		NM_002334	LRP4	0.237213	0.111558
cg06298729	11	48118041		0.551831	0.530262	0.0215687	0.744986	0.251416	5.14385	0.000207275	0.0447436	0.941583	PTPRJ;PTPRJ	Body;Body	open sea	NA	-	-		NM_002843	PTPRJ	0.174446	0.10219
cg17335440	11	48161380		0.754269	0.781827	-0.0275582	-0.623438	1.72483	-6.05204	4.63309e-05	0.0300915	2.30384	PTPRJ	Body	open sea	NA	-	-		NM_002843	PTPRJ	0.174446	0.10219
cg17560283	11	57111564		0.60796	0.669923	-0.0619628	-0.855548	0.800336	-5.04417	0.000246034	0.0466286	0.783876	P2RX3	Body	open sea	NA	-	-		NM_002559	P2RX3	0.0219173	0.867447
cg22897715	11	57192251		0.365894	0.5074	-0.141505	-0.82022	-0.453643	-4.99356	0.000268547	0.0474644	0.703201	SLC43A3;SLC43A3;SLC43A3	Body;Body;Body	shelf	NA	-	-		NM_017611	SLC43A3	0.104222	0.444746
cg24334833	11	57223277		0.51489	0.608395	-0.0935045	-0.858867	0.31437	-7.22816	7.87771e-06	0.0189214	3.86559	-	-	shelf	NA	5hmC	-		-
cg07484450	11	60383361		0.782448	0.816082	-0.0336338	-0.726377	1.99381	-5.45387	0.00012269	0.0382992	1.42189	C11orf64	Body	open sea	NA	-	-		n.a.
cg25530631	11	61100500		0.0166679	0.0194661	-0.00279825	-0.9652	-5.84481	-6.10614	4.25292e-05	0.0296801	2.38066	DDB1;DDB1;DAK	1stExon;5'UTR;TSS200	island	NA	-	5mC		NM_001923	DDB1	-0.0621876	0.388879	NM_015533	DAK	-0.0262733	0.817118
cg21043754	11	61100532		0.0501916	0.0503435	-0.000151885	-0.495192	-4.2592	-4.92947	0.000300182	0.0486805	0.600483	DDB1;DDB1;DAK	1stExon;5'UTR;TSS200	island	NA	-	5mC		NM_001923	DDB1	-0.0621876	0.388879	NM_015533	DAK	-0.0262733	0.817118
cg11179625	11	61522741		0.72116	0.578336	0.142824	0.785804	1.03413	5.26613	0.000168279	0.0421848	1.13289	C11orf9;C11orf9;DKFZP434K028	TSS200;Body;Body	shelf	NA	-	5mC		n.a.				NR_026882	DKFZP434K028	-0.0818766	0.583569
cg24718970	11	61662947		0.549772	0.639351	-0.0895789	-1.00432	0.515669	-5.28387	0.000163296	0.0417936	1.16043	-	-	shelf	NA	-	-		-
cg21565960	11	61793285		0.402772	0.500622	-0.0978499	-0.752622	-0.33735	-4.9673	0.000281063	0.0479145	0.661199	-	-	open sea	NA	-	-		-
cg12316258	11	62380416		0.108864	0.130182	-0.0213187	-0.504655	-2.91817	-5.55099	0.00010439	0.0366474	1.56913	EML3;ROM1;ROM1	TSS200;1stExon;5'UTR	island	V$OLF1_01	-	-		NM_153265	EML3	0.0474688	0.72513	NM_000327	ROM1	0.15041	0.31161
cg12954619	11	62414700		0.394465	0.329123	0.0653417	0.631454	-0.794907	5.21555	0.000183387	0.0429772	1.05403	GANAB;GANAB;INTS5	TSS1500;TSS1500;Body	shore	NA	5hmC	5mC, 5hmC		NM_198335	GANAB	0.00719552	0.939915	NM_030628	INTS5	0.0993577	0.396297
cg14842237	11	63784102		0.173158	0.241904	-0.0687463	-1.1247	-2.03867	-5.24007	0.000175893	0.0425403	1.09231	MACROD1	Body	open sea	NA	-	-		NM_014067	MACROD1	0.0913249	0.4715
cg05555928	11	63887634		0.648294	0.740591	-0.0922969	-0.780433	1.15989	-5.0033	0.000264052	0.0473226	0.718762	MACROD1	Body	shore	NA	5hmC	-		NM_014067	MACROD1	0.0913249	0.4715
cg02149740	11	63954507		0.212356	0.254104	-0.0417477	-0.858456	-1.79089	-5.02214	0.000255579	0.0468571	0.748816	STIP1	Body	shore	NA	-	-		NM_006819	STIP1	0.311766	0.0330124
cg20162599	11	63990138		0.675848	0.726484	-0.0506354	-0.596951	1.21428	-4.87991	0.0003273	0.0496817	0.520623	FERMT3;FERMT3	Body;Body	shelf	NA	-	-		NM_031471	FERMT3	0.538168	0.000310831
cg14483383	11	64022763		0.754276	0.819173	-0.0648967	-0.699613	1.8683	-5.32132	0.000153275	0.0412169	1.21844	PLCB3	Body	shelf	NA	5hmC	-		NM_001184883	PLCB3	0.138274	0.160372
cg13881637	11	64064727		0.423964	0.307603	0.116361	0.767156	-0.754823	5.23288	0.000178058	0.0426376	1.08109	KCNK4	Body	shelf	V$PPARA_01	-	-		n.a.
cg24438178	11	64120354		0.59591	0.646218	-0.0503072	-0.955133	0.695171	-6.18858	3.73566e-05	0.0285734	2.49679	CCDC88B	Body	open sea	NA	-	-		NM_032251	CCDC88B	0.30386	0.0220364
cg10701232	11	64507260		0.549618	0.61549	-0.0658721	-0.784214	0.45315	-5.2054	0.000186586	0.0430438	1.03816	RASGRP2;RASGRP2;RASGRP2	Body;Body;Body	shelf	V$BACH1_01;V$AP1_01;V$BACH2_01	-	5mC		NM_001098671	RASGRP2	-0.0977513	0.492106
cg08357230	11	64507835		0.394877	0.425276	-0.030399	-0.775726	-0.546262	-5.12835	0.000212857	0.0450977	0.917158	RASGRP2;RASGRP2;RASGRP2	Body;Body;Body	shore	NA	-	5mC		NM_001098671	RASGRP2	-0.0977513	0.492106
cg02167717	11	64516247		0.523691	0.570983	-0.0472921	-0.871465	0.261413	-5.36939	0.000141351	0.0405192	1.29254	PYGM;PYGM	Body;Body	shelf	NA	5hmC	-		NM_005609	PYGM	-0.218068	0.143775
cg17344040	11	64626220		0.614374	0.665229	-0.050855	-0.772284	0.809056	-7.45543	5.71165e-06	0.0180344	4.14192	EHD1	Body	shelf	NA	-	-		NM_006795	EHD1	0.0200159	0.870611
cg23926688	11	64645578		0.0415704	0.0471005	-0.00553001	-0.819862	-4.4747	-6.7109	1.6785e-05	0.0237106	3.20643	EHD1	1stExon	island	NA	-	-		NM_006795	EHD1	0.0200159	0.870611
cg11419863	11	64890006		0.0429957	0.0543213	-0.0113255	-0.638236	-4.34103	-5.20773	0.000185845	0.0430383	1.04182	FAU;MRPL49	TSS1500;Body	shore	NA	-	-		NM_001997	FAU	0.144754	0.216654	NM_004927	MRPL49	-0.0943331	0.240493
cg11493197	11	64937615		0.752822	0.791245	-0.0384227	-0.929413	1.75373	-5.63876	9.0315e-05	0.0355384	1.70084	SPDYC	TSS200	open sea	NA	-	-		n.a.
cg26170077	11	65153953		0.0306271	0.0391249	-0.0084978	-1.29419	-4.90646	-9.40395	4.63591e-07	0.00977929	6.20787	FRMD8	TSS200	island	NA	-	5mC		NM_031904	FRMD8	0.209923	0.0801769
cg11392776	11	65375193		0.154817	0.181239	-0.0264219	-0.795733	-2.39016	-5.92626	5.66238e-05	0.0313445	2.12334	MAP3K11	Body	island	NA	-	-		NM_002419	MAP3K11	0.0326995	0.799711
cg05805236	11	65401703		0.720989	0.774524	-0.0535354	-0.755899	1.54502	-5.2659	0.000168346	0.0421848	1.13252	PCNXL3	Body	shore	NA	5hmC	-		NM_032223	PCNXL3	0.0153899	0.826123
cg04055107	11	65626734		0.102979	0.123943	-0.0209638	-0.642193	-3.00702	-7.80016	3.55002e-06	0.0161595	4.54611	MUS81;CFL1	TSS1500;TSS1500	island	NA	-	5mC		NM_025128	MUS81	0.103079	0.207703	NM_005507	CFL1	0.0213287	0.838339
cg20749584	11	66102055		0.529005	0.62532	-0.0963147	-1.55253	0.412543	-6.47468	2.39919e-05	0.0257359	2.89105	RIN1	Body	island	NA	-	5mC, 5hmC		NM_004292	RIN1	-0.0949591	0.524792
cg17104400	11	66142621		0.632573	0.672567	-0.0399938	-0.835846	0.895585	-6.05066	4.64322e-05	0.0300915	2.30187	-	-	shelf	NA	5hmC	-		-
cg24643187	11	66243211		0.743421	0.789951	-0.0465296	-0.82382	1.7027	-4.98589	0.000272139	0.0475064	0.690953	PELI3;PELI3	Body;Body	island	NA	-	-		NM_001098510	PELI3	-0.221198	0.134826
cg13092433	11	66455539		0.234734	0.326686	-0.0919521	-1.02057	-1.45653	-6.50382	2.29482e-05	0.0254817	2.93045	SPTBN2	Body	shelf	NA	-	-		NM_006946	SPTBN2	-0.235214	0.0691259
cg05640320	11	66643399		0.464764	0.537578	-0.0728138	-1.12587	-0.0318393	-7.67339	4.22135e-06	0.0172315	4.39954	PC;PC;PC	5'UTR;5'UTR;5'UTR	open sea	NA	5hmC	5mC		NM_001040716	PC	-0.0945	0.345534
cg03349769	11	66727149		0.311949	0.367744	-0.0557944	-0.642524	-0.999259	-5.04508	0.00024565	0.0466256	0.785314	PC;PC	TSS1500;TSS1500	shore	NA	-	-		NM_001040716	PC	-0.0945	0.345534
cg09461648	11	67262714		0.608244	0.635264	-0.02702	-0.887971	0.714911	-5.97255	5.25799e-05	0.0306162	2.19008	PITPNM1;PITPNM1	Body;Body	island	V$BACH1_01;V$AP1_01	-	-		NM_001130848	PITPNM1	-0.130501	0.377923
cg26525861	11	68205594		0.708758	0.785548	-0.0767909	-1.05435	1.55109	-6.15231	3.95453e-05	0.0293803	2.44584	LRP5	Body	shore	NA	-	-		NM_002335	LRP5	0.106279	0.427318
cg19677259	11	68475309		0.568113	0.656131	-0.0880185	-0.649168	0.620546	-5.09627	0.00022491	0.0456985	0.866503	MTL5	3'UTR	open sea	NA	-	-		NM_004923	MTL5	0.145424	0.191436
cg13952997	11	68846099		0.530035	0.607557	-0.0775217	-0.733331	0.363907	-5.04515	0.00024562	0.0466256	0.785425	TPCN2	Body	shelf	NA	-	-		NM_139075	TPCN2	0.102873	0.351004
cg23746050	11	69063559		0.734727	0.781332	-0.0466045	-0.701876	1.62768	-7.0211	1.06193e-05	0.0210531	3.60683	MYEOV	Body	open sea	NA	5hmC	-		n.a.
cg03433785	11	69482043		0.456606	0.525713	-0.0691075	-0.756561	-0.088752	-5.75602	7.45517e-05	0.0336639	1.87482	ORAOV1	3'UTR	open sea	NA	-	-		NM_153451	ORAOV1	0.0291513	0.726744
cg23876072	11	69931921		0.583318	0.697377	-0.114059	-0.902631	0.791401	-5.12925	0.000212529	0.0450977	0.918573	ANO1;ANO1	Body;Body	shore	NA	-	-		NM_018043	ANO1	-0.235445	0.10657
cg02545393	11	70244902		0.0517267	0.0553893	-0.00366261	-0.69518	-4.18094	-5.06501	0.000237348	0.0459953	0.81697	CTTN;CTTN	5'UTR;5'UTR	island	NA	-	-		NM_005231	CTTN	0.0964796	0.311953
cg09522613	11	70257555		0.566884	0.641472	-0.0745878	-0.998957	0.579435	-5.48172	0.000117122	0.0375092	1.46426	CTTN;CTTN	Body;Body	island	NA	5hmC	5mC		NM_005231	CTTN	0.0964796	0.311953
cg10806318	11	70374297		0.635523	0.683936	-0.0484126	-0.823565	0.9365	-6.08063	4.42793e-05	0.0299372	2.34449	SHANK2;SHANK2	Body;Body	open sea	NA	5hmC	-		NM_012309	SHANK2	-0.19921	0.0962103
cg16516712	11	70557445		0.0935076	0.127524	-0.0340159	-0.960205	-3.13025	-5.24382	0.000174776	0.0424904	1.09816	SHANK2	Body	open sea	NA	5hmC	5mC, 5hmC		NM_012309	SHANK2	-0.19921	0.0962103
cg05678758	11	70742884		0.569239	0.661525	-0.0922857	-1.11064	0.643419	-5.02357	0.000254951	0.0468412	0.751082	SHANK2	Body	open sea	NA	-	-		NM_012309	SHANK2	-0.19921	0.0962103
cg01380194	11	72452482		0.588255	0.654028	-0.0657729	-1.09091	0.69318	-5.30677	0.000157091	0.0413428	1.19592	ARAP1	5'UTR	open sea	NA	5hmC	-		NM_015242	ARAP1	0.147566	0.212214
cg19349543	11	73008369		0.711656	0.778024	-0.0663687	-1.07538	1.52419	-7.90811	3.0678e-06	0.0153338	4.66907	P2RY6;P2RY6;P2RY6;P2RY6	Body;Body;Body;Body	open sea	NA	5hmC	5mC		n.a.
cg14365420	11	73016268		0.582278	0.590047	-0.00776926	-0.882698	0.507979	-6.11717	4.17955e-05	0.0296597	2.39626	-	-	shelf	NA	-	-		-
cg12104945	11	73019558		0.0443332	0.0343623	0.00997086	0.470196	-4.59345	4.9792	0.000275318	0.0477694	0.680245	ARHGEF17	TSS200	island	NA	-	-		NM_014786	ARHGEF17	-0.236132	0.113892
cg06008062	11	73358518		0.323995	0.262803	0.0611914	0.543235	-1.24058	5.26702	0.000168025	0.0421848	1.13427	PLEKHB1;PLEKHB1;PLEKHB1;PLEKHB1;PLEKHB1	TSS200;TSS1500;TSS200;Body;Body	open sea	NA	-	-		NM_021200	PLEKHB1	0.0241361	0.854276
cg16036142	11	75062225		0.0638992	0.0726736	-0.00877441	-0.515671	-3.80481	-5.10325	0.000222228	0.0454401	0.877539	ARRB1;ARRB1	Body;Body	island	NA	-	-		NM_020251	ARRB1	-0.138279	0.335626
cg27255502	11	75082798		0.662663	0.581969	0.0806932	0.845821	0.779557	5.29006	0.000161594	0.0417004	1.17003	-	-	open sea	NA	-	-		-
cg06677367	11	75977514		0.52243	0.629639	-0.107209	-1.20048	0.40158	-5.50015	0.000113583	0.037315	1.49224	-	-	open sea	NA	5hmC	-		-
cg07035298	11	76168949		0.656791	0.721902	-0.0651109	-0.860689	1.12906	-5.08677	0.000228617	0.0458209	0.851463	C11orf30	Body	open sea	NA	-	-		NM_020193	C11orf30	-0.179428	0.205979
cg15536446	11	77702011		0.490202	0.529659	-0.0394568	-0.649986	0.0378829	-6.91772	1.23524e-05	0.0220865	3.4751	INTS4	Body	shelf	NA	-	-		NM_033547	INTS4	0.221428	0.0269057
cg06959283	11	78612054		0.570476	0.647186	-0.0767096	-0.516646	0.602716	-4.92547	0.000302281	0.0487896	0.594052	ODZ4	Body	shelf	NA	-	-		n.a.
cg24997140	11	86572390		0.776984	0.799727	-0.022743	-0.68296	1.89865	-5.89797	5.92559e-05	0.0316021	2.08237	-	-	open sea	NA	5hmC	-		-
cg10615811	11	86619012		0.555925	0.624025	-0.0681001	-0.696207	0.494687	-5.73703	7.6894e-05	0.034097	1.8468	-	-	shore	NA	-	-		-
cg06174606	11	89959870		0.592901	0.663581	-0.0706798	-0.599455	0.726667	-5.14192	0.000207964	0.0448	0.938535	-	-	shelf	NA	-	-		-
cg04362211	11	92577663		0.703201	0.7958	-0.0925997	-1.08356	1.55619	-5.89109	5.99149e-05	0.0316425	2.07239	FAT3	Body	open sea	NA	5hmC	-		NM_001008781	FAT3	-0.248674	0.0953155
cg11640384	11	93419212		0.625149	0.695819	-0.0706698	-0.709188	0.934343	-5.19735	0.000189164	0.0430927	1.02557	KIAA1731	Body	open sea	NA	-	-		NM_033395	KIAA1731	-0.00597814	0.937908
cg11117684	11	100599394		0.379068	0.528176	-0.149108	-1.02742	-0.353806	-5.02331	0.000255064	0.0468412	0.750674	FLJ32810	Body	open sea	NA	-	-		n.a.
cg19620758	11	102826565		0.557747	0.679514	-0.121767	-0.899728	0.647803	-5.67779	8.47111e-05	0.0345994	1.75901	MMP13	TSS200	open sea	V$HTF_01;V$XBP1_01	-	-		NM_002427	MMP13	-0.186873	0.121714
cg05929864	11	107583406		0.246683	0.270237	-0.023554	-0.505073	-1.55466	-5.17387	0.0001969	0.0439268	0.988762	SLN	TSS1500	open sea	NA	5hmC	-		n.a.
cg06125821	11	110225333		0.678906	0.609466	0.0694394	0.583838	0.908708	5.25557	0.000171322	0.0422996	1.11646	-	-	open sea	NA	5hmC	5mC, 5hmC		-
cg10694914	11	111250431		0.667422	0.687761	-0.0203391	-0.954287	1.07843	-4.97628	0.000276718	0.0477694	0.675567	POU2AF1	TSS1500	open sea	NA	-	-		NM_006235	POU2AF1	0.0667043	0.586014
cg06400065	11	111800554		0.435596	0.478618	-0.0430221	-0.71359	-0.272798	-5.10434	0.000221813	0.0454208	0.879256	-	-	shelf	NA	-	-		-
cg11815388	11	111957407		0.0182686	0.0194476	-0.001179	-0.722382	-5.73408	-5.19483	0.00018998	0.0430927	1.02162	SDHD;TIMM8B;TIMM8B	TSS200;1stExon;Body	island	NA	-	-		NM_003002	SDHD	0.12127	0.0979522	NM_012459	TIMM8B	0.177786	0.133393
cg01015175	11	112045641		0.253634	0.234568	0.019066	0.490548	-1.63078	5.52004	0.000109889	0.0370985	1.52237	BCO2;BCO2	TSS1500;TSS1500	open sea	NA	-	-		NM_001256398	BCO2	0.155959	0.292982
cg12040830	11	112833773		0.0319502	0.0380035	-0.00605329	-0.774017	-4.8695	-5.91946	5.72447e-05	0.0314294	2.11351	NCAM1;NCAM1;NCAM1	Body;Body;Body	island	NA	-	-		NM_181351	NCAM1	-0.0162853	0.888731
cg17425584	11	115261735		0.482192	0.416596	0.0655956	0.708631	-0.261248	4.93689	0.000296327	0.0485454	0.612411	CADM1;CADM1	Body;Body	open sea	NA	-	-		NM_014333	CADM1	0.0722395	0.497464
cg26522297	11	115829838		0.115691	0.186175	-0.0704836	-1.20096	-2.66426	-5.00284	0.00026426	0.0473226	0.718035	-	-	open sea	V$S8_01	-	-		-
cg19396677	11	116643857		0.0385158	0.0398408	-0.00132505	-0.483155	-4.64015	-5.07533	0.000233162	0.0459384	0.833347	BUD13;BUD13	TSS200;TSS200	island	NA	-	-		NM_001159736	BUD13	0.124539	0.143225
cg27192902	11	116658853		0.058463	0.0663784	-0.00791544	-0.710212	-3.94756	-4.88567	0.00032402	0.0495188	0.529927	ZNF259	TSS200	island	NA	-	-		NM_003904	ZNF259	0.122586	0.267169
cg27300950	11	117947628		0.69598	0.747395	-0.051415	-0.854386	1.3801	-4.87721	0.000328851	0.0497025	0.516255	TMPRSS4;TMPRSS4	TSS200;TSS200	open sea	NA	5hmC	5mC, 5hmC		NM_019894	TMPRSS4	-0.0673759	0.555109
cg25979460	11	118416937		0.657221	0.695052	-0.0378317	-0.509172	1.05379	-5.095	0.000225404	0.0456985	0.864483	C11orf60;TMEM25;TMEM25;C11orf60	Body;3'UTR;3'UTR;Body	open sea	NA	-	-		n.a.				NM_001144038	TMEM25	-0.183067	0.128534
cg04537602	11	118763859		0.606583	0.652601	-0.0460187	-0.684636	0.750057	-5.3951	0.000135376	0.0397812	1.33203	CXCR5;CXCR5	Body;TSS1500	open sea	NA	-	5mC		n.a.
cg19405941	11	118841080		0.436251	0.482403	-0.0461517	-0.659465	-0.260659	-5.38256	0.000138256	0.0402197	1.31278	FOXR1	TSS1500	shore	NA	5hmC	-		n.a.
cg07478335	11	119044743		0.739319	0.814558	-0.0752393	-0.885812	1.77847	-6.09502	4.32826e-05	0.029791	2.36492	NLRX1;NLRX1	Body;Body	open sea	NA	5hmC	-		NM_170722	NLRX1	-0.135514	0.193841
cg12831102	11	119205214		0.0396885	0.0547921	-0.0151036	-0.848429	-4.43365	-6.00374	5.00283e-05	0.0303394	2.23483	RNF26	TSS200	island	NA	BS	-		NM_032015	RNF26	0.0105793	0.92412
cg22978378	11	119294441		0.127951	0.148482	-0.0205312	-0.54909	-2.68142	-4.93347	0.000298099	0.0485454	0.606908	THY1	TSS200	shore	NA	-	-		NM_006288	THY1	-0.0897845	0.409905
cg15028899	11	120275443		0.349014	0.39881	-0.0497962	-0.480252	-0.776545	-5.12861	0.00021276	0.0450977	0.917575	ARHGEF12	Body	open sea	NA	-	-		NM_015313	ARHGEF12	-0.389531	0.00416786
cg07415423	11	120387622		0.13819	0.139871	-0.00168079	-0.693905	-2.68917	-6.62598	1.90687e-05	0.0245337	3.0941	-	-	open sea	NA	-	-		-
cg09344283	11	120395361		0.63546	0.671046	-0.0355856	-0.555847	0.901307	-6.63598	1.87835e-05	0.0243893	3.10739	-	-	open sea	NA	-	-		-
cg27355456	11	123301748		0.054289	0.0440728	0.0102162	0.569098	-4.25754	5.43561	0.000126493	0.0386664	1.39402	-	-	island	NA	-	-		-
cg06174296	11	123396593		0.0773206	0.0878537	-0.0105331	-0.520541	-3.51573	-5.631	9.14751e-05	0.0355458	1.68925	GRAMD1B;GRAMD1B	1stExon;5'UTR	open sea	NA	-	5mC		NM_020716	GRAMD1B	-0.22608	0.130206
cg12057732	11	123609570		0.656832	0.697678	-0.0408453	-0.679605	1.05572	-7.12174	9.17822e-06	0.0201756	3.73344	ZNF202	5'UTR	shelf	NA	-	-		NM_003455	ZNF202	0.194702	0.165445
cg18301598	11	126608944		0.429935	0.494121	-0.0641861	-0.604883	-0.256637	-4.97444	0.000277603	0.0477828	0.672622	KIRREL3;KIRREL3	Body;Body	open sea	NA	-	-		NM_032531	KIRREL3	0.256101	0.0691013
cg03180404	11	126907483		0.500939	0.575937	-0.074998	-0.830017	0.187268	-7.47428	5.56296e-06	0.0180344	4.16448	-	-	open sea	V$CHX10_01;V$HTF_01	-	-		-
cg23855986	11	129980502		0.524649	0.579738	-0.055089	-0.441975	0.275265	-4.91163	0.000309661	0.0489877	0.571785	APLP2;APLP2;APLP2;APLP2;APLP2;APLP2	Body;Body;Body;Body;Body;Body	open sea	NA	-	-		NM_001642	APLP2	-0.198632	0.091977
cg14511677	11	130030261		0.383782	0.272529	0.111254	0.891535	-0.992144	5.7144	7.97863e-05	0.0341491	1.81333	ST14	Body	island	NA	-	-		NM_021978	ST14	0.519267	0.000432478
cg22817719	11	130068300		0.520543	0.588387	-0.0678438	-0.946812	0.287654	-6.0787	4.44144e-05	0.0299518	2.34176	ST14	Body	open sea	NA	-	-		NM_021978	ST14	0.519267	0.000432478
cg04172395	11	132177605		0.224981	0.296562	-0.0715807	-0.588044	-1.60754	-5.41101	0.000131811	0.0393779	1.35641	NTM;NTM;NTM;NTM	Body;Body;Body;Body	open sea	NA	-	-		NM_001144059	NTM	-0.278277	0.0313972
cg08080489	11	132526947		0.580425	0.63857	-0.0581449	-0.681977	0.622847	-5.14773	0.000205902	0.0446435	0.947692	OPCML;OPCML	Body;Body	open sea	NA	-	-		NM_001012393	OPCML	-0.189196	0.153506
cg26906285	11	132935463		0.732863	0.778171	-0.0453077	-0.834679	1.61367	-4.89775	0.000317252	0.0492607	0.549421	OPCML	Body	shore	NA	-	-		NM_001012393	OPCML	-0.189196	0.153506
cg22791045	11	133403793		0.56166	0.604151	-0.0424905	-0.477538	0.46501	-5.4835	0.000116775	0.0375092	1.46697	OPCML	TSS1500	open sea	NA	-	-		NM_001012393	OPCML	-0.189196	0.153506
cg06766960	11	133703094		0.0678985	0.109073	-0.0411742	-1.15943	-3.52959	-4.89326	0.000319752	0.049309	0.542172	-	-	island	NA	-	-		-
cg25181381	11	134373655		0.699215	0.75266	-0.0534447	-0.815047	1.39096	-5.44664	0.000124181	0.0384217	1.41087	-	-	open sea	NA	-	-		-
cg26388816	12	570155		0.0366068	0.0492631	-0.0126563	-1.16193	-4.57295	-5.1973	0.000189181	0.0430927	1.02549	B4GALNT3	Body	island	NA	-	-		NM_173593	B4GALNT3	-0.22937	0.108673
cg00449344	12	658824		0.60049	0.720246	-0.119756	-1.18727	0.920335	-5.26763	0.000167853	0.042175	1.13521	B4GALNT3	Body	open sea	NA	-	-		NM_173593	B4GALNT3	-0.22937	0.108673
cg05725666	12	2224644		0.593827	0.698602	-0.104775	-1.10012	0.841732	-6.31203	3.08169e-05	0.027706	2.66858	CACNA1C;CACNA1C;CACNA1C;CACNA1C;CACNA1C;CACNA1C;CACNA1C;CACNA1C;CACNA1C;CACNA1C;CACNA1C;CACNA1C;CACNA1C;CACNA1C;CACNA1C;CACNA1C;CACNA1C;CACNA1C;CACNA1C;CACNA1C;CACNA1C;CACNA1C;CACNA1C	Body;Body;Body;Body;Body;Body;Body;Body;Body;Body;Body;Body;Body;Body;Body;Body;Body;Body;Body;Body;Body;Body;Body	island	NA	-	-		NM_001129844	CACNA1C	-0.264537	0.0761963
cg07915730	12	3371890		0.545332	0.658944	-0.113612	-0.767407	0.55331	-4.88021	0.000327127	0.0496817	0.521111	TSPAN9;TSPAN9	Body;Body	open sea	NA	5hmC	5mC, 5hmC		NM_001168320	TSPAN9	-0.126187	0.363379
cg19266778	12	3702667		0.51628	0.600024	-0.0837433	-1.03637	0.299355	-6.36853	2.82386e-05	0.0269657	2.74636	PRMT8	3'UTR	open sea	NA	-	-		n.a.
cg25948690	12	4554596		0.685348	0.749133	-0.0637848	-1.1943	1.34107	-6.04543	4.68194e-05	0.0300915	2.29442	FGF6	1stExon	island	V$AHRARNT_01	-	5mC		n.a.
cg13220569	12	5155343		0.455469	0.537094	-0.081625	-0.88101	-0.0643347	-4.89348	0.000319631	0.049309	0.542522	KCNA5;KCNA5	3'UTR;1stExon	shore	V$MEF2_02;V$RSRFC4_01	-	-		NM_002234	KCNA5	-0.152995	0.305786
cg02586910	12	6314603		0.212043	0.132497	0.0795463	0.842838	-2.25545	5.20906	0.000185424	0.0430021	1.0439	CD9	Body	open sea	V$SRF_Q6	-	-		NM_001769	CD9	0.204652	0.146957
cg08189171	12	6420023		0.0369076	0.0484962	-0.0115886	-0.5841	-4.55303	-5.04003	0.0002478	0.0466286	0.777286	PLEKHG6;PLEKHG6	5'UTR;TSS200	island	NA	-	-		NM_018173	PLEKHG6	-0.14426	0.193283
cg16352928	12	6881590		0.351185	0.496649	-0.145464	-1.022	-0.534416	-5.35333	0.000145224	0.0406059	1.26782	LAG3	TSS200	shore	NA	-	-		NM_002286	LAG3	0.27109	0.0606314
cg03198733	12	7167584		0.553656	0.637604	-0.0839476	-0.570722	0.523996	-5.34689	0.000146807	0.0407258	1.2579	C1S;C1S	TSS1500;TSS1500	open sea	NA	-	-		NM_201442	C1S	-0.0434098	0.771414
cg20879939	12	10961541		0.507822	0.573671	-0.0658486	-0.636317	0.204225	-4.92354	0.0003033	0.048809	0.590946	-	-	open sea	NA	-	-		-
cg14059963	12	12815026		0.654785	0.714518	-0.0597331	-0.573853	1.09247	-5.25605	0.000171184	0.0422996	1.11719	GPR19	Body	open sea	NA	-	-		NM_006143	GPR19	-0.103405	0.46134
cg14060366	12	12943861		0.555743	0.594946	-0.0392031	-0.571964	0.419828	-5.79814	6.96201e-05	0.0332024	1.93676	APOLD1;APOLD1	3'UTR;3'UTR	shelf	NA	-	-		NM_030817	APOLD1	-0.0877487	0.557023
cg12910900	12	13155162		0.620477	0.698769	-0.0782921	-1.53092	0.960841	-9.99887	2.32818e-07	0.0088864	6.74198	HTR7P	Body	shore	NA	5hmC	5mC, 5hmC		n.a.
cg17462074	12	14133168		0.0533957	0.0594246	-0.0060289	-0.467556	-4.09409	-4.95213	0.000288574	0.0482448	0.636874	GRIN2B	TSS200	shore	NA	-	-		NM_000834	GRIN2B	-0.26323	0.0538888
cg11013298	12	14927928		0.122377	0.105862	0.0165157	0.732666	-2.95929	6.04005	4.7221e-05	0.0300955	2.28674	H2AFJ;H2AFJ;H2AFJ	1stExon;Body;3'UTR	island	NA	-	-		NM_177925	H2AFJ	-0.0199168	0.893958
cg08969549	12	15654735		0.575803	0.634596	-0.0587929	-0.798048	0.593181	-6.36597	2.83502e-05	0.0269657	2.74285	PTPRO;PTPRO	Body;Body	open sea	NA	-	-		NM_002848	PTPRO	-0.255628	0.0861886
cg12750800	12	18653875		0.608651	0.630637	-0.0219861	-0.623446	0.697453	-5.75767	7.43516e-05	0.0336391	1.87725	PIK3C2G	Body	open sea	NA	-	-		NM_004570	PIK3C2G	-0.224998	0.0375561
cg22791307	12	26250346		0.142231	0.156406	-0.0141752	-1.11758	-2.59192	-6.19136	3.71941e-05	0.0285734	2.50069	-	-	open sea	NA	-	-		-
cg18601261	12	27397137		0.0453802	0.0561139	-0.0107337	-0.94886	-4.28565	-5.29128	0.000161262	0.0416596	1.17192	STK38L;STK38L	5'UTR;1stExon	island	NA	-	-		NM_015000	STK38L	-0.0439867	0.733724
cg02542951	12	27950715		0.0863681	0.125539	-0.0391711	-0.602412	-3.20092	-5.06558	0.000237113	0.0459953	0.817881	KLHDC5	Body	open sea	NA	-	-		n.a.
cg11067468	12	31479148		0.050992	0.0589038	-0.00791176	-0.747849	-4.15826	-6.05248	4.62986e-05	0.0300915	2.30446	FAM60A;FAM60A;FAM60A;FAM60A	TSS200;1stExon;TSS200;5'UTR	island	NA	-	-		NM_021238	FAM60A	-0.0522755	0.709829
cg27019122	12	34538786		0.262024	0.283213	-0.0211885	-0.733617	-1.44966	-6.87732	1.3109e-05	0.0223978	3.42316	-	-	open sea	NA	BS	-		-
cg05770947	12	40280075		0.620167	0.68607	-0.0659033	-0.628621	0.887255	-6.02939	4.80273e-05	0.0300977	2.27153	SLC2A13	Body	open sea	NA	-	-		NM_052885	SLC2A13	-0.22969	0.073821
cg19980929	12	42632907		0.142949	0.203212	-0.0602631	-0.635025	-2.34653	-5.22823	0.000179471	0.0426471	1.07384	YAF2	TSS1500	shore	NA	-	-		NM_005748	YAF2	-0.0731864	0.452846
cg20731937	12	48336164		0.172612	0.189567	-0.016955	-0.800893	-2.2443	-6.63466	1.88209e-05	0.0243893	3.10563	-	-	open sea	NA	-	-		-
cg24541176	12	48362039		0.569079	0.621426	-0.0523464	-0.497843	0.531693	-5.24805	0.000173525	0.0424456	1.10474	TMEM106C;TMEM106C;TMEM106C;TMEM106C	3'UTR;3'UTR;3'UTR;3'UTR	open sea	NA	-	-		NM_001143843	TMEM106C	-0.0653961	0.647334
cg09386303	12	48551862		0.512537	0.452807	0.05973	0.858748	-0.0735329	6.47369	2.40283e-05	0.0257359	2.88971	ASB8	TSS1500	shore	NA	5hmC	-		NM_024095	ASB8	0.00251159	0.970835
cg26697033	12	52216249		0.596657	0.633931	-0.0372737	-0.818442	0.672966	-5.68464	8.3766e-05	0.0345161	1.76919	FIGNL2	TSS200	shore	NA	-	5mC		NM_001013690	FIGNL2	-0.201293	0.177816
cg25351353	12	52473451		0.694846	0.580005	0.114841	1.24868	0.993592	8.1358	2.26488e-06	0.0151345	4.92287	-	-	island	NA	-	5mC		-
cg14755549	12	52680194		0.851836	0.802599	0.0492376	0.802575	2.35343	5.18184	0.000194239	0.0435645	1.00126	KRT81	Body	open sea	NA	-	-		NM_002281	KRT81	-0.162791	0.256446
cg16405957	12	53045793		0.796446	0.825368	-0.0289212	-0.835945	2.10589	-6.282	3.22877e-05	0.0278146	2.62702	KRT2	1stExon	open sea	NA	5hmC	-		n.a.
cg13937905	12	53612551		0.0677072	0.102227	-0.0345196	-1.11578	-3.59288	-8.39869	1.60726e-06	0.014996	5.2068	RARG;RARG	Body;Body	shore	NA	-	5mC		NM_001243732	RARG	-0.0859781	0.51522
cg09371042	12	53741690		0.496996	0.566222	-0.0692257	-0.908364	0.149646	-6.26581	3.31115e-05	0.027946	2.60455	-	-	shelf	NA	5hmC	-		-
cg24896860	12	54410493		0.0340559	0.0453403	-0.0112844	-0.786073	-4.70194	-5.61186	9.44045e-05	0.0357785	1.6606	HOXC4;HOXC6;HOXC5	TSS200;TSS200;TSS200	shore	NA	-	-		n.a.
cg27441225	12	54422350		0.0785921	0.102017	-0.0234245	-0.811288	-3.40866	-5.19502	0.000189917	0.0430927	1.02192	HOXC4;HOXC5;HOXC6;HOXC6	5'UTR;Body;1stExon;5'UTR	shore	NA	BS	-		n.a.
cg24087497	12	54686330		0.701556	0.735433	-0.0338765	-0.754015	1.35577	-5.82394	6.67711e-05	0.0329042	1.97455	NFE2;NFE2	Body;Body	open sea	NA	5hmC	-		NM_006163	NFE2	0.198903	0.174017
cg04665374	12	56101078		0.111546	0.125192	-0.0136451	-0.477025	-2.9233	-4.93489	0.000297361	0.0485454	0.609195	ITGA7;ITGA7;ITGA7	Body;Body;Body	shore	NA	-	-		NM_001144997	ITGA7	0.0456613	0.749068
cg20158669	12	56320918		0.0271068	0.0360056	-0.0088988	-0.710349	-5.03097	-5.77915	7.18e-05	0.0334111	1.90887	WIBG;WIBG	Body;TSS200	island	V$ELK1_02;V$CETS1P54_01;V$NRF2_01;V$EGR3_01	-	5mC		NM_001143853	WIBG	0.255097	0.0502979
cg03532253	12	56399235		0.532371	0.558564	-0.026193	-0.522389	0.251375	-5.32875	0.000151366	0.0410279	1.22991	SUOX;SUOX;SUOX	3'UTR;3'UTR;3'UTR	shore	NA	-	-		NM_001032387	SUOX	0.122916	0.228996
cg01982788	12	56556339		0.167883	0.213365	-0.0454824	-0.622058	-2.15377	-6.14875	3.97675e-05	0.0293803	2.44082	SMARCC2;SMARCC2;SMARCC2	3'UTR;3'UTR;3'UTR	open sea	NA	-	-		NM_001130420	SMARCC2	-0.0897419	0.274648
cg05919975	12	57148848		0.548336	0.578765	-0.0304289	-0.628012	0.356578	-5.01182	0.000260185	0.0472008	0.732358	-	-	shelf	NA	-	-		-
cg01276169	12	57569898		0.16936	0.137809	0.0315504	0.823552	-2.46282	7.05132	1.01629e-05	0.0207626	3.64502	LRP1	Body	island	NA	-	5mC		NM_002332	LRP1	-0.0524447	0.70783
cg09749862	12	57584720		0.626832	0.711956	-0.0851243	-0.776528	0.98544	-4.94542	0.00029196	0.0484512	0.626111	LRP1	Body	open sea	NA	-	-		NM_002332	LRP1	-0.0524447	0.70783
cg06715885	12	57595392		0.343174	0.372884	-0.0297098	-0.608315	-0.871859	-6.26313	3.32497e-05	0.027946	2.60083	LRP1	Body	shore	NA	-	-		NM_002332	LRP1	-0.0524447	0.70783
cg02770683	12	57597238		0.745159	0.821653	-0.0764934	-0.810516	1.84787	-6.03028	4.79598e-05	0.0300977	2.27279	LRP1	Body	island	NA	-	-		NM_002332	LRP1	-0.0524447	0.70783
cg23101118	12	58158888		0.246598	0.201721	0.0448773	0.706555	-1.7816	7.28877	7.22574e-06	0.0189214	3.94006	CYP27B1	Body	island	NA	-	5mC		NM_000785	CYP27B1	-0.0515285	0.645913
cg26252641	12	64783057		0.561086	0.669086	-0.108	-1.39944	0.646022	-6.35514	2.88285e-05	0.0269657	2.72797	C12orf56;C12orf56	Body;Body	shore	NA	-	-		NM_001170633	C12orf56	0.122706	0.325918
cg09101657	12	66563894		0.03762	0.0475985	-0.00997857	-0.638061	-4.5423	-6.17656	3.80677e-05	0.0289548	2.47992	TMBIM4	TSS200	island	NA	-	-		NM_016056	TMBIM4	0.213752	0.0502044
cg10802444	12	67072951		0.136676	0.182345	-0.0456686	-0.856476	-2.46565	-4.93731	0.000296108	0.0485454	0.613093	GRIP1	TSS200	open sea	NA	-	-		NM_021150	GRIP1	-0.112359	0.440373
cg01073463	12	67197936		0.0900903	0.0980914	-0.00800115	-0.537341	-3.29303	-5.7916	7.03631e-05	0.0332024	1.92716	-	-	open sea	NA	-	-		-
cg25807804	12	67473004		0.562317	0.635523	-0.0732063	-0.871986	0.54607	-5.64663	8.91549e-05	0.0352471	1.71259	-	-	open sea	NA	-	-		-
cg08143343	12	85307152		0.162456	0.177787	-0.0153311	-0.604273	-2.3271	-5.682	8.41292e-05	0.0345522	1.76526	SLC6A15;SLC6A15;SLC6A15	TSS1500;TSS1500;TSS1500	shore	NA	-	-		NM_182767	SLC6A15	-0.215954	0.141991
cg07341150	12	92354839		0.789197	0.830891	-0.0416947	-0.839786	2.07623	-5.03666	0.000249248	0.0467106	0.771922	-	-	open sea	NA	-	-		-
cg12394642	12	93084145		0.59146	0.627239	-0.0357786	-0.825185	0.629155	-4.96592	0.000281738	0.0479296	0.658986	-	-	open sea	NA	-	-		-
cg04678963	12	95366196		0.604299	0.673176	-0.0688766	-1.02484	0.797309	-9.26792	5.45233e-07	0.0104055	6.07989	NDUFA12	Body	open sea	NA	5hmC	-		NM_001258338	NDUFA12	0.0055709	0.957449
cg07737802	12	95537812		0.386703	0.368263	0.0184396	0.485606	-0.722216	4.92445	0.000302815	0.048809	0.592421	FGD6	Body	open sea	NA	-	-		NM_018351	FGD6	-0.240585	0.0718406
cg26561986	12	95939442		0.519731	0.554154	-0.0344232	-0.685008	0.198857	-6.43654	2.54342e-05	0.0261262	2.83928	USP44;USP44	5'UTR;5'UTR	shelf	NA	-	-		NM_001042403	USP44	-0.0548653	0.703668
cg15438951	12	96389694		0.749182	0.771834	-0.0226513	-0.45342	1.66338	-5.09673	0.000224735	0.0456985	0.867217	HAL	5'UTR	shore	NA	-	-		NM_001258334	HAL	0.0320878	0.671177
cg21494973	12	102091324		0.0232659	0.0284121	-0.00514613	-0.610038	-5.27671	-6.59292	2.00447e-05	0.0248585	3.05006	CHPT1	TSS200	island	NA	-	-		NM_020244	CHPT1	0.0634688	0.638472
cg07905054	12	102272136		0.432065	0.388077	0.0439888	0.65113	-0.50639	6.93638	1.20186e-05	0.0220062	3.49901	DRAM1	Body	shore	NA	-	5mC		NM_018370	DRAM1	-0.0627725	0.629395
cg27576982	12	103308778		0.499878	0.586062	-0.0861835	-0.828111	0.208787	-5.66891	8.59536e-05	0.0348492	1.74579	PAH	Body	shelf	NA	-	-		NM_000277	PAH	-0.329907	0.0256544
cg26155803	12	103697964		0.634772	0.713505	-0.0787324	-0.552789	1.01406	-5.47532	0.000118378	0.0376245	1.45453	C12orf42;C12orf42	Body;Body	shore	NA	-	-		n.a.
cg16704476	12	107350911		0.200742	0.252978	-0.0522367	-0.731708	-1.82283	-4.87123	0.000332306	0.0498116	0.506599	C12orf23	5'UTR	shore	NA	-	-		NM_152261	C12orf23	-0.051431	0.627246
cg02923571	12	108079503		0.015746	0.0201984	-0.00445244	-0.963236	-5.85232	-5.10631	0.000221064	0.0453651	0.88237	PWP1	TSS200	island	NA	-	-		NM_007062	PWP1	-0.0202704	0.81389
cg24782291	12	108986019		0.895476	0.911195	-0.0157182	-0.980752	3.24519	-4.96909	0.00028019	0.0478406	0.664069	TMEM119	Body	open sea	NA	-	-		NM_181724	TMEM119	0.267561	0.0610601
cg14736640	12	109186597		0.582082	0.671033	-0.0889505	-1.00252	0.710597	-5.35345	0.000145193	0.0406059	1.26801	SSH1;SSH1;SSH1	Body;Body;Body	open sea	NA	-	-		NM_001161331	SSH1	-0.293077	0.0391142
cg25374714	12	109459622		0.553394	0.475549	0.0778449	0.641817	0.124008	5.52089	0.000109734	0.0370985	1.52365	SVOP	TSS1500	open sea	NA	5hmC	-		NM_018711	SVOP	-0.141881	0.196867
cg13314400	12	110723433		0.283264	0.314926	-0.031662	-0.565403	-1.25837	-5.03749	0.000248888	0.0466924	0.773253	ATP2A2;ATP2A2;ATP2A2	Body;Body;Body	shelf	NA	-	-		NM_001681	ATP2A2	-0.146937	0.294678
cg05942736	12	110939567		0.0384534	0.0518282	-0.0133748	-0.817245	-4.49005	-5.07106	0.000234884	0.0459737	0.826576	VPS29;RAD9B;VPS29	Body;TSS1500;Body	island	NA	-	-		NM_057180	VPS29	0.0404513	0.684358	NM_152442	RAD9B	-0.105039	0.448698
cg02855409	12	111284806		0.031462	0.0345558	-0.00309377	-0.478871	-4.90104	-5.0355	0.000249746	0.046749	0.770082	CCDC63	TSS200	open sea	NA	-	-		n.a.
cg05134054	12	111751588		0.305942	0.322777	-0.016835	-0.444013	-1.14394	-5.10686	0.000220855	0.0453651	0.883238	CUX2	Body	shelf	NA	-	-		NM_015267	CUX2	-0.111814	0.3276
cg04195892	12	111757755		0.59003	0.584775	0.00525464	-0.815597	0.52905	-5.69669	8.21295e-05	0.0343652	1.78708	CUX2	Body	island	NA	-	5mC		NM_015267	CUX2	-0.111814	0.3276
cg22147968	12	111757886		0.756641	0.800429	-0.0437878	-1.08964	1.82308	-7.10374	9.4199e-06	0.0203123	3.71091	CUX2	Body	island	NA	BS	5mC		NM_015267	CUX2	-0.111814	0.3276
cg20243816	12	113573611		0.0406605	0.0454256	-0.00476509	-0.680793	-4.50998	-4.96741	0.000281009	0.0479145	0.661377	RASAL1	5'UTR	island	NA	-	-		NM_001193520	RASAL1	-0.209563	0.149371
cg08623156	12	113577046		0.594201	0.682959	-0.0887578	-0.819555	0.787549	-5.52054	0.000109799	0.0370985	1.52312	-	-	shelf	NA	-	-		-
cg00302340	12	113773809		0.411144	0.458833	-0.0476881	-0.583838	-0.406012	-5.51784	0.000110291	0.037155	1.51904	SLC24A6	TSS1500	shore	NA	-	-		NM_024959	SLC24A6	0.0481827	0.71178
cg25403721	12	114885372		0.0451181	0.0538852	-0.00876716	-0.599495	-4.30722	-5.9567	5.39299e-05	0.0309329	2.16725	-	-	island	NA	-	-		-
ch.12.113548585R	12	115064202		0.580776	0.518432	0.0623432	0.696689	0.32591	5.6846	8.37709e-05	0.0345161	1.76913	-	-	open sea	NA	-	-		-
cg23367107	12	115136287		0.0408915	0.0388622	0.00202933	-0.961368	-4.64669	-11.1217	6.90492e-08	0.00656172	7.64559	-	-	island	NA	-	5mC		-
cg20593059	12	115286012		0.582399	0.660697	-0.0782979	-0.746024	0.684511	-8.63648	1.18634e-06	0.0127485	5.45547	-	-	open sea	NA	-	-		-
cg12501004	12	117287232		0.774234	0.835573	-0.0613389	-1.33815	2.12482	-5.60489	9.54944e-05	0.0357785	1.65017	RNFT2;RNFT2	Body;Body	open sea	V$HTF_01;V$XBP1_01	5hmC	-		NM_032814	RNFT2	-0.122715	0.327132
cg24810439	12	117317515		0.0184142	0.0237347	-0.00532052	-0.932819	-5.60646	-5.54328	0.000105734	0.0367403	1.55748	HRK	3'UTR	island	V$P300_01	-	-		NR_073189	HRK	-0.0997959	0.462575
cg22374901	12	117537411		0.0516845	0.055647	-0.00396249	-0.502726	-4.15954	-5.2292	0.000179176	0.0426471	1.07535	TESC;TESC;TESC	TSS200;TSS200;TSS200	island	NA	-	-		NR_031766	TESC	-0.0888155	0.536181
cg08141806	12	117628520		0.0514694	0.0582064	-0.00673694	-0.585033	-4.14199	-4.95772	0.000285782	0.0481401	0.645841	FBXO21;FBXO21	TSS1500;TSS1500	shore	NA	-	-		NM_015002	FBXO21	-0.231272	0.0104299
cg02962597	12	117799749		0.457729	0.559152	-0.101423	-1.17906	-0.00447863	-5.36936	0.000141358	0.0405192	1.29249	NOS1	TSS200	shore	NA	-	-		NM_000620	NOS1	-0.185521	0.151901
cg00156948	12	118451829		0.63306	0.633027	3.29669e-05	-0.788571	0.804218	-5.41988	0.000129867	0.0391816	1.36998	-	-	shelf	NA	-	-		-
cg27295716	12	118542069		0.12238	0.144465	-0.0220843	-0.584871	-2.73782	-5.7158	7.96041e-05	0.0341491	1.81541	VSIG10	TSS1500	island	NA	-	-		NM_019086	VSIG10	-0.0792799	0.376866
cg01273565	12	120128116		0.759071	0.798313	-0.0392422	-0.855778	1.82576	-5.77865	7.18581e-05	0.0334111	1.90814	CIT	Body	island	NA	-	-		NM_001206999	CIT	-0.17918	0.219099
cg04348296	12	120536813		0.582318	0.669408	-0.0870898	-0.822869	0.70462	-5.42802	0.00012811	0.038894	1.38243	RAB35;RAB35	Body;Body	island	NA	-	-		NM_001167606	RAB35	0.0468792	0.564825
cg13471599	12	120835778		0.117119	0.141254	-0.0241348	-0.547422	-2.80317	-4.95023	0.000289526	0.0482572	0.633834	-	-	island	NA	-	-		-
cg06444781	12	121416510		0.581378	0.680125	-0.0987472	-1.11724	0.741973	-5.44241	0.000125063	0.0384856	1.40441	HNF1A	TSS200	island	NA	-	-		NM_000545	HNF1A	-0.0312105	0.823653
cg20597484	12	121427010		0.7129	0.74143	-0.0285308	-0.460905	1.40372	-5.31655	0.000154517	0.0412409	1.21105	HNF1A	Body	open sea	NA	-	-		NM_000545	HNF1A	-0.0312105	0.823653
cg01474481	12	121838152		0.0241934	0.0307981	-0.00660476	-0.824147	-5.1995	-5.54021	0.000106272	0.0367528	1.55286	RNF34;RNF34	5'UTR;Body	island	NA	-	-		NM_001256858	RNF34	0.0160394	0.814824
cg18960620	12	122067403		0.61932	0.693844	-0.0745242	-0.469772	0.903406	-5.11306	0.000218516	0.0453651	0.893029	ORAI1	Body	shelf	NA	-	-		NM_032790	ORAI1	0.164647	0.190325
cg22917372	12	122186536		0.257332	0.345081	-0.0877491	-1.12087	-1.28972	-7.17036	8.55776e-06	0.0194219	3.79404	TMEM120B	Body	open sea	NA	-	-		NM_001080825	TMEM120B	-0.0628244	0.492397
cg19529732	12	122712101		0.548965	0.671921	-0.122956	-1.3394	0.596819	-5.14522	0.000206792	0.0447313	0.943727	DIABLO;DIABLO;DIABLO;DIABLO	TSS200;TSS200;TSS200;TSS200	shore	NA	-	-		NM_138929	DIABLO	0.114966	0.239365
cg08622923	12	122712116		0.644773	0.725887	-0.0811141	-1.31642	1.09861	-4.96673	0.000281344	0.0479296	0.66028	DIABLO;DIABLO;DIABLO;DIABLO	TSS200;TSS200;TSS200;TSS200	shore	NA	-	5mC, 5hmC		NM_138929	DIABLO	0.114966	0.239365
cg12702615	12	124416142		0.548756	0.670487	-0.121731	-0.804325	0.593089	-6.24377	3.42682e-05	0.027946	2.5739	DNAH10	Body	open sea	NA	5hmC	-		NM_207437	DNAH10	-0.156215	0.0935099
cg21581283	12	124826534		0.550422	0.602828	-0.0524057	-0.862306	0.428302	-4.97724	0.000276255	0.0477694	0.677111	NCOR2;NCOR2	Body;Body	shelf	NA	BS	-		NM_006312	NCOR2	-0.0657457	0.373544
cg02359414	12	124827729		0.406237	0.467507	-0.0612694	-1.1104	-0.407708	-5.11521	0.000217709	0.0453529	0.896434	NCOR2;NCOR2	Body;Body	shore	NA	-	-		NM_006312	NCOR2	-0.0657457	0.373544
cg15627464	12	124985655		0.432994	0.546259	-0.113266	-1.16999	-0.120762	-5.7005	8.16192e-05	0.0343028	1.79274	NCOR2;NCOR2	5'UTR;5'UTR	open sea	NA	-	-		NM_006312	NCOR2	-0.0657457	0.373544
cg03902450	12	125412894		0.111369	0.144969	-0.0336005	-0.77342	-2.83209	-5.63885	9.0302e-05	0.0355384	1.70098	-	-	island	NA	-	-		-
cg12371895	12	125460092		0.79018	0.817635	-0.0274546	-0.696583	2.05889	-5.11115	0.000219232	0.0453651	0.890023	DHX37	Body	open sea	NA	-	-		NM_032656	DHX37	-0.0435626	0.598587
cg03424345	12	130411272		0.865078	0.827681	0.0373972	0.797723	2.52083	7.59113	4.72839e-06	0.017362	4.30315	-	-	open sea	NA	-	5mC		-
cg00459997	12	130621721		0.537881	0.438824	0.0990571	0.725727	-0.0176006	5.29345	0.000160671	0.0416536	1.17528	-	-	shore	NA	BS	-		-
cg11915787	12	130935923		0.813931	0.83226	-0.0183291	-0.903346	2.30848	-5.1661	0.000199532	0.0441301	0.976567	RIMBP2	Body	island	NA	-	-		NM_015347	RIMBP2	-0.228098	0.0857462
cg24272907	12	131002918		0.556064	0.625728	-0.0696646	-0.695728	0.498829	-6.7251	1.64326e-05	0.0236279	3.22509	RIMBP2	TSS1500	open sea	NA	-	5mC		NM_015347	RIMBP2	-0.228098	0.0857462
cg16184597	12	131189861		0.254456	0.355588	-0.101132	-1.05548	-1.28997	-5.17669	0.000195952	0.0438018	0.993195	-	-	shore	NA	-	-		-
cg08971063	12	131337435		0.611039	0.462346	0.148693	0.901007	0.297847	5.13351	0.000210983	0.0450503	0.925287	-	-	open sea	NA	-	-		-
cg04701618	12	131443231		0.466916	0.560877	-0.0939612	-1.23416	0.0287622	-5.47349	0.00011874	0.0376255	1.45175	GPR133	Body	open sea	NA	-	-		NM_198827	GPR133	-0.068269	0.639478
cg03776878	12	131452292		0.334661	0.482316	-0.147655	-0.751732	-0.63159	-4.91751	0.000306503	0.0488812	0.581248	GPR133	Body	open sea	NA	-	-		NM_198827	GPR133	-0.068269	0.639478
cg21730118	12	131609838		0.648185	0.69359	-0.0454055	-0.78758	1.0148	-5.49197	0.000115139	0.0374542	1.47983	GPR133	Body	shelf	NA	-	-		NM_198827	GPR133	-0.068269	0.639478
cg11704201	12	132303491		0.582734	0.673256	-0.0905218	-0.97544	0.728423	-5.291	0.000161337	0.0416596	1.17149	-	-	open sea	NA	5hmC	-		-
cg02714882	12	132312871		0.013042	0.0196195	-0.00657752	-0.749184	-6.02428	-5.94491	5.49564e-05	0.0310999	2.15027	MMP17	TSS200	island	NA	-	-		NM_016155	MMP17	-0.139424	0.310126
cg17175626	12	132445368		0.281477	0.399379	-0.117902	-1.29409	-1.04645	-5.81627	6.76045e-05	0.0329667	1.96333	EP400	Body	open sea	NA	-	-		NM_015409	EP400	-0.104602	0.226033
cg21703988	12	132549404		0.599761	0.57097	0.0287916	0.715656	0.519134	5.10278	0.000222407	0.0454401	0.876797	EP400	Body	open sea	NA	-	-		NM_015409	EP400	-0.104602	0.226033
cg01101020	12	132562425		0.514929	0.598975	-0.0840466	-0.704799	0.291953	-4.9017	0.000315076	0.0491102	0.555777	EP400	3'UTR	open sea	NA	-	-		NM_015409	EP400	-0.104602	0.226033
cg22620916	12	132629468		0.0416977	0.0515008	-0.00980313	-0.699542	-4.42027	-5.7115	8.01656e-05	0.0341491	1.80903	DDX51;NOC4L	TSS1500;Body	island	NA	-	-		NM_175066	DDX51	-0.0567893	0.505125	NM_024078	NOC4L	0.100639	0.415997
cg16392561	12	132653089		0.682945	0.753938	-0.0709934	-0.94954	1.32468	-6.04148	4.7114e-05	0.0300955	2.28878	-	-	island	NA	5hmC	5mC, 5hmC		-
cg09655546	12	132672380		0.704727	0.776923	-0.0721964	-1.43138	1.56315	-6.74039	1.60616e-05	0.0234968	3.24515	-	-	shore	NA	5hmC	-		-
cg04678868	12	132692072		0.745147	0.808716	-0.0635694	-1.01964	1.8271	-5.67088	8.56766e-05	0.0348492	1.74872	GALNT9;GALNT9	Body;TSS1500	shore	NA	5hmC	5mC		NM_001122636	GALNT9	-0.121051	0.276894
cg01252104	12	132807169		0.616652	0.711697	-0.0950451	-1.18048	0.947506	-5.09445	0.000225616	0.0456985	0.863619	GALNT9	Body	open sea	NA	-	-		NM_001122636	GALNT9	-0.121051	0.276894
cg19437281	12	132934889		0.637438	0.714453	-0.0770152	-0.636667	1.03145	-4.93633	0.000296618	0.0485454	0.611505	-	-	shore	NA	-	-		-
cg22245980	12	132976722		0.270607	0.22502	0.0455875	0.472834	-1.58963	5.42099	0.000129626	0.0391816	1.37168	-	-	shore	NA	-	5mC		-
cg15426626	12	132984261		0.463679	0.522962	-0.0592828	-0.907479	-0.0682912	-7.84732	3.33009e-06	0.0160708	4.60004	-	-	island	NA	5hmC	5mC, 5hmC		-
cg26513576	12	132990937		0.302898	0.346414	-0.0435159	-0.630743	-1.08889	-4.92314	0.000303509	0.0488127	0.590309	-	-	island	NA	-	-		-
cg06128161	12	133000497		0.271015	0.283066	-0.012051	-0.877986	-1.41279	-5.20193	0.000187692	0.0430927	1.03274	-	-	shore	NA	-	-		-
cg23433118	12	133017800		0.604173	0.727161	-0.122989	-1.14847	0.966888	-5.00397	0.000263744	0.0473226	0.719837	-	-	shore	NA	-	-		-
cg14903202	12	133393115		0.573173	0.683419	-0.110246	-0.694021	0.708711	-5.76851	7.30524e-05	0.033592	1.89322	GOLGA3	Body	open sea	NA	-	-		NM_001172557	GOLGA3	-0.191583	0.183703
cg24464813	12	133758301		0.0427092	0.0470169	-0.00430774	-0.551151	-4.45746	-4.97566	0.000277013	0.0477694	0.674586	ZNF268;ZNF268;ZNF268;ZNF268;ZNF268;ZNF268;ZNF268;ZNF268;ZNF268	5'UTR;5'UTR;5'UTR;5'UTR;5'UTR;5'UTR;5'UTR;5'UTR;5'UTR	shore	NA	-	-		NM_001165884	ZNF268	0.0571143	0.596255
cg20597382	13	19448912		0.473536	0.413258	0.0602782	0.725064	-0.300414	5.20643	0.000186258	0.0430438	1.03978	-	-	island	NA	-	-		-
cg16622613	13	19956527		0.420083	0.469764	-0.0496809	-0.639501	-0.352755	-5.99145	5.10176e-05	0.0303832	2.21722	-	-	open sea	NA	-	-		-
cg21961506	13	20235918		0.697424	0.749616	-0.0521921	-0.524539	1.39662	-5.35626	0.000144508	0.0406059	1.27234	MPHOSPH8	Body	open sea	NA	-	-		NM_017520	MPHOSPH8	-0.0514697	0.601131
cg26659223	13	20359861		0.569605	0.634574	-0.0649695	-0.537966	0.567075	-4.9749	0.000277382	0.0477828	0.673358	-	-	shelf	NA	-	-		-
cg01767631	13	20716728		0.338888	0.332155	0.00673287	-0.710143	-1.00331	-5.31971	0.000153694	0.0412169	1.21594	GJA3	Body	island	NA	BS	BS		n.a.
cg03384979	13	20735316		0.0675378	0.098273	-0.0307352	-1.20091	-3.59128	-5.36712	0.00014189	0.0406024	1.28906	GJA3	TSS200	island	NA	-	5mC		n.a.
cg11322251	13	21277362		0.0201096	0.0247669	-0.00465733	-0.638296	-5.4943	-5.31161	0.00015581	0.0412409	1.20342	IL17D	TSS200	island	NA	-	-		NM_138284	IL17D	-0.0520931	0.713891
cg21067709	13	21714627		0.0181462	0.0259517	-0.00780556	-0.806942	-5.55623	-5.63797	9.04325e-05	0.0355458	1.69966	SAP18	TSS200	island	NA	-	5mC		NM_005870	SAP18	-0.152237	0.119405
cg21495568	13	21715145		0.065636	0.0823636	-0.0167276	-0.806059	-3.72328	-6.33149	2.99021e-05	0.0273635	2.69542	SAP18	Body	shore	NA	-	5mC		NM_005870	SAP18	-0.152237	0.119405
cg00748494	13	23412343		0.146991	0.256927	-0.109937	-1.2133	-2.14068	-5.81875	6.7334e-05	0.0329496	1.96696	-	-	island	NA	-	5mC		-
cg24199384	13	24365000		0.643432	0.594023	0.0494091	0.543283	0.731321	5.69112	8.28819e-05	0.0345054	1.77881	MIPEP	Body	open sea	NA	-	-		NM_005932	MIPEP	-0.0155823	0.910006
cg00990690	13	26302267		0.4918	0.570231	-0.0784315	-0.873669	0.140526	-4.95525	0.000287011	0.0481835	0.641883	ATP8A2	Body	open sea	NA	5hmC	-		NM_016529	ATP8A2	-0.473836	0.0014603
cg22003348	13	27734206		0.585755	0.595128	-0.00937285	-0.826052	0.538549	-4.97828	0.000275759	0.0477694	0.678768	USP12	Body	open sea	NA	-	-		NM_182488	USP12	-0.174132	0.0671916
cg20194314	13	28503060		0.0358798	0.0375011	-0.00162136	-0.627514	-4.75843	-5.05686	0.000240704	0.0462947	0.804044	-	-	island	NA	-	5mC, 5hmC		-
ch.13.233184R	13	28567843		0.556575	0.464565	0.09201	0.852951	0.110331	5.0307	0.000251827	0.0467957	0.762441	-	-	open sea	NA	-	-		-
cg04783530	13	30163303		0.616467	0.658225	-0.0417583	-0.430863	0.794357	-4.92735	0.000301291	0.0487098	0.59708	SLC7A1	5'UTR	open sea	NA	-	-		NM_003045	SLC7A1	-0.0165235	0.894734
cg17056062	13	30841291		0.526687	0.568029	-0.0413418	-0.454535	0.253891	-4.88817	0.00032261	0.0494886	0.533955	KATNAL1;KATNAL1	Body;Body	open sea	NA	-	-		NM_032116	KATNAL1	-0.105889	0.265645
cg27506442	13	30948716		0.105535	0.136308	-0.0307728	-0.572737	-2.94529	-4.92791	0.000300998	0.0486814	0.597976	LOC100188949	TSS1500	open sea	NA	-	-		n.a.
cg13251181	13	31481184		0.383577	0.46017	-0.0765931	-0.827937	-0.501839	-5.46141	0.000121155	0.0379896	1.43337	C13orf33	Body	shore	NA	5hmC	5mC, 5hmC		n.a.
cg09955683	13	31774536		0.0389019	0.0485985	-0.0096966	-0.812923	-4.51001	-5.88554	6.04527e-05	0.0317666	2.06433	B3GALTL	Body	island	NA	-	-		NM_194318	B3GALTL	-0.0285393	0.835249
cg23202139	13	38155024		0.797981	0.806152	-0.00817052	-0.592953	2.02876	-4.91367	0.000308561	0.0489451	0.575068	POSTN;POSTN;POSTN;POSTN	Body;Body;Body;Body	open sea	NA	-	-		NM_001135935	POSTN	-0.101209	0.284797
cg02747671	13	39612086		0.0340483	0.0379717	-0.00392342	-0.574907	-4.7785	-5.16226	0.000200847	0.0441735	0.970532	C13orf23;C13orf23;C13orf23;C13orf23;NHLRC3;NHLRC3	1stExon;5'UTR;1stExon;5'UTR;TSS1500;TSS1500	island	NA	-	-		n.a.
cg21067652	13	41548815		0.556957	0.487446	0.0695113	0.591236	0.16706	5.78922	7.06354e-05	0.0332024	1.92367	ELF1;ELF1	Body;Body	open sea	NA	-	-		NM_001145353	ELF1	0.222605	0.100145
cg17055804	13	44090227		0.586315	0.622769	-0.0364534	-0.573221	0.598521	-6.02761	4.81637e-05	0.0300977	2.26898	ENOX1;ENOX1	5'UTR;5'UTR	open sea	NA	-	-		NM_017993	ENOX1	0.199715	0.148379
cg05334190	13	44880206		0.267807	0.345257	-0.0774496	-0.534669	-1.23999	-4.93359	0.000298034	0.0485454	0.60711	-	-	open sea	NA	-	-		-
cg06923775	13	45567492		0.533172	0.568292	-0.0351206	-0.847251	0.278411	-5.00939	0.000261282	0.047224	0.728479	KIAA1704	Body	shelf	NA	5hmC	-		NM_018559	KIAA1704	-0.0329311	0.767111
cg21457147	13	45768695		0.158502	0.183086	-0.0245843	-0.978725	-2.4382	-7.94091	2.9355e-06	0.015329	4.70609	GTF2F2;KCTD4	Body;Body	open sea	NA	-	5mC		NM_004128	GTF2F2	0.115627	0.219732	NM_198404	KCTD4	0.0395473	0.790953
cg06334400	13	52585315		0.0878206	0.100334	-0.0125132	-0.641394	-3.30363	-5.29572	0.000160053	0.0416536	1.17881	ATP7B;ALG11;ATP7B	Body;TSS1500;Body	island	NA	-	BS		NM_001005918	ATP7B	-0.444237	0.000130682	NM_001004127	ALG11	-0.150908	0.296019
cg08903619	13	53508092		0.352984	0.47985	-0.126866	-0.938334	-0.566989	-5.53581	0.000107051	0.0367528	1.5462	-	-	open sea	NA	-	5mC		-
cg26341086	13	61780664		0.463789	0.559337	-0.0955481	-0.886567	0.0173043	-5.26523	0.000168537	0.0421953	1.13148	-	-	open sea	NA	-	-		-
cg26139338	13	74454568		0.479963	0.528138	-0.0481752	-0.652886	-0.00114735	-5.95792	5.38246e-05	0.0309329	2.16901	KLF12	Body	open sea	NA	-	-		NM_007249	KLF12	-0.153487	0.282245
cg10438011	13	80915460		0.0250374	0.0295369	-0.00449951	-0.711402	-5.21591	-6.52542	2.22056e-05	0.0254038	2.95957	SPRY2	TSS1500	island	NA	-	-		NM_005842	SPRY2	0.151209	0.241038
cg10172432	13	95357042		0.381156	0.416923	-0.0357674	-0.857234	-0.619852	-5.39117	0.000136272	0.0398866	1.326	-	-	shore	NA	-	-		-
cg03404502	13	99911826		0.693021	0.743346	-0.0503249	-0.627886	1.33644	-5.60308	9.57804e-05	0.0357785	1.64745	GPR18;UBAC2;UBAC2;UBAC2;GPR18	TSS1500;Body;Body;Body;TSS1500	open sea	NA	-	-		n.a.				NM_001144072	UBAC2	-0.0268597	0.769225
cg10736330	13	99960957		0.497341	0.534753	-0.0374112	-0.820733	0.0750022	-5.24677	0.000173902	0.0424456	1.10275	GPR183;UBAC2;UBAC2;UBAC2	TSS1500;Body;Body;Body	open sea	NA	-	-		n.a.				NM_001144072	UBAC2	-0.0268597	0.769225
cg25084760	13	100886412		0.645735	0.574149	0.0715865	0.486638	0.689675	5.07582	0.000232969	0.0459341	0.83411	PCCA;PCCA	Body;Body	open sea	NA	-	-		NM_001127692	PCCA	-0.164869	0.00880334
cg23990723	13	103451473		0.0235657	0.0268309	-0.00326513	-0.660571	-5.33026	-5.08873	0.000227845	0.0458209	0.854572	BIVM;BIVM;KDELC1;BIVM;BIVM	1stExon;5'UTR;TSS200;5'UTR;1stExon	island	NA	-	-		NM_001159596	BIVM	-0.137519	0.23676	NM_024089	KDELC1	0.0881064	0.527701
cg20234910	13	105238499		0.531988	0.503063	0.0289245	0.57452	0.116505	6.58957	2.01467e-05	0.0248585	3.04558	-	-	open sea	NA	-	-		-
cg16938282	13	109539022		0.732915	0.807818	-0.0749031	-0.883797	1.72577	-5.10958	0.000219826	0.0453651	0.887535	MYO16	Body	open sea	NA	5hmC	-		NM_015011	MYO16	-0.254015	0.0603912
cg21664614	13	111277611		0.646104	0.706162	-0.0600576	-0.883111	1.06382	-5.85828	6.31671e-05	0.0322009	2.02468	CARKD	Body	island	V$AP4_01	-	5mC		NM_001242881	CARKD	-0.251566	0.00998367
cg24511341	13	111358516		0.0615238	0.0709324	-0.00940862	-0.603306	-3.85451	-5.02887	0.000252622	0.0467957	0.759536	CARS2	TSS200	island	NA	-	-		NM_024537	CARS2	0.188533	0.0693135
cg20524211	13	111366070		0.0617452	0.0682569	-0.00651169	-0.66955	-3.88511	-7.49878	5.37579e-06	0.0180344	4.19373	ING1;ING1;ING1;ING1;ING1	Body;1stExon;5'UTR;TSS1500;5'UTR	island	NA	-	5mC		NM_198219	ING1	-0.115581	0.308157
cg02695116	13	112517628		0.8037	0.864254	-0.0605536	-1.11052	2.31806	-6.60842	1.95809e-05	0.0248585	3.07072	-	-	open sea	NA	-	-		-
cg00083223	13	112606342		0.601435	0.690593	-0.0891578	-0.709501	0.831372	-5.18905	0.00019186	0.0432621	1.01258	-	-	open sea	NA	5hmC	-		-
cg15896151	13	112624791		0.60857	0.610504	-0.00193364	-0.835209	0.654788	-5.2614	0.000169636	0.0422437	1.12553	-	-	shelf	NA	-	-		-
cg03207593	13	112695111		0.711717	0.739784	-0.0280672	-0.633608	1.40287	-6.40406	2.6735e-05	0.0267708	2.79499	-	-	shelf	NA	-	-		-
cg25570864	13	112838390		0.522424	0.572098	-0.0496742	-0.8803	0.256873	-6.14685	3.98867e-05	0.0293803	2.43814	-	-	open sea	NA	5hmC	-		-
cg13776476	13	112899619		0.793179	0.818246	-0.0250662	-0.72366	2.07594	-5.01103	0.000260541	0.0472008	0.731099	-	-	shelf	NA	-	-		-
cg12355835	13	112999023		0.503404	0.638492	-0.135088	-0.975523	0.350912	-5.48723	0.000116052	0.0374542	1.47263	-	-	shore	NA	-	-		-
cg05285677	13	113105897		0.77704	0.851884	-0.0748437	-1.0897	2.11728	-7.65012	4.3586e-06	0.0172315	4.37238	-	-	shore	NA	-	5mC		-
cg12351768	13	113296192		0.709525	0.788209	-0.0786831	-1.07393	1.55805	-5.10978	0.000219748	0.0453651	0.887859	-	-	open sea	NA	-	-		-
cg26380350	13	113362275		0.707982	0.767897	-0.0599152	-1.14099	1.48564	-4.99445	0.000268132	0.0474353	0.70463	ATP11A;ATP11A	Body;Body	open sea	NA	-	-		NM_015205	ATP11A	-0.0504187	0.734464
cg27391403	13	113416621		0.63701	0.513874	0.123136	0.915158	0.512731	5.51261	0.000111255	0.0372334	1.51111	ATP11A;ATP11A	Body;Body	shelf	NA	-	-		NM_015205	ATP11A	-0.0504187	0.734464
cg02810976	13	113508724		0.69936	0.744501	-0.0451417	-0.873988	1.37031	-5.12796	0.000212998	0.0450977	0.91655	ATP11A;ATP11A	Body;Body	open sea	NA	-	-		NM_015205	ATP11A	-0.0504187	0.734464
cg18159276	13	113674625		0.364842	0.43725	-0.0724085	-0.473995	-0.621792	-5.05769	0.00024036	0.0462692	0.805358	MCF2L;MCF2L	Body;Body	shelf	NA	-	-		NM_001112732	MCF2L	-0.247169	0.0962672
cg20732304	13	113752657		0.219659	0.249529	-0.0298702	-0.785156	-1.78048	-5.82213	6.69671e-05	0.0329496	1.9719	MCF2L;MCF2L	3'UTR;3'UTR	shore	NA	-	-		NM_001112732	MCF2L	-0.247169	0.0962672
cg17845200	13	113819380		0.581114	0.668843	-0.0877291	-0.911511	0.700308	-5.54803	0.000104905	0.0367128	1.56465	PROZ	Body	open sea	NA	-	-		NM_001256134	PROZ	0.0994462	0.453009
cg00994984	13	113973528		0.350992	0.476093	-0.125101	-1.64123	-0.592729	-6.50982	2.27393e-05	0.0254817	2.93855	LAMP1	Body	shelf	NA	-	-		NM_005561	LAMP1	0.166957	0.140326
cg25205727	13	113992391		0.809053	0.840127	-0.0310739	-0.629071	2.22781	-5.43855	0.000125873	0.0385786	1.39851	GRTP1	Body	open sea	NA	-	-		NM_024719	GRTP1	0.0341843	0.782439
cg06648835	13	114024480		0.682769	0.74915	-0.0663803	-1.01132	1.31839	-4.93886	0.000295313	0.0485454	0.615573	-	-	shore	NA	5hmC	-		-
cg04893792	13	114114504		0.471541	0.478177	-0.00663592	-0.785163	-0.148921	-5.89697	5.93505e-05	0.0316021	2.08093	DCUN1D2	Body	open sea	NA	-	-		NM_001014283	DCUN1D2	-0.0701664	0.422693
cg20022454	13	114164654		0.300362	0.411206	-0.110845	-0.791639	-0.945276	-4.90725	0.000312035	0.0490814	0.564732	TMCO3	Body	shore	NA	-	-		NM_017905	TMCO3	0.0217143	0.83022
cg27507827	13	114198709		0.51756	0.582444	-0.0648846	-0.94799	0.259588	-5.10099	0.000223093	0.0454959	0.873966	TMCO3	Body	shore	NA	-	-		NM_017905	TMCO3	0.0217143	0.83022
cg08083901	13	114282093		0.706738	0.79316	-0.0864224	-1.07876	1.55795	-5.78806	7.07686e-05	0.0332024	1.92196	TFDP1;TFDP1	Body;Body	shore	NA	5hmC	-		NR_026580	TFDP1	0.019332	0.871267
cg24701606	13	114844725		0.566169	0.581447	-0.0152774	-0.787524	0.428502	-5.25305	0.000172056	0.0423547	1.11254	RASA3	Body	shelf	NA	-	-		NM_007368	RASA3	-0.100425	0.44795
cg05900955	13	114918509		0.463714	0.399999	0.0637149	0.718419	-0.37001	4.87131	0.000332258	0.0498116	0.506733	-	-	shelf	NA	-	-		-
cg10518000	14	20146493		0.622157	0.654306	-0.0321487	-0.523156	0.806212	-5.2378	0.000176572	0.0425576	1.08878	-	-	open sea	NA	-	-		-
cg10243591	14	21656260		0.822273	0.864579	-0.0423059	-1.1609	2.43267	-5.61254	9.42983e-05	0.0357785	1.66162	-	-	open sea	NA	-	-		-
cg13705674	14	23375466		0.760429	0.805006	-0.0445774	-1.36171	1.88774	-5.26881	0.000167519	0.0421414	1.13704	RBM23;RBM23;RBM23	Body;Body;Body	open sea	NA	5hmC	-		NM_001077351	RBM23	0.239007	0.0366905
cg00554993	14	23588616		0.697507	0.752438	-0.0549305	-0.622324	1.37212	-5.21442	0.000183738	0.0429772	1.05228	CEBPE	TSS200	open sea	NA	5hmC	-		n.a.
cg04333867	14	24567446		0.557128	0.621557	-0.0644285	-0.927181	0.494161	-5.39881	0.000134535	0.0396669	1.33772	PCK2;PCK2	Body;Body	shelf	NA	5hmC	-		NM_004563	PCK2	0.335482	0.0231111
cg19780993	14	34529242		0.0386213	0.0443883	-0.00576702	-0.509616	-4.56186	-5.49748	0.000114088	0.037392	1.48819	-	-	island	NA	-	-		-
cg11194925	14	37129602		0.212185	0.246307	-0.0341223	-0.633351	-1.78365	-5.00028	0.000265434	0.0473226	0.713949	PAX9	5'UTR	shore	NA	-	-		NM_006194	PAX9	-0.124589	0.310336
cg16441590	14	37153905		0.607477	0.685798	-0.0783208	-1.07553	0.841347	-6.66854	1.78857e-05	0.0241321	3.15054	SLC25A21;SLC25A21	Body;Body	open sea	NA	5hmC	-		NM_030631	SLC25A21	0.0930067	0.439364
cg16581536	14	38064849		0.0470446	0.0552166	-0.00817203	-0.609632	-4.25616	-4.90996	0.000310567	0.0490387	0.569088	FOXA1	TSS1500	island	NA	-	-		n.a.
cg04824469	14	41469306		0.62909	0.63696	-0.00787052	-0.72737	0.792569	-5.55134	0.000104331	0.0366474	1.56965	-	-	open sea	NA	-	-		-
cg13166532	14	50418578		0.294882	0.358212	-0.0633301	-0.764723	-1.09242	-5.39501	0.000135397	0.0397812	1.33189	-	-	open sea	NA	-	-		-
cg18712494	14	51559758		0.179025	0.159431	0.0195948	0.765576	-2.2991	5.851	6.39134e-05	0.0322009	2.01407	TRIM9;TRIM9	Body;Body	shore	NA	-	-		NM_052978	TRIM9	-0.326089	0.0150437
cg15952990	14	53332248		0.608058	0.638899	-0.0308414	-0.651739	0.723395	-5.61199	9.43837e-05	0.0357785	1.6608	FERMT2;FERMT2;FERMT2	Body;Body;Body	open sea	NA	-	-		NM_001135000	FERMT2	-0.141041	0.309682
cg21036096	14	54417114		0.870735	0.832252	0.0384836	0.828359	2.59726	5.57678	0.000100031	0.0363626	1.60795	BMP4;BMP4;BMP4	Body;Body;Body	shore	NA	-	-		NM_130850	BMP4	0.0372154	0.802285
cg21114669	14	55028881		0.473657	0.538994	-0.065337	-0.669568	0.000212828	-6.29506	3.16391e-05	0.0278146	2.64512	-	-	shelf	NA	-	-		-
cg18846554	14	55738783		0.0216262	0.0231402	-0.00151407	-0.512829	-5.49143	-5.72821	7.80076e-05	0.0341256	1.83377	FBXO34;FBXO34	5'UTR;TSS200	island	NA	-	-		NM_017943	FBXO34	-0.0412143	0.781725
cg11121623	14	56586572		0.217928	0.208189	0.0097393	0.549245	-1.89712	4.95957	0.000284865	0.0481401	0.648805	PELI2	Body	shore	NA	-	-		NM_021255	PELI2	0.0845266	0.467367
cg26046968	14	57857884		0.0391115	0.0439109	-0.00479938	-0.587752	-4.57798	-5.04483	0.000245756	0.0466256	0.784917	NAA30	Body	island	NA	-	-		NM_001011713	NAA30	-0.119964	0.256098
cg11099114	14	58277001		0.576197	0.651221	-0.0750241	-0.686766	0.632888	-5.72525	7.83852e-05	0.0341256	1.82939	-	-	open sea	NA	-	-		-
cg18522626	14	60711065		0.583861	0.623811	-0.0399504	-0.575456	0.589777	-5.32002	0.000153613	0.0412169	1.21642	PPM1A	TSS1500	open sea	NA	-	-		NM_177952	PPM1A	-0.12415	0.0329726
cg03574415	14	61789503		0.141292	0.17183	-0.0305379	-0.555137	-2.47189	-5.23895	0.000176227	0.0425477	1.09057	PRKCH	Body	shore	NA	-	-		NM_006255	PRKCH	0.019058	0.882063
cg15412181	14	62299023		0.673797	0.752283	-0.0784857	-1.34932	1.35056	-5.19208	0.00019087	0.043178	1.01732	-	-	open sea	NA	-	-		-
cg05881436	14	62331619		0.71701	0.7601	-0.0430897	-0.678866	1.50437	-5.46522	0.000120388	0.0378906	1.43917	-	-	island	NA	-	-		-
cg21029932	14	64805389		0.0515924	0.0579047	-0.00631229	-0.957892	-4.18609	-5.8019	6.91971e-05	0.0332024	1.94228	ESR2	TSS200	island	NA	-	-		NM_001271876	ESR2	-0.155877	0.224703
ch.14.63996500F	14	64926747		0.125793	0.161664	-0.0358713	-0.728253	-2.6373	-5.24934	0.000173144	0.042413	1.10676	-	-	open sea	NA	-	-		-
cg02903275	14	67653661		0.40719	0.456167	-0.0489775	-0.615236	-0.42823	-5.35402	0.000145053	0.0406059	1.26889	-	-	open sea	NA	-	-		-
cg16285424	14	67665364		0.61399	0.627739	-0.0137492	-0.732744	0.722745	-5.6592	8.73332e-05	0.0349324	1.73133	FAM71D	Body	open sea	NA	-	-		NM_173526	FAM71D	-0.0354526	0.781498
cg19630062	14	67707442		0.0473503	0.0516911	-0.00434079	-0.455007	-4.29582	-5.02789	0.000253053	0.0467957	0.757965	MPP5	TSS1500	shore	NA	-	-		NM_001256550	MPP5	0.100847	0.441552
cg19820447	14	72117181		0.217179	0.269381	-0.0522023	-0.541736	-1.68497	-4.96108	0.000284116	0.0480615	0.651233	SIPA1L1	Body	open sea	NA	-	-		NM_015556	SIPA1L1	-0.368348	0.00523885
cg05030405	14	73026288		0.431894	0.535804	-0.10391	-1.07789	-0.148795	-8.42616	1.55136e-06	0.0149815	5.23592	RGS6	Body	open sea	NA	5hmC	-		NM_001204421	RGS6	-0.39702	0.00580662
cg09350895	14	73958573		0.0830262	0.112384	-0.0293573	-0.578699	-3.27211	-5.56402	0.000102163	0.0366474	1.58876	HEATR4;C14orf169	Body;1stExon	island	NA	-	-		NM_001220484	HEATR4	-0.251339	0.00395205	NM_024644	C14orf169	-0.130662	0.220079
cg14527456	14	74100987		0.0477338	0.0537819	-0.00604804	-0.482506	-4.26073	-5.46368	0.000120697	0.0379194	1.43683	-	-	island	NA	-	-		-
cg23938483	14	74185511		0.0687933	0.0806425	-0.0118492	-0.756216	-3.75274	-4.90727	0.000312029	0.0490814	0.564751	C14orf43;C14orf43	3'UTR;3'UTR	island	NA	BS	BS		n.a.
cg03030879	14	75389066		0.22151	0.242686	-0.0211757	-0.737876	-1.7748	-7.22737	7.88658e-06	0.0189214	3.86461	RPS6KL1;RPS6KL1	5'UTR;1stExon	shore	NA	-	5mC		NM_031464	RPS6KL1	-0.117922	0.367679
cg08168689	14	76455272		0.459085	0.48172	-0.0226348	-0.48179	-0.183198	-4.90793	0.000311669	0.0490814	0.565815	C14orf179;C14orf179	Body;Body	shelf	NA	-	-		n.a.
cg14462485	14	76565763		0.757865	0.785586	-0.0277216	-0.812168	1.75839	-5.55871	0.000103065	0.0366474	1.58076	-	-	open sea	NA	-	-		-
cg03555730	14	76796027		0.0893203	0.110081	-0.0207609	-0.539629	-3.21926	-5.29291	0.000160818	0.0416536	1.17445	-	-	open sea	NA	-	-		-
cg11719323	14	78227771		0.15018	0.172084	-0.0219049	-0.868858	-2.45948	-5.07628	0.000232783	0.0459285	0.834843	C14orf178;SNW1	Body;TSS1500	shore	NA	-	-		NM_001173978	C14orf178	0.0947167	0.415364	NM_012245	SNW1	0.121595	0.0368021
cg18599117	14	89021229		0.0528443	0.0662454	-0.0134011	-0.898389	-4.03961	-6.14737	3.98535e-05	0.0293803	2.43889	PTPN21	TSS200	island	NA	-	-		NM_007039	PTPN21	-0.0690239	0.521228
cg01833755	14	89889372		0.479422	0.551021	-0.0715989	-0.623133	0.0523309	-5.12964	0.000212387	0.0450977	0.91919	FOXN3	5'UTR	open sea	NA	-	-		NM_005197	FOXN3	-0.0658421	0.534956
cg02149083	14	91739824		0.816559	0.839429	-0.0228697	-0.633132	2.28557	-5.35398	0.000145063	0.0406059	1.26883	CCDC88C	Body	shore	NA	-	-		NM_001080414	CCDC88C	-0.0201395	0.844793
cg01649853	14	92793026		0.447999	0.462936	-0.0149367	-0.555288	-0.267772	-5.01363	0.00025937	0.0471594	0.73525	SLC24A4;SLC24A4;SLC24A4	Body;Body;Body	shelf	NA	-	-		NM_153647	SLC24A4	-0.39769	0.0071361
cg22817421	14	95623838		0.0242614	0.0254431	-0.00118178	-0.550098	-5.33387	-5.18718	0.000192473	0.0433073	1.00965	FLJ45244;DICER1	TSS200;TSS200	island	NA	-	-		n.a.				NM_001271282	DICER1	-0.203661	0.170883
cg13019568	14	95826830		0.337601	0.266912	0.0706888	0.738116	-1.1849	5.20887	0.000185484	0.0430021	1.0436	-	-	island	NA	-	-		-
cg23413464	14	95951499		0.456348	0.502496	-0.0461482	-0.779237	-0.144298	-5.89261	5.97689e-05	0.0316425	2.07459	-	-	open sea	NA	-	-		-
cg08292290	14	96010497		0.39212	0.440214	-0.0480948	-0.558237	-0.517689	-5.20608	0.00018637	0.0430438	1.03923	GLRX5	3'UTR	open sea	NA	-	-		NM_016417	GLRX5	-0.143858	0.171063
cg01863290	14	96730669		0.661482	0.779967	-0.118486	-0.825389	1.32802	-5.66287	8.68086e-05	0.0349324	1.7368	BDKRB1	Body	open sea	NA	5hmC	5mC, 5hmC		NM_000710	BDKRB1	-0.200537	0.0986411
cg18709313	14	97924757		0.175661	0.222799	-0.0471385	-0.675277	-2.06597	-6.39795	2.69874e-05	0.0268504	2.78665	-	-	open sea	NA	-	-		-
cg23380397	14	98661384		0.597172	0.661989	-0.0648178	-0.605715	0.746266	-6.03215	4.7817e-05	0.0300977	2.27547	-	-	open sea	NA	-	-		-
cg13725826	14	100211213		0.254152	0.408608	-0.154457	-1.08062	-1.14849	-7.01393	1.07307e-05	0.0210531	3.59775	-	-	open sea	NA	5hmC	-		-
cg00239071	14	100789737		0.693184	0.757364	-0.06418	-0.584323	1.3726	-4.87115	0.000332353	0.0498116	0.50647	C14orf68;C14orf68	5'UTR;1stExon	open sea	NA	-	-		n.a.
cg14282221	14	101121018		0.134787	0.156943	-0.0221566	-0.574062	-2.59709	-5.929	5.63756e-05	0.0313445	2.1273	-	-	island	NA	-	-		-
cg05200614	14	101323508		0.210091	0.290284	-0.0801928	-1.06926	-1.66631	-5.23704	0.000176803	0.0425643	1.08758	MEG3;MEG3;MEG3	Body;Body;Body	open sea	NA	5hmC	-		NR_046473	MEG3	-0.150335	0.193289
cg23546343	14	101347284		0.573832	0.70734	-0.133509	-1.67132	0.814363	-6.47683	2.39131e-05	0.0257359	2.89397	RTL1;MIR431;MIR433	1stExon;TSS200;TSS1500	shore	NA	5hmC	5mC, 5hmC		n.a.
cg18141891	14	101350645		0.728264	0.767562	-0.0392973	-0.718048	1.57835	-5.43987	0.000125594	0.0385786	1.40053	MIR136;RTL1;MIR432	TSS1500;1stExon;TSS200	shore	NA	-	5mC, 5hmC		n.a.
cg23377000	14	101350657		0.666736	0.754836	-0.0880998	-1.19408	1.2755	-5.76866	7.30337e-05	0.033592	1.89345	MIR136;RTL1;MIR432	TSS1500;1stExon;TSS200	shore	NA	5hmC	5mC, 5hmC		n.a.
cg09197332	14	101376625		0.350323	0.408016	-0.0576934	-0.486801	-0.749061	-5.21964	0.000182112	0.0428261	1.06044	-	-	open sea	NA	-	-		-
cg02174748	14	101507570		0.290276	0.409954	-0.119678	-1.02384	-0.991582	-4.91531	0.000307683	0.0489331	0.577699	MIR300	TSS200	open sea	NA	5hmC	5mC, 5hmC		n.a.
cg03547809	14	101509281		0.742547	0.792116	-0.0495692	-0.851065	1.71203	-6.00338	5.00567e-05	0.0303394	2.23432	MIR1185-2;MIR1185-1	TSS1500;TSS200	open sea	NA	-	-		n.a.
cg06753050	14	101526006		0.685716	0.780531	-0.0948149	-0.716068	1.42113	-5.14941	0.000205314	0.0445722	0.950322	MIR496;MIR154	TSS1500;TSS200	open sea	NA	-	5mC, 5hmC		n.a.
cg12837173	14	101595316		0.793058	0.846836	-0.0537774	-1.00668	2.18227	-5.46433	0.000120568	0.0379188	1.43781	-	-	open sea	NA	5hmC	-		-
cg19744398	14	102098379		0.679666	0.761308	-0.0816424	-1.27503	1.35851	-5.60826	9.49657e-05	0.0357785	1.65521	-	-	shelf	NA	5hmC	-		-
cg20897046	14	102680187		0.209521	0.284185	-0.0746634	-1.23384	-1.72775	-5.74688	7.56693e-05	0.0338342	1.86134	WDR20	Body	shore	NA	-	5mC		NM_181291	WDR20	0.316437	0.0138402
cg23470196	14	102695671		0.714754	0.753004	-0.0382495	-0.715924	1.47275	-4.92305	0.000303555	0.0488127	0.590169	RAGE	Body	island	NA	-	-		n.a.
cg21937244	14	103406412		0.263957	0.310397	-0.0464399	-1.2004	-1.37456	-4.9756	0.000277042	0.0477694	0.674487	CDC42BPB	Body	island	NA	-	-		NM_006035	CDC42BPB	-0.0794257	0.216506
cg07076845	14	103553804		0.378875	0.444924	-0.0660491	-0.665837	-0.553053	-5.94075	5.53241e-05	0.0311085	2.14426	-	-	shelf	NA	-	-		-
cg02451122	14	104096106		0.0803163	0.0958337	-0.0155173	-0.522057	-3.41045	-5.21804	0.000182611	0.0428808	1.05793	KLC1;KLC1;KLC1	5'UTR;5'UTR;5'UTR	island	NA	-	-		NM_182923	KLC1	-0.356996	0.00134554
cg23637151	14	104206598		0.647463	0.732024	-0.0845609	-0.791144	1.12744	-5.04125	0.000247277	0.0466286	0.779235	PPP1R13B	Body	shore	NA	-	-		NM_015316	PPP1R13B	-0.160442	0.256405
cg01592258	14	104561685		0.777507	0.825653	-0.0481457	-0.974024	2.02538	-5.81746	6.74746e-05	0.0329667	1.96507	ASPG	Body	open sea	NA	5hmC	-		NM_001080464	ASPG	-0.0227593	0.820894
cg09255505	14	105268669		0.278952	0.321171	-0.0422189	-1.06967	-1.28479	-5.19032	0.000191446	0.0432453	1.01456	ZBTB42	Body	island	NA	5hmC	-		NM_001137601	ZBTB42	0.288507	0.0463054
cg10289790	14	105359915		0.599542	0.701284	-0.101742	-2.10502	0.886496	-9.35881	4.8913e-07	0.00977929	6.16565	KIAA0284;KIAA0284	Body;Body	island	NA	5hmC	5mC, 5hmC		n.a.
cg00460818	14	105453021		0.582835	0.657297	-0.0744623	-0.637031	0.676949	-5.39329	0.000135788	0.0398126	1.32925	C14orf79	1stExon	shore	NA	-	-		NM_174891	C14orf79	-0.0605724	0.684511
cg25558761	14	105522902		0.661941	0.629994	0.0319469	0.487583	0.898704	5.03788	0.000248723	0.0466823	0.773864	GPR132	5'UTR	open sea	NA	-	-		NM_013345	GPR132	0.0955744	0.452093
cg09944697	14	105685660		0.590534	0.696036	-0.105503	-1.44746	0.81673	-5.86487	6.24991e-05	0.0320675	2.03428	BRF1;BRF1	Body;Body	island	NA	-	-		NM_001242786	BRF1	0.108841	0.311353
cg16162970	14	105779952		0.306317	0.223545	0.0827728	1.06665	-1.44882	6.87659	1.31231e-05	0.0223978	3.42222	PACS2;PACS2	TSS1500;TSS1500	shore	NA	-	5mC		NM_001243127	PACS2	0.131202	0.259874
cg14837792	14	106091981		0.585635	0.650765	-0.0651297	-0.983846	0.701399	-4.90728	0.000312023	0.0490814	0.564768	-	-	open sea	NA	-	-		-
cg19882132	14	106167949		0.485797	0.552765	-0.0669683	-0.825146	0.0808475	-5.22718	0.000179792	0.0426471	1.0722	-	-	shelf	NA	-	-		-
cg24851866	15	22922392		0.40733	0.476786	-0.0694562	-0.790353	-0.3808	-5.14476	0.000206953	0.0447364	0.943013	CYFIP1	5'UTR	open sea	NA	-	-		NM_001033028	CYFIP1	0.249991	0.0819859
cg17872861	15	22936259		0.478747	0.563867	-0.0851193	-1.03577	0.0691128	-5.06606	0.000236915	0.0459953	0.818648	CYFIP1	Body	open sea	NA	5hmC	-		NM_001033028	CYFIP1	0.249991	0.0819859
[truncated: 814 more rows]

## Sheet: TS4. 5hmC-DhMPs
Supplementary Table 4. 5hmC-DhMPs (adjusted P-Value < 0.05, cohort 2).
																					Huynh et al., 2014 (RNA-seq): bulk NAWM vs WM#
probeID	CHR	MAPINFO		mean_MS	mean_control	delta.beta	logFC	AveExpr	t	P.Value	adj.P.Val	B	UCSC_RefGene_Name	UCSC_RefGene_Group	cgi	conserved_tfbs	overlap DMP	overlap DMR		RefSeq	Symbol	log2(MS/Control)	pvalue	RefSeq	Symbol	log2(MS/Control)	pvalue	RefSeq	Symbol	log2(MS/Control)	pvalue	RefSeq	Symbol	log2(MS/Control)	pvalue	RefSeq	Symbol	log2(MS/Control)	pvalue	RefSeq	Symbol	log2(MS/Control)	pvalue	RefSeq	Symbol	log2(MS/Control)	pvalue	RefSeq	Symbol
cg06036236	1	872737		0.223481	0.109042	0.114439	1.50556	-2.35936	5.46713	0.000141009	0.0394373	1.31837	SAMD11	Body	shore	NA	-	-		NM_152486	SAMD11	0.141219	0.339789
cg21779088	1	1000856		0.220966	0.166106	0.05486	1.46449	-2.10161	8.20942	2.78492e-06	0.0122331	4.78588	-	-	shore	NA	5mC	-		-
cg08474826	1	1099630		0.245871	0.168029	0.0778416	1.16943	-1.92354	5.88684	7.24795e-05	0.0319522	1.9273	-	-	island	NA	-	5hmC		-
cg02848157	1	1115070		0.063666	0.0896727	-0.0260067	-1.94037	-3.76372	-6.12719	5.00627e-05	0.0288822	2.26285	TTLL10;TTLL10	Body;TSS200	shore	NA	-	-		NM_001130045	TTLL10	-0.275906	0.0178807
cg12983196	1	1471017		0.278474	0.304794	-0.0263196	-1.53873	-1.36786	-5.24571	0.000202332	0.0449616	0.985406	C1orf70	Body	island	NA	-	-		n.a
cg23037871	1	1936711		0.279955	0.176325	0.103631	1.62417	-1.7551	5.26694	0.000195388	0.0441374	1.01768	KIAA1751	TSS1500	shore	NA	5mC	-		NM_001080484	KIAA1751	-0.203399	0.0757671
cg24035370	1	1982434		0.0248291	0.0277985	-0.00296936	1.53549	-5.59537	5.669	0.000102068	0.0349907	1.6149	PRKCZ	Body	island	NA	-	-		NM_001033581	PRKCZ	-0.169384	0.155041
cg05628390	1	2259411		0.228719	0.171648	0.0570718	1.76215	-2.11089	5.09892	0.000258025	0.0484256	0.760291	MORN1	Body	shore	NA	-	-		NM_024848	MORN1	-0.0895495	0.440781
cg27305939	1	2285115		0.212282	0.167587	0.0446947	0.925748	-2.1036	5.83918	7.80717e-05	0.0329189	1.85963	MORN1;LOC100129534	Body;TSS1500	open sea	NA	-	-		NM_024848	MORN1	-0.0895495	0.440781	NR_024489	LOC100129534	-0.0208636	0.888135
cg07087919	1	2310084		0.240612	0.166312	0.0743	1.18001	-1.95376	7.50385	6.97933e-06	0.0164787	4.00468	MORN1	Body	open sea	NA	-	5hmC		NM_024848	MORN1	-0.0895495	0.440781
cg07010340	1	2442012		0.28906	0.205334	0.0837258	0.909513	-1.58342	5.59801	0.000114277	0.0366447	1.5114	PANK4	Body	shore	NA	BS, 5mC	-		NM_018216	PANK4	-0.0281517	0.762985
cg03737787	1	2899656		0.211597	0.167502	0.0440944	1.06066	-2.09469	7.24369	9.94078e-06	0.0179561	3.69826	-	-	open sea	NA	-	5hmC		-
cg22517653	1	2918612		0.172686	0.077484	0.0952021	2.35445	-3.1134	7.10989	1.19629e-05	0.0188846	3.53666	-	-	island	NA	BS	5hmC		-
cg09221035	1	3059517		0.110328	0.0419945	0.0683339	2.14576	-3.73142	5.23433	0.000206157	0.0453319	0.968088	PRDM16;PRDM16	Body;Body	shore	NA	-	5mC		NM_199454	PRDM16	-0.413824	0.00444717
cg06659980	1	3130535		0.107179	0.151324	-0.0441451	-1.2158	-2.9594	-6.82405	1.79043e-05	0.0221904	3.1821	PRDM16;PRDM16	Body;Body	open sea	NA	-	5hmC		NM_199454	PRDM16	-0.413824	0.00444717
cg19704073	1	3162159		0.126929	0.0726024	0.0543267	2.73773	-3.34624	8.02782	3.50856e-06	0.0122331	4.59157	PRDM16;PRDM16	Body;Body	shore	NA	5mC	5hmC		NM_199454	PRDM16	-0.413824	0.00444717
cg24003749	1	3275052		0.267247	0.189258	0.0779896	1.3068	-1.77494	5.67667	0.000100833	0.0349181	1.62604	PRDM16;PRDM16	Body;Body	island	NA	5mC	-		NM_199454	PRDM16	-0.413824	0.00444717
cg24663541	1	3320854		0.0749122	0.0497528	0.0251594	1.32508	-3.94592	6.03065	5.80288e-05	0.030162	2.12922	PRDM16;PRDM16	Body;Body	shore	NA	-	-		NM_199454	PRDM16	-0.413824	0.00444717
cg03328107	1	3413994		0.209632	0.148133	0.0614991	1.85956	-2.24272	6.59653	2.48683e-05	0.0238948	2.89062	MEGF6	Body	open sea	NA	-	-		NM_001409	MEGF6	-0.165572	0.158581
cg08425229	1	3470175		0.170678	0.129573	0.0411043	1.38468	-2.61486	5.79724	0.000117139	0.0368343	1.52076	MEGF6	Body	open sea	NA	-	-		NM_001409	MEGF6	-0.165572	0.158581
cg19819912	1	3621015		0.120262	0.0510984	0.0691636	2.44758	-3.61724	9.10292	9.41081e-07	0.00825929	5.67805	TP73;TP73;TP73;TP73	Body;Body;Body;Body	shelf	NA	5mC	5hmC		NM_001204192	TP73	-0.104364	0.440384
cg24640609	1	3833051		0.129709	0.0465865	0.083123	2.80369	-3.45173	5.38264	0.000218138	0.0461801	0.948665	-	-	open sea	NA	-	-		-
cg18213443	1	4221388		0.212707	0.101282	0.111425	1.75409	-2.4456	9.70739	4.72561e-07	0.00549433	6.22564	-	-	island	NA	5mC	5hmC		-
cg12041830	1	5907402		0.32667	0.28874	0.0379294	1.29389	-1.17677	5.82691	7.95838e-05	0.0329189	1.84215	-	-	open sea	NA	-	-		-
cg15582707	1	6921545		0.279995	0.214394	0.0656016	1.40477	-1.60806	7.30973	9.07994e-06	0.0176983	3.77701	CAMTA1	Body	open sea	NA	5mC	-		NR_038934	CAMTA1	0.215041	0.0453128
cg10521808	1	7313750		0.321616	0.298904	0.0227115	0.868509	-1.16288	5.1338	0.000243474	0.047519	0.814096	CAMTA1	Body	open sea	NA	5mC	-		NR_038934	CAMTA1	0.215041	0.0453128
cg13202213	1	7532211		0.272036	0.179109	0.0929273	1.17646	-1.75424	6.52694	2.75348e-05	0.0244883	2.79982	CAMTA1	Body	open sea	NA	-	-		NR_038934	CAMTA1	0.215041	0.0453128
cg22171607	1	8137564		0.217862	0.204637	0.013225	-1.45423	-2.02844	-6.05802	8.0206e-05	0.0329189	1.73794	-	-	open sea	NA	-	-		-
cg16060382	1	8278295		0.306751	0.204066	0.102685	1.093	-1.51622	5.76104	8.82505e-05	0.033841	1.74786	-	-	shore	NA	5mC	-		-
cg20743218	1	9804520		0.277628	0.192686	0.0849422	1.03168	-1.67829	5.42029	0.000152114	0.0405419	1.24861	CLSTN1;CLSTN1	Body;Body	open sea	NA	5mC	-		NM_001009566	CLSTN1	-0.197041	0.179481
cg22715764	1	10556294		0.332528	0.221901	0.110627	1.45491	-1.35078	7.18448	1.07866e-05	0.01856	3.62709	PEX14	Body	open sea	NA	5mC	-		NM_004565	PEX14	0.00292115	0.981707
cg20980926	1	10977175		0.314019	0.254051	0.0599685	1.0531	-1.34468	6.49023	2.90623e-05	0.0248958	2.7516	-	-	open sea	NA	5mC	-		-
cg18327319	1	11795409		0.398133	0.256551	0.141583	1.31105	-0.996496	7.59464	6.1809e-06	0.0157672	4.10923	AGTRAP;AGTRAP;AGTRAP;AGTRAP;AGTRAP	TSS1500;TSS1500;TSS1500;TSS1500;TSS1500	shore	NA	BS	-		NM_001040194	AGTRAP	0.254764	0.060834
cg15092772	1	12785787		0.15464	0.103802	0.0508377	1.1477	-2.76301	5.4859	0.000136801	0.0391306	1.34623	AADACL3;AADACL3	Body;Body	open sea	NA	-	-		-
cg23803120	1	14477617		0.348595	0.243963	0.104632	1.09002	-1.20999	5.23137	0.000207167	0.0454439	0.963573	-	-	open sea	NA	5mC	-		-
cg11528029	1	16347984		0.272356	0.212223	0.0601337	1.32494	-1.6622	6.3483	3.58708e-05	0.0254625	2.56309	CLCNKA;CLCNKA	TSS1500;TSS1500	open sea	NA	5mC	5mC, 5hmC		NM_001257139	CLCNKA	0.0166157	0.834184
cg03586820	1	16679780		0.244506	0.393087	-0.148581	-1.39277	-1.25136	-6.62193	2.39643e-05	0.0233807	2.92358	FBXO42	TSS1500	shore	NA	-	-		NM_018994	FBXO42	0.096715	0.359121
cg07194152	1	18026411		0.29029	0.210804	0.079486	1.24453	-1.58551	5.2848	0.000189741	0.043468	1.04477	-	-	shelf	NA	5mC	5mC		-
cg00855990	1	18959354		0.050612	0.064372	-0.01376	-1.35609	-4.1744	-6.49472	2.88708e-05	0.0248958	2.75751	PAX7;PAX7;PAX7	Body;Body;Body	island	NA	-	5hmC		NM_013945	PAX7	0.215768	0.120372
cg21215218	1	19011172		0.143254	0.177597	-0.0343428	-1.86756	-2.88196	-5.70489	9.64264e-05	0.0346681	1.66691	PAX7;PAX7;PAX7	Body;Body;Body	open sea	NA	-	-		NM_013945	PAX7	0.215768	0.120372
cg09791440	1	19048903		0.302765	0.245576	0.0571889	1.17778	-1.40128	6.62401	2.38918e-05	0.0233807	2.92628	PAX7;PAX7;PAX7	Body;Body;Body	open sea	NA	5mC	-		NM_013945	PAX7	0.215768	0.120372
cg17420036	1	22182143		0.155591	0.118686	0.0369051	1.48292	-2.66197	5.51078	0.000179535	0.0429002	1.05169	HSPG2	Body	open sea	NA	-	-		NM_005529	HSPG2	-0.189008	0.176134
cg23076913	1	24435582		0.277101	0.264988	0.0121135	0.944914	-1.45177	6.06571	5.4991e-05	0.0297411	2.17792	MYOM3	5'UTR	open sea	NA	-	-		NM_152372	MYOM3	0.043139	0.706969
cg07782886	1	27113722		0.103163	0.0527658	0.0503969	1.52119	-3.6803	6.40488	3.29728e-05	0.0251633	2.63864	PIGV	TSS1500	shore	NA	-	5hmC		NM_001202554	PIGV	0.18388	0.0713751
cg04912273	1	27461082		0.288854	0.234919	0.0539352	0.840088	-1.49337	5.09656	0.000259045	0.0484987	0.756635	SLC9A1	Body	open sea	NA	-	-		NM_003047	SLC9A1	-0.224075	0.122995
cg21680474	1	28463306		0.0819882	0.0389033	0.0430849	2.62293	-4.12794	6.12859	4.99561e-05	0.0288822	2.26478	-	-	open sea	NA	-	-		-
cg09970593	1	29139522		0.187965	0.174648	0.0133164	0.874739	-2.19948	5.20825	0.000215223	0.0458476	0.928285	OPRD1	Body	shore	NA	-	5hmC		n.a
cg24459792	1	31230846		0.219229	0.299679	-0.0804508	-1.44211	-1.63651	-5.52273	0.000128925	0.0383107	1.40072	LAPTM5	TSS200	open sea	NA	5mC	-		NM_006762	LAPTM5	0.294046	0.0354673
cg11790699	1	32192936		0.127087	0.0704104	0.0566768	1.49678	-3.38112	5.24257	0.000203379	0.0450842	0.980634	BAI2	3'UTR	open sea	NA	-	-		NM_001703	BAI2	-0.228537	0.11758
cg24728456	1	34090664		0.141005	0.16736	-0.0263553	-1.42143	-2.6776	-5.86887	7.45361e-05	0.032298	1.90184	CSMD2	Body	island	V$CDPCR3_01	-	-		NM_052896	CSMD2	0.0412955	0.724286
cg05164680	1	43354136		0.154088	0.101927	0.052161	1.40641	-2.79772	5.68129	0.000100098	0.0348789	1.63273	-	-	island	NA	5mC	5mC		-
cg17898054	1	43537960		0.235756	0.30399	-0.0682343	-1.03648	-1.52883	-5.27983	0.000191293	0.0435675	1.03725	-	-	shelf	NA	-	-		-
cg13985198	1	45242073		0.0594171	0.0974416	-0.0380245	-0.954145	-3.69006	-5.20911	0.000214915	0.0458177	0.929611	SNORD46;RPS8;SNORD38A	TSS200;Body;TSS1500	shore	NA	BS	BS		n.a				NM_001012	RPS8	0.108687	0.338187
cg19807257	1	46951354		0.0397149	0.0207693	0.0189456	2.56687	-5.48603	7.26151	9.70016e-06	0.0178778	3.71958	-	-	island	NA	-	5hmC		-
cg00508158	1	48189514		0.328948	0.256542	0.0724054	1.32745	-1.264	6.97751	1.44004e-05	0.0202557	3.37404	-	-	shore	NA	5mC	-		-
cg22079120	1	48460013		0.080257	0.0769488	0.00330822	1.14452	-4.11933	6.01061	8.58639e-05	0.033774	1.80264	-	-	island	NA	-	-		-
cg08716372	1	50489954		0.0498761	0.0191246	0.0307515	2.9026	-5.20654	5.43788	0.00014784	0.0401923	1.27485	AGBL4	TSS1500	shore	NA	-	-		NM_032785	AGBL4	-0.226035	0.11756
cg16732616	1	50886782		0.0472446	0.160279	-0.113034	-2.49701	-3.73384	-6.45007	3.08376e-05	0.0249698	2.69858	DMRTA2	Body	island	NA	BS	5hmC, BS		NM_032110	DMRTA2	0.206231	0.165532
cg00770085	1	51810836		0.0668955	0.050561	0.0163344	1.56496	-4.11048	5.59993	0.000113929	0.0366447	1.5142	TTC39A	TSS200	shore	NA	-	-		NM_001144832	TTC39A	-0.213066	0.151853
cg08855861	1	52498679		0.0256181	0.0423686	-0.0167505	-1.70817	-5.04349	-6.14012	4.90876e-05	0.0286421	2.28062	TXNDC12;KTI12	Body;1stExon	island	NA	-	-		NM_015913	TXNDC12	0.150752	0.0418817
cg04568981	1	53125850		0.333876	0.281945	0.0519315	0.875458	-1.15048	6.20097	4.47593e-05	0.0279805	2.36393	-	-	open sea	NA	5mC	-		-
cg07238434	1	53901705		0.100247	0.0573722	0.0428746	1.52965	-3.65412	7.38093	8.24016e-06	0.0173502	3.86118	-	-	shelf	NA	-	-		-
cg23839556	1	53905233		0.0486477	0.0260716	0.0225761	2.5707	-5.11535	6.52319	4.1762e-05	0.0271984	2.44892	FLJ40434	Body	island	NA	-	5hmC		n.a
cg11683966	1	53905709		0.245402	0.172692	0.0727101	1.22508	-1.90312	5.71847	9.43775e-05	0.0343845	1.68654	FLJ40434	TSS200	shore	NA	5mC	5hmC		n.a
cg00578363	1	53925053		0.0849633	0.0308604	0.0541029	3.45636	-4.47832	11.1281	2.38815e-07	0.00460765	6.63802	DMRTB1	TSS200	shore	NA	-	5hmC		n.a
cg07220007	1	53925952		0.0765981	0.0254701	0.051128	1.83483	-4.33749	5.22779	0.000208392	0.0454933	0.95812	DMRTB1	Body	island	NA	5mC	5mC, 5hmC		n.a
cg17001034	1	55008516		0.254953	0.210636	0.044317	1.07238	-1.71365	6.769	1.93736e-05	0.0221904	3.11233	-	-	shore	NA	-	5hmC		-
cg05964000	1	55564130		0.17851	0.240738	-0.0622272	-1.30618	-2.12348	-5.71295	0.000132663	0.0386716	1.40725	USP24	Body	open sea	NA	-	-		NM_015306	USP24	-0.0999497	0.234077
cg09851465	1	60539671		0.0588759	0.0990937	-0.0402178	-1.86985	-3.72176	-7.74755	5.04839e-06	0.0143782	4.28259	C1orf87	TSS1500	shore	NA	-	5hmC		NM_152377	C1orf87	0.125227	0.397582
cg20674480	1	60539898		0.118427	0.159373	-0.0409459	-1.64665	-2.89536	-6.35604	3.54589e-05	0.0254625	2.57346	C1orf87	TSS1500	shore	NA	BS	5hmC		NM_152377	C1orf87	0.125227	0.397582
cg24442766	1	62270278		0.1985	0.0503671	0.148133	3.29683	-3.34655	8.0965	5.62021e-06	0.0148899	4.1796	INADL	Body	open sea	NA	-	-		NM_176877	INADL	-0.178475	0.0432605
cg12075498	1	65428216		0.312043	0.235463	0.0765803	1.0452	-1.38351	5.6138	0.000111434	0.0365155	1.53449	JAK1	5'UTR	shelf	NA	5mC	-		NM_002227	JAK1	-0.117106	0.154826
cg00306426	1	70687415		0.0374469	0.0400609	-0.00261403	-2.91238	-5.11606	-7.30724	1.48128e-05	0.0204831	3.33591	SFRS11	Body	island	NA	-	-		n.a
cg20825664	1	73583093		0.0631241	0.0864429	-0.0233187	-4.22799	-4.1584	-8.33182	4.26622e-06	0.0127034	4.40385	-	-	open sea	NA	-	-		-
cg10237044	1	75598280		0.0386796	0.0206317	0.0180479	2.9939	-5.32427	5.39032	0.000159701	0.0412177	1.20378	LHX8	Body	shore	NA	-	-		NM_001001933	LHX8	-0.0376945	0.712138
cg06615678	1	75599645		0.178741	0.142238	0.0365036	0.857911	-2.37585	5.17623	0.000226925	0.0465943	0.87929	LHX8	Body	shore	NA	-	-		NM_001001933	LHX8	-0.0376945	0.712138
cg08272731	1	75602167		0.017314	0.0196581	-0.00234417	-1.85769	-6.01216	-7.43426	1.26125e-05	0.0188846	3.47304	LHX8	Body	island	NA	-	-		NM_001001933	LHX8	-0.0376945	0.712138
cg14790630	1	84326462		0.0392574	0.0668571	-0.0275997	-2.02947	-4.43382	-5.50497	0.000132661	0.0386716	1.37447	-	-	island	NA	BS	5hmC		-
cg11754778	1	85516568		0.173521	0.131378	0.0421429	1.23858	-2.5074	5.31843	0.000240712	0.047519	0.858611	-	-	shelf	NA	-	-		-
cg14985478	1	86174138		0.0366978	0.0207578	0.0159399	1.67283	-5.21356	5.9793	6.28036e-05	0.0305625	2.05751	ZNHIT6;ZNHIT6	TSS200;TSS200	island	NA	5mC	-		NM_017953	ZNHIT6	-0.0189749	0.815065
cg21155367	1	90229095		0.0174008	0.0505829	-0.0331821	-3.33046	-5.4091	-6.66776	3.42952e-05	0.0252768	2.62369	-	-	island	NA	-	-		-
cg11823511	1	91183697		0.019817	0.0200681	-0.000251122	1.62442	-5.89988	5.33715	0.000174156	0.042552	1.12389	BARHL2	TSS1500	island	NA	-	-		n.a
cg06915918	1	92001242		0.0713697	0.0635513	0.00781839	1.75649	-4.10943	5.94253	9.4744e-05	0.0344409	1.70771	-	-	island	NA	-	5hmC		-
cg04239247	1	93964821		0.246399	0.173374	0.0730251	0.904608	-1.88362	5.34946	0.000170692	0.0421254	1.14242	FNBP1L;FNBP1L;FNBP1L	Body;Body;Body	open sea	NA	-	-		NM_001164473	FNBP1L	-0.321743	0.0198844
cg01606770	1	97279796		0.199867	0.254943	-0.0550759	-1.21981	-1.85294	-5.13998	0.000240986	0.047519	0.823612	PTBP2	3'UTR	open sea	NA	-	-		NM_021190	PTBP2	-0.00151104	0.989367
cg07313437	1	97584888		0.158559	0.194944	-0.0363857	-2.09103	-2.41132	-5.1169	0.000250415	0.0478377	0.788047	DPYD	Body	open sea	NA	-	-		NM_000110	DPYD	0.18657	0.165765
cg23812195	1	100431666		0.224048	0.192691	0.0313573	1.23932	-1.95134	5.34939	0.000170711	0.0421254	1.14232	-	-	shelf	NA	BS	-		-
cg22454770	1	101204337		0.12561	0.0765088	0.0491009	2.25654	-3.30997	5.51566	0.000130399	0.0384913	1.39028	VCAM1;VCAM1	3'UTR;3'UTR	open sea	NA	-	-		NM_001078	VCAM1	-0.356865	0.0120956
cg06804625	1	109812012		0.283606	0.185675	0.097931	1.57118	-1.71715	6.63272	2.35913e-05	0.0233807	2.93754	CELSR2	Body	open sea	NA	5mC	-		NM_001408	CELSR2	-0.0382447	0.754035
cg26155492	1	110082294		0.135741	0.112168	0.0235727	0.821439	-2.82112	5.10679	0.000254666	0.0482407	0.772441	GPR61	TSS200	open sea	NA	-	-		NM_031936	GPR61	-0.273379	0.0661732
cg08142344	1	110210699		0.109029	0.09447	0.0145593	1.00936	-3.17133	5.337	0.000174198	0.042552	1.12366	GSTM2;GSTM2;GSTM2;GSTM2	5'UTR;1stExon;1stExon;5'UTR	island	NA	-	-		NM_001142368	GSTM2	-0.163447	0.203081
cg16773028	1	111148339		0.0490956	0.111368	-0.0622725	-1.28133	-3.83847	-5.05485	0.000277729	0.0497947	0.692029	KCNA2;KCNA2	5'UTR;1stExon	shore	V$PAX3_01;V$ATF_01;V$CREB_Q4	-	-		NM_004974	KCNA2	-0.320933	0.0250724
cg00719568	1	113239645		0.314397	0.251589	0.0628079	1.18999	-1.34136	5.76377	8.78718e-05	0.033841	1.75179	MOV10;MOV10	Body;Body	open sea	NA	BS	-		NM_020963	MOV10	-0.0496008	0.682731
ch.1.2675516R	1	114243302		0.0973739	0.0745783	0.0227957	1.4761	-3.53207	6.50054	2.86246e-05	0.0247974	2.76516	PHTF1	Body	open sea	NA	-	-		NM_006608	PHTF1	-0.100645	0.487825
cg26035817	1	114414802		0.219181	0.163441	0.05574	1.0919	-2.11208	5.33051	0.000176057	0.0426291	1.11387	PTPN22;PTPN22	TSS1500;TSS1500	open sea	NA	-	-		NM_012411	PTPN22	0.142413	0.323329
cg17588904	1	114493165		0.135002	0.110619	0.0243835	1.09678	-2.90636	6.05705	5.57249e-05	0.0297764	2.16592	HIPK1;HIPK1;HIPK1	Body;Body;TSS1500	open sea	NA	-	-		NM_152696	HIPK1	-0.231836	0.0915532
cg04904531	1	118405119		0.180059	0.115329	0.0647297	2.96325	-3.07712	7.54444	6.60955e-06	0.0164787	4.05157	-	-	open sea	NA	-	-		-
cg06528645	1	119534088		0.113681	0.0731053	0.0405759	1.26088	-3.29775	5.8206	8.03742e-05	0.0329189	1.83314	-	-	shore	NA	-	-		-
cg06124110	1	119683694		0.0646086	0.0486206	0.015988	3.02104	-4.4223	6.1781	4.63368e-05	0.0282925	2.33268	WARS2;WARS2	TSS1500;TSS1500	shore	NA	-	-		NM_015836	WARS2	-0.0643593	0.531168
cg19353949	1	145726979		0.266011	0.178793	0.0872178	1.34582	-1.80007	6.79008	1.87963e-05	0.0221904	3.1391	PDZK1	TSS1500	open sea	NA	5mC	-		NM_002614	PDZK1	0.0171368	0.86507
cg03965496	1	147718157		0.0507008	0.0244716	0.0262292	2.6792	-4.97549	7.07878	1.98777e-05	0.0223221	3.1019	-	-	island	NA	-	5hmC		-
cg13067553	1	147782452		0.0172488	0.0474261	-0.0301772	-2.31998	-5.57918	-5.60127	0.000156684	0.041033	1.2458	-	-	island	NA	-	-		-
cg25200586	1	148000763		0.0635496	0.0963869	-0.0328373	-1.46879	-3.70415	-5.64739	0.000105631	0.0355424	1.58348	-	-	island	NA	-	-		-
cg16378215	1	149885265		0.100189	0.0801984	0.0199902	2.58367	-3.66193	6.09503	5.25796e-05	0.0295228	2.2185	SV2A	Body	open sea	V$OCT1_02	-	-		NM_014849	SV2A	-0.185614	0.205928
cg20686828	1	151764147		0.0582391	0.0908685	-0.0326294	-6.17134	-5.73641	-7.64657	9.68078e-06	0.0178778	3.71798	TDRKH;TDRKH;TDRKH;TDRKH	TSS1500;TSS1500;TSS1500;TSS1500	shore	NA	BS	5hmC, BS		NM_006862	TDRKH	-0.164054	0.124387
cg08009265	1	153044457		0.180161	0.226222	-0.0460607	-1.74145	-2.13521	-5.20373	0.000216835	0.0460471	0.921383	SPRR2B	TSS1500	open sea	NA	-	-		n.a
cg10978966	1	153353336		0.0914938	0.0367616	0.0547322	2.27583	-4.04995	5.58324	0.000160977	0.0412469	1.22688	-	-	open sea	NA	-	-		-
cg20847746	1	153600865		0.113096	0.160354	-0.0472586	-1.08079	-2.75482	-5.1185	0.000249747	0.0477814	0.790521	S100A13;S100A13;S100A13;S100A1;S100A13;S100A13	TSS1500;TSS200;TSS1500;TSS200;5'UTR;TSS1500	open sea	NA	-	-		NM_005979	S100A13	-0.00888269	0.951853
cg24475146	1	154530781		0.0303257	0.0181202	0.0122056	1.65647	-5.44488	5.92033	6.88037e-05	0.0316616	1.97464	UBE2Q1	1stExon	island	NA	5mC	-		NM_017582	UBE2Q1	0.034876	0.744736
cg10594506	1	155166889		0.0900135	0.0485348	0.0414787	1.82529	-3.97442	5.31763	0.000241006	0.047519	0.859566	THBS3	Body	shore	NA	-	-		NM_001252608	THBS3	-0.147291	0.167144
cg05364122	1	156783791		0.0469606	0.027367	0.0195936	0.899054	-4.81882	5.73083	9.25542e-05	0.0341324	1.70437	SH2D2A;SH2D2A;SH2D2A;SH2D2A;SH2D2A	Body;Body;Body;Body;Body	island	V$CREBP1_Q2	-	-		NM_001161444	SH2D2A	-0.0945488	0.492399
cg06940505	1	156877122		0.257936	0.177314	0.0806223	1.51345	-1.88356	8.00361	3.61931e-06	0.0122331	4.56532	PEAR1	Body	shore	NA	-	-		NM_001080471	PEAR1	-0.317413	0.0256489
cg26875665	1	160340708		0.103538	0.0691084	0.0344296	1.83975	-3.71609	6.21009	4.4146e-05	0.0278859	2.37637	NHLH1	Body	island	NA	-	5hmC		NM_005598	NHLH1	0.206471	0.160202
cg07837085	1	160708990		0.174919	0.129565	0.0453541	3.09782	-2.95154	8.85691	2.35412e-06	0.01168	4.86804	SLAMF7	TSS200	open sea	NA	-	5hmC		NM_021181	SLAMF7	-0.0839241	0.457297
cg18383680	1	162335231		0.347551	0.211125	0.136426	1.0307	-1.3287	5.53167	0.000127087	0.0381936	1.41391	NOS1AP;NOS1AP;NOS1AP	Body;1stExon;Body	shore	NA	-	-		NM_001164757	NOS1AP	-0.206015	0.137505
cg10588211	1	162792246		0.0545184	0.0197534	0.034765	3.13415	-5.1238	5.38875	0.000160108	0.0412177	1.20143	-	-	island	NA	-	-		-
cg07311881	1	172416055		0.119333	0.0949354	0.0243977	1.00225	-3.092	5.13915	0.000241317	0.047519	0.822339	C1orf105	Body	shelf	NA	-	-		NM_139240	C1orf105	0.196367	0.11811
cg13386070	1	175046885		0.228976	0.158081	0.0708951	0.834898	-2.03425	5.85743	7.58781e-05	0.0324426	1.88559	TNN	Body	shore	NA	-	-		NM_022093	TNN	-0.362217	0.00150391
cg20164016	1	175474471		0.314572	0.2578	0.0567719	0.743772	-1.29678	5.16727	0.00023032	0.0468819	0.86554	TNR	5'UTR	open sea	NA	-	5hmC		NM_003285	TNR	-0.409516	0.00609859
cg24606662	1	185882734		0.131188	0.166841	-0.035653	-1.93558	-2.88052	-5.1617	0.000232457	0.0470366	0.85699	HMCN1	Body	open sea	NA	-	-		NM_031935	HMCN1	-0.10508	0.0683671
cg15448056	1	191740297		0.157941	0.0959171	0.0620237	1.41029	-2.83713	6.36911	3.47745e-05	0.025332	2.59094	-	-	open sea	NA	-	-		-
cg27331828	1	196619631		0.272654	0.0807204	0.191933	3.5531	-2.70104	10.9185	2.89983e-07	0.00460765	6.49762	CFH;CFH	TSS1500;TSS1500	open sea	NA	-	5hmC		NM_001014975	CFH	-0.430807	0.00299108
cg02393845	1	197887438		0.0249348	0.02701	-0.00207522	-2.40354	-6.03366	-5.50666	0.000132301	0.0386716	1.37698	LHX9;LHX9	Body;Body	island	NA	-	-		n.a
cg23260502	1	200841805		0.323111	0.254085	0.0690266	0.889136	-1.28749	5.26421	0.000196267	0.0442628	1.01353	GPR25	TSS1500	shore	NA	5mC	5mC		n.a
cg06958535	1	203734478		0.138741	0.108308	0.0304331	0.892859	-2.82277	5.26363	0.000196454	0.0442684	1.01265	LAX1;LAX1;LAX1	1stExon;1stExon;5'UTR	open sea	NA	-	-		NM_017773	LAX1	-0.0319617	0.780182
cg14146249	1	205525378		0.109939	0.171246	-0.0613074	-2.81521	-2.99127	-6.39226	5.00363e-05	0.0288822	2.28788	LOC284578	Body	open sea	NA	BS	-		NR_027086	LOC284578	-0.290866	0.0513673
cg04873061	1	209825943		0.197092	0.0974153	0.0996772	3.06766	-3.0972	6.66575	3.43886e-05	0.0252768	2.61903	LAMB3;LAMB3;LAMB3	TSS200;TSS1500;TSS1500	open sea	NA	-	-		NM_000228	LAMB3	-0.171421	0.146538
cg03753785	1	210000559		0.221491	0.166248	0.0552438	1.03984	-2.09122	5.8905	7.20676e-05	0.0318809	1.93249	C1orf107	TSS1500	shore	NA	5mC	5mC		n.a
cg26930448	1	218337485		0.0692259	0.0272563	0.0419696	2.41815	-4.66808	5.36717	0.000165832	0.0415545	1.16905	-	-	shore	NA	-	-		-
cg18224445	1	223900693		0.0161742	0.0418473	-0.0256731	-2.43244	-5.41345	-8.9102	2.21964e-06	0.0114283	4.94081	CAPN2;CAPN2	Body;Body	island	NA	BS	5hmC		NM_001748	CAPN2	-0.121541	0.153532
cg16366639	1	225889119		0.301894	0.223228	0.0786668	1.13816	-1.46815	5.6164	0.000110974	0.0365155	1.53828	-	-	open sea	NA	5mC	-		-
cg10225523	1	231802460		0.171071	0.100796	0.0702749	2.12615	-2.78353	5.25564	0.00019905	0.044559	1.00052	TSNAX-DISC1;DISC1;DISC1;DISC1;TSNAX-DISC1;DISC1;DISC1;DISC1;DISC1;TSNAX-DISC1;DISC1;DISC1;TSNAX-DISC1;DISC1;TSNAX-DISC1;DISC1;DISC1;DISC1;DISC1;DISC1;TSNAX-DISC1;TSNAX-DISC1;DISC1;DISC1;DISC1;DISC1;DISC1;TSNAX-DISC1;DISC1;DISC1;DISC1	Body;Body;Body;Body;Body;Body;Body;Body;Body;Body;Body;Body;Body;Body;Body;Body;Body;Body;Body;Body;Body;Body;Body;Body;Body;Body;Body;Body;Body;Body;Body	open sea	NA	5mC	-		NR_028395	TSNAX-DISC1	-0.359343	0.00629275	NM_001164540	DISC1	0.194563	0.130666
cg20410675	1	236918537		0.333193	0.179808	0.153385	1.08899	-1.51632	5.19463	0.000220122	0.0462535	0.907463	ACTN2	Body	open sea	NA	5mC	-		NM_001103	ACTN2	-0.0180658	0.89523
cg13497017	1	237214259		0.105008	0.140885	-0.0358775	-2.67961	-3.26324	-5.2579	0.000264267	0.0489905	0.716881	RYR2	Body	open sea	NA	-	-		NM_001035	RYR2	-0.291305	0.0329189
cg03075534	1	240161447		0.0242236	0.0485924	-0.0243687	-1.97476	-4.94145	-6.4881	4.38251e-05	0.0278859	2.22931	-	-	island	NA	BS	BS		-
cg02051545	1	240164755		0.202943	0.172071	0.0308717	1.16172	-2.1509	5.11986	0.000249185	0.04777	0.792609	-	-	shelf	NA	-	-		-
cg06959596	1	244281475		0.340312	0.253554	0.0867584	1.20763	-1.23191	5.57522	0.000118518	0.0369224	1.47798	-	-	open sea	NA	5mC	-		-
cg06880895	1	245737866		0.293515	0.228589	0.0649255	1.1185	-1.48168	5.82892	7.93343e-05	0.0329189	1.84501	KIF26B	Body	shelf	NA	5mC	-		NM_018012	KIF26B	-0.12899	0.338195
cg20280672	1	246310411		0.308457	0.230402	0.0780552	1.58308	-1.44493	5.69904	9.73228e-05	0.0347113	1.65845	SMYD3;SMYD3	Body;Body	open sea	NA	-	-		NM_001167740	SMYD3	-0.225495	0.113872
cg07018435	1	246860007		0.342995	0.272734	0.0702613	1.04688	-1.14617	5.22547	0.000209192	0.0455172	0.954574	-	-	open sea	NA	-	-		-
cg27573991	1	247712512		0.0553541	0.0558413	-0.000487194	-2.30123	-4.37769	-5.29438	0.000186783	0.0431842	1.05928	C1orf150	1stExon	open sea	NA	-	-		n.a
cg02736505	2	288785		0.0448448	0.0302479	0.014597	1.65865	-4.78839	7.17036	1.09994e-05	0.0187597	3.61004	FAM150B	TSS1500	island	NA	-	5hmC		NM_001002919	FAM150B	0.0754803	0.602395
cg07167063	2	438658		0.299312	0.280283	0.0190297	0.77708	-1.3033	5.60519	0.000112975	0.036644	1.5219	-	-	open sea	NA	-	-		-
cg14515364	2	636606		0.342552	0.255068	0.0874847	1.62131	-1.27626	6.5331	2.72869e-05	0.0244883	2.80789	-	-	island	NA	5mC	5mC		-
cg19885539	2	1358283		0.116233	0.0724497	0.0437836	1.77534	-3.38344	6.6827	2.19409e-05	0.0228523	3.00199	SNTG2	Body	open sea	NA	5mC	-		NM_018968	SNTG2	0.00813383	0.916049
cg21759048	2	1500255		0.176058	0.148179	0.0278784	2.41286	-2.6526	5.80538	0.000115746	0.0367269	1.52671	TPO;TPO;TPO;TPO	Body;Body;Body;Body	open sea	NA	5mC	-		NM_175722	TPO	-0.130973	0.29518
cg05291588	2	1607090		0.108201	0.072571	0.0356303	1.14823	-3.41064	6.2819	5.83749e-05	0.0301867	2.14115	-	-	open sea	NA	-	-		-
cg08084799	2	1668487		0.197874	0.13088	0.0669938	1.69306	-2.39195	7.88979	4.19238e-06	0.0127034	4.4408	PXDN	Body	shore	NA	5mC	5hmC		NM_012293	PXDN	-0.120349	0.419608
cg09022325	2	1796228		0.219226	0.120556	0.09867	1.23114	-2.35948	6.0353	5.76155e-05	0.030162	2.1357	MYT1L	Body	open sea	NA	-	-		NM_015025	MYT1L	-0.150086	0.190308
cg05627398	2	2797483		0.207394	0.107968	0.099426	1.97885	-2.5008	6.07838	5.39347e-05	0.0295422	2.19548	-	-	open sea	NA	-	-		-
cg25396690	2	7006004		0.0230861	0.0290108	-0.00592472	-1.39871	-5.27792	-5.49139	0.000184876	0.0431639	1.10295	CMPK2	TSS200	island	NA	-	-		NM_207315	CMPK2	0.144113	0.266424
cg21047938	2	10192422		0.294654	0.225626	0.069028	1.14289	-1.48507	5.4643	0.000141656	0.0394444	1.31416	KLF11	Body	open sea	NA	5mC	5mC		NM_001177716	KLF11	0.00913695	0.938491
cg16504939	2	10263023		0.0110732	0.0254121	-0.0143389	-2.10359	-6.04857	-5.38087	0.000162174	0.0413811	1.18961	RRM2;RRM2	1stExon;1stExon	island	NA	-	-		NM_001165931	RRM2	-0.060691	0.531004
cg19516340	2	10263696		0.0388967	0.0534516	-0.0145548	-1.90969	-4.66441	-5.54213	0.000171241	0.0421254	1.15942	RRM2;RRM2	Body;Body	shore	NA	-	-		NM_001165931	RRM2	-0.060691	0.531004
cg26539736	2	10666585		0.144292	0.0964828	0.0478097	2.0028	-2.92965	5.80923	8.18177e-05	0.0330276	1.81692	-	-	island	NA	5mC	5hmC		-
cg13434975	2	11622769		0.023632	0.0360412	-0.0124092	-1.35246	-5.25265	-5.86064	7.54985e-05	0.0323426	1.89016	-	-	island	NA	-	-		-
cg15841711	2	12964957		0.282916	0.277132	0.0057841	-0.840125	-1.39863	-5.17794	0.000226283	0.046541	0.881913	-	-	open sea	NA	-	-		-
cg13284741	2	15887743		0.381096	0.284698	0.0963984	1.40241	-0.992028	6.19895	4.48963e-05	0.0279805	2.36117	-	-	open sea	NA	5mC	-		-
cg20673481	2	18059454		0.0567644	0.0378634	0.018901	1.79293	-4.63576	5.82045	8.0393e-05	0.0329189	1.83293	KCNS3	TSS1500	shore	NA	BS	-		NM_002252	KCNS3	-0.182419	0.204039
cg10948615	2	21664657		0.148241	0.0847752	0.0634656	2.04514	-2.9834	5.99582	6.12232e-05	0.0303462	2.08064	-	-	open sea	NA	5mC	-		-
cg13460121	2	26928252		0.265993	0.182673	0.08332	0.953225	-1.75628	5.31095	0.00018178	0.0431519	1.08435	KCNK3	Body	open sea	NA	5mC	-		NM_002246	KCNK3	-0.0690238	0.549625
cg17192247	2	27194436		0.0197131	0.0559084	-0.0361952	-2.22004	-5.18453	-5.89568	7.14888e-05	0.0318809	1.93982	MAPRE3	5'UTR	shore	NA	-	-		NM_012326	MAPRE3	-0.12238	0.407958
cg15900386	2	27371879		0.0899349	0.0657168	0.0242181	2.0708	-3.79935	5.76533	8.76573e-05	0.033841	1.75402	TCF23	TSS200	shore	NA	-	-		n.a
cg15175514	2	30670637		0.0227843	0.0375378	-0.0147535	-1.2649	-5.19276	-5.62355	0.000109716	0.0365155	1.54873	LCLAT1;LCLAT1	5'UTR;5'UTR	island	NA	-	-		NM_001002257	LCLAT1	-0.0165871	0.886941
cg26189067	2	32852828		0.0374641	0.0265135	0.0109506	1.23314	-5.14848	6.34092	5.37446e-05	0.0295422	2.20504	TTC27	TSS1500	shore	NA	-	-		NM_001193509	TTC27	0.222128	0.0235453
cg25718365	2	38659286		0.288713	0.191467	0.0972465	1.27043	-1.63088	6.35912	3.52966e-05	0.0254625	2.57757	-	-	open sea	NA	BS, 5mC	-		-
cg20224517	2	40006561		0.0167251	0.0275386	-0.0108135	-2.07584	-5.625	-5.91047	9.92609e-05	0.0347776	1.67011	THUMPD2;THUMPD2	TSS200;TSS200	shore	NA	-	-		NM_025264	THUMPD2	0.254643	0.00769358
cg05854601	2	40351367		0.264226	0.1643	0.0999265	1.89533	-1.9125	7.36271	8.44693e-06	0.0175956	3.83971	SLC8A1;SLC8A1;SLC8A1;SLC8A1	Body;Body;Body;Body	open sea	NA	-	-		NM_021097	SLC8A1	-0.176462	0.234357
cg07834682	2	45232641		0.0829428	0.0559557	0.0269871	1.18554	-3.79721	6.86451	1.69001e-05	0.0219848	3.23307	SIX2	3'UTR	shore	NA	-	5hmC		n.a
cg19359676	2	45534806		0.278497	0.230846	0.0476507	0.943343	-1.54385	5.69474	9.79877e-05	0.0347262	1.65222	-	-	shelf	NA	-	-		-
cg07014154	2	65655510		0.387104	0.289713	0.097391	0.96337	-0.930776	5.29458	0.00018672	0.0431842	1.05959	SPRED2	Body	shelf	NA	-	-		NM_181784	SPRED2	-0.136603	0.336004
cg13659933	2	65839377		0.238989	0.151665	0.0873238	1.21642	-2.06611	6.25314	4.13708e-05	0.0271984	2.43486	-	-	open sea	NA	5mC	-		-
cg25432294	2	67282212		0.256426	0.205588	0.0508374	1.37682	-1.78398	6.23735	4.23663e-05	0.0274609	2.41344	-	-	open sea	NA	BS	-		-
cg00084958	2	68882355		0.0295196	0.0446055	-0.0150859	-3.07535	-4.94222	-6.11407	7.40261e-05	0.032298	1.93509	PROKR1	Body	island	NA	-	-		n.a
cg05081778	2	71176060		0.210199	0.23153	-0.0213304	-0.996846	-1.85854	-5.19632	0.000219506	0.0462535	0.910053	ATP6V1B1	Body	open sea	NA	-	-		NM_001692	ATP6V1B1	-0.00367213	0.970887
cg01708812	2	71222655		0.0401936	0.0358832	0.00431036	1.06219	-4.88557	5.83387	0.000111008	0.0365155	1.56863	TEX261	TSS1500	shore	NA	-	-		NM_144582	TEX261	0.261149	0.0226491
cg04639610	2	74942001		0.182679	0.0282642	0.154414	4.72601	-4.54079	11.7495	1.36721e-07	0.00460765	7.03028	-	-	shore	NA	-	5hmC		-
cg27013382	2	75444153		0.154199	0.0500399	0.104159	2.66966	-3.37463	8.80877	2.48316e-06	0.0120964	4.84497	-	-	open sea	NA	5mC	-		-
cg03604892	2	85107447		0.0346993	0.0390198	-0.00432049	-1.91113	-4.89109	-5.60828	0.000155049	0.04097	1.26409	C2orf89	Body	shore	NA	-	-		n.a
cg11958668	2	86830855		0.268967	0.317201	-0.0482345	-0.779413	-1.32081	-5.11667	0.00025051	0.0478377	0.787693	RNF103	3'UTR	open sea	V$FREAC3_01	-	-		NM_001198952	RNF103	-0.0878977	0.519525
cg08721908	2	95522902		0.139266	0.173256	-0.0339907	-1.00349	-2.55485	-6.06833	5.47703e-05	0.0297411	2.18156	ANKRD20B	TSS200	island	NA	-	5hmC		n.a
cg13672342	2	96930546		0.0491935	0.0909906	-0.0417971	-2.02028	-4.15607	-5.6596	0.000103602	0.035251	1.60124	CIAO1;TMEM127	TSS1500;Body	shore	NA	-	-		NM_004804	CIAO1	-0.0393896	0.390518	NM_001193304	TMEM127	0.0175926	0.889016
cg23882186	2	99065421		0.279513	0.251058	0.028455	0.785921	-1.46482	5.36992	0.000165092	0.041445	1.17318	INPP4A;INPP4A;INPP4A;INPP4A	5'UTR;5'UTR;5'UTR;5'UTR	shelf	NA	-	-		NM_001566	INPP4A	-0.316555	0.0267416
cg15612847	2	99796318		0.111089	0.180677	-0.0695878	-1.30488	-2.77511	-6.15797	6.95416e-05	0.0317868	1.98569	MITD1;MRPL30	Body;TSS1500	shore	NA	-	-		NM_138798	MITD1	0.259981	0.0186664	NR_028356	MRPL30	-0.156272	0.0820927
cg14151288	2	100322441		0.305425	0.183514	0.121911	1.49401	-1.61083	6.80653	1.83586e-05	0.0221904	3.15994	AFF3;AFF3	Body;Body	open sea	NA	5mC	-		NM_002285	AFF3	-0.165579	0.243628
cg00246301	2	101086963		0.251537	0.182239	0.0692984	1.02959	-1.84478	5.57808	0.000117976	0.0369193	1.48219	NMS	1stExon	open sea	NA	5mC	-		NM_001011717	NMS	-0.132161	0.252346
cg09906995	2	106215669		0.219363	0.156807	0.0625556	1.12574	-2.09564	5.52159	0.000129161	0.0383107	1.39904	-	-	open sea	NA	-	-		-
cg23869688	2	112944999		0.0487642	0.0209744	0.0277898	2.36428	-5.19272	6.14452	4.87597e-05	0.0286144	2.28667	FBLN7;FBLN7	Body;Body	island	NA	-	-		NM_001128165	FBLN7	-0.226961	0.0648827
cg04345118	2	113995456		0.21376	0.163838	0.0499212	1.45814	-2.19467	5.19217	0.000221018	0.0462564	0.903702	PAX8;PAX8;LOC654433;PAX8;PAX8;PAX8;LOC440839	Body;Body;Body;Body;Body;Body;Body	shore	NA	-	-		NM_003466	PAX8	0.229308	0.117959	NR_047570	LOC654433	0.284609	0.0229982
cg04746199	2	114034534		0.0689833	0.0791707	-0.0101874	-1.89829	-3.8662	-6.95575	1.48492e-05	0.0204831	3.34705	PAX8;PAX8;PAX8;PAX8;PAX8;LOC440839	Body;Body;Body;Body;Body;Body	shore	NA	-	5hmC		NM_003466	PAX8	0.229308	0.117959
cg00088972	2	114268101		0.0977633	0.0571823	0.0405809	1.99442	-3.77807	5.46572	0.000141331	0.0394373	1.31627	-	-	open sea	NA	-	-		-
cg27234747	2	120525972		0.201331	0.176409	0.0249222	1.19815	-2.14826	5.84451	7.74248e-05	0.0327564	1.86721	PTPN4	5'UTR	open sea	NA	-	-		NM_002830	PTPN4	-0.219622	0.0962333
cg26132144	2	120777192		0.319118	0.205541	0.113577	1.45328	-1.46872	6.50679	2.83627e-05	0.0247767	2.77337	EPB41L5	Body	open sea	NA	-	-		NM_001184939	EPB41L5	-0.327342	0.0144374
cg20820759	2	121501069		0.105637	0.0730751	0.0325618	0.929012	-3.36478	5.21154	0.000214057	0.0457778	0.933312	-	-	shore	NA	-	-		-
cg08392325	2	121508131		0.234057	0.13766	0.0963968	1.21582	-2.11281	5.95486	6.52205e-05	0.0310062	2.02323	-	-	open sea	NA	-	-		-
cg24205414	2	127560448		0.25677	0.17743	0.0793396	1.1154	-1.8533	5.50141	0.000133426	0.0386924	1.3692	-	-	open sea	NA	5mC	-		-
cg00244034	2	128986926		0.177939	0.120138	0.057801	1.08334	-2.50236	6.02277	8.4373e-05	0.0336173	1.80295	-	-	shelf	NA	-	-		-
cg08104981	2	133343149		0.0819206	0.0426062	0.0393143	1.20001	-3.95269	5.34089	0.000232545	0.0470366	0.822196	GPR39	Body	island	NA	5mC	-		n.a
cg17172683	2	133343618		0.251878	0.185257	0.0666213	1.76186	-1.91145	5.42496	0.000150967	0.0403491	1.25558	GPR39	Body	shore	NA	-	-		n.a
cg09613510	2	139024931		0.0782254	0.0727247	0.00550071	-1.47588	-3.62542	-5.82778	0.000112002	0.0365155	1.56053	-	-	open sea	NA	BS	-		-
cg21386863	2	150977022		0.154266	0.091297	0.0629688	2.00641	-2.90569	5.88051	7.31963e-05	0.0321594	1.91835	-	-	open sea	NA	-	-		-
cg20604927	2	153575133		0.00582711	0.00872749	-0.00290037	-2.71406	-7.63173	-14.6369	1.37866e-08	0.00148176	8.34728	ARL6IP6;ARL6IP6;ARL6IP6;PRPF40A	1stExon;5'UTR;Body;TSS1500	island	V$E2F_02	-	-		NR_024526	ARL6IP6	0.176155	0.079975
cg27452939	2	156698957		0.206382	0.279252	-0.0728699	-1.06437	-1.72794	-5.62033	0.00011028	0.0365155	1.54403	-	-	open sea	NA	-	-		-
cg16919579	2	157632795		0.0589908	0.033262	0.0257288	1.96285	-4.74365	6.49208	4.35856e-05	0.0278543	2.40902	-	-	open sea	NA	-	-		-
cg07076105	2	159723864		0.140862	0.138873	0.00198919	1.02982	-2.71923	5.4251	0.000204453	0.0451391	1.00837	-	-	open sea	NA	-	-		-
cg04947555	2	160764918		0.248491	0.190075	0.0584161	1.32456	-1.84015	6.14692	4.85826e-05	0.0286144	2.28996	-	-	shelf	NA	5mC	-		-
cg14325649	2	161350625		0.0805266	0.0217676	0.0587591	4.92882	-6.1078	8.47895	3.60142e-06	0.0122331	4.54796	RBMS1;RBMS1	TSS1500;TSS1500	shore	NA	-	-		NM_002897	RBMS1	0.00397039	0.975633
cg26250228	2	166700068		0.168421	0.109669	0.0587518	1.70663	-2.76287	6.09538	5.25512e-05	0.0295228	2.21899	-	-	open sea	NA	-	-		-
cg05572456	2	172961504		0.0279914	0.0399755	-0.0119841	-1.45542	-5.07093	-6.26354	4.07279e-05	0.0270413	2.44895	-	-	island	NA	-	-		-
cg20991420	2	173061715		0.0623183	0.0383276	0.0239908	2.37716	-4.45909	6.5937	3.79237e-05	0.0263356	2.36	-	-	open sea	NA	BS	-		-
cg06353563	2	174015653		0.116517	0.0977053	0.018812	-1.28714	-3.18164	-5.09463	0.000259877	0.0485244	0.753661	ZAK;ZAK	Body;Body	open sea	NA	-	-		NM_016653	ZAK	-0.234167	0.100341
cg17258387	2	174924430		0.0388743	0.0304481	0.00842623	2.32221	-5.15038	6.41242	3.26059e-05	0.0251633	2.64866	-	-	open sea	NA	-	-		-
cg20795500	2	174970644		0.194405	0.12559	0.0688143	1.16058	-2.42078	6.44068	4.67882e-05	0.0283727	2.34776	OLA1;OLA1	Body;Body	open sea	NA	-	-		NM_001011708	OLA1	-0.0912362	0.469425
cg27337902	2	175581955		0.130991	0.0783002	0.0526906	1.75027	-3.21511	5.12582	0.000246725	0.0476765	0.801805	-	-	shelf	NA	-	-		-
cg13352256	2	175583727		0.11701	0.0802857	0.0367238	1.36235	-3.32002	5.73079	9.25597e-05	0.0341324	1.70432	-	-	shore	NA	-	-		-
cg04949206	2	176971971		0.0417586	0.0617239	-0.0199652	-1.53635	-4.511	-7.71219	5.28902e-06	0.0145611	4.2428	HOXD11	TSS200	island	NA	-	5hmC		n.a
cg11248896	2	177003747		0.0394999	0.0664038	-0.0269039	-1.17715	-4.33665	-5.09436	0.000259996	0.0485244	0.753238	-	-	shore	NA	-	-		-
cg13362540	2	178013807		0.0380111	0.019925	0.0180862	2.08171	-5.32615	5.67406	0.000101251	0.0349296	1.62225	-	-	open sea	NA	-	-		-
cg09532840	2	181337276		0.210781	0.129135	0.0816461	1.40802	-2.30697	7.13445	1.15613e-05	0.0188846	3.56652	-	-	open sea	NA	-	-		-
cg20988589	2	183942982		0.117734	0.0964595	0.0212746	1.08066	-3.12921	5.19164	0.000221211	0.0462564	0.902896	DUSP19;DUSP19	TSS1500;TSS1500	open sea	NA	-	-		NM_080876	DUSP19	-0.00552144	0.966486
cg15143516	2	186610279		0.0855673	0.0586535	0.0269138	-4.08356	-4.91154	-5.51903	0.00017731	0.0426908	1.14185	-	-	open sea	NA	-	-		-
cg04931037	2	190448262		0.255333	0.105271	0.150062	2.45207	-2.29777	5.6268	0.000150812	0.0403491	1.28942	-	-	shelf	NA	-	-		-
cg01233664	2	191612466		0.156264	0.145532	0.0107314	1.20922	-2.55257	5.22148	0.000210572	0.0456043	0.948496	-	-	open sea	NA	-	-		-
cg15794798	2	192543258		0.0861	0.0385717	0.0475283	2.67232	-4.15745	5.6128	0.000111612	0.0365155	1.53303	OBFC2A;OBFC2A;OBFC2A	Body;1stExon;5'UTR	island	NA	-	-		n.a
cg25426742	2	198478885		0.190637	0.240595	-0.0499577	-1.6985	-2.02803	-5.29768	0.000185776	0.0431842	1.06428	RFTN2	Body	open sea	NA	-	-		NM_144629	RFTN2	0.196242	0.173304
cg14151166	2	202028950		0.182399	0.0822584	0.100141	2.37105	-3.00965	5.97187	9.08025e-05	0.0339394	1.75075	CFLAR	3'UTR	open sea	NA	-	-		NM_001202518	CFLAR	-0.119013	0.33078
cg26688472	2	203638928		0.0577736	0.0583413	-0.000567707	-1.05076	-4.07984	-5.57002	0.000119508	0.0370586	1.47035	ICA1L	3'UTR	island	NA	-	-		NM_178231	ICA1L	-0.218922	0.0881676
cg26985674	2	204980438		0.305802	0.252079	0.0537233	0.856931	-1.35349	5.15413	0.000235391	0.0472659	0.84537	-	-	open sea	NA	-	-		-
cg01882113	2	206724023		0.241542	0.163936	0.077606	0.997213	-1.94526	5.16062	0.000232871	0.0470366	0.855342	-	-	open sea	NA	-	-		-
cg12339029	2	211179902		0.0964731	0.171403	-0.0749304	-2.51176	-3.05554	-5.70268	9.67642e-05	0.0347113	1.66371	MYL1	TSS200	open sea	NA	-	-		n.a
cg08530484	2	220024606		0.0514055	0.0275005	0.0239051	3.48562	-5.08495	6.80325	1.8445e-05	0.0221904	3.15579	NHEJ1	5'UTR	shore	NA	-	-		NM_024782	NHEJ1	0.269974	0.0292878
cg00692780	2	222434778		0.0818343	0.14459	-0.0627562	-1.19628	-3.21971	-6.0503	5.63048e-05	0.0297764	2.15655	EPHA4	Body	shore	NA	BS	-		NM_004438	EPHA4	-0.197186	0.0929193
cg22909085	2	223765655		0.410386	0.357223	0.053163	0.762929	-0.662593	5.4396	0.000147427	0.040191	1.27742	ACSL3;ACSL3	5'UTR;5'UTR	open sea	NA	-	-		NM_203372	ACSL3	-0.137941	0.181123
cg18864124	2	227288863		0.302604	0.221367	0.0812369	1.10912	-1.48533	7.1956	1.06221e-05	0.01856	3.6405	-	-	open sea	NA	BS	5hmC		-
cg13501202	2	238289880		0.155201	0.0873553	0.0678454	1.55767	-2.97064	5.34767	0.000171191	0.0421254	1.13973	COL6A3;COL6A3;COL6A3;COL6A3;COL6A3	Body;Body;Body;Body;Body	open sea	NA	-	-		NM_057165	COL6A3	0.260629	0.0210241
cg00745486	2	238446518		0.128877	0.0743896	0.0544869	1.87868	-3.30419	6.14588	7.07465e-05	0.0318809	1.94938	MLPH;MLPH	Body;Body	open sea	NA	-	-		NM_001042467	MLPH	0.0678544	0.614935
cg15548656	2	239799720		0.275337	0.159898	0.115439	1.81006	-1.95331	5.75546	8.90297e-05	0.033841	1.73983	TWIST2	3'UTR	open sea	NA	5mC	5mC, 5hmC		n.a
cg14502659	2	239948617		0.236645	0.174947	0.0616984	1.26006	-1.96439	5.16388	0.000231616	0.0469918	0.860345	-	-	open sea	NA	-	-		-
cg10239991	2	240046227		0.150179	0.103029	0.0471501	1.79457	-2.87452	5.22578	0.000209084	0.0455172	0.955055	HDAC4	Body	island	NA	-	-		NM_006037	HDAC4	0.0051867	0.957926
cg05116145	2	241721922		0.320002	0.190236	0.129766	1.92879	-1.54674	6.69451	2.1569e-05	0.0227293	3.01717	KIF1A	Body	island	NA	5mC	5mC, 5hmC		NM_001244008	KIF1A	-0.35177	0.000198547
cg09405340	2	242548636		0.473176	0.436853	0.0363239	0.936679	-0.245193	5.3279	0.000176808	0.0426908	1.10994	THAP4;THAP4	Body;Body	shore	NA	5mC	-		NM_001164356	THAP4	0.117009	0.33185
cg20518810	2	242660582		0.242934	0.0952423	0.147692	1.56699	-2.33024	5.28186	0.000190657	0.0435675	1.04032	ING5	Body	shelf	NA	5mC	5mC		NM_032329	ING5	0.0862878	0.361287
cg19384073	2	242766412		0.273982	0.137496	0.136485	1.40227	-1.92346	5.74214	9.09167e-05	0.0339394	1.72068	-	-	island	NA	-	5hmC		-
cg23069297	2	242833648		0.22781	0.172182	0.0556274	1.64713	-2.03248	6.63326	2.35725e-05	0.0233807	2.93825	-	-	shore	NA	5mC	5hmC		-
cg18322739	2	242841490		0.200593	0.0832723	0.117321	2.02479	-2.67554	6.30405	3.83251e-05	0.0264766	2.50364	-	-	shelf	NA	-	5hmC		-
cg03210024	2	242946930		0.18012	0.0724944	0.107626	2.25681	-2.90953	5.91721	6.91377e-05	0.0317084	1.97023	-	-	shore	NA	-	-		-
cg00385883	3	8808259		0.134627	0.0696751	0.0649523	1.93786	-3.20346	6.50133	2.85912e-05	0.0247974	2.7662	OXTR	Body	shore	NA	-	-		NM_000916	OXTR	0.284193	0.0570193
cg26794364	3	9691143		0.0488972	0.0366082	0.012289	2.37072	-4.90927	5.25621	0.000198865	0.044559	1.00138	MTMR14;MTMR14;MTMR14;MTMR14;MTMR14;MTMR14	5'UTR;1stExon;5'UTR;1stExon;5'UTR;1stExon	island	NA	-	-		NM_022485	MTMR14	0.195685	0.0371401
cg25925669	3	10417221		0.235034	0.185076	0.0499575	1.52376	-1.94127	5.67141	0.000101677	0.0349296	1.61841	ATP2B2;ATP2B2	Body;Body	open sea	NA	5mC	-		NM_001001331	ATP2B2	-0.110914	0.301244
cg24201510	3	11079879		0.319472	0.238572	0.0808999	1.14788	-1.35235	6.15157	4.82402e-05	0.0286144	2.29635	SLC6A1	3'UTR	open sea	NA	-	-		NM_003042	SLC6A1	-0.197716	0.152449
cg21208545	3	11851506		0.137376	0.111164	0.0262128	-1.55339	-3.05254	-5.30236	0.000184355	0.0431639	1.07136	C3orf31	Body	open sea	NA	-	-		n.a
cg00862016	3	13859125		0.211304	0.153816	0.0574881	1.20267	-2.16551	5.31583	0.000180333	0.0430532	1.09173	-	-	shore	NA	-	-		-
cg04848452	3	40350801		0.040201	0.0295434	0.0106576	1.22418	-4.99075	5.58168	0.0001173	0.0368343	1.48746	EIF1B	TSS1500	shore	NA	-	-		NM_005875	EIF1B	-0.0593534	0.545986
cg07303143	3	44803452		0.0569855	0.104818	-0.0478328	-1.54616	-3.72645	-6.25416	4.13069e-05	0.0271984	2.43625	KIAA1143;KIF15	TSS1500;Body	island	NA	-	5hmC		NM_020696	KIAA1143	0.0427488	0.627825	NM_020242	KIF15	-0.184945	0.0701999
cg03928384	3	46395191		0.217236	0.255847	-0.0386108	-0.966664	-1.74968	-6.4086	3.27914e-05	0.0251633	2.64358	CCR2;CCR2	TSS200;TSS200	open sea	NA	-	5hmC		n.a
cg01406312	3	47620990		0.0636249	0.121621	-0.0579956	-0.964909	-3.49537	-5.54037	0.000125324	0.0379565	1.42674	CSPG5	TSS1500	island	NA	BS	BS		NM_006574	CSPG5	-0.154044	0.300763
cg24450180	3	47891280		0.429432	0.347932	0.0814996	1.18131	-0.623957	5.93358	6.7405e-05	0.0312287	1.9933	DHX30;DHX30	Body;Body	island	NA	5mC	5mC		NR_075079	DHX30	0.0702799	0.339464
cg12384572	3	49377951		0.0505502	0.0329121	0.0176381	1.09796	-4.51699	7.21887	1.02864e-05	0.0181095	3.66849	USP4;USP4	TSS1500;TSS1500	shore	NA	-	5hmC		NM_001251877	USP4	-0.0909738	0.376454
cg13250745	3	50263710		0.0120432	0.0202769	-0.0082337	-2.88362	-6.36616	-5.54317	0.000170972	0.0421254	1.17462	-	-	island	NA	-	-		-
cg13380109	3	52255762		0.181225	0.0816666	0.0995583	2.78792	-3.00703	7.09765	1.93958e-05	0.0221904	3.11041	TLR9	Body	island	NA	5mC	5hmC		NM_017442	TLR9	0.140373	0.334556
cg02636488	3	52802660		0.376887	0.315615	0.0612714	0.873963	-0.905576	5.20463	0.000216512	0.0460144	0.922761	NEK4	Body	shore	NA	5mC	-		NM_003157	NEK4	-0.0180577	0.853734
cg11163571	3	52813833		0.117174	0.0888277	0.0283459	1.20519	-3.22813	5.78673	8.47569e-05	0.0336173	1.78473	ITIH1;ITIH1;ITIH1;ITIH1	TSS200;TSS200;Body;Body	open sea	NA	-	-		NM_002215	ITIH1	-0.0317435	0.75982
cg22490084	3	54113780		0.207861	0.105727	0.102134	1.88383	-2.45945	6.28399	3.94957e-05	0.0266775	2.47659	-	-	open sea	NA	5mC	-		-
cg18244601	3	57204170		0.14017	0.080833	0.0593366	2.07985	-3.07005	5.32556	0.000177486	0.0426908	1.10641	-	-	island	NA	-	-		-
cg13919137	3	66482980		0.180358	0.171172	0.0091858	1.26225	-2.3281	5.09632	0.000259147	0.0484987	0.756268	LRIG1	Body	open sea	NA	-	-		NM_015541	LRIG1	-0.21649	0.0590938
cg22160662	3	66908896		0.0249452	0.0347615	-0.00981624	-1.4418	-5.27892	-8.18585	5.05824e-06	0.0143782	4.2673	-	-	open sea	NA	-	5hmC		-
cg19547516	3	70798146		0.241232	0.114999	0.126232	1.83957	-2.38506	5.13311	0.000243753	0.047519	0.813035	-	-	open sea	V$GATA1_03	5mC	-		-
cg17803993	3	71276214		0.378335	0.238731	0.139604	2.01927	-1.14428	6.78471	1.89415e-05	0.0221904	3.13229	FOXP1;FOXP1	5'UTR;5'UTR	open sea	NA	-	5hmC		NM_001244808	FOXP1	0.0378797	0.669203
cg07107976	3	79006791		0.239936	0.131261	0.108675	1.48011	-2.10594	6.0087	8.61012e-05	0.0337833	1.7939	ROBO1;ROBO1;ROBO1;ROBO1	Body;Body;Body;Body	open sea	NA	-	-		NM_002941	ROBO1	-0.177868	0.112642
cg22380921	3	85008786		0.033972	0.0234677	0.0105044	2.3465	-5.45382	6.42391	4.7887e-05	0.0286144	2.29268	CADM2;CADM2	1stExon;1stExon	island	NA	-	-		NM_001167675	CADM2	-0.236041	0.109306
cg16645976	3	93740824		0.248918	0.175942	0.072976	0.873928	-1.89633	5.08356	0.000264722	0.049023	0.736532	ARL13B;STX19;ARL13B	Body;5'UTR;Body	open sea	NA	-	-		NM_144996	ARL13B	-0.0382955	0.779772
cg13498382	3	101039920		0.129178	0.155461	-0.0262835	-1.70683	-2.77468	-6.08574	7.70838e-05	0.0326963	1.89024	IMPG2	TSS1500	open sea	NA	-	-		NM_016247	IMPG2	-0.0514518	0.609789
cg04167867	3	108837130		0.228819	0.149281	0.0795379	1.94164	-2.12455	6.10333	5.19177e-05	0.0293894	2.22996	MORC1	TSS200	shore	NA	5mC	5mC, 5hmC		NM_014429	MORC1	0.0200292	0.818551
cg20455131	3	113666584		0.00817045	0.0310166	-0.0228462	-1.9015	-6.8064	-5.71955	0.000131372	0.0386305	1.41501	ZDHHC23	TSS200	island	NA	-	-		NM_173570	ZDHHC23	-0.233782	0.0880347
cg14874541	3	124304033		0.0370243	0.0145126	0.0225117	3.67898	-5.8435	5.57015	0.000119482	0.0370586	1.47055	KALRN;KALRN	Body;Body	island	NA	-	-		NM_007064	KALRN	-0.33083	0.0244764
cg21069563	3	125800198		0.0837537	0.156596	-0.0728421	-3.37092	-3.38264	-8.53579	3.37526e-06	0.0122331	4.60076	SLC41A3;SLC41A3;SLC41A3;SLC41A3	5'UTR;5'UTR;5'UTR;5'UTR	shelf	NA	-	-		NM_001008485	SLC41A3	-0.157578	0.242604
cg13264183	3	126194992		0.0858081	0.0555722	0.0302359	1.28419	-3.73253	5.10879	0.000253819	0.0482179	0.77553	ZXDC;ZXDC	TSS1500;TSS1500	island	NA	BS	-		NM_001040653	ZXDC	-0.054291	0.686704
cg03544474	3	126206070		0.225219	0.144999	0.0802206	1.25453	-2.15545	5.43389	0.000148798	0.0403491	1.2689	UROC1;UROC1	Body;Body	open sea	NA	5mC	-		NM_001165974	UROC1	0.0394101	0.663824
cg09639220	3	126267602		0.226205	0.146325	0.0798799	1.32465	-2.12222	5.72708	9.31035e-05	0.0341928	1.69896	-	-	open sea	NA	-	-		-
cg02205072	3	126328430		0.273578	0.209113	0.0644655	1.29729	-1.63991	5.26098	0.000197311	0.0443777	1.00863	TXNRD3IT1	TSS1500	open sea	NA	5mC	5mC		n.a
cg18769074	3	133464867		0.145583	0.114318	0.0312652	1.06458	-2.74646	5.06554	0.00027281	0.0494653	0.708611	TF	TSS200	shore	NA	-	-		NM_001063	TF	0.184932	0.195537
cg08133629	3	134077032		0.269016	0.319151	-0.0501355	-0.916434	-1.31701	-5.49777	0.000134209	0.0387395	1.36382	AMOTL2	Body	shelf	NA	5mC	-		NM_016201	AMOTL2	0.177959	0.179016
cg18449050	3	135302218		0.095122	0.244568	-0.149446	-2.34193	-2.68089	-6.68907	2.17395e-05	0.0227293	3.01018	-	-	open sea	NA	BS	-		-
cg14620117	3	136192388		0.149983	0.158685	-0.00870113	-1.99399	-2.67242	-5.76655	8.74891e-05	0.033841	1.75577	STAG1	Body	open sea	V$CDP_02	-	-		NM_005862	STAG1	0.127908	0.237092
cg01562502	3	138647470		0.106249	0.0769756	0.0292732	1.21859	-3.35172	6.1227	5.04061e-05	0.0290189	2.25667	-	-	shore	NA	-	-		-
cg11368438	3	142751654		0.175212	0.0958668	0.0793453	2.02892	-2.76053	6.46669	3.00895e-05	0.0249427	2.72055	SR140	Body	open sea	NA	-	-		n.a
cg04070804	3	143315342		0.194052	0.139148	0.0549033	1.14859	-2.34228	7.45789	7.4248e-06	0.0167797	3.95129	SLC9A9	Body	open sea	NA	-	-		NM_173653	SLC9A9	0.221095	0.0861883
cg18509239	3	151176434		0.117772	0.0701558	0.0476159	1.57139	-3.46618	5.11925	0.000249437	0.04777	0.791674	IGSF10	1stExon	shelf	NA	5mC	5mC		NM_001178145	IGSF10	0.125577	0.396592
cg05628163	3	156878202		0.0131394	0.0235659	-0.0104265	-3.48522	-7.24185	-6.44691	3.09816e-05	0.0249698	2.69441	CCNL1;CCNL1	1stExon;5'UTR	island	NA	-	-		NM_020307	CCNL1	-0.15241	0.220535
cg15874144	3	157614907		0.0431521	0.0143651	0.028787	2.22615	-5.18859	6.34898	5.31435e-05	0.0295422	2.22474	-	-	open sea	NA	-	-		-
cg12453631	3	157812226		0.0632129	0.0422189	0.020994	1.79331	-4.27954	5.16554	0.00023098	0.0468978	0.862889	-	-	island	NA	-	-		-
cg26659665	3	158786242		0.293556	0.203467	0.0900893	1.04123	-1.59538	5.15992	0.000233141	0.0470523	0.854268	IQCJ;IQCJ	TSS1500;TSS1500	open sea	NA	-	-		NM_001042705	IQCJ	-0.303628	0.0419459
cg11933047	3	163722208		0.0757933	0.044147	0.0316463	1.78804	-4.05338	8.57288	1.77319e-06	0.010519	5.16132	-	-	island	NA	-	-		-
cg25843111	3	164119737		0.0338855	0.0128019	0.0210836	4.43532	-6.08887	5.29392	0.000186924	0.0431842	1.05859	-	-	open sea	NA	-	-		-
cg23183079	3	169781404		0.18269	0.109946	0.0727444	1.98813	-2.58287	5.66511	0.0001027	0.0350752	1.60925	GPR160	5'UTR	open sea	NA	BS	-		NM_014373	GPR160	0.0842372	0.572686
cg07575757	3	169901768		0.151386	0.116934	0.0344512	1.36493	-2.77815	7.15329	1.12628e-05	0.0188846	3.58938	-	-	shelf	NA	-	-		-
cg25203962	3	170746291		0.0319925	0.0741731	-0.0421806	-2.32495	-4.55497	-9.31484	7.36255e-07	0.00717541	5.87492	-	-	island	NA	BS	5hmC		-
cg20576825	3	170748725		0.0928887	0.0704309	0.0224578	2.57534	-3.93692	8.45176	2.0578e-06	0.0111986	5.03816	-	-	shelf	NA	-	-		-
cg16170237	3	171161784		0.342919	0.246419	0.0964992	1.02482	-1.22205	5.71058	9.55622e-05	0.0345853	1.67514	TNIK;TNIK;TNIK;TNIK;TNIK;TNIK;TNIK;TNIK;TNIK	Body;Body;Body;Body;Body;Body;Body;Body;Body	open sea	NA	5mC	-		NR_027767	TNIK	-0.285703	0.0360981
cg19444950	3	180320022		0.0224122	0.0152164	0.00719572	2.2935	-6.10362	8.14042	5.33601e-06	0.0145611	4.17728	TTC14;TTC14;TTC14;TTC14	5'UTR;1stExon;1stExon;5'UTR	island	NA	-	5hmC		NM_133462	TTC14	-0.108467	0.437351
cg11362010	3	181442713		0.0606335	0.0131664	0.047467	3.74692	-5.19775	7.33292	8.79681e-06	0.0176983	3.80451	SOX2OT	Body	shore	NA	-	5hmC		n.a
cg17614995	3	183144880		0.0482085	0.0392996	0.0089089	1.98242	-4.78716	6.93592	2.39688e-05	0.0233807	2.93893	MCF2L2	Body	shore	NA	-	-		NM_015078	MCF2L2	-0.273957	0.0625407
cg26153642	3	183818368		0.271667	0.228131	0.0435369	0.966638	-1.58734	5.74473	9.05475e-05	0.0339394	1.7244	HTR3E	1stExon	open sea	NA	5mC	-		NM_001256614	HTR3E	0.0628945	0.580002
cg13748287	3	184290594		0.218383	0.127778	0.0906045	2.2509	-2.46286	5.3969	0.000213436	0.0457167	0.9715	EPHB3	Body	island	NA	-	-		NM_004443	EPHB3	-0.193121	0.172489
cg05050884	3	186567346		0.0504696	0.0876434	-0.0371738	-1.88694	-4.04747	-5.97991	6.27445e-05	0.0305625	2.05837	ADIPOQ	5'UTR	open sea	NA	-	-		NM_004797	ADIPOQ	0.0455769	0.701102
cg27235662	3	190105986		0.158731	0.109458	0.0492728	0.830299	-2.67861	5.13869	0.000241505	0.047519	0.821618	CLDN16	1stExon	open sea	NA	BS	BS		NM_006580	CLDN16	0.00756797	0.931492
cg08095339	3	195401776		0.177505	0.122628	0.0548779	1.34693	-2.51495	6.30191	3.84482e-05	0.0264946	2.50076	SDHAP2	Body	open sea	NA	5mC	-		NR_003265	SDHAP2	0.00731504	0.945659
cg24374950	3	195491863		0.111376	0.0732748	0.0381012	1.98436	-3.54623	5.96325	9.1943e-05	0.034043	1.73897	MUC4;MUC4;MUC4	Body;Body;Body	shore	NA	5mC	-		NM_138297	MUC4	-0.182723	0.0907774
cg20710258	3	195552341		0.160844	0.0754263	0.0854178	1.59269	-2.92598	6.56359	2.60945e-05	0.0243311	2.84774	-	-	open sea	NA	5mC	5hmC		-
cg11177333	3	195857752		0.116	0.0968967	0.0191029	1.10943	-3.11421	5.54507	0.000124383	0.0377554	1.43365	-	-	open sea	NA	-	-		-
cg06690168	3	196367555		0.334844	0.285681	0.0491636	0.821666	-1.13794	5.19443	0.000220193	0.0462535	0.907163	LRRC33	5'UTR	shore	NA	5mC	5mC		NM_198565	LRRC33	0.141838	0.325056
cg01132785	4	528175		0.160941	0.0978264	0.0631142	1.13398	-2.73151	5.43136	0.00014941	0.0403491	1.26512	PIGG;PIGG	Body;Body	shore	NA	5mC	-		NM_001127178	PIGG	-0.0693475	0.412908
cg06444452	4	619635		0.206347	0.167661	0.0386864	2.28101	-2.36093	5.14814	0.000237743	0.0474934	0.836164	PDE6B;PDE6B	1stExon;1stExon	island	NA	5mC	5mC, 5hmC		NM_001145291	PDE6B	0.0542669	0.714454
cg14470398	4	657536		0.0333404	0.056726	-0.0233857	-1.50268	-4.71619	-5.65792	0.000103879	0.0352944	1.5988	PDE6B;PDE6B;PDE6B	Body;Body;Body	island	NA	-	5hmC		NM_001145291	PDE6B	0.0542669	0.714454
cg19182279	4	892011		0.363359	0.26244	0.100919	1.71822	-1.12024	6.76117	1.95926e-05	0.0221904	3.10238	GAK	Body	shore	NA	5mC	5mC		NM_005255	GAK	-0.0105743	0.888944
cg20531169	4	1052560		0.107194	0.0658876	0.0413062	2.16202	-3.52555	6.73789	2.02603e-05	0.0223919	3.07269	-	-	shelf	NA	5mC	5mC, 5hmC		-
cg22576236	4	1166933		0.360554	0.304211	0.0563425	0.909037	-0.991741	5.48212	0.000137639	0.0391739	1.34062	LOC100130872-SPON2;SPON2;SPON2;SPON2	Body;TSS1500;1stExon;5'UTR	shore	NA	5mC	-		n.a				NM_001199021	SPON2	-0.0865656	0.494695
cg02350535	4	1800191		0.298325	0.223778	0.0745477	1.15199	-1.50273	5.21726	0.000212043	0.0456599	0.942057	FGFR3;FGFR3;FGFR3	Body;Body;Body	island	NA	-	-		NM_000142	FGFR3	-0.236748	0.113093
cg21479731	4	2464579		0.0362926	0.0108048	0.0254878	3.49238	-5.9914	5.92203	9.76062e-05	0.0347113	1.66365	-	-	island	NA	-	-		-
cg21601032	4	3426150		0.283827	0.18339	0.100438	1.44146	-1.69405	5.78145	8.5463e-05	0.033774	1.77716	RGS12;RGS12;RGS12	Body;Body;Body	open sea	NA	5mC	5mC		NM_198229	RGS12	-0.112858	0.294371
cg16511795	4	3535009		0.143215	0.215555	-0.0723402	-1.34014	-2.30724	-5.97786	6.29431e-05	0.0305625	2.0555	LRPAP1	TSS1500	shore	NA	BS	-		NM_002337	LRPAP1	0.045452	0.624638
cg02784202	4	3643475		0.136402	0.0937828	0.0426195	1.6246	-2.97402	7.28245	9.42549e-06	0.0178778	3.74456	-	-	shore	NA	5mC	5mC, 5hmC		-
cg23980059	4	3671380		0.265306	0.168729	0.0965765	2.04733	-1.89756	6.72631	2.0601e-05	0.022405	3.0579	-	-	island	NA	5mC	5mC		-
cg04742614	4	3811045		0.24374	0.187731	0.0560083	1.04894	-1.93259	5.48431	0.00018687	0.0431842	1.08052	-	-	open sea	NA	-	-		-
cg21538208	4	4864488		0.0530812	0.0194705	0.0336107	2.6506	-4.97101	6.29193	3.90277e-05	0.026625	2.48731	MSX1	Body	island	NA	-	-		NM_002448	MSX1	0.297242	0.0402008
cg26514578	4	5892628		0.0281277	0.0332138	-0.00508614	-1.60449	-5.39161	-5.40874	0.000209613	0.0455172	0.984237	CRMP1	Body	shore	NA	-	-		NM_001313	CRMP1	-0.160663	0.25865
cg22228557	4	5897746		0.23298	0.138853	0.0941273	1.41241	-2.11528	5.28236	0.000190501	0.0435675	1.04108	-	-	shelf	NA	-	-		-
cg25093045	4	5990638		0.127877	0.0878103	0.0400662	2.28617	-3.25419	7.43542	7.65366e-06	0.0167797	3.92507	C4orf50	TSS1500	open sea	NA	-	5hmC		n.a
cg00829753	4	6303534		0.114518	0.0733145	0.0412034	1.01446	-3.26612	5.18498	0.000223663	0.0463269	0.892691	WFS1;WFS1	Body;Body	island	NA	-	-		NM_006005	WFS1	-0.112611	0.422432
cg25617012	4	6666464		0.0467723	0.0935629	-0.0467905	-1.41548	-4.06648	-5.99168	6.16157e-05	0.0304044	2.07484	-	-	shore	NA	BS	-		-
cg04207632	4	6986609		0.254348	0.217984	0.0363635	1.10701	-1.73221	5.094	0.000260152	0.0485244	0.752679	TBC1D14;TBC1D14	Body;Body	shore	NA	-	-		NM_001113363	TBC1D14	-0.151035	0.224668
cg10713951	4	7044983		0.0192189	0.0248189	-0.00560003	-1.89312	-6.39187	-5.80849	0.000115219	0.0366447	1.42327	CCDC96;TADA2B	TSS1500;TSS200	island	NA	-	-		NM_153376	CCDC96	-0.159305	0.285341	NM_152293	TADA2B	0.037608	0.552596
cg01403339	4	7417336		0.152852	0.0995312	0.0533205	1.81308	-2.85877	5.10463	0.000255581	0.0482407	0.769119	SORCS2	Body	open sea	NA	5mC	-		NM_020777	SORCS2	0.152229	0.283326
cg19043935	4	7740427		0.252651	0.211329	0.0413226	0.952323	-1.76182	5.16657	0.000230586	0.0468819	0.864471	SORCS2	Body	open sea	NA	5mC	-		NM_020777	SORCS2	0.152229	0.283326
cg27326882	4	7789542		0.126212	0.0653263	0.0608855	1.45008	-3.27773	6.03178	5.79282e-05	0.030162	2.1308	AFAP1;AFAP1	Body;Body	open sea	NA	5mC	-		NM_001134647	AFAP1	-0.193855	0.120112
cg16009407	4	8022191		0.368936	0.293439	0.0754971	0.764727	-0.984592	5.33641	0.000174366	0.042552	1.12277	ABLIM2;ABLIM2;ABLIM2;ABLIM2;ABLIM2;ABLIM2;ABLIM2	Body;Body;Body;Body;Body;Body;Body	open sea	NA	-	-		NM_001130088	ABLIM2	-0.333268	0.0217476
cg17949969	4	8073790		0.0272853	0.0943246	-0.0670393	-3.2869	-4.85416	-6.84953	2.68742e-05	0.0244222	2.64034	ABLIM2;ABLIM2;ABLIM2;ABLIM2;ABLIM2;ABLIM2;ABLIM2	Body;Body;Body;Body;Body;Body;Body	open sea	NA	-	5hmC		NM_001130088	ABLIM2	-0.333268	0.0217476
cg04442017	4	8109411		0.323454	0.24298	0.0804736	1.40174	-1.33987	6.44608	3.10197e-05	0.0249698	2.69331	ABLIM2;ABLIM2;ABLIM2;ABLIM2;ABLIM2;ABLIM2;ABLIM2	Body;Body;Body;Body;Body;Body;Body	open sea	NA	5mC	5mC		NM_001130088	ABLIM2	-0.333268	0.0217476
cg16975367	4	8390148		0.287851	0.208213	0.0796384	1.44884	-1.60518	6.3473	3.59241e-05	0.0254625	2.56176	ACOX3;ACOX3	Body;Body	shore	NA	5mC	-		NM_001101667	ACOX3	-0.173626	0.0927778
[truncated: 1,195 more rows]
[truncated: 10 more columns]

## Sheet: TS4. BS-DMPs
Supplementary Table 4. BS-DMPs (adjusted P-Value < 0.05, cohort 2).
[truncated: 1,436 more rows]

[truncated: 1 more sheets: Description]
