# Supplementary material for: Neuronal methylome reveals CREB-associated neuro-axonal impairment in multiple sclerosis
Source: Clin Epigenetics. 2019 May 30;11:86. doi: 10.1186/s13148-019-0678-1 (PMC6543588; doi:10.1186/s13148-019-0678-1)
Supplement: Supplementary file 7 — Table S6. DMPs from meta-analysis of cohorts 1 and 2 (adjusted P-Value <0.05). (XLSX 1560 kb) [file 13148_2019_678_MOESM7_ESM.xlsx]

## Sheet: TS6. BS-DMPs (meta-analysis)
Supplementary Table 6. DMPs from meta-analysis of cohorts 1 and 2 (adjusted P-Value < 0.05).
																		Huynh et al., 2014 (RNA-seq): bulk NAWM vs WM#
cg_probe	CHR	MAPINFO	Effect	StdErr	P.value	Direction	HetISq	HetChiSq	HetDf	HetPVal	adjPval_BH	UCSC_RefGene_Group	UCSC_RefGene_Name	cgi	conserved_tfbs		RefSeq	Symbol	baseMean	log2(MS/Control)	pvalue	RefSeq	Symbol	baseMean	log2(MS/Control)	pvalue	RefSeq	Symbol	baseMean	log2(MS/Control)	pvalue	RefSeq	Symbol	baseMean	log2(MS/Control)	pvalue	RefSeq	Symbol	baseMean	log2(MS/Control)	pvalue	RefSeq	Symbol	baseMean	log2(MS/Control)	pvalue	RefSeq	Symbol	baseMean
cg12726839	1	845311	-0.9381	0.2417	0.0001039	--	0	0.574	1	0.4485	0.0098699	-	-	island	NA		-
cg15105996	1	855445	0.7098	0.1997	0.0003788		0	0	1	0.9868	0.0215517	TSS1500	FLJ39609	shore	NA		n.a.
cg06036236	1	872737	0.3261	0.0979	0.0008617		0	0.495	1	0.4819	0.0353369	Body	SAMD11	shore	NA		NM_152486	SAMD11	293.542	0.141219	0.339789
cg26224305	1	934197	0.5247	0.142	0.0002206		0	0.027	1	0.8693	0.0155345	-	-	island	NA		-
cg24678117	1	996294	0.3066	0.0844	0.0002823		0	0.336	1	0.562	0.0181225	-	-	shore	NA		-
cg09864227	1	1008207	0.4661	0.1235	0.00016		0	0.434	1	0.5098	0.0127735	-	-	shelf	NA		-
cg19708306	1	1078901	0.4519	0.1093	3.581e-05		0	0.573	1	0.4492	0.00484537	-	-	open sea	NA		-
cg25772221	1	1079622	0.428	0.1082	7.594e-05		0	0.04	1	0.841	0.00801187	-	-	open sea	NA		-
cg14161399	1	1102446	0.6134	0.1453	2.425e-05		0	0.193	1	0.6606	0.00374236	TSS200;TSS1500	MIR200B;MIR200A	shore	NA		n.a.
cg23651812	1	1104366	0.4186	0.1146	0.000261		0	0.553	1	0.4573	0.0172953	TSS200	MIR429	shelf	NA		n.a.
cg08933284	1	1111095	0.3623	0.1129	0.001326		0	0.429	1	0.5124	0.045486	5'UTR	TTLL10	shore	NA		NM_001130045	TTLL10	28.2131	-0.275906	0.0178807
cg02848157	1	1115070	-0.2897	0.0844	0.0005973	+	0	0.803	1	0.3702	0.0285689	Body;TSS200	TTLL10;TTLL10	shore	NA		NM_001130045	TTLL10	28.2131	-0.275906	0.0178807
cg27310827	1	1163671	0.4698	0.1435	0.001061		0	0.008	1	0.9299	0.0400487	Body;Body	SDF4;SDF4	island	NA		NM_016176	SDF4	2336.16	0.155765	0.0149972
cg25106100	1	1230919	-0.2745	0.078	0.0004361	--	0	0.522	1	0.4702	0.0235724	Body	ACAP3	shore	NA		NM_030649	ACAP3	8440.34	0.0571881	0.605935
cg13393580	1	1295077	0.3552	0.0881	5.544e-05		0	0.878	1	0.3487	0.00646099	TSS1500	MXRA8	shelf	NA		NM_032348	MXRA8	580.249	-0.17725	0.181016
cg23209302	1	1326152	0.3426	0.1062	0.00126		0	0	1	1	0.0441181	Body;3'UTR;3'UTR;3'UTR	CCNL2;CCNL2;CCNL2;CCNL2	shelf	NA		NM_001039577	CCNL2	1239.39	-0.166541	0.122246
cg07901479	1	1353638	0.8198	0.1267	9.715e-11		0	0.72	1	0.3961	3.96266e-07	-	-	shore	NA		-
cg18148498	1	1380621	0.3697	0.1101	0.0007851		0	0.03	1	0.8629	0.0335622	-	-	open sea	NA		-
cg13352563	1	1417320	0.4173	0.1237	0.0007406		0	0.03	1	0.8624	0.0323697	Body	ATAD3B	island	NA		NM_031921	ATAD3B	784.407	0.102024	0.370337
cg07808701	1	1464509	0.4633	0.1267	0.0002563		0	0.812	1	0.3675	0.0171122	Body;Body;Body	ATAD3A;ATAD3A;ATAD3A	island	NA		NM_001170536	ATAD3A	676.407	0.0564926	0.613712
cg04126957	1	1479238	0.4986	0.1192	2.895e-05		0	0.44	1	0.5069	0.0042179	Body	SSU72	shelf	NA		NM_014188	SSU72	3080.2	0.0243858	0.820356
cg24470133	1	1483206	0.3989	0.1209	0.0009697		0	0.249	1	0.6178	0.0379085	Body	SSU72	open sea	NA		NM_014188	SSU72	3080.2	0.0243858	0.820356
cg09159050	1	1563500	0.8833	0.2191	5.55e-05		0	0.762	1	0.3828	0.00646514	Body;Body;Body;Body;Body;Body	MIB2;MIB2;MIB2;MIB2;MIB2;MIB2	shore	NA		NM_001170689	MIB2	2256.1	-0.0286665	0.813262
cg16673286	1	1581603	0.9413	0.2746	0.0006084		0	0.365	1	0.5457	0.028953	Body;Body;Body;Body;Body;5'UTR	CDK11B;CDK11B;CDK11B;CDK11B;CDK11B;CDK11B	shore	NA		NM_033489	CDK11B	1327.97	-0.174612	0.0300502
cg24163210	1	1713944	0.3647	0.1108	0.0009991		0	0.092	1	0.7622	0.0385839	-	-	island	NA		-
cg23688809	1	1840730	-0.6488	0.1294	5.344e-07	--	0	0.495	1	0.4815	0.000298382	-	-	shore	NA		-
cg06443644	1	1846046	0.5402	0.1417	0.0001379		0	0.628	1	0.4282	0.0115884	TSS1500	CALML6	open sea	NA		NM_138705	CALML6	36.5886	0.0728722	0.59811
cg15356494	1	1974941	-0.3376	0.0831	4.836e-05	+	11.6	1.131	1	0.2876	0.00593594	-	-	island	NA		-
cg18120323	1	1978732	0.9579	0.1969	1.142e-06		0	0.87	1	0.3509	0.000501287	-	-	shelf	NA		-
cg15502607	1	1990986	0.4875	0.1138	1.829e-05		0	0.001	1	0.9769	0.00313256	Body	PRKCZ	island	V$E2F_01;V$IK1_01		NM_001033581	PRKCZ	3605.79	-0.169384	0.155041
cg24447775	1	1992534	0.5358	0.1359	8.036e-05		0	0.676	1	0.4111	0.00833233	Body	PRKCZ	shore	NA		NM_001033581	PRKCZ	3605.79	-0.169384	0.155041
cg21221161	1	1999183	0.5281	0.1197	1.023e-05		0	0.007	1	0.9322	0.00213224	Body	PRKCZ	open sea	NA		NM_001033581	PRKCZ	3605.79	-0.169384	0.155041
cg08439149	1	2004163	0.3835	0.1051	0.0002634		0	0.031	1	0.8601	0.0174065	TSS1500;Body	PRKCZ;PRKCZ	shore	NA		NM_001033581	PRKCZ	3605.79	-0.169384	0.155041
cg03959306	1	2004968	-0.6026	0.1396	1.578e-05	--	0	0.005	1	0.9428	0.00286361	TSS200;Body	PRKCZ;PRKCZ	shore	NA		NM_001033581	PRKCZ	3605.79	-0.169384	0.155041
cg14418633	1	2005489	-1.1119	0.1602	3.875e-12	--	0	0.529	1	0.467	3.11326e-08	Body;5'UTR	PRKCZ;PRKCZ	island	NA		NM_001033581	PRKCZ	3605.79	-0.169384	0.155041
cg13591369	1	2005564	-0.2656	0.0798	0.000871	--	0	0.524	1	0.4693	0.0355875	Body;5'UTR	PRKCZ;PRKCZ	island	NA		NM_001033581	PRKCZ	3605.79	-0.169384	0.155041
cg07912723	1	2032058	-0.3952	0.0985	5.983e-05	--	0	0.418	1	0.5182	0.00677024	Body;5'UTR	PRKCZ;PRKCZ	open sea	NA		NM_001033581	PRKCZ	3605.79	-0.169384	0.155041
cg09322616	1	2040400	-0.4171	0.0868	1.528e-06	--	13	1.149	1	0.2837	0.000605953	5'UTR;Body;5'UTR	PRKCZ;PRKCZ;PRKCZ	shore	NA		NM_001033581	PRKCZ	3605.79	-0.169384	0.155041
cg26910870	1	2046928	-0.2989	0.0828	0.000305	--	0	0.011	1	0.916	0.018944	5'UTR;Body;5'UTR	PRKCZ;PRKCZ;PRKCZ	shore	NA		NM_001033581	PRKCZ	3605.79	-0.169384	0.155041
cg18188739	1	2058941	0.4017	0.1229	0.001082		0	0.248	1	0.6188	0.0405928	5'UTR;Body;5'UTR	PRKCZ;PRKCZ;PRKCZ	open sea	NA		NM_001033581	PRKCZ	3605.79	-0.169384	0.155041
cg02840585	1	2090953	-0.2987	0.0869	0.0005869	--	0	0.209	1	0.6472	0.0282856	Body;Body;Body	PRKCZ;PRKCZ;PRKCZ	open sea	NA		NM_001033581	PRKCZ	3605.79	-0.169384	0.155041
cg19412821	1	2104786	-0.3947	0.1014	9.857e-05	--	0	0.443	1	0.5056	0.0095623	Body;Body;Body	PRKCZ;PRKCZ;PRKCZ	open sea	NA		NM_001033581	PRKCZ	3605.79	-0.169384	0.155041
cg07425568	1	2236650	-0.5355	0.1618	0.0009372	--	0	0.223	1	0.6368	0.0371585	Body	SKI	island	NA		NM_003036	SKI	4644.93	0.0788278	0.412704
cg08360229	1	2259325	0.4493	0.1234	0.0002706		0	0.718	1	0.3969	0.017684	Body	MORN1	island	NA		NM_024848	MORN1	230.655	-0.0895495	0.440781
cg09811127	1	2284501	0.3624	0.1138	0.001449		0	0.255	1	0.6132	0.0478659	Body;TSS1500	MORN1;LOC100129534	open sea	NA		NM_024848	MORN1	230.655	-0.0895495	0.440781
cg10556142	1	2385305	0.5426	0.1488	0.0002659		0	0.069	1	0.7921	0.0175063	-	-	shelf	NA		-
cg05396298	1	2430249	0.5529	0.117	2.282e-06		0	0.007	1	0.9314	0.00078371	Body	PLCH2	shelf	NA		NM_014638	PLCH2	4035.72	0.0887336	0.550134
cg00153101	1	2431753	0.5132	0.1571	0.00109		0	0.154	1	0.6951	0.0407431	Body	PLCH2	shore	NA		NM_014638	PLCH2	4035.72	0.0887336	0.550134
cg24955743	1	2454705	0.4595	0.1242	0.0002155		0	0.934	1	0.3338	0.0153178	Body	PANK4	shore	NA		NM_018216	PANK4	986.497	-0.0281517	0.762985
cg08142858	1	2718742	0.4101	0.1113	0.0002296		0	0.631	1	0.4269	0.0159313	-	-	shore	NA		-
cg17822266	1	2720087	0.4146	0.1138	0.0002681		0	0.945	1	0.3311	0.0176074	-	-	shelf	NA		-
cg24312874	1	2727945	0.541	0.1527	0.0003952		0	0.624	1	0.4297	0.0221473	-	-	open sea	NA		-
cg09027255	1	2796193	0.2871	0.0859	0.0008348		0	0	1	0.9959	0.0347649	-	-	open sea	NA		-
cg21609624	1	2822012	0.3801	0.0879	1.527e-05		0	0.034	1	0.8529	0.00279594	-	-	open sea	NA		-
cg27537199	1	2885085	0.8857	0.2614	0.0007045		0	0.322	1	0.5706	0.0314556	-	-	island	V$HNF3B_01;V$FOXJ2_01		-
cg11737757	1	2885168	0.9784	0.2645	0.000216		12.4	1.141	1	0.2854	0.0153287	-	-	island	NA		-
cg06532546	1	2886654	0.8859	0.2477	0.0003478		0	0.076	1	0.783	0.0204915	-	-	island	NA		-
cg10888031	1	2938799	0.7295	0.1574	3.591e-06		0	0.048	1	0.8263	0.0010497	1stExon	ACTRT2	island	NA		n.a.
cg06169627	1	2938819	0.4877	0.1375	0.0003879		0	0.056	1	0.8133	0.0219189	1stExon	ACTRT2	island	NA		n.a.
cg01047045	1	3059267	0.3543	0.1009	0.0004464		0	0.149	1	0.6997	0.0239776	Body;Body	PRDM16;PRDM16	island	NA		NM_199454	PRDM16	146.802	-0.413824	0.00444717
cg24045378	1	3062497	0.4539	0.1309	0.0005264		0	0.2	1	0.6548	0.0265532	Body;Body	PRDM16;PRDM16	shelf	NA		NM_199454	PRDM16	146.802	-0.413824	0.00444717
cg24612696	1	3089891	0.8983	0.2523	0.0003694		0	0.032	1	0.8579	0.0212494	Body;Body	PRDM16;PRDM16	open sea	NA		NM_199454	PRDM16	146.802	-0.413824	0.00444717
cg13983181	1	3115085	-0.5885	0.1247	2.373e-06	--	0	0.056	1	0.8137	0.000808678	Body;Body	PRDM16;PRDM16	shelf	NA		NM_199454	PRDM16	146.802	-0.413824	0.00444717
cg04022097	1	3133811	0.7203	0.2016	0.0003533		0	0.933	1	0.3341	0.0206869	Body;Body	PRDM16;PRDM16	open sea	NA		NM_199454	PRDM16	146.802	-0.413824	0.00444717
cg26053881	1	3136528	0.635	0.1741	0.0002651		0	0.348	1	0.5553	0.0174797	Body;Body	PRDM16;PRDM16	open sea	NA		NM_199454	PRDM16	146.802	-0.413824	0.00444717
cg11710123	1	3141992	0.6512	0.1646	7.597e-05		0	0.828	1	0.363	0.00801187	Body;Body	PRDM16;PRDM16	open sea	NA		NM_199454	PRDM16	146.802	-0.413824	0.00444717
cg14969646	1	3148357	0.7547	0.0925	3.258e-16		0	0.063	1	0.8024	1.72758e-11	Body;Body	PRDM16;PRDM16	shore	NA		NM_199454	PRDM16	146.802	-0.413824	0.00444717
cg19896590	1	3182933	-0.7888	0.2014	8.986e-05	--	0	0.515	1	0.473	0.00899716	Body;Body	PRDM16;PRDM16	island	NA		NM_199454	PRDM16	146.802	-0.413824	0.00444717
cg01196079	1	3201858	0.433	0.1327	0.001104		0	0.026	1	0.8708	0.0410005	Body;Body	PRDM16;PRDM16	shore	NA		NM_199454	PRDM16	146.802	-0.413824	0.00444717
cg26425711	1	3251680	0.7171	0.1944	0.0002252		0	0.144	1	0.7047	0.0157414	Body;Body	PRDM16;PRDM16	open sea	NA		NM_199454	PRDM16	146.802	-0.413824	0.00444717
cg16002887	1	3280682	0.3761	0.1138	0.0009549		0	0.123	1	0.7262	0.0375681	Body;Body	PRDM16;PRDM16	open sea	NA		NM_199454	PRDM16	146.802	-0.413824	0.00444717
cg23050300	1	3281321	0.4336	0.1301	0.0008602		0	0.132	1	0.7161	0.0353204	Body;Body	PRDM16;PRDM16	open sea	NA		NM_199454	PRDM16	146.802	-0.413824	0.00444717
cg15385853	1	3304131	0.4973	0.122	4.554e-05		0	0.047	1	0.8288	0.00569652	Body;Body	PRDM16;PRDM16	shelf	NA		NM_199454	PRDM16	146.802	-0.413824	0.00444717
cg02390319	1	3310268	-0.3419	0.1044	0.001059	--	0	0.267	1	0.6055	0.0400188	Body;Body	PRDM16;PRDM16	island	NA		NM_199454	PRDM16	146.802	-0.413824	0.00444717
cg07112867	1	3315163	-0.6158	0.1413	1.308e-05	--	0	0.006	1	0.9367	0.00251844	Body;Body	PRDM16;PRDM16	open sea	NA		NM_199454	PRDM16	146.802	-0.413824	0.00444717
cg23999080	1	3319264	0.3786	0.1134	0.0008386		0	0.523	1	0.4694	0.0348478	Body;Body	PRDM16;PRDM16	shelf	NA		NM_199454	PRDM16	146.802	-0.413824	0.00444717
cg01930478	1	3373794	0.6902	0.1986	0.000511		0	0.64	1	0.4236	0.026059	5'UTR	ARHGEF16	shelf	NA		NM_014448	ARHGEF16	228.794	-0.0191817	0.897636
cg16043635	1	3416414	0.2953	0.0895	0.0009743		0	0.004	1	0.9481	0.038053	Body	MEGF6	open sea	V$ATF6_01		NM_001409	MEGF6	367.694	-0.165572	0.158581
cg00826902	1	3563954	0.4089	0.094	1.367e-05		0	0.036	1	0.8494	0.00260367	Body	WDR8	shelf	NA		n.a.
cg00565688	1	3568212	-0.5462	0.1682	0.001165	--	0	0.001	1	0.9731	0.042173	TSS1500	TP73	island	NA		NM_001204192	TP73	170.29	-0.104364	0.440384
cg07178825	1	3649574	-0.3697	0.104	0.0003777	--	0	0.512	1	0.4741	0.0215122	Body;Body;3'UTR;3'UTR	TP73;TP73;TP73;TP73	island	NA		NM_001204192	TP73	170.29	-0.104364	0.440384
cg09321566	1	3731815	0.2624	0.0807	0.001141		0	0.342	1	0.5587	0.0417028	3'UTR	KIAA0562	island	NA		n.a.
cg09262197	1	3807312	0.5709	0.1551	0.0002317		0	0.001	1	0.9757	0.0160378	Body	C1orf174	shore	NA		NM_207356	C1orf174	1011.78	0.0608441	0.54876
cg24699985	1	4093600	0.4932	0.1356	0.0002763		0	0.091	1	0.7635	0.0179283	-	-	open sea	NA		-
cg17808634	1	4275141	0.881	0.2183	5.423e-05		0	0.539	1	0.4628	0.00638404	-	-	open sea	NA		-
cg10310168	1	4376380	0.5905	0.1395	2.317e-05		0	0.138	1	0.7103	0.00363493	-	-	open sea	NA		-
cg17282035	1	4471557	0.3987	0.1242	0.00133		0	0.001	1	0.979	0.0455819	TSS1500	LOC284661	open sea	NA		n.a.
cg24037938	1	4697967	0.4889	0.147	0.0008785		0	0.855	1	0.3552	0.0357892	-	-	open sea	NA		-
cg26662102	1	4758079	-0.7689	0.1889	4.67e-05	--	0	0.229	1	0.6324	0.00578429	Body;Body	AJAP1;AJAP1	open sea	NA		NM_001042478	AJAP1	236.873	-0.071263	0.596629
cg11926510	1	4832380	0.4246	0.1079	8.265e-05		0	0.069	1	0.7927	0.00851149	Body;Body	AJAP1;AJAP1	island	NA		NM_001042478	AJAP1	236.873	-0.071263	0.596629
cg11395388	1	4992572	0.4802	0.1471	0.001101		0	0.089	1	0.7651	0.0409579	-	-	open sea	NA		-
cg09257020	1	5037097	0.3651	0.1021	0.0003495		0	0.218	1	0.6404	0.0205559	-	-	open sea	NA		-
cg26606551	1	5817431	-0.6065	0.1868	0.001169	--	0	0.082	1	0.7744	0.0422601	-	-	open sea	NA		-
cg12041830	1	5907402	0.6657	0.2019	0.0009744		0	0.205	1	0.6506	0.038053	-	-	open sea	NA		-
cg22399023	1	5950951	-0.6274	0.102	7.618e-10	--	0	0.182	1	0.6693	2.10391e-06	Body	NPHP4	island	NA		NM_015102	NPHP4	729.069	-0.140063	0.168811
cg24152353	1	6149107	0.4292	0.1258	0.0006451		5.3	1.056	1	0.3041	0.0298959	Body;Body	KCNAB2;KCNAB2	open sea	NA		NM_001199861	KCNAB2	4144.44	-0.134402	0.257577
cg12135344	1	6188120	0.5584	0.1519	0.0002371		0	0.528	1	0.4675	0.0162729	Body	CHD5	island	NA		NM_015557	CHD5	2642.58	-0.0995493	0.3154
cg08107735	1	6260360	0.3525	0.1072	0.001003		0	0.036	1	0.8501	0.0386968	TSS1500	RPL22	shore	NA		NM_000983	RPL22	12735.5	0.0427683	0.675708
cg14287788	1	6284844	0.3662	0.0843	1.404e-05		0	0.312	1	0.5766	0.00264564	3'UTR	ICMT	open sea	NA		NM_012405	ICMT	2013.41	0.134499	0.198071
cg23164855	1	6301170	0.342	0.0954	0.0003385		0	0.061	1	0.8047	0.0201813	-	-	shore	NA		-
cg00883218	1	6301400	0.4756	0.1097	1.449e-05		0	0.029	1	0.8639	0.00270163	-	-	shore	NA		-
cg09249800	1	6341287	-0.4455	0.1355	0.001006	--	8.6	1.094	1	0.2955	0.0387674	Body;Body;Body;Body	ACOT7;ACOT7;ACOT7;ACOT7	island	NA		NM_007274	ACOT7	2294.27	-0.126011	0.399058
cg25029657	1	6355008	-0.3265	0.0931	0.0004554	+	14.8	1.174	1	0.2786	0.0243231	Body;Body;Body;Body	ACOT7;ACOT7;ACOT7;ACOT7	open sea	NA		NM_007274	ACOT7	2294.27	-0.126011	0.399058
cg12814070	1	6526182	0.5411	0.1692	0.001384		0	0.028	1	0.868	0.046625	1stExon;1stExon;3'UTR;3'UTR;5'UTR;5'UTR;5'UTR;5'UTR;3'UTR;1stExon;1stExon;1stExon;3'UTR;5'UTR;3'UTR;1stExon;5'UTR	TNFRSF25;TNFRSF25;PLEKHG5;PLEKHG5;TNFRSF25;TNFRSF25;TNFRSF25;TNFRSF25;PLEKHG5;TNFRSF25;TNFRSF25;TNFRSF25;PLEKHG5;TNFRSF25;PLEKHG5;TNFRSF25;TNFRSF25	island	NA		NM_001039664	TNFRSF25	92.654	-0.10071	0.445399	NM_198681	PLEKHG5	920.848	-0.228639	0.117889
cg01535838	1	7102397	-0.703	0.2159	0.001126	--	0	0.374	1	0.5409	0.0414	Body	CAMTA1	open sea	NA		NR_038934	CAMTA1	264.898	0.215041	0.0453128
cg24579970	1	7123315	-0.5241	0.1042	4.88e-07	--	9.1	1.1	1	0.2943	0.000277283	Body	CAMTA1	shore	NA		NR_038934	CAMTA1	264.898	0.215041	0.0453128
cg21144493	1	7130061	0.5628	0.1564	0.0003192		0	0.042	1	0.8376	0.0194774	Body	CAMTA1	open sea	NA		NR_038934	CAMTA1	264.898	0.215041	0.0453128
cg10511357	1	7196075	0.3831	0.1087	0.0004225		0	0	1	0.9827	0.0231297	Body	CAMTA1	open sea	NA		NR_038934	CAMTA1	264.898	0.215041	0.0453128
cg00452133	1	7308117	0.7094	0.1826	0.0001022		0	0.797	1	0.3721	0.00977143	Body	CAMTA1	open sea	NA		NR_038934	CAMTA1	264.898	0.215041	0.0453128
cg19809052	1	7485186	0.3393	0.0922	0.0002329		0	0.083	1	0.7728	0.0160678	Body	CAMTA1	open sea	NA		NR_038934	CAMTA1	264.898	0.215041	0.0453128
cg18328710	1	7727380	0.3651	0.1122	0.001133		0	0.03	1	0.862	0.0415306	Body	CAMTA1	shelf	NA		NR_038934	CAMTA1	264.898	0.215041	0.0453128
cg14204433	1	7844775	0.4801	0.1428	0.0007725		0	0.886	1	0.3465	0.0332088	5'UTR;1stExon	PER3;PER3	island	NA		NM_016831	PER3	3116.78	-0.278957	0.0315478
cg12606891	1	7913872	0.2723	0.0857	0.001489		0	0.493	1	0.4825	0.0487199	TSS1500;TSS1500	UTS2;UTS2	open sea	NA		n.a.
cg10385390	1	8022505	0.4262	0.1237	0.0005666		0	0.705	1	0.4011	0.0276907	5'UTR;5'UTR	PARK7;PARK7	shore	NA		NM_001123377	PARK7	6088.97	0.044237	0.638543
cg01889893	1	8085193	-0.4865	0.1155	2.545e-05	--	0	0.04	1	0.8417	0.00386678	5'UTR	ERRFI1	shore	NA		NM_018948	ERRFI1	1577.72	-1.34e-05	0.999916
cg22678073	1	8087421	0.4807	0.1134	2.263e-05		0	0.025	1	0.8738	0.00358629	TSS1500	ERRFI1	shore	NA		NM_018948	ERRFI1	1577.72	-1.34e-05	0.999916
cg18376288	1	8181555	0.8067	0.254	0.001497		0	0.475	1	0.4909	0.048861	-	-	open sea	NA		-
cg00590817	1	8272081	0.5137	0.0968	1.126e-07		0	0.217	1	0.6415	9.66134e-05	-	-	island	NA		-
cg11166167	1	8292578	0.5526	0.1385	6.652e-05		0	0.434	1	0.5099	0.00729077	-	-	open sea	NA		-
cg07021405	1	8292657	0.6025	0.1622	0.0002037		0	0.131	1	0.7172	0.0148004	-	-	open sea	NA		-
cg20706316	1	8398600	0.3201	0.0926	0.0005448	-	0	0.863	1	0.3528	0.0270643	Body	SLC45A1	shelf	NA		NM_001080397	SLC45A1	477.131	-0.119758	0.393111
cg13113737	1	8411074	0.626	0.1901	0.0009933		0	0.635	1	0.4256	0.0384667	-	-	open sea	NA		-
cg09868496	1	8454006	0.6063	0.1869	0.001178		0	0.019	1	0.8914	0.0424524	5'UTR;Body;Body	RERE;RERE;RERE	open sea	NA		NM_012102	RERE	5718.66	-0.0915672	0.290396
cg22736444	1	8483475	-0.374	0.1142	0.001051	--	1.7	1.017	1	0.3132	0.0398129	5'UTR;Body;Body	RERE;RERE;RERE	island	NA		NM_012102	RERE	5718.66	-0.0915672	0.290396
cg17029193	1	8510607	0.4388	0.1358	0.001232		0	0.047	1	0.8286	0.0435984	Body;Body	RERE;RERE	open sea	NA		NM_012102	RERE	5718.66	-0.0915672	0.290396
cg07483064	1	8938751	-0.4419	0.1328	0.0008751	--	3.4	1.036	1	0.3088	0.035689	1stExon;5'UTR	ENO1;ENO1	island	NA		NM_001428	ENO1	22445.9	-0.0910226	0.45252
cg01803717	1	8939106	-0.625	0.1515	3.693e-05	--	0	0.203	1	0.6521	0.00494007	TSS1500	ENO1	island	NA		NM_001428	ENO1	22445.9	-0.0910226	0.45252
cg25919221	1	9006680	0.6832	0.1857	0.0002349		0	0.074	1	0.7859	0.0161805	Body	CA6	open sea	NA		n.a.
cg12102235	1	9047007	0.4646	0.097	1.686e-06		0	0.555	1	0.4561	0.00065352	-	-	open sea	NA		-
cg20822540	1	9070127	-0.5224	0.1006	2.051e-07	--	0	0.098	1	0.7539	0.000148241	Body	SLC2A7	open sea	NA		NM_207420	SLC2A7	84.6445	-0.0932989	0.43124
cg21272576	1	9101465	0.4098	0.0983	3.039e-05		0	0.242	1	0.6229	0.00435999	3'UTR;Body;Body	SLC2A5;SLC2A5;SLC2A5	shore	NA		NM_003039	SLC2A5	1186.19	0.328719	0.0274643
cg02289343	1	9131622	-0.5713	0.0971	4.07e-09	--	0	0.097	1	0.7556	7.70768e-06	Body	SLC2A5	island	NA		NM_003039	SLC2A5	1186.19	0.328719	0.0274643
cg17243628	1	9131783	-0.931	0.139	2.097e-11	--	0	0	1	0.9944	1.22824e-07	Body	SLC2A5	island	NA		NM_003039	SLC2A5	1186.19	0.328719	0.0274643
cg16553238	1	9154254	0.4277	0.0926	3.812e-06		0	0.002	1	0.9611	0.0010938	-	-	open sea	NA		-
cg22373770	1	9224198	0.5935	0.1706	0.0005013		0	0.494	1	0.482	0.025753	-	-	open sea	NA		-
cg19809157	1	9422438	0.5747	0.165	0.0004946		12.2	1.139	1	0.2858	0.025547	Body	SPSB1	open sea	NA		NM_025106	SPSB1	2265.19	0.193966	0.166602
cg03003073	1	9489434	0.7766	0.2086	0.0001968		0	0.362	1	0.5474	0.0144696	-	-	shore	NA		-
cg25369015	1	9599256	-0.3683	0.0987	0.00019	--	0	0.061	1	0.8044	0.014206	TSS1500	SLC25A33	shore	NA		NM_032315	SLC25A33	792.646	-0.025835	0.744367
cg07805542	1	9779309	-0.427	0.1269	0.0007676	--	0	0.338	1	0.5609	0.0330915	Body	PIK3CD	shelf	NA		NM_005026	PIK3CD	767.593	0.127351	0.285648
cg23799532	1	9780906	0.3612	0.0992	0.0002702		0	0.891	1	0.3452	0.0176753	Body	PIK3CD	open sea	NA		NM_005026	PIK3CD	767.593	0.127351	0.285648
cg22861669	1	9904386	-0.95	0.1658	1.002e-08	--	0	0.106	1	0.7452	1.46773e-05	-	-	open sea	NA		-
cg10740965	1	9969647	-0.2862	0.0893	0.001345	--	0	0.019	1	0.8907	0.0458589	5'UTR;5'UTR	CTNNBIP1;CTNNBIP1	shore	V$BRACH_01		NM_020248	CTNNBIP1	1613.59	-0.0664625	0.631085
cg06615861	1	10271191	0.5455	0.1032	1.256e-07		0	0.136	1	0.7125	0.000103269	5'UTR;5'UTR	KIF1B;KIF1B	island	NA		NM_183416	KIF1B	2996.13	-0.163074	0.260375
ch.1.385573R	1	10464086	0.398	0.108	0.0002286		0	0.057	1	0.8119	0.0158911	Body	PGD	open sea	NA		NM_002631	PGD	2390	0.0309898	0.723115
cg00162421	1	10508962	0.3221	0.0996	0.001229		0	0.544	1	0.4608	0.043562	Body;TSS1500	APITD1;CORT	open sea	NA		NM_199294	APITD1	101.583	0.0841655	0.473831	NM_001302	CORT	140.573	0.160225	0.264193
cg07555102	1	10696066	0.3606	0.1007	0.0003422		0	0.763	1	0.3823	0.0202951	-	-	shelf	NA		-
cg17158913	1	10764886	0.5769	0.1726	0.0008314		0	0.459	1	0.4979	0.0346913	5'UTR;5'UTR	CASZ1;CASZ1	island	NA		NM_001079843	CASZ1	117.103	-0.112134	0.371458
cg23051261	1	10799025	-0.3659	0.093	8.364e-05	--	0	0.022	1	0.8832	0.00857517	5'UTR;5'UTR	CASZ1;CASZ1	open sea	NA		NM_001079843	CASZ1	117.103	-0.112134	0.371458
cg21194726	1	11399468	-0.3666	0.1077	0.0006655	--	0	0.99	1	0.3198	0.0304042	-	-	open sea	NA		-
cg25287708	1	11596434	0.4133	0.1245	0.0009064		0	0.488	1	0.485	0.0364718	Body	PTCHD2	island	NA		NM_020780	PTCHD2	366.663	-0.110092	0.461238
cg06347698	1	11618446	0.7552	0.1663	5.631e-06		0	0.001	1	0.977	0.00140314	-	-	open sea	NA		-
cg13986670	1	11708792	0.9266	0.2285	4.997e-05		0	0.478	1	0.4893	0.00605231	Body	FBXO2	island	V$CP2_01;V$RREB1_01		NM_012168	FBXO2	5225	0.0151838	0.916142
cg25276694	1	11708949	0.6837	0.1965	0.0005016		0	0.366	1	0.5452	0.025753	Body	FBXO2	island	NA		NM_012168	FBXO2	5225	0.0151838	0.916142
cg01420388	1	11714254	-0.2879	0.0753	0.0001309	--	0	0.998	1	0.3178	0.0112534	TSS1500;Body;TSS1500;TSS200;TSS1500	FBXO44;FBXO2;FBXO44;FBXO44;FBXO44	island	V$E2F_02		NM_001014765	FBXO44	3449.04	-0.0828443	0.572731	NM_012168	FBXO2	5225	0.0151838	0.916142
cg23811540	1	11741690	-0.2575	0.0777	0.0009235	+	0	0.541	1	0.4621	0.0368658	TSS1500;5'UTR	MAD2L2;MAD2L2	island	NA		NM_001127325	MAD2L2	1186.85	0.11646	0.310724
cg13807035	1	11774420	0.4917	0.1376	0.0003523		0	0.425	1	0.5144	0.0206465	Body	C1orf187	open sea	NA		n.a.
cg18327319	1	11795409	1.3354	0.1874	1.027e-12		0	0.059	1	0.8079	1.13453e-08	TSS1500;TSS1500;TSS1500;TSS1500;TSS1500	AGTRAP;AGTRAP;AGTRAP;AGTRAP;AGTRAP	shore	NA		NM_001040194	AGTRAP	665.601	0.254764	0.060834
cg15566448	1	11808230	0.4172	0.0946	1.027e-05		0	0.547	1	0.4597	0.00213224	Body;Body;Body;Body;Body	AGTRAP;AGTRAP;AGTRAP;AGTRAP;AGTRAP	open sea	NA		NM_001040194	AGTRAP	665.601	0.254764	0.060834
cg12751404	1	11866034	-0.3922	0.1212	0.001215	--	0	0.913	1	0.3393	0.0432682	1stExon;TSS200;5'UTR;TSS200;TSS200;TSS200	MTHFR;CLCN6;MTHFR;CLCN6;CLCN6;CLCN6	island	NA		NM_005957	MTHFR	1538.13	-0.0574479	0.486233	NM_001286	CLCN6	3360.44	-0.00914047	0.918442
cg15473314	1	11894170	0.4368	0.137	0.001433		0	0.016	1	0.9001	0.0475566	Body	CLCN6	open sea	NA		NM_001286	CLCN6	3360.44	-0.00914047	0.918442
cg23231974	1	11994899	-0.527	0.1496	0.0004261	--	13.8	1.16	1	0.2814	0.0232698	1stExon	PLOD1	island	NA		NM_000302	PLOD1	3623.98	0.193476	0.192597
cg20462100	1	12104871	0.7118	0.2116	0.0007681		0	0.523	1	0.4697	0.0331077	-	-	open sea	NA		-
cg07707505	1	12185435	0.32	0.089	0.0003259	-	0	0.883	1	0.3474	0.0197273	Body;TSS1500	TNFRSF8;TNFRSF8	open sea	NA		NM_152942	TNFRSF8	25.457	-0.182481	0.103963
cg22123711	1	12185845	0.3481	0.1083	0.001314		0	0.357	1	0.55	0.0452853	TSS200;Body	TNFRSF8;TNFRSF8	open sea	NA		NM_152942	TNFRSF8	25.457	-0.182481	0.103963
cg23843705	1	12270775	0.29	0.0805	0.0003165		0	0.008	1	0.9293	0.0193767	-	-	open sea	NA		-
cg13466988	1	12538541	0.4398	0.1107	7.089e-05		0	0.958	1	0.3276	0.00762165	Body;Body	VPS13D;VPS13D	open sea	NA		NM_018156	VPS13D	5166.84	-0.169505	0.0501634
cg05654304	1	12538678	0.3627	0.1078	0.0007619		0	0.462	1	0.4966	0.0328993	Body;Body	VPS13D;VPS13D	open sea	NA		NM_018156	VPS13D	5166.84	-0.169505	0.0501634
cg16047567	1	12664243	0.6604	0.1877	0.0004353		0	0.501	1	0.479	0.0235544	Body	DHRS3	open sea	NA		NM_004753	DHRS3	1280.42	0.268854	0.0709811
cg11401908	1	12820994	0.3061	0.082	0.0001906		0	0.303	1	0.5822	0.0142388	3'UTR	C1orf158	open sea	NA		n.a.
cg18877506	1	13910555	0.5633	0.1479	0.0001397		0	0.092	1	0.7615	0.0116915	TSS1500;TSS1500;1stExon;1stExon	PDPN;PDPN;PDPN;PDPN	island	NA		NM_001006624	PDPN	610.813	0.172755	0.243016
cg22386492	1	15058641	0.432	0.1143	0.0001563		0	0.062	1	0.8034	0.0125956	Body;Body	KIAA1026;KIAA1026	open sea	NA		n.a.
cg15733729	1	15175286	0.4561	0.0986	3.716e-06		0	0.137	1	0.711	0.0010773	Body;Body	KIAA1026;KIAA1026	open sea	NA		n.a.
cg13469034	1	15256481	0.4514	0.1206	0.0001823		0	0.065	1	0.7983	0.0138569	Body;5'UTR;Body;Body;1stExon	KIAA1026;KIAA1026;KIAA1026;KIAA1026;KIAA1026	open sea	NA		n.a.
cg23262325	1	15386798	0.2921	0.0923	0.001551		0	0.26	1	0.6101	0.049808	Body;Body;Body;Body;Body	KIAA1026;KIAA1026;KIAA1026;KIAA1026;KIAA1026	open sea	NA		n.a.
cg25741794	1	15736999	-0.4031	0.1051	0.0001265	--	0	0.403	1	0.5258	0.0110195	Body	EFHD2	island	NA		NM_024329	EFHD2	2210.58	-0.136945	0.348718
cg07906331	1	15783158	-0.4135	0.1039	6.922e-05	--	0	0.315	1	0.5745	0.00751217	TSS200	CELA2A	open sea	NA		NM_033440	CELA2A	25.2908	-0.0476311	0.695059
cg07846167	1	16084758	-0.2804	0.0806	0.0005044	+	0	0.837	1	0.3603	0.0258467	TSS1500	FBLIM1	shore	NA		NM_001024215	FBLIM1	291.759	0.117684	0.344444
cg03646788	1	16258484	0.5448	0.1218	7.785e-06		0	0.001	1	0.9713	0.00178395	Body	SPEN	shelf	NA		NM_015001	SPEN	7318.9	0.0222541	0.874854
cg08844390	1	16298537	-0.4437	0.1332	0.0008678	--	0	0.293	1	0.5885	0.035517	5'UTR	ZBTB17	shelf	NA		NM_003443	ZBTB17	2013.56	0.108646	0.231179
cg14742211	1	16348397	0.445	0.1033	1.64e-05		0	0.319	1	0.5721	0.00294388	TSS200;TSS200	CLCNKA;CLCNKA	open sea	NA		NM_001257139	CLCNKA	91.5659	0.0166157	0.834184
cg15517098	1	16464377	0.398	0.117	0.0006687		0	0.108	1	0.7424	0.0304971	Body	EPHA2	island	V$HSF2_01		NM_004431	EPHA2	406.759	-0.0970045	0.496272
cg26371327	1	16473143	0.4393	0.1285	0.0006309		0	0.032	1	0.857	0.0295373	Body	EPHA2	shore	NA		NM_004431	EPHA2	406.759	-0.0970045	0.496272
cg03586820	1	16679780	-0.5609	0.1391	5.523e-05	--	0	0.021	1	0.8842	0.00644785	TSS1500	FBXO42	shore	NA		NM_018994	FBXO42	936.593	0.096715	0.359121
cg24838495	1	16694269	-0.2756	0.0753	0.0002536	--	0	0.026	1	0.8725	0.0169961	Body;Body	C1orf144;C1orf144	island	NA		n.a.
cg15553418	1	16696547	-0.3154	0.0818	0.0001166	--	0	0.082	1	0.7752	0.0105401	Body;Body	C1orf144;C1orf144	shelf	NA		n.a.
cg12858542	1	17213860	0.3548	0.1091	0.001142		0	0.018	1	0.8921	0.0417164	-	-	shore	NA		-
cg01783960	1	17298540	0.5664	0.1202	2.463e-06		0	0.608	1	0.4354	0.000826185	Body	CROCC	open sea	NA		NM_014675	CROCC	2462.04	0.11378	0.342335
cg05985737	1	17306885	0.458	0.1181	0.000105		0	0.336	1	0.5624	0.00991401	5'UTR;5'UTR;5'UTR;5'UTR	MFAP2;MFAP2;MFAP2;MFAP2	island	NA		n.a.
cg20418507	1	17312801	0.4529	0.114	7.075e-05		0	0.221	1	0.6383	0.00761694	Body;Body;Body	ATP13A2;ATP13A2;ATP13A2	open sea	NA		NM_001141974	ATP13A2	3084.29	-0.169166	0.23083
ch.1.590396F	1	17345976	-0.2878	0.0849	0.0006959	+	0	0.724	1	0.3949	0.0311872	Body	SDHB	open sea	NA		NM_003000	SDHB	2152.13	0.0273812	0.762937
cg10987625	1	17380150	-0.3336	0.0945	0.000418	--	0	0.339	1	0.5606	0.0229544	Body	SDHB	shore	NA		NM_003000	SDHB	2152.13	0.0273812	0.762937
cg22159947	1	17452434	-0.3639	0.105	0.0005308	--	0	0.534	1	0.4649	0.0266434	-	-	open sea	NA		-
cg23013029	1	17508341	0.3737	0.1104	0.0007115		0	0.036	1	0.8495	0.0316668	-	-	open sea	NA		-
cg19414383	1	17528238	0.4195	0.1197	0.0004546		0	0.481	1	0.4878	0.0243048	-	-	open sea	NA		-
cg12858514	1	17575607	0.4987	0.1038	1.553e-06		0	0.216	1	0.6424	0.000612716	5'UTR;1stExon	PADI3;PADI3	open sea	NA		NM_016233	PADI3	24.4764	0.00282777	0.982431
cg11347165	1	17631644	0.8729	0.2662	0.001043		0	0.455	1	0.4999	0.0396401	-	-	open sea	NA		-
cg23228178	1	17633681	0.8627	0.1521	1.401e-08		3	1.031	1	0.3099	1.93461e-05	TSS1500	PADI4	open sea	NA		NM_012387	PADI4	127.241	-0.0559421	0.565717
cg15110219	1	17690266	0.3615	0.1133	0.001419		0	0.04	1	0.8407	0.0472933	3'UTR	PADI4	open sea	NA		NM_012387	PADI4	127.241	-0.0559421	0.565717
cg07677446	1	17699021	0.5535	0.129	1.794e-05		0	0.019	1	0.8893	0.00309461	Body	PADI6	open sea	NA		NM_207421	PADI6	44.5659	-0.0644076	0.519052
cg09299086	1	17746438	-0.2659	0.0816	0.001119	--	0	0.379	1	0.5381	0.0412341	Body;Body	RCC2;RCC2	island	NA		NM_001136204	RCC2	2391.14	0.232597	0.0406804
cg00794400	1	17746510	-0.5014	0.145	0.0005428	--	0	0.057	1	0.811	0.0269852	Body;Body	RCC2;RCC2	island	NA		NM_001136204	RCC2	2391.14	0.232597	0.0406804
cg22945605	1	17866055	-0.3354	0.0959	0.000467	--	0	0.044	1	0.8342	0.0246988	TSS1500	ARHGEF10L	island	NA		NM_001011722	ARHGEF10L	1420.05	0.0195637	0.852289
cg15131316	1	18809030	-0.6524	0.1958	0.0008612	--	0	0.107	1	0.7438	0.0353328	1stExon	KLHDC7A	island	NA		n.a.
cg23281527	1	18809531	-1.5135	0.399	0.0001485	--	0	0.82	1	0.3651	0.0121856	1stExon	KLHDC7A	island	V$CMYB_01		n.a.
cg21693033	1	18809764	-0.6622	0.1484	8.111e-06	--	0	0.171	1	0.6789	0.00182862	1stExon	KLHDC7A	shore	NA		n.a.
cg02856716	1	18993307	0.4208	0.1202	0.0004661		0	0.318	1	0.5726	0.0246611	Body;Body;Body	PAX7;PAX7;PAX7	open sea	NA		NM_013945	PAX7	39.9046	0.215768	0.120372
cg21856670	1	19041952	-0.6747	0.1307	2.456e-07	--	0	0	1	0.9993	0.00017046	Body;Body;Body	PAX7;PAX7;PAX7	shore	NA		NM_013945	PAX7	39.9046	0.215768	0.120372
cg12206846	1	19292493	0.4743	0.1184	6.157e-05		0	0.013	1	0.9094	0.00690929	-	-	open sea	NA		-
ch.1.659794R	1	19526899	-0.4215	0.1253	0.000765	--	0	0.484	1	0.4867	0.0330063	Body	UBR4	open sea	NA		NM_020765	UBR4	8709.67	-0.144441	0.175939
cg04351236	1	19540060	-0.5511	0.1426	0.0001114	--	0	0.216	1	0.6423	0.0102234	-	-	shelf	NA		-
cg15930811	1	19922369	-0.6752	0.1314	2.78e-07	--	3.4	1.036	1	0.3089	0.000188025	TSS1500	C1orf151	shore	NA		n.a.
cg13069918	1	20005744	0.7262	0.1153	2.965e-10		0	0.04	1	0.8412	9.95073e-07	Body	HTR6	island	NA		n.a.
cg14220777	1	20062329	0.5416	0.1232	1.101e-05		5.3	1.056	1	0.3041	0.00222321	Body	TMCO4	open sea	NA		NM_181719	TMCO4	147.337	0.201633	0.156203
cg13211559	1	20308066	0.5179	0.1345	0.0001185		0	0.162	1	0.6874	0.0106321	TSS1500;TSS1500;TSS1500	PLA2G2A;PLA2G2A;PLA2G2A	open sea	NA		NM_001161728	PLA2G2A	30.7335	-0.162781	0.225983
cg26407544	1	20945355	0.3025	0.0791	0.0001316		0	0.277	1	0.5989	0.0113014	3'UTR	CDA	open sea	NA		NM_001785	CDA	75.5733	0.109368	0.452346
cg24455365	1	20961229	-0.6105	0.1829	0.0008432	--	3.6	1.038	1	0.3084	0.0349471	Body	PINK1	shore	NA		NM_032409	PINK1	8622.65	-0.29795	0.00852594
cg05037270	1	21504121	0.3958	0.0991	6.505e-05		0	0.966	1	0.3258	0.00716773	TSS1500	EIF4G3	shore	NA		NM_001198803	EIF4G3	782.111	-0.145387	0.292915
cg00344655	1	21604592	0.4177	0.1261	0.0009257		0	0.283	1	0.5949	0.0368901	Body;Body;Body;Body	ECE1;ECE1;ECE1;ECE1	open sea	NA		NM_001113348	ECE1	3733.62	-0.210441	0.0276197
cg13170600	1	21818863	0.4949	0.1531	0.001224		0	0.423	1	0.5154	0.0434486	-	-	open sea	NA		-
cg18861547	1	22196887	0.5182	0.1448	0.0003462		0	0	1	0.9844	0.0204363	Body	HSPG2	open sea	NA		NM_005529	HSPG2	1313	-0.189008	0.176134
cg10820203	1	22206962	0.5117	0.1388	0.0002266		0	0.2	1	0.6544	0.0158017	Body	HSPG2	open sea	NA		NM_005529	HSPG2	1313	-0.189008	0.176134
cg27522078	1	22290005	0.4605	0.1064	1.518e-05		0	0.251	1	0.6164	0.00278697	-	-	open sea	NA		-
cg21388327	1	22351548	-0.3087	0.0861	0.0003359	--	0	0.007	1	0.9333	0.0201122	TSS1500;TSS200	HSPC157;HSPC157	shore	NA		n.a.
cg10606730	1	22456024	0.3826	0.0998	0.0001266		0	0.427	1	0.5134	0.0110195	Body	WNT4	island	NA		NM_030761	WNT4	62.3007	0.0844236	0.566309
cg26924480	1	22463884	0.397	0.1097	0.0002949		0	0.169	1	0.6813	0.0185849	Body	WNT4	open sea	NA		NM_030761	WNT4	62.3007	0.0844236	0.566309
cg15582954	1	22470343	0.3305	0.0859	0.0001205		0	0.027	1	0.869	0.0106993	TSS1500	WNT4	shore	NA		NM_030761	WNT4	62.3007	0.0844236	0.566309
cg03467726	1	22473159	-0.5546	0.1698	0.001087	--	0	0.484	1	0.4866	0.0406998	-	-	shelf	NA		-
cg09154062	1	22582789	0.6729	0.1335	4.646e-07		0	0.477	1	0.49	0.00026895	-	-	open sea	NA		-
cg26870337	1	22777672	-0.5019	0.1238	5.023e-05	--	0	0.649	1	0.4206	0.00606993	TSS1500;TSS1500	ZBTB40;ZBTB40	shore	NA		NM_014870	ZBTB40	2016.34	0.179179	0.202903
cg09266979	1	22777744	-0.5137	0.1494	0.0005864	--	0	0.017	1	0.8961	0.0282676	TSS1500;TSS1500	ZBTB40;ZBTB40	shore	NA		NM_014870	ZBTB40	2016.34	0.179179	0.202903
cg26603050	1	22938172	0.9509	0.2777	0.0006181		5	1.053	1	0.3049	0.029201	-	-	open sea	NA		-
cg17104151	1	22970132	0.4989	0.1437	0.0005173		0	0.054	1	0.8163	0.0262792	1stExon;5'UTR;5'UTR;1stExon	C1QC;C1QC;C1QC;C1QC	shelf	NA		NM_001114101	C1QC	3258.68	0.375723	0.00410592
cg22477971	1	22984594	0.3957	0.0943	2.722e-05		0	0.329	1	0.5664	0.00404757	5'UTR	C1QB	open sea	NA		NM_000491	C1QB	3980.3	0.355263	0.00684374
cg25199552	1	23350054	0.7038	0.2053	0.0006068		0	0.369	1	0.5436	0.0289041	Body;Body	KDM1A;KDM1A	shelf	NA		NM_001009999	KDM1A	1606.32	-0.0567924	0.538728
cg23038015	1	23501993	0.566	0.1309	1.527e-05		0	0.007	1	0.9332	0.00279594	-	-	shelf	NA		-
cg12400807	1	23752503	-0.3729	0.1154	0.001227	--	0	0.142	1	0.7059	0.0435318	TSS1500	TCEA3	shore	NA		NM_003196	TCEA3	199.658	-0.0267179	0.840852
cg12639293	1	24329841	0.3968	0.1151	0.0005661		0	0.541	1	0.4621	0.0276863	-	-	open sea	NA		-
cg24860886	1	24645397	0.3692	0.0924	6.423e-05		0	0.338	1	0.5609	0.00710771	TSS1500	GRHL3	shelf	NA		NM_198174	GRHL3	112.804	-0.18286	0.216607
cg06204665	1	24744118	-0.5832	0.132	9.973e-06	--	0	0.145	1	0.7031	0.0020954	5'UTR	NIPAL3	shore	NA		NM_020448	NIPAL3	14228.7	0.0342077	0.790862
ch.1.822136R	1	24746734	0.4807	0.149	0.001254		7.8	1.085	1	0.2976	0.044001	Body	NIPAL3	shelf	NA		NM_020448	NIPAL3	14228.7	0.0342077	0.790862
cg10522447	1	25071260	0.3119	0.0933	0.000831		0	0.572	1	0.4495	0.03468	TSS1500	CLIC4	shore	NA		NM_013943	CLIC4	19328.2	0.00936914	0.947915
cg22219494	1	25201805	0.3292	0.0799	3.793e-05		0	0.584	1	0.4448	0.00502566	-	-	open sea	NA		-
cg20288927	1	25243348	0.4175	0.1078	0.0001072		0	0.431	1	0.5114	0.0100289	Body;Body	RUNX3;RUNX3	open sea	NA		NM_001031680	RUNX3	107.039	0.149328	0.314429
cg00117172	1	25255838	-0.4881	0.1171	3.045e-05	--	0	0	1	0.9943	0.00436624	Body;Body	RUNX3;RUNX3	island	NA		NM_001031680	RUNX3	107.039	0.149328	0.314429
ch.1.839062R	1	25282539	0.6106	0.1782	0.0006132		0	0.014	1	0.9065	0.029093	Body	RUNX3	open sea	NA		NM_001031680	RUNX3	107.039	0.149328	0.314429
cg09761367	1	25360712	0.483	0.1349	0.0003419		0	0.388	1	0.5333	0.0202927	-	-	open sea	NA		-
cg24955895	1	25425923	0.601	0.1271	2.26e-06		0	0.042	1	0.8384	0.000781215	-	-	open sea	NA		-
cg08899531	1	25754572	-0.3627	0.1078	0.000764	--	0	0.061	1	0.8042	0.0329685	-	-	shore	NA		-
cg04344749	1	25871814	0.5569	0.137	4.824e-05		0	0.059	1	0.8081	0.0059267	Body	LDLRAP1	shore	NA		NM_015627	LDLRAP1	4598.21	0.084621	0.558196
cg21784781	1	26204583	0.4945	0.1309	0.0001579		0	0.244	1	0.6212	0.0126592	-	-	shelf	NA		-
cg01811796	1	26233565	-0.555	0.1706	0.001138	--	0	0.1	1	0.7519	0.0416219	TSS1500;TSS1500;TSS1500;TSS200	STMN1;STMN1;STMN1;STMN1	island	NA		NM_203401	STMN1	34572.1	0.0943613	0.387708
cg05749067	1	26517321	0.4826	0.1218	7.442e-05		0	0.105	1	0.7454	0.00792088	1stExon	CATSPER4	open sea	NA		NM_198137	CATSPER4	40.9341	0.00601159	0.957732
cg11070193	1	26527870	0.7636	0.2091	0.0002599		0	0.547	1	0.4597	0.0172463	Body	CATSPER4	open sea	NA		NM_198137	CATSPER4	40.9341	0.00601159	0.957732
cg04028874	1	26700681	-0.305	0.0897	0.0006755	+	0	0.916	1	0.3385	0.0306819	TSS1500;TSS1500	ZNF683;ZNF683	open sea	NA		n.a.
cg10238587	1	26719057	0.3086	0.0905	0.0006483		0	0.037	1	0.8479	0.0299709	-	-	open sea	NA		-
cg11699374	1	27114614	0.4258	0.1276	0.0008498		0	0.307	1	0.5794	0.0351109	5'UTR;1stExon	PIGV;PIGV	island	NA		NM_001202554	PIGV	618.709	0.18388	0.0713751
cg15966151	1	27238472	0.415	0.116	0.0003464		0	0.195	1	0.6589	0.0204363	Body	NR0B2	open sea	NA		n.a.
cg06650260	1	27240478	-0.5122	0.1547	0.000928	--	0	0.004	1	0.9468	0.0369287	1stExon;5'UTR	NR0B2;NR0B2	open sea	NA		n.a.
cg07703119	1	27503496	0.3361	0.1045	0.001303		0	0.112	1	0.7375	0.0450291	-	-	open sea	NA		-
cg00730820	1	27694390	0.3385	0.0809	2.874e-05		0	0.036	1	0.8504	0.00420056	TSS1500	MAP3K6	shore	NA		NM_004672	MAP3K6	557.54	-0.169955	0.243412
cg13380502	1	27718221	-0.4655	0.0936	6.555e-07	--	8.3	1.091	1	0.2963	0.000340517	TSS1500	GPR3	shore	NA		NM_005281	GPR3	78.0487	-0.197129	0.143
cg19249583	1	27962692	0.3778	0.1137	0.0008879		0	0.779	1	0.3773	0.0360392	TSS1500	FGR	shore	NA		NM_001042729	FGR	457.818	0.393266	0.00843033
cg16702520	1	28157047	-0.4908	0.1276	0.0001202	--	0	0.584	1	0.4447	0.0106958	TSS1500;TSS1500;TSS1500	PPP1R8;PPP1R8;PPP1R8	shore	NA		NM_002713	PPP1R8	1749.21	0.221238	0.00463714
cg08623383	1	28205926	0.6703	0.1418	2.28e-06		0	0.001	1	0.9708	0.00078371	Body;Body;Body	C1orf38;C1orf38;C1orf38	open sea	NA		n.a.
cg14378564	1	28417750	0.5191	0.1522	0.0006474		0	0.022	1	0.8829	0.0299554	-	-	shelf	NA		-
cg21680474	1	28463306	0.5382	0.1344	6.255e-05		0	0.223	1	0.6365	0.0069856	-	-	open sea	NA		-
cg03512248	1	28517610	0.5083	0.159	0.001387		0	0.126	1	0.7224	0.0467082	5'UTR;5'UTR	PTAFR;PTAFR	open sea	NA		NM_001164722	PTAFR	543.878	0.455528	0.00228809
cg20460771	1	28521540	0.2979	0.0782	0.0001382		0	0.07	1	0.7912	0.0115989	TSS1500;TSS1500	PTAFR;PTAFR	open sea	NA		NM_001164722	PTAFR	543.878	0.455528	0.00228809
cg14852238	1	28562670	-0.4359	0.1189	0.0002456	+	13.2	1.152	1	0.2832	0.0166409	5'UTR;1stExon;5'UTR;1stExon;5'UTR;1stExon	ATPIF1;ATPIF1;ATPIF1;ATPIF1;ATPIF1;ATPIF1	island	NA		NM_178191	ATPIF1	1975	0.125844	0.165591
cg26933136	1	28661842	0.399	0.1242	0.001311		0	0.88	1	0.3482	0.0452171	3'UTR;3'UTR	MED18;MED18	open sea	NA		NM_001127350	MED18	494.84	0.153591	0.082275
cg03254146	1	30240119	-0.5684	0.1791	0.0015	--	0	0.032	1	0.8573	0.0489108	-	-	open sea	NA		-
cg11684541	1	31161270	-0.3877	0.1169	0.0009133	--	0	0.006	1	0.9407	0.0366161	-	-	shelf	NA		-
cg18454789	1	31194535	0.556	0.1342	3.403e-05		0	0.001	1	0.9731	0.00468693	Body	MATN1	island	NA		NM_002379	MATN1	72.2187	-0.105029	0.416615
cg24155427	1	31242051	0.3153	0.0946	0.0008601		0	0.885	1	0.3468	0.0353204	-	-	shelf	NA		-
cg15079885	1	32041940	0.3404	0.0919	0.0002126		0	0.029	1	0.8645	0.0151645	TSS200	TINAGL1	open sea	NA		NM_022164	TINAGL1	630.306	-0.0366818	0.800779
cg09255732	1	32171050	0.7965	0.2329	0.0006274		0	0.134	1	0.7143	0.0294515	TSS1500	COL16A1	shore	NA		NM_001856	COL16A1	9871.88	-0.0397627	0.770814
cg07187863	1	32229600	-0.2942	0.0835	0.0004264	--	0	0.471	1	0.4926	0.0232759	1stExon;5'UTR	BAI2;BAI2	island	NA		NM_001703	BAI2	5602.49	-0.228537	0.11758
cg17798347	1	32671093	0.3906	0.1199	0.001121		0	0.044	1	0.8346	0.0412734	TSS200;TSS200	IQCC;IQCC	island	NA		NM_001160042	IQCC	256.369	0.0318129	0.732127
cg09684338	1	32740402	0.5142	0.1014	3.958e-07		0	0.181	1	0.6701	0.000243599	Body;Body	LCK;LCK	shore	NA		NM_001042771	LCK	48.0389	0.175856	0.231587
cg01215525	1	33591142	0.3417	0.0842	4.97e-05		0	0.333	1	0.5641	0.00602786	-	-	shore	NA		-
cg11136886	1	33609509	0.4501	0.0902	6.115e-07		0	0.239	1	0.6248	0.000327528	-	-	shelf	NA		-
cg01676680	1	33644771	0.5026	0.1338	0.0001729		0	0.177	1	0.6738	0.0134234	Body	TRIM62	shore	NA		NM_018207	TRIM62	1672.52	0.0395599	0.753676
cg04311473	1	33686435	0.5774	0.1479	9.461e-05		0	0.232	1	0.6298	0.00932485	-	-	open sea	NA		-
cg16347629	1	35228240	0.3046	0.0844	0.0003091		0	0.007	1	0.9314	0.0191118	3'UTR	GJB4	shore	NA		n.a.
cg12653570	1	35392942	-0.599	0.1892	0.001546	--	0	0.554	1	0.4566	0.0497559	-	-	shore	NA		-
cg15272684	1	36024473	-0.4888	0.1271	0.0001203	--	0	0.369	1	0.5438	0.0106958	TSS1500;Body;5'UTR;Body	KIAA0319L;NCDN;NCDN;NCDN	shore	NA		NM_024874	KIAA0319L	3007.67	-0.141587	0.0307622	NM_014284	NCDN	9210.5	-0.137689	0.309869
cg09364688	1	36038877	-0.419	0.1289	0.00115	--	0	0.205	1	0.6511	0.0418759	TSS200	TFAP2E	shore	NA		NM_178548	TFAP2E	831.224	-0.129366	0.331724
cg06324129	1	36133231	-0.8308	0.2228	0.0001923	--	0	0.012	1	0.9112	0.0142968	-	-	open sea	NA		-
cg04482628	1	36581751	0.4595	0.1353	0.000685		0	0.017	1	0.8972	0.0309182	-	-	open sea	NA		-
cg13962153	1	36644157	-0.2818	0.0794	0.0003859	+	10.7	1.119	1	0.2901	0.0218199	Body	MAP7D1	island	NA		NM_018067	MAP7D1	19978.5	0.0412857	0.696961
cg05063806	1	36772417	-0.3191	0.0809	7.963e-05	--	0	0.027	1	0.8684	0.00829543	TSS1500;Body	C1orf113;C1orf113	island	NA		n.a.
cg02837162	1	37090344	0.3907	0.0914	1.917e-05		0	0.026	1	0.8711	0.00322495	-	-	open sea	NA		-
ch.1.1180380F	1	37182591	0.4581	0.1235	0.0002085		0	0.576	1	0.4477	0.0149637	-	-	open sea	NA		-
cg18083591	1	37238410	0.4011	0.1235	0.001162		0	0.733	1	0.3921	0.0421104	-	-	open sea	NA		-
cg16599703	1	37500358	-0.2898	0.084	0.0005566	--	0	0.026	1	0.8729	0.0273939	TSS1500	GRIK3	island	NA		NM_000831	GRIK3	978.791	-0.0577018	0.696563
cg19206040	1	37500441	-0.2934	0.0731	5.979e-05	--	0	0.157	1	0.692	0.00677024	TSS1500	GRIK3	island	NA		NM_000831	GRIK3	978.791	-0.0577018	0.696563
cg02835977	1	37782729	0.558	0.1177	2.111e-06		0	0.069	1	0.7925	0.000749602	-	-	shore	NA		-
cg00025643	1	37904694	-0.6062	0.1366	9.08e-06	--	0	0.184	1	0.6683	0.00196841	-	-	open sea	NA		-
cg13100137	1	37937945	0.7109	0.1981	0.0003332		0	0.116	1	0.7339	0.0200138	-	-	shore	NA		-
cg22872135	1	37958591	0.3797	0.1116	0.000665		0	0.79	1	0.374	0.0303879	3'UTR	MEAF6	open sea	NA		NM_001270876	MEAF6	612.079	-0.155066	0.137614
cg27518043	1	38061151	-0.3251	0.0927	0.0004551	--	0	0.665	1	0.4148	0.024312	Body	GNL2	shore	NA		NM_013285	GNL2	1079.42	0.0307842	0.682765
cg09181104	1	38129247	0.4682	0.1131	3.459e-05		0	0.002	1	0.9654	0.0047468	-	-	open sea	NA		-
cg12339802	1	38156545	-0.9331	0.284	0.001016	--	0	0.322	1	0.5704	0.0390563	TSS1500	C1orf109	shore	NA		NM_017850	C1orf109	424.607	0.0564573	0.579276
cg24375409	1	38200920	0.7778	0.2061	0.0001608		0	0.051	1	0.8217	0.0128142	Body	EPHA10	island	NA		NM_001099439	EPHA10	585.914	-0.162079	0.264028
cg24867946	1	38396990	0.292	0.0839	0.0005005		0	0.006	1	0.9393	0.0257464	Body	INPP5B	shore	NA		NM_005540	INPP5B	2631.44	-0.0078956	0.939654
cg00300039	1	38397432	-0.357	0.094	0.0001463	--	0	0.007	1	0.9314	0.0120836	Body	INPP5B	island	NA		NM_005540	INPP5B	2631.44	-0.0078956	0.939654
cg09179903	1	38441497	0.4507	0.1143	8.035e-05		0	0.348	1	0.5551	0.00833233	Body	SF3A3	open sea	NA		NM_006802	SF3A3	1770.01	0.130975	0.0443064
cg16585132	1	38464943	0.3993	0.1026	0.0001001		0	0.118	1	0.7314	0.00967532	Body	FHL3	shelf	NA		NM_001243878	FHL3	298.334	0.183684	0.185658
cg13064049	1	38478702	0.7228	0.2146	0.0007556		0	0.95	1	0.3296	0.0327446	Body	UTP11L	island	NA		NM_016037	UTP11L	871.648	0.083832	0.183269
cg24080008	1	38600199	-0.5523	0.1219	5.901e-06	--	0	0.506	1	0.4769	0.00145132	-	-	open sea	V$P53_01		-
cg18186327	1	38888789	0.492	0.155	0.001505		0	0.216	1	0.6418	0.0489774	-	-	open sea	NA		-
cg03424246	1	38945700	-0.4979	0.1145	1.375e-05	--	0	0.034	1	0.8533	0.00260954	-	-	shelf	NA		-
cg07047808	1	39173687	0.5229	0.1307	6.275e-05		0	0.004	1	0.9491	0.00700499	-	-	shore	NA		-
cg04094548	1	39301897	-0.5446	0.1372	7.182e-05	--	0	0.006	1	0.9408	0.00769667	-	-	open sea	NA		-
cg00426822	1	39546536	-0.3944	0.1241	0.001484	--	0	0.256	1	0.6129	0.0485983	TSS1500	MACF1	shore	NA		NM_012090	MACF1	26516.2	-0.090007	0.47705
cg04000234	1	39568852	-0.3672	0.1127	0.001125	--	0	0.458	1	0.4986	0.0413747	Body	MACF1	shore	NA		NM_012090	MACF1	26516.2	-0.090007	0.47705
cg15355146	1	40368366	0.2993	0.0893	0.0008043	-	0	0.934	1	0.3337	0.0340209	TSS1500;TSS1500;TSS1500	MYCL1;MYCL1;MYCL1	shore	NA		NM_005376	MYCL1	18.0711	0.111839	0.369936
cg21431125	1	41131487	-0.2716	0.0801	0.000698	--	0	0.56	1	0.4542	0.0312496	TSS200	RIMS3	shore	NA		NM_014747	RIMS3	2945.02	-0.0805704	0.451026
cg26783428	1	41156791	0.6253	0.1426	1.156e-05		0	0.453	1	0.5009	0.0023027	TSS1500;TSS1500;TSS1500;Body;TSS1500;TSS1500	NFYC;NFYC;NFYC;LOC100130557;NFYC;NFYC	shore	NA		NM_001142589	NFYC	481.998	0.0835615	0.36911	NR_024567	LOC100130557	508.15	-0.0517328	0.673463
cg24374857	1	41158439	-0.2517	0.0783	0.001303	--	0	0.327	1	0.5677	0.0450291	5'UTR;5'UTR;TSS1500;5'UTR;5'UTR;5'UTR	NFYC;NFYC;LOC100130557;NFYC;NFYC;NFYC	shore	NA		NM_005376	MYCL1	18.0711	0.111839	0.369936	NR_024567	LOC100130557	508.15	-0.0517328	0.673463
cg06633426	1	41511239	-0.4787	0.0858	2.404e-08	--	0	0.23	1	0.6318	2.88403e-05	Body;Body	SCMH1;SCMH1	open sea	NA		NM_001172218	SCMH1	706.226	-0.179492	0.175007
cg04564461	1	41978921	-0.4021	0.1078	0.000192	--	0	0.013	1	0.9079	0.014279	Body;Body	HIVEP3;HIVEP3	shelf	V$TAXCREB_02		NR_038261	HIVEP3	90.9969	0.376183	0.00205006
cg16523490	1	42115829	-0.4641	0.1139	4.59e-05	--	0	0.469	1	0.4936	0.00572659	5'UTR;5'UTR	HIVEP3;HIVEP3	open sea	NA		NR_038261	HIVEP3	90.9969	0.376183	0.00205006
cg24933241	1	42506516	0.3339	0.1008	0.0009221		0	0.313	1	0.5758	0.0368241	-	-	open sea	NA		-
cg00656728	1	42618506	0.5261	0.1196	1.088e-05		0	0.003	1	0.9568	0.00220941	TSS1500	GUCA2B	open sea	NA		n.a.
cg16309224	1	42620363	0.393	0.0887	9.338e-06		0	0.342	1	0.5584	0.00200793	Body	GUCA2B	open sea	NA		n.a.
cg04701869	1	42628449	-0.3475	0.0919	0.000156	--	0	0.064	1	0.8003	0.0125829	3'UTR	GUCA2A	open sea	NA		n.a.
cg18856261	1	42630674	0.4384	0.1212	0.0002996		0	0.762	1	0.3828	0.0187695	TSS1500	GUCA2A	open sea	NA		n.a.
cg09174829	1	42631405	0.2959	0.0921	0.001319	-	3.7	1.039	1	0.3081	0.0453573	TSS1500	GUCA2A	open sea	NA		n.a.
cg06346081	1	42921584	-0.3214	0.0843	0.0001365	--	0	0.028	1	0.8667	0.0115145	TSS1500;1stExon;5'UTR;TSS1500;1stExon	PPCS;ZMYND12;ZMYND12;PPCS;ZMYND12	shore	NA		NM_024664	PPCS	738.223	-0.0498409	0.706329	NM_001146192	ZMYND12	126.157	-0.0868733	0.537604
cg06872673	1	43127922	0.4675	0.1435	0.001119		0	0.58	1	0.4462	0.0412341	Body	PPIH	shelf	NA		NM_006347	PPIH	499.918	0.123031	0.175169
cg20294984	1	43412752	0.7024	0.2114	0.000892		0	0.445	1	0.5049	0.0360951	Body	SLC2A1	open sea	NA		NM_006516	SLC2A1	5105.53	-0.0933453	0.435507
cg11741510	1	43817973	0.3907	0.0815	1.648e-06		0	0.041	1	0.8399	0.000641604	Body	MPL	shelf	NA		NM_005373	MPL	344.608	-0.0139648	0.910003
cg10441898	1	43839507	0.509	0.1572	0.001204		0	0.312	1	0.5765	0.0430674	-	-	open sea	NA		-
cg17864206	1	43855683	-0.4261	0.1154	0.0002231	--	0	0.515	1	0.4729	0.0156358	Body;TSS1500;TSS1500	C1orf84;MED8;MED8	island	NA		NM_001001653	MED8	788.86	0.116149	0.101234
cg13455067	1	44063595	0.6235	0.1395	7.821e-06		0	0.383	1	0.5357	0.00178756	Body;Body	PTPRF;PTPRF	island	NA		NM_002840	PTPRF	8421.42	-0.112673	0.230189
cg04131063	1	44230412	0.7952	0.174	4.897e-06		0	0.048	1	0.8269	0.00128676	Body;Body;Body;Body;Body;Body;Body;Body;Body;Body	ST3GAL3;ST3GAL3;ST3GAL3;ST3GAL3;ST3GAL3;ST3GAL3;ST3GAL3;ST3GAL3;ST3GAL3;ST3GAL3	open sea	NA		NR_073016	ST3GAL3	737.059	-0.0605091	0.653527
cg19819980	1	44278167	-0.3163	0.0865	0.0002568	--	0	0.634	1	0.4261	0.0171326	Body;Body;Body;Body;Body;Body;Body;Body;Body;Body	ST3GAL3;ST3GAL3;ST3GAL3;ST3GAL3;ST3GAL3;ST3GAL3;ST3GAL3;ST3GAL3;ST3GAL3;ST3GAL3	open sea	NA		NR_073016	ST3GAL3	737.059	-0.0605091	0.653527
cg03108928	1	44418720	-0.695	0.2136	0.00114	--	0	0.76	1	0.3834	0.041672	Body	IPO13	open sea	NA		NM_014652	IPO13	12291	0.0779235	0.509264
cg10593459	1	44447478	0.7208	0.2277	0.001549		0	0.011	1	0.9181	0.0497981	Body;Body	B4GALT2;B4GALT2	shore	NA		NM_001005417	B4GALT2	2398.25	0.0131042	0.904997
cg00717995	1	44819838	0.492	0.1305	0.0001638		0	0.048	1	0.8266	0.0129675	Body	ERI3	shore	NA		NM_024066	ERI3	2832.5	-0.0195131	0.869527
cg23644066	1	44942473	0.3701	0.1135	0.001107		0	0.34	1	0.5598	0.0410314	Body	RNF220	open sea	NA		NM_018150	RNF220	12903.8	0.0684544	0.561255
cg23274824	1	45079966	0.5004	0.121	3.517e-05		0	0.006	1	0.9395	0.00480401	Body	RNF220	shelf	NA		NM_018150	RNF220	12903.8	0.0684544	0.561255
cg00251536	1	45205438	0.4633	0.0885	1.671e-07		0	0.648	1	0.4207	0.000126943	TSS200	KIF2C	island	NA		NM_006845	KIF2C	75.4294	-0.0173796	0.846509
cg13985198	1	45242073	-0.5353	0.0887	1.6e-09	--	0	0.293	1	0.5885	3.72111e-06	TSS200;Body;TSS1500	SNORD46;RPS8;SNORD38A	shore	NA		NM_001012	RPS8	16167.4	0.108687	0.338187
cg18806997	1	45242078	-0.6052	0.1424	2.142e-05	--	0	0.992	1	0.3193	0.00347982	TSS200;Body;TSS1500	SNORD46;RPS8;SNORD38A	shore	NA		NM_001012	RPS8	16167.4	0.108687	0.338187
cg03043406	1	45242356	-0.351	0.1076	0.001112	--	0	0.002	1	0.9618	0.0410846	Body;TSS1500	RPS8;SNORD38A	shore	V$CEBP_C		NM_001012	RPS8	16167.4	0.108687	0.338187
cg17233819	1	45266782	-0.643	0.1956	0.001013	--	0	0.109	1	0.7412	0.0389805	Body	PLK3	island	NA		NM_004073	PLK3	551.617	-0.103817	0.486572
cg03434029	1	45274048	0.6024	0.169	0.000364		0	0.008	1	0.9292	0.0210806	TSS1500;TSS200	TCTEX1D4;BTBD19	shore	NA		NM_001013632	TCTEX1D4	34.7516	-0.172078	0.199143	NM_001136537	BTBD19	79.5395	-0.042944	0.773581
cg11448683	1	45274099	0.5716	0.1586	0.0003133		0	0.34	1	0.56	0.0192804	TSS1500;TSS200	TCTEX1D4;BTBD19	shore	NA		NM_001013632	TCTEX1D4	34.7516	-0.172078	0.199143
cg00010654	1	45476118	-0.3364	0.0951	0.0004054	--	0	0.073	1	0.7874	0.0224955	Body	HECTD3	shore	NA		NM_024602	HECTD3	1907.07	0.0809589	0.218766
cg10430904	1	45769554	0.4983	0.1516	0.001017		0	0.005	1	0.9449	0.0390664	TSS200	LOC400752	island	NA		NR_024270	LOC400752	112.708	-0.0866378	0.532582
cg03123370	1	45965343	-0.3998	0.1078	0.0002079	--	0	0.836	1	0.3604	0.0149459	5'UTR;1stExon;TSS1500	CCDC163P;CCDC163P;MMACHC	shore	NA		NR_033296	CCDC163P	490.15	0.125668	0.351179
cg16521245	1	45965595	-0.6216	0.1388	7.556e-06	--	0	0.454	1	0.5002	0.00174657	5'UTR;1stExon;TSS1500	CCDC163P;CCDC163P;MMACHC	island	NA		NR_033296	CCDC163P	490.15	0.125668	0.351179	NM_015506	MMACHC	513.569	-0.0106951	0.93376
cg04296837	1	46087792	0.3905	0.1159	0.0007532		0	0.046	1	0.8309	0.0327037	Body	CCDC17	shore	NA		NM_001190182	CCDC17	197.842	-0.136762	0.315064
cg12858469	1	46910885	-0.677	0.1942	0.0004904	--	0	0.211	1	0.6458	0.0254093	-	-	shelf	NA		-
cg15560801	1	46918254	0.3094	0.0789	8.784e-05		0	0.017	1	0.8963	0.00885511	-	-	shelf	NA		-
cg13110749	1	47875039	0.4485	0.1337	0.0007975		0	0.269	1	0.6039	0.0338811	-	-	open sea	NA		-
cg03383250	1	47972688	-0.8157	0.1239	4.61e-11	--	0	0.013	1	0.9093	2.30612e-07	-	-	shore	NA		-
cg01693598	1	47998637	0.4294	0.1326	0.0012		0	0.575	1	0.4484	0.0429765	-	-	shore	NA		-
cg14911856	1	47999856	0.3215	0.087	0.0002181		0	0.333	1	0.5638	0.0154322	-	-	shore	NA		-
cg15575009	1	48179471	-0.4254	0.1331	0.001388	--	0	0.784	1	0.3758	0.0467103	-	-	shelf	NA		-
cg16125989	1	48191880	-0.3102	0.0907	0.0006237	--	0	0.684	1	0.4083	0.0293344	-	-	shore	NA		-
cg12734688	1	48308390	-0.4904	0.1438	0.000647	--	0	0.254	1	0.6144	0.029952	-	-	open sea	NA		-
cg22848704	1	48648439	0.4018	0.1256	0.001378		0	0.897	1	0.3435	0.0464997	TSS1500	SKINTL	open sea	NA		NR_026749	SKINTL	39.789	-0.170522	0.20747
cg23071997	1	48687989	0.3961	0.1179	0.0007792		0	0.676	1	0.4109	0.0334015	TSS1500;TSS1500	SLC5A9;SLC5A9	open sea	NA		NM_001135181	SLC5A9	66.4607	0.0485409	0.709399
cg00829645	1	49364657	-0.487	0.1196	4.661e-05	--	0	0.823	1	0.3644	0.00578001	Body	AGBL4	island	NA		NM_032785	AGBL4	138.528	-0.226035	0.11756
cg06124579	1	50513166	0.4647	0.112	3.341e-05		0	0.735	1	0.3913	0.00463699	TSS1500	ELAVL4	shore	NA		NM_001144777	ELAVL4	92.1453	-0.254395	0.0344462
cg26301690	1	50569610	0.673	0.185	0.000275		0	0.911	1	0.3398	0.0178702	Body;5'UTR;1stExon	ELAVL4;ELAVL4;ELAVL4	open sea	NA		NM_001144777	ELAVL4	92.1453	-0.254395	0.0344462
cg10512745	1	50884480	-1.1596	0.2171	9.187e-08	--	0	0.009	1	0.9232	8.14629e-05	Body	DMRTA2	island	NA		NM_032110	DMRTA2	166.357	0.206231	0.165532
cg04931216	1	50885132	-0.3945	0.0819	1.477e-06	--	0	0.074	1	0.7852	0.000600029	Body	DMRTA2	island	NA		NM_032110	DMRTA2	166.357	0.206231	0.165532
cg00945234	1	50886411	-0.364	0.112	0.001152	--	0	0.027	1	0.8703	0.0419142	Body	DMRTA2	island	NA		NM_032110	DMRTA2	166.357	0.206231	0.165532
cg16732616	1	50886782	-1.6458	0.2102	4.907e-15	--	0	0.199	1	0.6555	1.62624e-10	Body	DMRTA2	island	NA		NM_032110	DMRTA2	166.357	0.206231	0.165532
cg04455430	1	50886920	-0.4253	0.0955	8.348e-06	--	0	0.065	1	0.7986	0.00186776	Body	DMRTA2	island	V$GRE_C		NM_032110	DMRTA2	166.357	0.206231	0.165532
cg23589045	1	51983759	0.5787	0.1698	0.0006517		0	0.305	1	0.5806	0.0300338	Body	EPS15	shore	NA		NM_001981	EPS15	10764.5	-0.0664593	0.27698
cg03160895	1	52519746	-0.4367	0.1325	0.0009839	--	0	0.232	1	0.6299	0.0382774	Body	TXNDC12	shore	NA		NM_015913	TXNDC12	1482.4	0.150752	0.0418817
cg14261309	1	53164287	0.4531	0.1359	0.0008575		0	0.225	1	0.635	0.0352806	TSS1500	C1orf163	shore	NA		n.a.
cg22022321	1	53508381	0.6585	0.1688	9.549e-05		0	0.196	1	0.658	0.0093802	Body;Body;Body;Body	SCP2;SCP2;SCP2;SCP2	open sea	NA		NM_001007098	SCP2	515.498	-0.363238	0.00408162
cg09901201	1	53515142	-0.7363	0.1784	3.67e-05	--	0	0.027	1	0.8696	0.00491923	3'UTR;Body;Body;Body	SCP2;SCP2;SCP2;SCP2	open sea	NA		NM_001007098	SCP2	515.498	-0.363238	0.00408162
cg18153869	1	53704641	0.383	0.1187	0.001253		0	0.404	1	0.5252	0.044001	TSS1500	MAGOH	island	NA		NM_002370	MAGOH	492.809	0.195354	0.00592397
cg16250145	1	53906825	0.451	0.1199	0.000169		0	0.027	1	0.8685	0.0132369	TSS1500	FLJ40434	shore	NA		n.a.
cg23824845	1	53921414	0.4367	0.1356	0.001278		0	0	1	0.9949	0.0445074	-	-	shelf	V$S8_01;V$CHX10_01		-
cg10818160	1	53924389	-0.4184	0.1091	0.0001261	--	0	0.764	1	0.3819	0.0110172	TSS1500	DMRTB1	shore	NA		n.a.
cg07149641	1	53925109	0.3662	0.1046	0.0004621		0	0	1	0.9901	0.0245425	5'UTR;1stExon	DMRTB1;DMRTB1	shore	NA		n.a.
cg26247087	1	54146717	0.4624	0.1053	1.124e-05		0	0.056	1	0.8122	0.0022559	5'UTR	GLIS1	open sea	NA		NM_147193	GLIS1	111.385	-0.0401304	0.783272
cg00454274	1	54200587	0.568	0.1468	0.0001089		0	0.918	1	0.3381	0.0101024	TSS1500	GLIS1	shelf	NA		NM_147193	GLIS1	111.385	-0.0401304	0.783272
cg12579676	1	54355321	-0.2945	0.0839	0.000451	+	0	0.821	1	0.3648	0.024166	5'UTR	YIPF1	shore	NA		NR_036640	YIPF1	954.775	0.168221	0.0973165
cg00758217	1	54818707	0.9581	0.1638	4.966e-09		0	0.875	1	0.3497	8.8667e-06	Body;Body;Body	SSBP3;SSBP3;SSBP3	shelf	NA		NM_001009955	SSBP3	2213.97	-0.21919	0.0915942
cg00860380	1	54871988	-0.426	0.1198	0.0003773	--	0	0.658	1	0.4174	0.0215033	5'UTR;TSS200;1stExon;TSS200	SSBP3;SSBP3;SSBP3;SSBP3	island	NA		NM_001009955	SSBP3	2213.97	-0.21919	0.0915942
cg22820285	1	55008241	0.3096	0.0869	0.0003692		0	0.604	1	0.4371	0.0212425	-	-	island	NA		-
cg05960180	1	55178437	-0.4146	0.1124	0.0002256	--	0	0.004	1	0.9479	0.015761	-	-	shelf	NA		-
cg07122319	1	55227533	0.3775	0.0962	8.689e-05		0	0.686	1	0.4076	0.00879613	5'UTR	PARS2	shelf	NA		NM_152268	PARS2	141.326	0.194393	0.0754792
cg08033127	1	55232442	0.6685	0.1778	0.00017		7.4	1.08	1	0.2987	0.0132838	-	-	shelf	NA		-
cg06176815	1	56044796	0.4761	0.1338	0.0003724		6.7	1.072	1	0.3006	0.0213248	-	-	open sea	NA		-
cg01531551	1	56076866	-0.4385	0.1262	0.0005131	--	1.8	1.019	1	0.3128	0.026136	-	-	open sea	NA		-
cg25707387	1	56843755	0.5773	0.1535	0.00017		0	0.003	1	0.9582	0.0132838	-	-	open sea	NA		-
cg11959316	1	57001742	0.8093	0.2531	0.001384		0	0.904	1	0.3417	0.046625	Body;Body	PPAP2B;PPAP2B	open sea	NA		NM_003713	PPAP2B	6460.96	0.0591284	0.634776
cg26929547	1	57681028	0.7295	0.153	1.864e-06		0	0.161	1	0.6885	0.00069657	Body	DAB1	open sea	NA		NM_021080	DAB1	85.3598	-0.390288	0.00883192
cg14777634	1	58324995	0.3725	0.1075	0.0005318		0	0.022	1	0.8832	0.0266684	5'UTR;Body	DAB1;MIR548D2	open sea	NA		NM_021080	DAB1	85.3598	-0.390288	0.00883192
cg05346878	1	59043576	0.4913	0.1468	0.0008215		0	0.109	1	0.7415	0.0344286	TSS1500	TACSTD2	shore	NA		n.a.
cg07176168	1	59085716	-0.5216	0.1258	3.372e-05	--	0	0.391	1	0.5318	0.00466257	-	-	open sea	NA		-
cg25625233	1	59166857	1.0929	0.2226	9.073e-07		0	0.695	1	0.4046	0.000425755	TSS1500	MYSM1	open sea	NA		NM_001085487	MYSM1	2941.91	-0.0890043	0.325127
cg11238352	1	59609170	0.4199	0.1158	0.0002892		0	0.02	1	0.8887	0.0183918	Body	LOC729467	shelf	NA		n.a.
cg14613960	1	61543408	0.4678	0.0939	6.264e-07		0	0.518	1	0.4715	0.00033083	Body	NFIA	shore	V$OCT1_02		NM_005595	NFIA	3558.37	-0.0332373	0.725402
cg10069638	1	61548754	-0.2862	0.0847	0.0007323	--	0	0.054	1	0.8163	0.0321927	Body;Body;Body;Body	NFIA;NFIA;NFIA;NFIA	island	NA		NM_005595	NFIA	3558.37	-0.0332373	0.725402
cg18274735	1	62372488	0.4686	0.1063	1.042e-05		0	0.171	1	0.6792	0.00214658	Body	INADL	open sea	NA		NM_176877	INADL	773.04	-0.178475	0.0432605
cg09353705	1	62761846	0.4829	0.1269	0.0001419		0	0.656	1	0.4181	0.0118122	5'UTR	KANK4	open sea	NA		NM_181712	KANK4	742.354	0.0177487	0.905449
cg17821473	1	62902255	-0.347	0.0871	6.779e-05	--	0	0.002	1	0.9622	0.00739852	5'UTR;TSS200;5'UTR	USP1;USP1;USP1	island	NA		NM_001017416	USP1	1657.26	0.134923	0.0778726
cg24082680	1	63249199	-0.6207	0.145	1.867e-05	--	0	0	1	0.9937	0.00316866	TSS1500;TSS1500	ATG4C;ATG4C	open sea	NA		NM_178221	ATG4C	3206.62	0.242786	0.0624151
cg18384460	1	63771428	0.4476	0.1414	0.001548		4.3	1.045	1	0.3066	0.049778	-	-	open sea	NA		-
cg25471740	1	64067694	-0.3114	0.0896	0.0005098	--	0	0.216	1	0.6422	0.0260179	Body	PGM1	open sea	NA		NM_002633	PGM1	1312.24	-0.240735	0.0371641
cg00152515	1	64239440	-0.301	0.0824	0.0002607	--	0	0.404	1	0.5248	0.0172798	TSS1500;TSS1500	ROR1;ROR1	shore	NA		NM_005012	ROR1	99.4942	-0.0893087	0.530148
cg18092314	1	64240504	0.3686	0.092	6.158e-05		0	0.252	1	0.6158	0.00690929	Body;Body	ROR1;ROR1	island	NA		NM_005012	ROR1	99.4942	-0.0893087	0.530148
cg25839727	1	64263033	-0.5015	0.1122	7.878e-06	--	0	0.036	1	0.8497	0.00179201	Body;Body	ROR1;ROR1	open sea	NA		NM_005012	ROR1	99.4942	-0.0893087	0.530148
cg12421116	1	64269557	0.3744	0.109	0.0005943		0	0.92	1	0.3375	0.0284672	Body;Body	ROR1;ROR1	open sea	NA		NM_005012	ROR1	99.4942	-0.0893087	0.530148
cg13942627	1	64283520	0.605	0.1258	1.524e-06		0	0.002	1	0.9676	0.000605782	Body;Body	ROR1;ROR1	open sea	NA		NM_005012	ROR1	99.4942	-0.0893087	0.530148
cg12730853	1	64935328	-0.5056	0.1199	2.465e-05	--	0	0.62	1	0.4309	0.00378208	TSS1500	CACHD1	shore	NA		NM_020925	CACHD1	601.735	-0.223841	0.133667
cg04994405	1	65731836	-0.3668	0.0804	5.074e-06	--	0	0.762	1	0.3827	0.00131399	Body	DNAJC6	island	NA		NM_001256864	DNAJC6	17340.5	0.0279354	0.786119
cg15466952	1	65889855	-0.4932	0.1059	3.211e-06	--	0	0.922	1	0.3368	0.000979665	5'UTR;5'UTR;Body;5'UTR	LEPR;LEPR;LEPROT;LEPR	shelf	NA		NM_001198688	LEPR	222.593	-0.349151	0.00977173	NM_001198681	LEPROT	2378.69	-0.0710009	0.536795
cg22949256	1	67135552	-0.6746	0.168	5.947e-05	--	0	0.015	1	0.9038	0.00676528	Body	SGIP1	open sea	NA		NM_032291	SGIP1	1656.42	-0.347892	0.00619508
cg09585255	1	67389733	0.3671	0.1154	0.001464		0	0.889	1	0.3459	0.0481813	TSS1500;Body;TSS1500;TSS1500;TSS1500;TSS1500;TSS1500;Body;TSS1500;TSS1500	MIER1;WDR78;MIER1;MIER1;MIER1;MIER1;MIER1;WDR78;MIER1;MIER1	shore	NA		NM_001077704	MIER1	342.45	-0.182274	0.188022	NM_024763	WDR78	216.106	0.0865799	0.444266
cg11152634	1	67894935	0.6031	0.1349	7.801e-06		0	0.183	1	0.6686	0.00178453	Body;Body;Body;Body	SERBP1;SERBP1;SERBP1;SERBP1	shore	NA		NM_001018069	SERBP1	6226.1	0.0507827	0.542782
cg23093846	1	68509382	0.4952	0.14	0.0004037		0	0.373	1	0.5415	0.0224443	-	-	shelf	NA		-
cg17987458	1	69594804	-0.4178	0.1284	0.001135	--	0	0.744	1	0.3885	0.0415695	-	-	open sea	NA		-
cg17177995	1	70035846	0.5267	0.1543	0.0006399		0	0.139	1	0.7094	0.0297538	-	-	shore	V$EGR2_01;V$EGR3_01;V$NGFIC_01		-
cg11838876	1	75668600	-0.4485	0.1234	0.0002789	--	0	0.053	1	0.8176	0.0180133	3'UTR	SLC44A5	open sea	NA		NM_152697	SLC44A5	62.7644	-0.37759	0.0046402
cg04490113	1	76704467	-0.6024	0.1823	0.0009523	--	0	0.654	1	0.4186	0.0375104	Body;Body	ST6GALNAC3;ST6GALNAC3	open sea	NA		NM_152996	ST6GALNAC3	1177.11	0.182059	0.208004
cg26256154	1	76780549	-0.4778	0.1271	0.0001703	--	0	0.635	1	0.4254	0.0132955	Body;Body	ST6GALNAC3;ST6GALNAC3	open sea	NA		NM_152996	ST6GALNAC3	1177.11	0.182059	0.208004
cg00922857	1	77484471	-0.4591	0.1283	0.0003449	--	0	0.069	1	0.7935	0.0203841	Body	ST6GALNAC5	open sea	NA		NM_030965	ST6GALNAC5	211	-0.233969	0.0427969
cg15505642	1	77836400	0.6222	0.1921	0.001201		0	0.098	1	0.7548	0.0430065	Body;Body	AK5;AK5	open sea	NA		NM_174858	AK5	9311.51	-0.0621822	0.643233
cg15084543	1	79472408	0.5198	0.1475	0.0004266		0	0.1	1	0.7521	0.023282	5'UTR;1stExon	ELTD1;ELTD1	island	NA		NM_022159	ELTD1	380.441	-0.177636	0.228595
cg26422458	1	79472452	0.4377	0.1126	0.0001017		0	0.317	1	0.5732	0.00974824	5'UTR;1stExon	ELTD1;ELTD1	island	NA		NM_022159	ELTD1	380.441	-0.177636	0.228595
cg04099803	1	81772036	0.4005	0.1248	0.001335		0	0.475	1	0.4906	0.0456824	-	-	open sea	NA		-
cg05335473	1	84040080	-0.5	0.117	1.925e-05	--	0	0.574	1	0.4488	0.0032343	-	-	open sea	NA		-
cg03622431	1	84864880	0.5202	0.1379	0.0001625		0	0.03	1	0.8631	0.0129031	TSS1500;Body	UOX;DNASE2B	open sea	NA		NR_003927	UOX	26.3312	-0.233982	0.0683083	NM_021233	DNASE2B	68.4582	-0.00604842	0.956953
cg03665853	1	85219864	-0.3926	0.1204	0.001106	--	0	0.147	1	0.7017	0.041023	-	-	shore	NA		-
cg24574111	1	85331084	-0.4561	0.1401	0.001129	--	0	0.827	1	0.3631	0.0414241	Body	LPAR3	open sea	NA		n.a.
cg19090549	1	85355904	-0.627	0.1471	2.022e-05	--	0	0.162	1	0.687	0.00333183	5'UTR	LPAR3	shelf	NA		n.a.
cg19729188	1	85725931	0.3602	0.1043	0.00055		0	0.02	1	0.8886	0.0272257	TSS1500;TSS1500	C1orf52;C1orf52	shore	NA		NM_198077	C1orf52	1740.38	0.017987	0.834677
cg24662614	1	86040228	0.4269	0.0997	1.842e-05		0	0.594	1	0.4409	0.00314873	5'UTR	DDAH1	shelf	NA		NM_012137	DDAH1	5265.32	-0.183691	0.216292
cg11750851	1	86047433	0.3807	0.1096	0.0005124		0	0.083	1	0.7738	0.0261103	Body	CYR61	shore	NA		NM_001554	CYR61	1319.91	-0.0747345	0.603033
cg01118679	1	87018135	0.406	0.1037	9.031e-05		0	0.379	1	0.5384	0.00902858	Body;Body	CLCA4;CLCA4	shore	NA		NM_012128	CLCA4	1573.72	0.421355	0.00451465
cg26692818	1	87108066	-0.4987	0.1541	0.001213	--	0	0.675	1	0.4113	0.0432202	Body	CLCA3P	open sea	NA		NR_024604	CLCA3P	43.365	-0.159367	0.142497
cg17420885	1	87600446	0.5018	0.142	0.0004096		0	0.553	1	0.4569	0.0226574	Body;Body;Body;Body;Body	LOC339524;LOC339524;LOC339524;LOC339524;LOC339524	shore	NA		NR_026988	LOC339524	41.3855	-0.290123	0.03967
cg02301193	1	90267201	-0.537	0.0976	3.77e-08	--	0	0.745	1	0.3882	4.11332e-05	-	-	open sea	NA		-
cg00907473	1	90459283	-0.3535	0.1056	0.0008131	--	0	0.413	1	0.5207	0.0341793	TSS1500;Body;TSS1500	ZNF326;LOC492303;ZNF326	shore	NA		NM_182975	ZNF326	177.174	-0.290416	0.0480762
cg12656020	1	91185028	-0.3006	0.0781	0.0001181	--	0	0.302	1	0.5827	0.0106177	-	-	shore	NA		-
cg17170758	1	91195895	-0.4239	0.0945	7.301e-06	--	0	0.129	1	0.7197	0.00170397	-	-	shelf	NA		-
cg08895590	1	91227319	0.5286	0.1497	0.0004145		0	0.153	1	0.6959	0.0228332	-	-	open sea	NA		-
cg03117079	1	91488015	0.5651	0.1425	7.33e-05		0	0.085	1	0.7712	0.0078426	TSS1500;TSS1500;TSS1500	ZNF644;ZNF644;ZNF644	shore	NA		NM_032186	ZNF644	1693.89	0.211561	0.0401272
cg11705954	1	92011732	0.8199	0.1247	4.877e-11		0	0.023	1	0.8803	2.32414e-07	-	-	shore	NA		-
cg23098371	1	92012061	1.0005	0.2051	1.073e-06		0	0.766	1	0.3815	0.000478928	-	-	island	NA		-
cg12403142	1	92012408	0.739	0.1828	5.294e-05		0	0.862	1	0.3533	0.00629251	-	-	island	NA		-
cg06442199	1	92414344	0.5711	0.1322	1.555e-05		0	0.226	1	0.6346	0.00283156	TSS1500	BRDT	shore	NA		NM_001242810	BRDT	101.392	0.0319228	0.708295
cg17032005	1	92891301	0.555	0.1741	0.001429		0	0.009	1	0.9226	0.0474833	-	-	open sea	NA		-
cg08661164	1	93301669	-0.3958	0.1218	0.001157	--	0	0.11	1	0.7403	0.0420096	Body;TSS1500	RPL5;SNORD21	shelf	NA		NM_000969	RPL5	15158	0.102759	0.302525
cg21617625	1	93307974	-0.3071	0.0901	0.0006571	--	0	0.055	1	0.8153	0.0302014	3'UTR	FAM69A	open sea	NA		NM_001252273	FAM69A	414.842	-0.128373	0.312772
cg05962718	1	93545112	0.4073	0.1157	0.0004328		0	0.001	1	0.9733	0.0234754	5'UTR;Body;5'UTR;Body	MTF2;MTF2;MTF2;MTF2	shore	NA		NM_001164391	MTF2	1316.16	-0.127378	0.216971
cg15130788	1	93913424	-0.368	0.0994	0.0002125	--	0	0.865	1	0.3524	0.0151614	TSS1500;TSS1500;TSS1500	FNBP1L;FNBP1L;FNBP1L	shore	NA		NM_001164473	FNBP1L	186.901	-0.321743	0.0198844
cg10495683	1	94054019	-0.6247	0.1505	3.317e-05	--	0	0.291	1	0.5893	0.00462269	Body	BCAR3	open sea	NA		NM_001261410	BCAR3	491.77	0.0739709	0.600578
cg22514229	1	94118054	0.3798	0.1071	0.0003881		0	0.314	1	0.5752	0.0219255	Body	BCAR3	open sea	NA		NM_001261410	BCAR3	491.77	0.0739709	0.600578
cg04592706	1	94586592	-0.4981	0.1532	0.001145	--	0	0.314	1	0.5752	0.0417799	1stExon	ABCA4	open sea	NA		NM_000350	ABCA4	296.395	-0.0111083	0.893105
cg02568479	1	95141800	0.3221	0.0877	0.0002387		0	0.053	1	0.8171	0.0163404	-	-	open sea	NA		-
cg04101267	1	95538294	-0.368	0.0926	7.076e-05	--	0	0.017	1	0.8977	0.00761694	Body	ALG14	island	NA		NM_144988	ALG14	403.837	0.167091	0.0921703
cg14848409	1	96048160	-0.5243	0.1179	8.747e-06	--	0	0.793	1	0.3731	0.00192935	-	-	open sea	NA		-
cg22333214	1	98511789	0.5308	0.1095	1.236e-06		0	0.733	1	0.3918	0.000529401	TSS200	MIR137	shore	NA		n.a.
cg26034531	1	99469577	0.3429	0.0866	7.593e-05		0	0.007	1	0.9353	0.00801187	Body;Body	LPPR5;LPPR5	shore	NA		NM_001037317	LPPR5	252.08	-0.149963	0.284866
cg00962000	1	100065660	0.4285	0.1279	0.0008046		0	0.278	1	0.5982	0.0340216	-	-	open sea	NA		-
cg00934037	1	100889672	-0.4675	0.1383	0.0007221	--	0	0.38	1	0.5378	0.031887	Body;Body;Body	CDC14A;CDC14A;CDC14A	open sea	NA		NM_033313	CDC14A	48.0748	-0.209445	0.130378
cg15545468	1	101072808	-0.4996	0.1246	6.077e-05	--	1	1.01	1	0.3148	0.00685904	-	-	open sea	NA		-
cg21385047	1	101702689	-0.4491	0.1322	0.0006833	--	6.4	1.068	1	0.3013	0.030873	5'UTR	S1PR1	island	NA		NM_001400	S1PR1	1704.74	-0.256001	0.0799836
cg25742403	1	103319495	0.3131	0.0869	0.0003131		0	0.579	1	0.4469	0.0192804	-	-	open sea	NA		-
cg26256793	1	103574469	0.5074	0.1359	0.0001886		0	0.903	1	0.3419	0.0141372	TSS1500;TSS1500;TSS1500;TSS1500	COL11A1;COL11A1;COL11A1;COL11A1	open sea	NA		NM_001854	COL11A1	966.492	-0.276008	0.0143893
cg03520644	1	103574523	0.3629	0.1118	0.001171		0	0.208	1	0.6483	0.0423036	TSS1500;TSS1500;TSS1500;TSS1500	COL11A1;COL11A1;COL11A1;COL11A1	open sea	NA		NM_001854	COL11A1	966.492	-0.276008	0.0143893
cg12465490	1	109780771	0.3141	0.0989	0.001488		0	0.21	1	0.6466	0.0486932	3'UTR	SARS	open sea	NA		NR_034072	SARS	1390.89	-0.0390861	0.66234
cg09890255	1	109835545	0.8654	0.2073	2.986e-05		0	0.76	1	0.3833	0.00430961	3'UTR	MYBPHL	open sea	NA		NM_001265613	MYBPHL	111.722	0.0180095	0.894667
cg17797848	1	109842096	0.6986	0.2198	0.001484		0	0.78	1	0.3773	0.0485983	Body	MYBPHL	open sea	NA		NM_001265613	MYBPHL	111.722	0.0180095	0.894667
cg24897320	1	110042528	-0.3093	0.0975	0.001509	--	0	0.056	1	0.8134	0.0490895	3'UTR;3'UTR;3'UTR;3'UTR;3'UTR	CYB561D1;CYB561D1;CYB561D1;CYB561D1;CYB561D1	open sea	NA		NM_001134404	CYB561D1	36.6432	0.201994	0.130376
cg12419308	1	110052464	-0.4803	0.1241	0.0001086	--	0	0.473	1	0.4918	0.0100816	TSS200	AMIGO1	island	NA		NM_020703	AMIGO1	203.011	-0.28898	0.0483891
cg07954706	1	110164547	-0.8315	0.2168	0.0001251	--	0	0.064	1	0.8008	0.0109718	Body;Body	AMPD2;AMPD2	shore	NA		NM_139156	AMPD2	2306	-0.101246	0.462945
cg24506221	1	110230401	-2.5716	0.5139	5.621e-07	--	0	0.054	1	0.8157	0.000311776	TSS200;TSS200	GSTM1;GSTM1	island	NA		NM_146421	GSTM1	299.051	0.00729018	0.945783
cg25593510	1	110254662	-1.361	0.3094	1.09e-05	--	0	0.345	1	0.5571	0.00220941	TSS1500	GSTM5	open sea	NA		NM_000851	GSTM5	774.822	0.0461016	0.757678
cg20803293	1	110254709	-0.824	0.2222	0.0002093	--	0	0.036	1	0.8504	0.0149896	TSS200	GSTM5	open sea	NA		NM_000851	GSTM5	774.822	0.0461016	0.757678
cg10807101	1	110282274	1.1939	0.2113	1.602e-08		12.3	1.141	1	0.2855	2.0936e-05	Body;Body	GSTM3;GSTM3	shore	NA		NM_000849	GSTM3	2216.33	-0.112742	0.44547
cg07950786	1	110307572	0.3201	0.0832	0.000119		7.3	1.079	1	0.299	0.0106445	TSS1500;TSS1500;TSS1500	EPS8L3;EPS8L3;EPS8L3	open sea	NA		NM_139053	EPS8L3	58.1807	-0.0982569	0.426477
cg02457085	1	110457683	0.5408	0.1472	0.0002385		0	0.919	1	0.3377	0.0163351	Body;Body;Body;Body	CSF1;CSF1;CSF1;CSF1	shelf	NA		NM_172211	CSF1	2837.98	0.333702	0.0198436
cg07910945	1	110472997	0.4572	0.1418	0.001262		0	0.225	1	0.6355	0.0441415	-	-	open sea	NA		-
cg04975966	1	110609973	0.3853	0.0921	2.894e-05		0	0.17	1	0.6798	0.0042179	Body	ALX3	shore	NA		NM_006492	ALX3	145.752	-0.218963	0.0658036
cg01572884	1	110610266	0.5503	0.1503	0.0002502		0	0.364	1	0.5464	0.0168663	Body	ALX3	island	NA		NM_006492	ALX3	145.752	-0.218963	0.0658036
cg02049829	1	110655000	0.287	0.0882	0.001136		0	0.065	1	0.7991	0.0415946	TSS200	UBL4B	open sea	NA		n.a.
cg24676612	1	111148105	-0.8161	0.2476	0.00098	--	0	0.249	1	0.6175	0.0381929	5'UTR;1stExon	KCNA2;KCNA2	shore	NA		NM_004974	KCNA2	52.087	-0.320933	0.0250724
cg16773028	1	111148339	-0.6952	0.192	0.0002933	--	0	0.001	1	0.9795	0.0185458	5'UTR;1stExon	KCNA2;KCNA2	shore	V$PAX3_01;V$ATF_01;V$CREB_Q4		NM_004974	KCNA2	52.087	-0.320933	0.0250724
cg24641737	1	111743271	0.3981	0.0944	2.46e-05		0	0.134	1	0.714	0.00377659	1stExon;5'UTR	DENND2D;DENND2D	shelf	NA		NM_024901	DENND2D	202.206	0.129606	0.378026
cg19518695	1	111854339	-1.1164	0.2074	7.33e-08	--	0	0.761	1	0.3831	6.916e-05	Body;5'UTR	CHIA;CHIA	open sea	NA		NM_201653	CHIA	38.8214	-0.0683051	0.557839
cg02154448	1	111960452	-0.5921	0.1589	0.000194	--	0	0.305	1	0.5809	0.0143673	Body	OVGP1	open sea	NA		NM_002557	OVGP1	361.515	-0.308841	0.0326765
cg18945039	1	111969865	0.3471	0.1066	0.001132		0	0.977	1	0.3229	0.0415112	Body	OVGP1	open sea	NA		NM_002557	OVGP1	361.515	-0.308841	0.0326765
cg09132577	1	112020858	-0.3088	0.0917	0.0007635	+	9.8	1.109	1	0.2923	0.0329523	3'UTR	C1orf162	open sea	NA		NM_174896	C1orf162	417.441	0.245717	0.0966921
cg19692782	1	112902215	0.4706	0.1329	0.0003993		10.5	1.117	1	0.2906	0.0222923	-	-	open sea	NA		-
cg04859477	1	113249989	-0.2922	0.0811	0.0003172	--	0	0.036	1	0.8499	0.0193955	TSS1500;5'UTR;1stExon;1stExon;5'UTR	RHOC;RHOC;RHOC;RHOC;RHOC	island	NA		NM_175744	RHOC	3035.06	0.119357	0.397664
cg10834677	1	113263289	0.3251	0.0852	0.0001364		0	0.002	1	0.9658	0.0115097	5'UTR;5'UTR	FAM19A3;FAM19A3	shore	NA		NM_182759	FAM19A3	33.8398	0.012341	0.922966
cg03444687	1	113741744	0.3464	0.1013	0.0006288		0	0.001	1	0.9765	0.0294702	-	-	island	NA		-
cg04608582	1	113798121	0.5416	0.1272	2.061e-05		2.6	1.027	1	0.311	0.00337511	-	-	open sea	NA		-
cg00786406	1	114474389	0.5361	0.1451	0.0002206		0	0.521	1	0.4703	0.0155345	5'UTR;5'UTR	HIPK1;HIPK1	shore	NA		NM_152696	HIPK1	752.978	-0.231836	0.0915532
cg09229169	1	114592384	0.8167	0.2004	4.605e-05		0	0.76	1	0.3834	0.0057401	-	-	open sea	NA		-
cg06789517	1	114631962	0.8706	0.2066	2.509e-05		0	0.84	1	0.3593	0.00383185	3'UTR	SYT6	open sea	V$MEIS1_01		NM_205848	SYT6	191.635	0.165535	0.263857
cg19304150	1	114696350	0.3142	0.0921	0.0006416		0	0.572	1	0.4495	0.0298009	5'UTR;1stExon	SYT6;SYT6	island	NA		NM_205848	SYT6	191.635	0.165535	0.263857
cg20334635	1	115300867	0.268	0.0844	0.001498		0	0.004	1	0.9496	0.0488696	TSS200;TSS1500;TSS1500	CSDE1;CSDE1;CSDE1	open sea	NA		NM_007158	CSDE1	19661.4	-0.069442	0.450665
cg04237618	1	115829610	0.4746	0.1237	0.0001246		0	0.024	1	0.8774	0.0109388	5'UTR	NGF	open sea	NA		NM_002506	NGF	24.4451	-0.120481	0.410925
cg02987481	1	115881544	0.5442	0.1681	0.00121		0	0.059	1	0.8075	0.0431539	TSS1500	NGF	shore	NA		NM_002506	NGF	24.4451	-0.120481	0.410925
cg25109508	1	115998027	0.5346	0.1088	8.925e-07		0	0.193	1	0.6605	0.000420298	-	-	open sea	NA		-
cg24509331	1	116694791	0.3392	0.0909	0.0001905		5.9	1.062	1	0.3027	0.0142354	-	-	island	NA		-
cg17469276	1	116925411	-0.5073	0.1502	0.0007309	--	0	0.031	1	0.8601	0.0321471	TSS1500;Body;Body	ATP1A1;ATP1A1;ATP1A1	open sea	NA		NM_000701	ATP1A1	14332.1	-0.278709	0.0425292
cg25279922	1	117036332	0.6219	0.1075	7.155e-09		0	0.735	1	0.3912	1.1638e-05	-	-	open sea	NA		-
cg04140633	1	117208496	-0.3398	0.1061	0.001363	--	0	0.104	1	0.7477	0.0461934	Body;Body	IGSF3;IGSF3	shore	NA		NM_001007237	IGSF3	232.193	-0.276633	0.0639728
cg08870281	1	117488134	0.4455	0.1337	0.0008594		10.3	1.115	1	0.2911	0.0353094	Body	PTGFRN	shore	NA		NM_020440	PTGFRN	520.035	-0.208365	0.150842
cg17755460	1	117491905	0.5806	0.1633	0.0003771		0	0.37	1	0.543	0.0214965	Body	PTGFRN	open sea	NA		NM_020440	PTGFRN	520.035	-0.208365	0.150842
cg17907003	1	117533414	0.6523	0.1668	9.22e-05		0	0.78	1	0.377	0.00914854	-	-	open sea	NA		-
cg10021122	1	117610620	-0.3744	0.1017	0.0002334	--	10.6	1.118	1	0.2903	0.0160981	Body	TTF2	open sea	NA		NM_003594	TTF2	563.457	-0.0401966	0.745919
cg17988709	1	117889680	0.6132	0.0852	6.192e-13		0	0.017	1	0.8974	7.81752e-09	-	-	open sea	NA		-
cg10523000	1	118198739	0.4061	0.1259	0.001261		2	1.02	1	0.3125	0.044124	-	-	open sea	NA		-
cg18185393	1	118472782	0.3394	0.0795	1.947e-05		0	0.882	1	0.3476	0.00325272	TSS1500;TSS1500;5'UTR	GDAP2;GDAP2;WDR3	shore	NA		NM_017686	GDAP2	572.413	0.137547	0.230711	NM_006784	WDR3	621.12	0.0532919	0.547572
cg17868079	1	119502537	-0.8514	0.1671	3.513e-07	--	0	0.054	1	0.8165	0.000223894	5'UTR	TBX15	open sea	NA		NM_152380	TBX15	51.4036	-0.200875	0.101022
cg26164798	1	119519115	0.4974	0.1444	0.0005747		0	0.604	1	0.4372	0.0279526	5'UTR	TBX15	shelf	NA		NM_152380	TBX15	51.4036	-0.200875	0.101022
cg10572355	1	119549145	-0.3317	0.104	0.001423	+	14.7	1.173	1	0.2788	0.0473789	-	-	island	NA		-
cg04087608	1	119957969	-0.4565	0.1313	0.0005073	--	0	0.387	1	0.534	0.0259502	5'UTR;5'UTR	HSD3B2;HSD3B2	open sea	NA		n.a.
cg10827253	1	120253477	0.6016	0.1888	0.001436		0	0.255	1	0.6135	0.0476204	TSS1500	PHGDH	shore	NA		NM_006623	PHGDH	8993.92	0.0517078	0.648305
cg22726026	1	120324270	-0.3565	0.1113	0.001362	--	0	0.099	1	0.7524	0.0461831	-	-	open sea	NA		-
cg11958962	1	120354655	0.7759	0.1353	9.687e-09		0	0.331	1	0.565	1.43481e-05	TSS1500;TSS1500;TSS1500	REG4;REG4;REG4	open sea	NA		NM_001159352	REG4	19.6107	-0.152595	0.215333
cg11808099	1	120387083	0.3038	0.0912	0.0008627		0	0.135	1	0.7129	0.0353574	1stExon	NBPF7	open sea	NA		NM_001047980	NBPF7	133.544	-0.131957	0.260285
cg26196087	1	120530251	-0.3944	0.1033	0.0001348	--	0	0.775	1	0.3787	0.0114414	Body	NOTCH2	open sea	NA		NM_001200001	NOTCH2	317.429	-0.334382	0.00646604
cg03032015	1	142618752	-0.3304	0.084	8.319e-05	+	8.7	1.095	1	0.2954	0.00855195	-	-	island	NA		-
cg26799820	1	145089017	-0.5808	0.1306	8.663e-06	--	0	0.482	1	0.4875	0.00191401	-	-	open sea	NA		-
cg04886407	1	145474331	-0.2771	0.0868	0.001411	+	9.7	1.108	1	0.2926	0.0470977	Body	ANKRD34A	island	NA		NM_001039888	ANKRD34A	467.214	-0.14232	0.295469
cg03987003	1	145516092	0.4061	0.12	0.0007119		0	0.23	1	0.6317	0.031674	TSS200;TSS1500	GNRHR2;PEX11B	island	NA		NR_002328	GNRHR2	661.888	-0.0529718	0.537235	NR_073492	PEX11B	1246.38	0.00368718	0.975308
cg20975414	1	145715571	0.3824	0.1056	0.0002917		0	0.275	1	0.6003	0.0184729	TSS200	CD160	shore	V$TAXCREB_01		NM_007053	CD160	141.823	0.000852808	0.995213
cg16409339	1	146556239	0.315	0.0945	0.0008528		0	0.585	1	0.4443	0.0351691	-	-	shore	NA		-
cg08894131	1	147231061	-0.6452	0.148	1.31e-05	--	0	0.013	1	0.9094	0.00252046	Body;Body	GJA5;GJA5	open sea	NA		NM_181703	GJA5	58.0935	0.133788	0.366028
cg11423701	1	147246154	-0.6634	0.1155	9.391e-09	--	0	0.727	1	0.3939	1.41522e-05	TSS1500	GJA5	open sea	NA		NM_181703	GJA5	58.0935	0.133788	0.366028
cg15829969	1	147801025	-0.4263	0.1172	0.0002749	--	1	1.01	1	0.3148	0.0178681	-	-	open sea	NA		-
cg13054674	1	147809658	0.3708	0.1166	0.001468		0	0.141	1	0.7068	0.048271	-	-	shelf	NA		-
cg08478627	1	148557055	-0.3548	0.0989	0.0003337	--	0	0.001	1	0.9781	0.0200348	TSS1500	NBPF15	shore	NA		NM_001170755	NBPF15	534.519	-0.038145	0.590299
cg14530833	1	149187077	-0.4842	0.1233	8.605e-05	--	0	0.526	1	0.4684	0.00874448	-	-	open sea	NA		-
cg05783727	1	149232994	-0.4339	0.1288	0.0007541	--	0	0.3	1	0.5838	0.0327277	-	-	shore	NA		-
cg14530937	1	149233393	-0.3947	0.1122	0.0004361	--	0	0.188	1	0.6648	0.0235724	-	-	shelf	NA		-
cg20774646	1	149858164	-0.2764	0.0837	0.0009622	--	0	0.26	1	0.6101	0.0377367	1stExon;TSS1500	HIST2H2BE;HIST2H2AC	island	NA		NM_003528	HIST2H2BE	3711.92	0.109418	0.453807
cg00049691	1	149862133	0.5972	0.1079	3.1e-08		0	0.21	1	0.647	3.57348e-05	-	-	shelf	NA		-
cg13430807	1	149903315	0.3603	0.1083	0.0008737		0	0.972	1	0.3242	0.0356484	Body;Body	MTMR11;MTMR11	shelf	NA		NM_181873	MTMR11	518.428	-0.0729274	0.600586
cg20577019	1	150123077	-0.426	0.1314	0.001184	--	0	0.209	1	0.6474	0.0425702	Body	PLEKHO1	island	NA		NM_016274	PLEKHO1	1210.92	0.122992	0.399492
cg23369564	1	150123734	-0.4141	0.1028	5.597e-05	--	0	0.004	1	0.9487	0.00649705	Body	PLEKHO1	shore	NA		NM_016274	PLEKHO1	1210.92	0.122992	0.399492
cg18789069	1	150445767	0.2746	0.0819	0.0007944		0	0.226	1	0.6342	0.033818	Body	RPRD2	open sea	NA		NM_015203	RPRD2	2205.71	0.0508246	0.607699
cg13454184	1	150459676	-0.3939	0.1234	0.001415	--	0	0.661	1	0.4161	0.0471896	TSS1500	TARS2	open sea	NA		NR_073514	TARS2	1513.11	-0.00426728	0.963375
cg24441324	1	150523231	0.4171	0.0865	1.411e-06		0	0.327	1	0.5676	0.000585441	5'UTR;5'UTR	ADAMTSL4;ADAMTSL4	shore	NA		NM_025008	ADAMTSL4	143.973	-0.153647	0.287655
cg13899718	1	150947832	-0.5566	0.1331	2.897e-05	--	0	0.74	1	0.3896	0.0042179	TSS1500;TSS1500	LASS2;LASS2	island	NA		n.a.
cg13073141	1	150948024	-0.6262	0.1573	6.881e-05	--	0	0.081	1	0.776	0.00748299	TSS1500;TSS1500	LASS2;LASS2	shore	NA		n.a.
cg22792674	1	151163732	0.4384	0.128	0.000617		0	0.011	1	0.9175	0.0291751	TSS1500	VPS72	open sea	NA		NM_005997	VPS72	850.166	0.0797475	0.231712
cg16269755	1	151586058	-0.6959	0.1774	8.746e-05	--	0	0.581	1	0.4459	0.00883023	Body	SNX27	shore	NA		NM_030918	SNX27	5157.78	0.107477	0.125501
cg05617886	1	151739012	0.3814	0.0929	4.018e-05		0	0.488	1	0.4847	0.00521944	TSS200;Body	OAZ3;OAZ3	shelf	NA		NM_001134939	OAZ3	50.8012	-0.0246813	0.812187
cg19235536	1	151741679	0.3749	0.1072	0.0004714		0	0.002	1	0.9624	0.0248473	Body;Body	OAZ3;OAZ3	open sea	NA		NM_001134939	OAZ3	50.8012	-0.0246813	0.812187
cg24503712	1	151762261	-0.4071	0.1269	0.001331	--	0	0.011	1	0.9174	0.0455926	5'UTR;5'UTR;5'UTR;5'UTR	TDRKH;TDRKH;TDRKH;TDRKH	shore	NA		NM_006862	TDRKH	416.762	-0.164054	0.124387
cg20686828	1	151764147	-0.5203	0.076	7.756e-12	--	10	1.111	1	0.292	5.71206e-08	TSS1500;TSS1500;TSS1500;TSS1500	TDRKH;TDRKH;TDRKH;TDRKH	shore	NA		NM_006862	TDRKH	416.762	-0.164054	0.124387
cg13201297	1	151777774	0.4109	0.0786	1.729e-07		0	0.085	1	0.7703	0.000130601	1stExon;5'UTR	LINGO4;LINGO4	open sea	NA		NM_001004432	LINGO4	20.5922	-0.220703	0.125048
cg00036347	1	151811923	0.3117	0.0956	0.001116		0	0.516	1	0.4726	0.0411865	Body;5'UTR	LOC100132111;C2CD4D	shore	NA		NR_024237	LOC100132111	51.8397	-0.215566	0.047996	NM_001136003	C2CD4D	81.3773	0.0705403	0.602609
cg24118858	1	151862153	-0.6417	0.1339	1.645e-06	--	0.5	1.005	1	0.3161	0.000641378	Body	THEM4	open sea	NA		NM_053055	THEM4	1160.93	0.187252	0.075285
cg25004833	1	152008993	-0.3811	0.1143	0.0008502	--	0	0.018	1	0.8923	0.0351165	Body	S100A11	island	NA		NM_005620	S100A11	992.381	0.491516	0.000819858
cg10827479	1	152061363	0.7279	0.159	4.692e-06		0	0.493	1	0.4824	0.00124898	5'UTR	TCHHL1	open sea	NA		n.a.
cg22164207	1	152383842	0.7258	0.2251	0.001261		0	0.346	1	0.5564	0.044124	Body	CRNN	open sea	NA		n.a.
cg00981443	1	152681163	0.5931	0.1584	0.0001803		0	0.879	1	0.3485	0.0137681	TSS1500	LCE4A	open sea	NA		n.a.
cg08009265	1	153044457	-0.6394	0.1815	0.0004268	--	1.2	1.012	1	0.3143	0.0232833	TSS1500	SPRR2B	open sea	NA		n.a.
cg02956542	1	153321421	0.66	0.1554	2.165e-05		0	0.096	1	0.7568	0.00350216	TSS1500	PGLYRP4	open sea	NA		n.a.
cg16291048	1	153507498	0.461	0.133	0.0005261		0	0.232	1	0.6299	0.0265482	Body	S100A6	shore	NA		NM_014624	S100A6	4032.32	0.310406	0.037767
cg23627828	1	153540698	0.6691	0.1904	0.00044		0	0.05	1	0.8229	0.0237252	-	-	open sea	NA		-
cg12604435	1	153653559	0.5199	0.1077	1.385e-06		0	0.235	1	0.6278	0.000576458	Body	NPR1	shore	NA		NM_000906	NPR1	137.649	-0.0120711	0.931004
cg05367134	1	153740087	-0.4457	0.1058	2.524e-05	--	0	0.758	1	0.3838	0.00385254	Body	INTS3	open sea	NA		NM_023015	INTS3	4809.24	-0.0718368	0.34461
cg27313201	1	154165904	0.4231	0.1234	0.0006079		14.8	1.174	1	0.2785	0.0289357	TSS1500	TPM3	open sea	NA		NM_152263	TPM3	2257.89	-0.161378	0.0179094
cg05756780	1	154380705	0.415	0.1207	0.0005856		0	0.593	1	0.4412	0.0282544	Body;Body	IL6R;IL6R	shelf	NA		NM_001206866	IL6R	295.016	-0.268094	0.0432769
cg24326661	1	154909296	-0.4414	0.1321	0.0008325	--	0	0.042	1	0.8368	0.0347208	5'UTR;1stExon	PMVK;PMVK	island	NA		NM_006556	PMVK	2266.06	0.145051	0.164888
cg20140173	1	155036019	-0.3578	0.0863	3.396e-05	--	0	0.592	1	0.4417	0.0046811	TSS200;TSS200;TSS200	EFNA4;EFNA4;EFNA4	island	NA		NM_005227	EFNA4	38.3339	0.32679	0.0283322
cg17222196	1	155057324	-0.2861	0.0868	0.0009797	--	0	0.64	1	0.4237	0.0381868	Body	EFNA3	island	NA		NM_004952	EFNA3	313.445	-0.148695	0.28205
cg00149684	1	155097375	1.0391	0.2309	6.808e-06		0	0.49	1	0.4839	0.00161064	-	-	shore	NA		-
cg24312492	1	155532423	-0.6415	0.1762	0.0002721	--	0	0.632	1	0.4265	0.0177383	TSS200;Body	ASH1L;LOC645676	island	NA		NM_018489	ASH1L	4434.78	-0.21528	0.0380902
cg07789281	1	155896909	0.3501	0.1094	0.001367		0	0.024	1	0.8776	0.0462698	TSS1500;Body	SCARNA4;KIAA0907	open sea	NA		NM_014949	KIAA0907	2417.42	0.0896487	0.30915
cg21996227	1	156130826	-0.3719	0.1123	0.000929	--	0	0.018	1	0.893	0.0369439	Body	SEMA4A	open sea	NA		NM_022367	SEMA4A	489.469	-0.286637	0.045557
cg23682142	1	156165254	0.3408	0.09	0.0001536		0	0.43	1	0.512	0.01245	5'UTR	SLC25A44	shore	NA		NM_014655	SLC25A44	2075.94	-0.0853058	0.346233
cg05309964	1	156182615	0.4609	0.1031	7.881e-06		0	0.066	1	0.7971	0.00179201	TSS200	PMF1	island	NA		NM_007221	PMF1	932.564	0.176575	0.145147
cg12036877	1	156211896	0.7566	0.2153	0.0004408		0	0.684	1	0.4081	0.0237538	TSS200	BGLAP	shelf	NA		NM_199173	BGLAP	229.046	0.254399	0.0727748
cg09754272	1	156399638	-0.5124	0.1042	8.841e-07	--	0	0.668	1	0.4139	0.000418572	TSS1500	C1orf61	open sea	NA		NM_006365	C1orf61	4680.49	0.0693108	0.635962
cg10623600	1	156405249	-0.5056	0.1488	0.0006798	--	0	0.53	1	0.4667	0.0307809	-	-	island	NA		-
cg02488934	1	156422580	0.4882	0.1077	5.831e-06		0	0.902	1	0.3423	0.00143969	-	-	shelf	NA		-
cg07399312	1	156470683	-0.3355	0.0982	0.0006338	--	0	0.256	1	0.6128	0.0295999	TSS200	MEF2D	island	NA		NM_005920	MEF2D	3250.56	-0.178316	0.171257
cg00118966	1	156556391	-0.4432	0.1309	0.0007094	--	0	0.427	1	0.5133	0.0316052	3'UTR	TTC24	open sea	NA		NM_001105669	TTC24	280.557	-0.0532301	0.671412
cg10640435	1	156594688	-0.2997	0.0895	0.0008132	--	0	0.197	1	0.6574	0.0341793	Body	HAPLN2	island	NA		NM_021817	HAPLN2	17609.9	0.420849	0.00437596
cg16269733	1	156616804	0.6506	0.1927	0.0007347		0	0.432	1	0.5112	0.0322375	Body;Body	BCAN;BCAN	island	NA		NM_198427	BCAN	2616.19	-0.345007	0.0148785
cg05809481	1	156696467	0.2358	0.0731	0.001257		0	0.477	1	0.4899	0.0440771	Body	ISG20L2	shore	NA		NM_030980	ISG20L2	616.673	0.0146484	0.838523
cg19599803	1	156722676	0.5439	0.1512	0.0003221		0	0.06	1	0.8062	0.0195703	TSS1500;TSS1500;TSS1500	HDGF;HDGF;HDGF	shore	NA		NM_001126050	HDGF	6041.41	0.0330112	0.675106
cg00626119	1	156785288	-0.5444	0.135	5.517e-05	--	0	0.322	1	0.5706	0.00644785	Body;Body;TSS1500;Body;Body;Body	SH2D2A;SH2D2A;NTRK1;SH2D2A;SH2D2A;SH2D2A	shore	NA		NM_001161444	SH2D2A	32.0763	-0.0945488	0.492399	NM_001012331	NTRK1	97.0668	-0.223696	0.0735504
cg08933467	1	157776690	0.6792	0.1795	0.0001538		0	0.114	1	0.7353	0.0124586	Body;Body;Body	FCRL1;FCRL1;FCRL1	open sea	NA		NM_001159397	FCRL1	22.2812	-0.203862	0.123689
cg07195224	1	159047034	-0.4392	0.1213	0.0002958	--	0	0.533	1	0.4654	0.0186239	TSS1500	AIM2	open sea	NA		NM_004833	AIM2	20.7923	0.0116358	0.933383
cg08654655	1	159141063	-0.602	0.1034	5.788e-09	--	0	0.015	1	0.9033	9.96472e-06	TSS1500;TSS1500	CADM3;CADM3	shore	V$AHRARNT_01;V$HMX1_01		NM_001127173	CADM3	2932.53	-0.116066	0.323913
cg09471611	1	159753902	0.3282	0.096	0.0006266		0	0.437	1	0.5084	0.0294442	-	-	shelf	NA		-
cg01447344	1	159989137	-0.4153	0.1144	0.0002847	--	5.7	1.06	1	0.3031	0.0181885	-	-	open sea	NA		-
cg00066554	1	160385636	0.477	0.1374	0.0005176		12	1.137	1	0.2863	0.0262844	Body	VANGL2	shelf	NA		NM_020335	VANGL2	1180.59	-0.178476	0.173833
cg04143011	1	160639836	-0.3766	0.1075	0.0004608	--	0	0.751	1	0.3861	0.024498	-	-	open sea	NA		-
cg05138397	1	160768549	0.3669	0.1134	0.001208		0	0.038	1	0.8454	0.0431348	Body;Body	LY9;LY9	shelf	NA		NM_001261456	LY9	29.6321	0.0836442	0.513849
cg07177437	1	160850377	0.6928	0.2051	0.0007308		0	0.449	1	0.5026	0.0321471	Body	ITLN1	open sea	NA		NM_017625	ITLN1	16.8438	-0.0181106	0.893505
cg27180868	1	161008750	-0.5633	0.1492	0.0001602	--	0	0.734	1	0.3914	0.0127856	5'UTR;1stExon;5'UTR;1stExon;1stExon;5'UTR	TSTD1;TSTD1;TSTD1;TSTD1;TSTD1;TSTD1	island	NA		NM_001113206	TSTD1	45.9203	-0.119274	0.424262
cg17132124	1	161068387	-0.3176	0.0894	0.0003788	--	0	0.646	1	0.4214	0.0215517	1stExon;1stExon;5'UTR	KLHDC9;KLHDC9;KLHDC9	island	NA		NR_033385	KLHDC9	179.509	-0.0626435	0.67474
cg25008393	1	161087351	0.5794	0.1215	1.868e-06		0	0.009	1	0.9232	0.00069657	Body;TSS1500	PFDN2;NIT1	shore	NA		NM_012394	PFDN2	2706.73	-0.0229126	0.833278	NM_001185092	NIT1	701.382	-0.0392002	0.569989
cg14382215	1	161169007	0.329	0.1019	0.00124		3	1.03	1	0.3101	0.0437297	TSS200;TSS200	NDUFS2;ADAMTS4	shelf	NA		NM_004550	NDUFS2	4762.14	-0.12304	0.251808	NM_005099	ADAMTS4	6582.43	-0.0625875	0.671841
cg00576014	1	161284450	-0.3314	0.0964	0.0005839	--	0	0.269	1	0.6042	0.0282189	Body;Body;Body;Body;Body	SDHC;SDHC;SDHC;SDHC;LOC642502	island	NA		NM_001035511	SDHC	2327.12	-0.111533	0.184398
cg00714874	1	161679461	0.5088	0.1555	0.001065		0	0.15	1	0.6989	0.0401482	Body	FCRLA	open sea	NA		NM_001184873	FCRLA	50.2752	-0.346492	0.010878
cg19816775	1	161916064	0.4242	0.1153	0.0002328		0	0.277	1	0.5989	0.0160651	Body	ATF6	open sea	NA		NM_007348	ATF6	2090.29	-0.010202	0.896544
cg17217691	1	162601334	0.4087	0.1224	0.0008452		0	0.077	1	0.7808	0.0349863	TSS1500;TSS1500	DDR2;DDR2	open sea	NA		NM_006182	DDR2	159.006	-0.367426	0.0121039
cg21880888	1	162602533	0.5823	0.1682	0.0005385		0	0.514	1	0.4733	0.0268773	5'UTR;5'UTR	DDR2;DDR2	open sea	NA		NM_006182	DDR2	159.006	-0.367426	0.0121039
cg12033619	1	162862544	-0.3433	0.0991	0.0005342	--	0	0.838	1	0.3599	0.0267431	-	-	open sea	NA		-
cg23619357	1	164290198	0.4223	0.108	9.204e-05		0	0.107	1	0.7431	0.00914293	-	-	shore	V$EVI1_02		-
cg21853707	1	164676874	-0.3988	0.1206	0.0009426	--	0	0.076	1	0.783	0.0372825	Body	PBX1	open sea	NA		NM_001204961	PBX1	900.613	-0.208844	0.0979921
cg18785787	1	164750253	-0.4498	0.1369	0.001017	--	0	0.004	1	0.949	0.0390664	Body	PBX1	open sea	NA		NM_001204961	PBX1	900.613	-0.208844	0.0979921
cg18206481	1	165204502	0.5664	0.1351	2.765e-05		0	0.712	1	0.3988	0.00409314	Body	LMX1A	island	NA		n.a.
cg17716664	1	165204799	-0.7884	0.1807	1.285e-05	--	0	0.27	1	0.6035	0.00249225	Body	LMX1A	island	NA		n.a.
cg18647881	1	165737833	0.3389	0.0836	5.012e-05		0	0	1	0.9944	0.00606493	Body	TMCO1	island	NA		NM_001256165	TMCO1	1976.79	0.162407	0.0415153
cg18090447	1	165797377	-0.4049	0.0894	5.879e-06	--	0	0.456	1	0.4993	0.00144947	Body	UCK2	island	NA		NM_012474	UCK2	928.506	-0.0601986	0.492775
cg00109164	1	167022611	-0.3099	0.0948	0.001084	--	0	0.401	1	0.5264	0.0406161	3'UTR	GPA33	open sea	NA		n.a.
cg02908963	1	167042622	0.4436	0.1342	0.0009519		0	0.208	1	0.6483	0.0375002	Body	GPA33	open sea	NA		n.a.
cg25977304	1	167189793	-0.4389	0.112	8.899e-05	--	0	0.076	1	0.7828	0.00894383	TSS1500	POU2F1	island	NA		NM_002697	POU2F1	1981.4	-0.1233	0.181713
cg12336540	1	167598993	0.6341	0.1472	1.657e-05		0	0.295	1	0.5872	0.00296037	TSS1500	RCSD1	shore	NA		NM_052862	RCSD1	343.871	0.238699	0.109455
cg24461337	1	167882440	-0.3458	0.0891	0.0001034	--	0	0.08	1	0.7768	0.00984249	5'UTR;5'UTR	ADCY10;ADCY10	open sea	NA		NM_001167749	ADCY10	257.757	0.0605312	0.516768
cg22695117	1	168356537	-0.4707	0.0957	8.659e-07	--	9.3	1.103	1	0.2937	0.000413649	-	-	open sea	NA		-
cg13676312	1	168696232	0.4322	0.1265	0.0006361		0	0.391	1	0.5316	0.0296644	Body	DPT	open sea	NA		n.a.
cg11819201	1	171105925	-0.3026	0.0946	0.001379	--	0	0.401	1	0.5265	0.0465216	TSS1500	FMO6P	open sea	NA		NR_002601	FMO6P	34.6072	-0.120298	0.349461
cg13386070	1	175046885	0.4031	0.1017	7.387e-05		0	0.007	1	0.9352	0.00788767	Body	TNN	shore	NA		NM_022093	TNN	116.886	-0.362217	0.00150391
cg07205154	1	176147105	-0.5429	0.1557	0.0004885	--	0	0.58	1	0.4463	0.0253757	Body;Body	RFWD2;RFWD2	open sea	NA		NM_001001740	RFWD2	857.215	0.0419742	0.616517
cg14515791	1	178310545	0.4184	0.0888	2.44e-06		0	0.66	1	0.4167	0.000823047	Body;TSS200	RASAL2;RASAL2	open sea	NA		NM_170692	RASAL2	1058.36	-0.255831	0.0674413
cg27395917	1	178464331	0.2906	0.0836	0.0005115		0	0.093	1	0.761	0.0260795	-	-	open sea	NA		-
cg23591125	1	178481898	-0.4324	0.0935	3.721e-06	--	0	0.128	1	0.7205	0.0010773	TSS1500;TSS1500;TSS1500;TSS1500	C1orf49;C1orf49;C1orf49;C1orf49	open sea	NA		n.a.
cg15396800	1	178943143	-0.4648	0.1403	0.0009275	--	0	0.054	1	0.8157	0.0369285	-	-	open sea	NA		-
cg04506114	1	179322762	-0.3794	0.105	0.0003015	+	9	1.098	1	0.2946	0.0188307	Body	SOAT1	open sea	NA		NR_045530	SOAT1	1115.71	0.326211	0.00718701
cg13931250	1	179777372	0.4329	0.1253	0.0005499		0	0.349	1	0.5544	0.0272257	5'UTR	FAM163A	open sea	NA		n.a.
cg11754670	1	179852195	-0.2509	0.0754	0.0008732	--	0	0.396	1	0.5292	0.0356375	Body	TOR1AIP1	island	NA		NM_015602	TOR1AIP1	2699.47	-0.0996791	0.212562
cg01441127	1	181012492	-0.4525	0.1214	0.0001927	--	0	0.071	1	0.7901	0.014307	Body	MR1	open sea	NA		NM_001195000	MR1	403.286	0.189004	0.107213
cg26612165	1	181059499	-0.5428	0.1542	0.0004297	--	0	0.022	1	0.8831	0.0233598	3'UTR;1stExon	IER5;IER5	shore	NA		NM_016545	IER5	942.615	0.285885	0.0524254
cg13086581	1	182360320	-0.6627	0.1551	1.937e-05	--	0	0.324	1	0.5692	0.00324829	1stExon;5'UTR;5'UTR;5'UTR	GLUL;GLUL;GLUL;GLUL	island	NA		NM_001033044	GLUL	66263.7	-0.153891	0.276681
cg07167398	1	182808363	-0.455	0.1103	3.708e-05	--	0	0.088	1	0.7665	0.00495415	TSS200	DHX9	island	V$E2F_02		NM_001357	DHX9	5937.81	0.131366	0.148216
cg23993890	1	183221358	0.4754	0.1059	7.138e-06		0	0.007	1	0.9322	0.00167385	3'UTR;3'UTR	NMNAT2;NMNAT2	open sea	NA		NM_015039	NMNAT2	1517.77	-0.161836	0.155566
cg11505048	1	183622726	-0.6161	0.1738	0.0003929	--	0	0.036	1	0.8502	0.0220744	5'UTR;TSS1500	RGL1;APOBEC4	open sea	NA		NM_015149	RGL1	5917.45	0.0834407	0.406649
cg03467001	1	183857649	-0.5293	0.1153	4.405e-06	--	0	0.382	1	0.5366	0.00120401	Body	RGL1	open sea	NA		NM_015149	RGL1	5917.45	0.0834407	0.406649
cg12550731	1	184355219	-0.4783	0.0836	1.043e-08	--	0	0.005	1	0.9449	1.50288e-05	TSS1500	C1orf21	shore	V$PAX6_01;V$PAX4_01		NM_030806	C1orf21	1543.78	-0.335723	0.0244011
cg26430097	1	184724631	0.2858	0.0868	0.0009876		0	0.009	1	0.9262	0.0383763	TSS1500	EDEM3	shore	NA		NM_025191	EDEM3	2396.67	-0.0312785	0.775311
cg01788572	1	185040990	0.4321	0.1203	0.000327		0	0.685	1	0.4078	0.0197683	5'UTR	RNF2	open sea	NA		NM_007212	RNF2	488.944	0.0184329	0.869771
cg00816620	1	185127501	0.4204	0.1074	9.041e-05		0	0.903	1	0.3419	0.00903517	TSS1500;5'UTR;5'UTR	C1orf25;C1orf26;C1orf26	shore	NA		n.a.
cg17423650	1	185218725	-0.2702	0.0807	0.0008126	+	10.4	1.116	1	0.2909	0.0341793	Body;Body	C1orf26;C1orf26	open sea	NA		n.a.
cg26803837	1	186344613	-0.5639	0.1251	6.594e-06	--	0	0.079	1	0.7793	0.00157785	TSS1500;TSS200;TSS1500;Body;TSS1500	C1orf27;TPR;C1orf27;MIR548F1;C1orf27	island	NA		NM_017847	C1orf27	1589.2	-0.00375065	0.973269	NM_003292	TPR	3468.58	-0.19199	0.0573592
cg27342087	1	186344651	-0.3483	0.1036	0.0007692	+	0	0.882	1	0.3477	0.0331228	TSS1500;TSS200;TSS1500;Body;TSS1500	C1orf27;TPR;C1orf27;MIR548F1;C1orf27	island	NA		NM_017847	C1orf27	1589.2	-0.00375065	0.973269	NM_003292	TPR	3468.58	-0.19199	0.0573592
cg27440574	1	187445635	-0.5334	0.147	0.000285	--	0	0.97	1	0.3247	0.0181989	-	-	open sea	NA		-
cg07178206	1	192603870	0.4192	0.1053	6.829e-05		0	0.15	1	0.6982	0.00743864	TSS1500;TSS1500	RGS13;RGS13	open sea	NA		n.a.
cg26803216	1	193029757	0.2516	0.0782	0.001299		0	0.139	1	0.7097	0.0449847	5'UTR;5'UTR;TSS1500;5'UTR	TROVE2;TROVE2;UCHL5;TROVE2	shore	NA		NM_001173525	TROVE2	391.06	-0.15537	0.216992
cg07435647	1	193105707	-0.427	0.1295	0.0009789	--	0	0.189	1	0.6638	0.0381725	Body;Body	MIR1278;CDC73	open sea	NA		NM_024529	CDC73	1861.19	0.102103	0.245426
cg14664759	1	196577723	0.4272	0.1153	0.0002111		0	0.552	1	0.4574	0.01509	TSS1500	KCNT2	island	V$MIF1_01		NM_198503	KCNT2	248.026	-0.257104	0.0835928
cg07346077	1	197115927	-0.5507	0.1223	6.729e-06	--	0	0.001	1	0.975	0.00159718	TSS200	ASPM	open sea	NA		NM_018136	ASPM	53.0423	-0.11576	0.369134
cg24393699	1	197744782	-0.4628	0.1288	0.0003254	--	0	0.137	1	0.7108	0.0197105	TSS200;TSS200	DENND1B;DENND1B	island	NA		NM_144977	DENND1B	61.1133	-0.28067	0.025594
cg14656538	1	197783945	0.6368	0.1804	0.0004147		0	0.104	1	0.7469	0.0228347	-	-	open sea	NA		-
cg22671471	1	197880384	-0.3373	0.0927	0.0002731	--	0	0.263	1	0.6078	0.017786	TSS1500	LHX9	island	NA		n.a.
cg04025964	1	200010788	0.5907	0.1448	4.54e-05		13.9	1.162	1	0.2811	0.00568312	Body;Body	NR5A2;NR5A2	island	NA		NM_205860	NR5A2	31.8288	-0.347939	0.016439
cg21825944	1	200113062	0.8636	0.2392	0.0003067		0	0.193	1	0.6605	0.0190122	Body;Body	NR5A2;NR5A2	shelf	NA		NM_205860	NR5A2	31.8288	-0.347939	0.016439
cg00301795	1	200195818	0.29	0.0916	0.001541	-	0	0.833	1	0.3615	0.0496915	-	-	open sea	NA		-
cg25102349	1	200640259	0.4166	0.0836	6.198e-07		0	0.007	1	0.9316	0.000329974	TSS1500	DDX59	shore	NA		NM_001031725	DDX59	573.971	0.0806446	0.385391
cg14850412	1	200860682	-0.3283	0.0819	6.101e-05	--	0	0.29	1	0.59	0.00688027	1stExon	C1orf106	shore	NA		NM_001142569	C1orf106	183.606	0.149961	0.162621
cg06854264	1	200861254	0.5992	0.1607	0.0001917		0	0.001	1	0.9706	0.0142607	Body	C1orf106	shore	NA		NM_001142569	C1orf106	183.606	0.149961	0.162621
cg16409409	1	200861597	0.5154	0.1559	0.0009447		0	0.291	1	0.5896	0.0373219	Body	C1orf106	shore	NA		NM_001142569	C1orf106	183.606	0.149961	0.162621
cg11418783	1	201369650	0.3583	0.1072	0.000827		0	0.18	1	0.6716	0.034573	TSS1500	LAD1	shore	NA		NM_005558	LAD1	24.5601	-0.24348	0.0443105
cg26033504	1	201458737	0.7895	0.1593	7.223e-07		0	0.34	1	0.5598	0.000363383	Body;Body	CSRP1;CSRP1	open sea	NA		NM_001193572	CSRP1	45170.7	0.110728	0.399892
cg18139641	1	201470467	0.8339	0.2584	0.00125		0	0.965	1	0.3259	0.0439421	5'UTR;5'UTR	CSRP1;CSRP1	open sea	NA		NM_001193572	CSRP1	45170.7	0.110728	0.399892
cg13561226	1	201476960	0.3624	0.1099	0.000977		0	0.003	1	0.955	0.0381377	TSS1500;TSS1500	CSRP1;CSRP1	shore	NA		NM_001193572	CSRP1	45170.7	0.110728	0.399892
cg08029299	1	201531514	0.5793	0.1776	0.00111		0	0.006	1	0.9391	0.0410623	-	-	open sea	NA		-
cg00387090	1	201615401	-0.589	0.1784	0.0009597	--	0	0.004	1	0.9497	0.0376899	-	-	shore	NA		-
cg14920846	1	201618209	-0.6613	0.139	1.947e-06	--	0	0.609	1	0.4351	0.000712489	1stExon	NAV1	island	NA		NM_020443	NAV1	8477.68	-0.113507	0.313549
cg19827875	1	201618284	-1.2018	0.193	4.726e-10	--	0	0.141	1	0.7069	1.45821e-06	1stExon	NAV1	island	NA		NM_020443	NAV1	8477.68	-0.113507	0.313549
cg01048764	1	201838945	-0.4546	0.1272	0.0003508	--	0	0.552	1	0.4574	0.0205996	Body	IPO9	open sea	NA		NM_018085	IPO9	3011.06	-0.0930263	0.207882
cg26899399	1	201914027	0.4715	0.111	2.174e-05		0	0.6	1	0.4386	0.0035103	Body	LMOD1	open sea	NA		NM_012134	LMOD1	992.122	-0.111113	0.448878
cg08924566	1	202181869	0.4211	0.0865	1.112e-06		0	0.084	1	0.7725	0.000492193	TSS1500;Body;Body	LGR6;LGR6;LGR6	shore	NA		NM_001017403	LGR6	61.5996	0.139451	0.329744
cg20996348	1	202208198	0.4291	0.1197	0.0003376		0	0.002	1	0.9606	0.0201594	Body;Body;Body	LGR6;LGR6;LGR6	open sea	NA		NM_001017403	LGR6	61.5996	0.139451	0.329744
cg10540110	1	202775609	-0.7585	0.1766	1.75e-05	--	0	0.266	1	0.6059	0.00305649	Body	KDM5B	shore	NA		NM_006618	KDM5B	1187.99	-0.132862	0.204301
cg24744425	1	202858153	-0.4332	0.1228	0.0004194	--	1.2	1.012	1	0.3144	0.0230265	1stExon	RABIF	island	NA		NM_002871	RABIF	733.849	0.154216	0.141937
cg05348768	1	202936122	-0.3177	0.1001	0.001504	+	5.2	1.055	1	0.3043	0.0489689	Body	CYB5R1	island	NA		NM_016243	CYB5R1	1183.55	0.0694394	0.469483
cg25311330	1	202976466	0.4482	0.0854	1.55e-07		0	0.278	1	0.5982	0.000120161	TSS200;TSS200	TMEM183A;TMEM183B	island	NA		NM_138391	TMEM183A	998.341	-0.0290639	0.809298	NM_001079809	TMEM183B	801.085	-0.00540136	0.963636
cg22126171	1	203047830	-0.4967	0.1277	0.0001007	--	0	0	1	0.9934	0.00970501	3'UTR	PPFIA4	shelf	NA		NM_015053	PPFIA4	1099.31	-0.160139	0.205281
cg16731083	1	203086962	0.4329	0.1013	1.919e-05		0	0.764	1	0.3821	0.00322627	-	-	open sea	NA		-
cg25023257	1	203146223	-0.66	0.1424	3.576e-06	--	0	0.348	1	0.5554	0.00104763	TSS1500	MYBPH	open sea	NA		NM_004997	MYBPH	51.178	0.392837	0.00854809
cg05526099	1	203152295	0.3863	0.0734	1.407e-07		0	0.173	1	0.6775	0.00011236	Body	CHI3L1	open sea	NA		NM_001276	CHI3L1	3742.17	0.166841	0.169252
cg21537214	1	204135585	0.4477	0.0898	6.172e-07		0	0.542	1	0.4617	0.000329251	TSS200	REN	open sea	NA		NM_000537	REN	24.9097	-0.0209848	0.863402
cg01124530	1	204344861	0.2784	0.0844	0.0009667		0	0.001	1	0.977	0.037851	-	-	shore	NA		-
cg05785988	1	204655147	-0.4362	0.1289	0.0007125	--	10	1.111	1	0.2918	0.0316936	TSS1500;TSS1500	LRRN2;LRRN2	shore	NA		NM_201630	LRRN2	491.744	-0.172336	0.218819
cg13967977	1	204913384	0.2714	0.0758	0.0003424		0	0	1	0.9903	0.0202951	5'UTR;5'UTR;5'UTR;5'UTR;1stExon;5'UTR;5'UTR	NFASC;NFASC;NFASC;NFASC;NFASC;NFASC;NFASC	open sea	NA		NM_001005389	NFASC	1891.1	-0.11781	0.422507
cg18861810	1	204985932	0.9675	0.2598	0.0001958		0	0.398	1	0.5279	0.0144321	3'UTR;3'UTR;3'UTR;3'UTR	NFASC;NFASC;NFASC;NFASC	open sea	NA		NM_001005389	NFASC	1891.1	-0.11781	0.422507
cg24713653	1	205181033	-0.4712	0.1399	0.0007556	--	0	0.65	1	0.4202	0.0327446	TSS1500;TSS1500	DSTYK;DSTYK	shore	NA		NM_015375	DSTYK	3014.27	-0.00233994	0.978189
cg17030415	1	205209342	0.5359	0.1614	0.0009006		0	0.798	1	0.3716	0.0363322	Body	TMCC2	shore	NA		NM_001242925	TMCC2	9118.42	0.0361829	0.757693
cg21538450	1	205313833	-0.4193	0.1097	0.000133	--	0	0.013	1	0.9108	0.0113639	5'UTR	KLHDC8A	shore	NA		NM_001271865	KLHDC8A	136.34	-0.155824	0.29703
cg00466402	1	205423263	0.3169	0.0901	0.0004389		0	0	1	0.9929	0.0236851	-	-	shore	NA		-
cg19503168	1	205423791	0.4352	0.104	2.868e-05		0	0.465	1	0.4953	0.00419641	-	-	shore	NA		-
cg01966390	1	205428207	0.5236	0.1641	0.001417		0	0.272	1	0.6019	0.0472385	-	-	shore	NA		-
cg18320737	1	205491518	0.7341	0.204	0.0003192		0	0.449	1	0.5027	0.0194774	5'UTR;5'UTR;5'UTR	CDK18;CDK18;CDK18	open sea	NA		NM_002596	CDK18	31449.7	0.0948048	0.497915
cg18271913	1	205561852	-0.4392	0.1088	5.404e-05	--	0	0.265	1	0.6069	0.00637064	Body	MFSD4	shore	NA		NM_181644	MFSD4	1446.58	-0.171295	0.221704
cg17723122	1	205641542	0.8103	0.1873	1.517e-05		0	0.016	1	0.9	0.00278697	5'UTR	SLC45A3	open sea	NA		NM_033102	SLC45A3	5424.63	0.0260458	0.858056
cg01455178	1	205648187	0.815	0.1882	1.491e-05		0	0.045	1	0.8325	0.00276053	5'UTR	SLC45A3	shore	NA		NM_033102	SLC45A3	5424.63	0.0260458	0.858056
cg26418147	1	205743515	0.35	0.0984	0.0003777		0	0.392	1	0.5314	0.0215122	Body;Body;Body;5'UTR	RAB7L1;RAB7L1;RAB7L1;RAB7L1	shore	NA		NM_001135663	RAB7L1	1121.76	0.072671	0.511793
cg00022966	1	205747925	-0.4773	0.1098	1.395e-05	--	0	0.515	1	0.4731	0.00263617	-	-	shelf	NA		-
cg01421044	1	206316883	-0.2827	0.0888	0.001464	+	0	0.919	1	0.3378	0.0481813	TSS1500;TSS1500	CTSE;CTSE	open sea	NA		NM_001910	CTSE	15.4809	-0.0586984	0.649849
cg02290880	1	206317854	0.3718	0.1052	0.0004109		0	0.078	1	0.7799	0.0227009	Body;Body	CTSE;CTSE	open sea	NA		NM_001910	CTSE	15.4809	-0.0586984	0.649849
cg19452316	1	206680966	-0.6215	0.1574	7.912e-05	--	5.1	1.054	1	0.3046	0.00824892	1stExon;1stExon	RASSF5;RASSF5	island	V$YY1_02		NM_182664	RASSF5	305.352	0.0736762	0.619072
cg02035751	1	206729099	-0.5413	0.1453	0.0001943	--	0	0.023	1	0.8803	0.0143815	Body;TSS1500;Body	RASSF5;RASSF5;RASSF5	shore	NA		NM_182664	RASSF5	305.352	0.0736762	0.619072
cg22871559	1	206730254	-0.4034	0.0991	4.677e-05	--	0	0.563	1	0.4531	0.00578756	Body;TSS1500;Body	RASSF5;RASSF5;RASSF5	shore	NA		NM_182664	RASSF5	305.352	0.0736762	0.619072
cg13071672	1	206807879	0.344	0.1079	0.001425		0	0.505	1	0.4775	0.0474098	TSS1500;TSS1500	DYRK3;DYRK3	shore	NA		NM_001004023	DYRK3	89.8551	-0.249554	0.0933084
cg06419268	1	206879950	0.4261	0.1037	3.986e-05		0	0.511	1	0.4746	0.00518295	Body;Body	MAPKAPK2;MAPKAPK2	open sea	NA		NM_032960	MAPKAPK2	968.945	-0.0170675	0.89035
cg07369523	1	206888827	0.4791	0.1418	0.0007284		0	0.003	1	0.9548	0.0320797	Body;Body	MAPKAPK2;MAPKAPK2	open sea	NA		NM_032960	MAPKAPK2	968.945	-0.0170675	0.89035
cg17744604	1	206946166	0.3327	0.0992	0.0007984		0	0.029	1	0.8658	0.0338849	TSS1500	IL10	open sea	NA		NM_000572	IL10	88.8345	0.0979747	0.277819
cg08479073	1	207038584	0.5532	0.1572	0.0004339		0	0.293	1	0.5885	0.023511	TSS1500	IL20	open sea	NA		NM_000572	IL10	88.8345	0.0979747	0.277819
cg26826631	1	207497486	0.3057	0.0966	0.001557		0	0.099	1	0.7532	0.049904	Body;Body	CD55;CD55	shelf	NA		NM_001114752	CD55	2530.21	0.00264087	0.984618
cg07981003	1	207921173	-0.4797	0.1456	0.000988	--	0.9	1.009	1	0.315	0.0383862	-	-	shelf	NA		-
cg16045271	1	208412585	-0.5498	0.1057	1.961e-07	--	0	0.006	1	0.9399	0.000144824	5'UTR	PLXNA2	shelf	NA		NM_025179	PLXNA2	1423.81	-0.236128	0.11124
ch.1.207058233R	1	208991610	0.6793	0.1519	7.698e-06		0	0.452	1	0.5015	0.00177013	-	-	open sea	NA		-
cg20148334	1	209815452	0.8853	0.2299	0.0001181		0	0.011	1	0.9153	0.0106177	Body;Body;Body	LAMB3;LAMB3;LAMB3	open sea	NA		NM_000228	LAMB3	239.511	-0.171421	0.146538
cg04932544	1	210111403	-0.4463	0.1308	0.0006446	--	0	0.57	1	0.4501	0.029878	TSS200;TSS200;TSS200;TSS200;TSS200;TSS200	SYT14;SYT14;SYT14;SYT14;SYT14;SYT14	island	NA		NM_001146261	SYT14	613.464	0.160666	0.117494
cg16680159	1	210436103	0.6169	0.114	6.205e-08		0	0.674	1	0.4118	6.04923e-05	-	-	open sea	V$SOX9_B1;V$SRY_02		-
cg17589890	1	210857205	0.3383	0.0996	0.0006787		0	0.164	1	0.6851	0.0307542	Body;Body	KCNH1;KCNH1	island	NA		NM_002238	KCNH1	438.801	-0.122095	0.402913
cg03216355	1	210857246	0.3246	0.0892	0.0002717		0	0	1	0.9861	0.0177209	Body;Body	KCNH1;KCNH1	island	NA		NM_002238	KCNH1	438.801	-0.122095	0.402913
cg10380585	1	211500971	-0.5576	0.1664	0.0008047	--	0	0.165	1	0.6846	0.0340216	5'UTR;5'UTR	TRAF5;TRAF5	shore	NA		NM_145759	TRAF5	651.995	0.0595282	0.537026
cg21158528	1	211501629	-0.5723	0.1543	0.0002084	--	0	0.028	1	0.8661	0.0149615	5'UTR;5'UTR	TRAF5;TRAF5	shore	NA		NM_145759	TRAF5	651.995	0.0595282	0.537026
cg11810998	1	212819593	0.322	0.0942	0.0006291		0	0.093	1	0.7605	0.0294791	-	-	open sea	NA		-
cg09851460	1	212964733	0.4298	0.1185	0.0002866		0	0.329	1	0.5665	0.018279	Body;TSS1500;TSS1500;TSS1500;TSS1500;Body;TSS1500	NSL1;TATDN3;TATDN3;TATDN3;TATDN3;NSL1;TATDN3	shore	NA		NM_015471	NSL1	2261.46	0.21543	0.00866501	NM_001146170	TATDN3	317.704	0.0807235	0.457195
cg01785514	1	212988523	-0.5108	0.1506	0.0006936	--	0	0.043	1	0.8348	0.0311502	3'UTR;3'UTR;3'UTR;3'UTR;3'UTR	TATDN3;TATDN3;TATDN3;TATDN3;TATDN3	open sea	NA		NM_001146170	TATDN3	317.704	0.0807235	0.457195
cg25060890	1	213224164	0.3363	0.0968	0.0005138		0	0.18	1	0.671	0.0261466	TSS1500;TSS1500	RPS6KC1;RPS6KC1	shore	NA		NM_012424	RPS6KC1	1927.71	-0.0182323	0.774626
cg18318878	1	214159037	-0.4076	0.1119	0.0002707	--	0	0.004	1	0.9483	0.0176862	-	-	island	NA		-
cg10482224	1	214557383	0.4721	0.0956	7.793e-07		0	0.121	1	0.7284	0.000385449	Body	PTPN14	island	V$STAT5A_02		NM_005401	PTPN14	645.049	-0.22907	0.034472
cg23804607	1	214732040	0.3699	0.1116	0.0009186		0	0.091	1	0.7627	0.0367397	-	-	open sea	NA		-
cg17130063	1	215256448	-0.4045	0.0971	3.131e-05	--	0	0.326	1	0.5679	0.00445104	TSS200;TSS200;Body	KCNK2;KCNK2;KCNK2	island	NA		NM_014217	KCNK2	168.128	-0.168915	0.258073
cg13490235	1	217004524	-0.3893	0.0827	2.53e-06	--	0	0.617	1	0.4323	0.000837424	5'UTR;5'UTR;5'UTR	ESRRG;ESRRG;ESRRG	open sea	NA		NM_001243514	ESRRG	172.295	-0.230102	0.119577
cg19807237	1	218470982	-0.7334	0.1209	1.312e-09	--	0	0.015	1	0.9032	3.22083e-06	Body	RRP15	open sea	NA		NM_016052	RRP15	802.465	0.149221	0.0185539
cg18170100	1	219477038	0.4589	0.1333	0.0005756		0	0.034	1	0.8534	0.0279758	-	-	open sea	NA		-
cg24941513	1	220267397	-0.2794	0.0732	0.0001353	+	8.4	1.092	1	0.2961	0.011468	TSS200	IARS2	island	NA		NM_018060	IARS2	2746.24	-0.054433	0.504258
cg21408581	1	220393319	-0.4168	0.1119	0.0001951	--	0	0.654	1	0.4186	0.0144126	Body	RAB3GAP2	open sea	NA		NM_012414	RAB3GAP2	1808.97	-0.107889	0.149692
cg03349407	1	220441256	0.4354	0.1186	0.0002413		0	0.723	1	0.3953	0.0164546	Body;TSS200	RAB3GAP2;AURKAPS1	open sea	NA		NM_012414	RAB3GAP2	1808.97	-0.107889	0.149692	NR_001587	AURKAPS1	32.1223	0.358889	0.0158922
cg14840487	1	220962870	-0.4251	0.1217	0.0004774	--	0	0.168	1	0.6815	0.0250292	Body	MOSC1	shelf	NA		n.a.
cg09140274	1	221070193	0.4244	0.1322	0.00133		0	0.1	1	0.7522	0.0455819	-	-	shore	NA		-
cg01065679	1	222245218	-0.5331	0.1151	3.643e-06	--	0	0.034	1	0.8538	0.00106256	-	-	open sea	NA		-
cg27451531	1	222648256	-0.462	0.0868	1.027e-07	--	0	0.314	1	0.575	8.95683e-05	-	-	open sea	NA		-
cg00613344	1	222722670	-0.5183	0.1496	0.0005316	--	0	0.305	1	0.5807	0.0266634	TSS1500	HHIPL2	open sea	NA		NM_024746	HHIPL2	28.7588	-0.163889	0.157169
cg20303021	1	223316476	-0.5387	0.0987	4.848e-08	--	0	0.206	1	0.65	5.00134e-05	5'UTR	TLR5	island	NA		NM_003268	TLR5	227.034	0.234152	0.11451
cg27235315	1	223853928	-0.7794	0.2161	0.0003105	--	0	0.076	1	0.7822	0.0191671	TSS1500	CAPN8	open sea	NA		NM_001143962	CAPN8	49.0487	0.0699097	0.591272
cg23251790	1	223853949	-0.7241	0.1643	1.045e-05	--	0	0.308	1	0.5792	0.00215109	TSS1500	CAPN8	open sea	NA		NM_001143962	CAPN8	49.0487	0.0699097	0.591272
cg15975832	1	224030614	0.4967	0.1235	5.797e-05		0	0.016	1	0.8987	0.0066621	Body;5'UTR	TP53BP2;TP53BP2	shelf	NA		NM_001031685	TP53BP2	2985.27	-0.054198	0.594593
cg08707875	1	224575077	-0.3942	0.1071	0.0002327	--	0	0.752	1	0.3859	0.0160624	3'UTR;3'UTR	WDR26;WDR26	open sea	NA		NM_025160	WDR26	4134.58	-0.0680583	0.424288
cg24040382	1	224622855	0.4729	0.1418	0.0008555		0	0.625	1	0.4291	0.0352366	TSS1500;TSS1500	WDR26;WDR26	shore	NA		NM_025160	WDR26	4134.58	-0.0680583	0.424288
cg11967292	1	225997655	-0.4123	0.1255	0.001022	--	0	0.636	1	0.4253	0.0391563	TSS200	EPHX1	island	NA		NM_000120	EPHX1	6126.35	0.103773	0.35951
cg17950169	1	226067900	0.8579	0.2336	0.0002405		0	0.251	1	0.6165	0.0164339	5'UTR	TMEM63A	shore	NA		NM_014698	TMEM63A	24328.3	0.0362673	0.801574
cg21690505	1	226314883	0.4085	0.1291	0.001547		4.2	1.043	1	0.307	0.0497579	-	-	open sea	NA		-
cg02360862	1	226411954	0.4752	0.1128	2.53e-05		0	0.44	1	0.5073	0.00385435	Body	MIXL1	shore	NA		n.a.
cg17933936	1	226885709	0.6189	0.1465	2.392e-05		0	0.018	1	0.892	0.00371522	Body	ITPKB	open sea	NA		NM_002221	ITPKB	17193.2	-0.106936	0.377756
cg16405703	1	226893399	0.3628	0.1073	0.0007198		0	0.171	1	0.6789	0.0318438	Body	ITPKB	shelf	NA		NM_002221	ITPKB	17193.2	-0.106936	0.377756
cg05049329	1	226924846	-0.5288	0.1446	0.0002566	--	0	0	1	0.989	0.0171236	Body	ITPKB	island	NA		NM_002221	ITPKB	17193.2	-0.106936	0.377756
cg22521948	1	226926808	0.5536	0.1343	3.741e-05		0	0.096	1	0.7566	0.00497915	1stExon;5'UTR	ITPKB;ITPKB	shore	NA		NM_002221	ITPKB	17193.2	-0.106936	0.377756
cg23173402	1	227635558	0.8196	0.111	1.511e-13		0	0.938	1	0.3328	2.50381e-09	-	-	open sea	NA		-
cg00719400	1	227915962	-0.3729	0.0886	2.568e-05	--	0	0.069	1	0.7928	0.00388614	TSS1500;TSS1500	LOC100130093;LOC100130093	shore	NA		NR_024486	LOC100130093	52.8543	-0.153599	0.262847
cg21880765	1	227962793	-0.599	0.1863	0.001305	--	0	0	1	0.9824	0.0450864	Body	SNAP47	open sea	NA		NM_053052	SNAP47	1035.19	-0.0567758	0.683064
cg18592195	1	227963171	-0.8266	0.1532	6.898e-08	--	0	0.416	1	0.5191	6.55505e-05	Body	SNAP47	open sea	NA		NM_053052	SNAP47	1035.19	-0.0567758	0.683064
cg02932364	1	227981671	0.5158	0.1257	4.068e-05		0	0.846	1	0.3577	0.00526376	-	-	open sea	NA		-
cg06312477	1	228003900	0.3672	0.1116	0.001001		0	0.033	1	0.8564	0.0386421	Body	PRSS38	island	V$ZID_01		n.a.
cg10962762	1	228075749	-0.4549	0.1168	9.768e-05	--	0	0.033	1	0.8549	0.0095067	-	-	island	NA		-
cg22495008	1	228077420	0.2955	0.0838	0.0004241		0	0.178	1	0.6733	0.0231981	-	-	shore	NA		-
cg26452081	1	228133194	0.4084	0.1272	0.001319		0	0.189	1	0.6636	0.0453573	Body	WNT9A	shore	NA		n.a.
cg24715105	1	228191579	-0.3873	0.1111	0.0004898	--	0	0.689	1	0.4064	0.025398	-	-	shelf	NA		-
cg21142743	1	228272495	-0.4812	0.1247	0.0001144	--	0	0.728	1	0.3934	0.0103979	5'UTR;5'UTR;5'UTR;5'UTR	ARF1;ARF1;ARF1;ARF1	shore	NA		NM_001658	ARF1	9457.92	-0.0765315	0.49676
cg22681074	1	228345324	0.3713	0.1173	0.001551		0	0.036	1	0.8504	0.049808	5'UTR	GJC2	shore	NA		NM_020435	GJC2	3299.33	0.260458	0.06681
cg19811123	1	228401572	-0.3267	0.0991	0.0009814	--	0	0.474	1	0.491	0.0382194	Body;Body	OBSCN;OBSCN	island	NA		NM_001098623	OBSCN	742.264	-0.337227	0.00109264
cg00532451	1	228528913	0.4116	0.1028	6.197e-05		0	0.844	1	0.3584	0.00693836	Body;Body	OBSCN;OBSCN	open sea	NA		NM_001098623	OBSCN	742.264	-0.337227	0.00109264
cg13771378	1	228613100	0.5153	0.1378	0.0001854		0	0.309	1	0.5784	0.0140003	TSS200	HIST3H3	island	NA		n.a.
cg00112780	1	228645462	-0.5502	0.1459	0.0001635	--	8.9	1.098	1	0.2947	0.0129592	TSS1500;1stExon	HIST3H2BB;HIST3H2A	island	NA		NM_033445	HIST3H2A	114.254	-0.0468261	0.736811
cg10167378	1	228756711	0.9661	0.2666	0.0002899		0	0.47	1	0.4932	0.0184142	-	-	island	NA		-
cg15514896	1	229074115	0.7511	0.2372	0.001544		0	0.165	1	0.6843	0.0497338	-	-	open sea	NA		-
cg17653969	1	229439834	-0.3451	0.108	0.001397	--	0	0.009	1	0.9225	0.0468545	3'UTR;TSS1500	RAB4A;SPHAR	open sea	NA		NM_001271998	RAB4A	1446.52	0.0866375	0.398332
cg24401487	1	230416880	0.6183	0.1632	0.0001514		0	0.06	1	0.8072	0.0123509	3'UTR	GALNT2	shore	NA		NM_004481	GALNT2	2440.13	0.0921703	0.279378
cg18815120	1	231512676	0.312	0.0797	9.062e-05		0	0.396	1	0.5293	0.00905275	Body	EGLN1	open sea	NA		NM_022051	EGLN1	4267.29	0.073316	0.44366
cg16309926	1	232534717	-0.36	0.103	0.0004718	--	0	0.365	1	0.546	0.0248585	3'UTR	SIPA1L2	open sea	NA		NM_020808	SIPA1L2	1246.12	-0.0571837	0.666729
cg17444090	1	232735450	-0.5764	0.1017	1.447e-08	--	0	0.987	1	0.3204	1.96739e-05	-	-	open sea	NA		-
cg17430805	1	233047143	0.3429	0.1056	0.001167		0	0.047	1	0.8284	0.0422281	-	-	open sea	NA		-
cg24716343	1	233431953	-0.289	0.0911	0.001513	--	0	0.419	1	0.5172	0.0491654	TSS1500	PCNXL2	shore	NA		NM_014801	PCNXL2	873.244	-0.22024	0.131509
cg09347582	1	233497916	0.5941	0.132	6.724e-06		0	0.944	1	0.3312	0.00159718	Body	KIAA1804	island	NA		NM_032435	KIAA1804	119.774	-0.251524	0.0696038
cg02298525	1	233596023	0.6821	0.158	1.578e-05		0	0.987	1	0.3205	0.00286361	-	-	open sea	NA		-
cg07184643	1	233815158	-0.4013	0.1244	0.001254	--	14.7	1.172	1	0.2791	0.044001	-	-	open sea	NA		-
cg21920871	1	233855887	-0.4237	0.1333	0.001486	--	0	0.043	1	0.8359	0.0486397	-	-	open sea	NA		-
cg02787767	1	234492830	0.435	0.1128	0.0001142		10	1.111	1	0.292	0.0103904	-	-	island	NA		-
cg15924102	1	234852892	0.7644	0.2363	0.001218		0	0.279	1	0.5974	0.0432994	-	-	open sea	NA		-
cg07367601	1	235114342	0.4055	0.1162	0.0004843		0	0.524	1	0.4689	0.0252563	-	-	open sea	NA		-
cg17819085	1	235122803	0.6908	0.2026	0.0006489		0	0.825	1	0.3638	0.029983	-	-	open sea	V$ELK1_01		-
cg26187802	1	235587131	0.7466	0.2094	0.000362		13.6	1.158	1	0.2819	0.0210291	Body;Body	TBCE;TBCE	open sea	NA		NM_001079515	TBCE	517.228	0.0604238	0.414636
cg13395373	1	235664791	-0.4255	0.1327	0.001342	--	0	0.247	1	0.619	0.0458273	Body	B3GALNT2	shelf	NA		NM_152490	B3GALNT2	665.59	0.0290081	0.738573
cg06989739	1	235709461	0.6886	0.15	4.399e-06		0	0.495	1	0.4817	0.00120401	-	-	open sea	NA		-
cg20285514	1	235813444	0.4231	0.0996	2.148e-05		0	0.274	1	0.601	0.00348316	TSS200;5'UTR;5'UTR	GNG4;GNG4;GNG4	island	NA		NM_001098721	GNG4	790.279	-0.0790605	0.59515
cg17436298	1	237947345	-0.4009	0.1043	0.0001213	--	0	0.385	1	0.5349	0.0107523	Body	RYR2	island	NA		NM_001035	RYR2	2612.5	-0.291305	0.0329189
cg03872376	1	238053828	0.3949	0.1246	0.001525		0	0.393	1	0.5305	0.0493979	1stExon;Body	ZP4;LOC100130331	open sea	NA		NM_021186	ZP4	55.5204	-0.164083	0.154947	NR_027247	LOC100130331	440.325	-0.0730879	0.579429
cg17169510	1	238848004	0.4788	0.1497	0.001377		0	0.018	1	0.8938	0.0464837	-	-	open sea	NA		-
cg02079122	1	240262933	-0.5864	0.1489	8.238e-05	--	0	0.372	1	0.5419	0.00849196	Body	FMN2	open sea	NA		NM_020066	FMN2	1567	-0.145692	0.328051
cg17890691	1	240655701	0.5669	0.1781	0.001459		0	0.564	1	0.4527	0.0480705	3'UTR	GREM2	shore	NA		NM_022469	GREM2	82.384	-0.107294	0.359621
cg15542144	1	242218597	-0.6596	0.1536	1.759e-05	--	0	0.124	1	0.7244	0.00306588	-	-	shore	NA		-
cg07132686	1	243603467	-0.5772	0.1719	0.0007886	--	13.9	1.162	1	0.2811	0.0336576	Body	SDCCAG8	open sea	NA		NM_006642	SDCCAG8	928.217	0.0688804	0.514339
cg22950111	1	243651920	0.5601	0.1533	0.0002584		0	0.154	1	0.695	0.0172114	Body;3'UTR	SDCCAG8;AKT3	shore	NA		NM_006642	SDCCAG8	928.217	0.0688804	0.514339
cg22637834	1	244007281	-0.564	0.1638	0.0005744	--	0	0.002	1	0.9629	0.0279483	TSS1500;TSS1500	AKT3;AKT3	open sea	NA		NM_001206729	AKT3	516.422	-0.320086	0.0148338
cg16546309	1	244014035	-0.5252	0.1385	0.0001487	--	0	0.375	1	0.54	0.0121945	-	-	island	NA		-
cg07343703	1	244015224	-0.6619	0.1934	0.0006185	--	0	0.022	1	0.8816	0.0292095	-	-	shore	NA		-
cg23822312	1	244361336	-0.4313	0.0942	4.685e-06	--	0	0.174	1	0.6767	0.00124898	-	-	open sea	NA		-
cg24536044	1	244816274	-0.3556	0.1019	0.0004821	--	0	0.713	1	0.3983	0.025176	TSS200	PPPDE1	island	NA		n.a.
cg00317754	1	245257993	0.3283	0.1037	0.001547		0	0.158	1	0.6908	0.0497579	Body;Body;Body	EFCAB2;EFCAB2;EFCAB2	open sea	NA		NM_001143943	EFCAB2	611.331	0.0733185	0.485675
cg22787191	1	245524769	-0.4759	0.1092	1.317e-05	--	0	0.333	1	0.5639	0.00253025	Body	KIF26B	open sea	NA		NM_018012	KIF26B	284.134	-0.12899	0.338195
cg10776230	1	245851226	-0.3171	0.0743	1.995e-05	--	0	0.485	1	0.4863	0.0033017	Body	KIF26B	island	NA		NM_018012	KIF26B	284.134	-0.12899	0.338195
cg25286679	1	245879613	0.3535	0.1092	0.00121		0	0.398	1	0.528	0.0431539	-	-	open sea	NA		-
cg07311631	1	246160640	-0.556	0.1489	0.0001892	--	14.5	1.169	1	0.2796	0.0141662	Body;Body	SMYD3;SMYD3	open sea	NA		NM_001167740	SMYD3	320.744	-0.225495	0.113872
cg09867531	1	246917904	0.467	0.1123	3.195e-05		0	0.499	1	0.4801	0.00451058	Body	SCCPDH	open sea	NA		NM_016002	SCCPDH	5489.19	0.0429422	0.728949
cg20324884	1	247171322	0.4986	0.1269	8.567e-05		0	0.017	1	0.8952	0.00871254	1stExon;5'UTR	ZNF695;ZNF695	island	NA		NR_037892	ZNF695	31.2193	-0.0920922	0.456295
cg25061864	1	247464677	0.396	0.0923	1.791e-05		0	0.038	1	0.8464	0.00309346	Body	ZNF496	island	NA		NM_032752	ZNF496	602.93	-0.0236467	0.813009
cg26112639	1	247580106	0.3323	0.0828	5.952e-05		0	0.069	1	0.7921	0.00676693	TSS1500;5'UTR;TSS1500;TSS1500;5'UTR	NLRP3;NLRP3;NLRP3;NLRP3;NLRP3	open sea	NA		NM_001127462	NLRP3	204.11	0.147899	0.319637
cg13930544	1	247694061	0.559	0.1507	0.0002071		0	0.278	1	0.5979	0.0149288	Body;3'UTR	LOC148824;OR2C3	island	NA		NM_198074	OR2C3	17.7006	0.0998698	0.402755
cg12769118	1	247712377	0.3535	0.1069	0.0009415		0	0.082	1	0.7744	0.0372661	TSS200	C1orf150	open sea	NA		n.a.
cg19302605	1	248099757	-0.5635	0.1524	0.0002177	--	0	0.106	1	0.7446	0.0154081	TSS1500	OR2L13	shore	NA		NM_175911	OR2L13	351.204	0.215286	0.135686
cg08260406	1	248100407	-1.1836	0.3038	9.79e-05	--	11.2	1.126	1	0.2887	0.00951471	TSS200	OR2L13	island	NA		NM_175911	OR2L13	351.204	0.215286	0.135686
cg04028570	1	248100427	-1.2295	0.3282	0.0001795	--	0	0.085	1	0.7704	0.0137307	TSS200	OR2L13	island	NA		NM_175911	OR2L13	351.204	0.215286	0.135686
cg03748376	1	248100585	-1.2847	0.3938	0.001106	--	0	0.205	1	0.6506	0.041023	1stExon;5'UTR	OR2L13;OR2L13	island	NA		NM_175911	OR2L13	351.204	0.215286	0.135686
cg08944170	1	248100614	-1.4588	0.4147	0.000435	--	0	0.001	1	0.9819	0.0235544	1stExon;5'UTR	OR2L13;OR2L13	island	NA		NM_175911	OR2L13	351.204	0.215286	0.135686
cg11140305	1	249106302	0.4467	0.1245	0.0003322		0	0.008	1	0.9269	0.0199809	Body	SH3BP5L	island	NA		NM_030645	SH3BP5L	1949.84	0.189171	0.0949339
cg15144216	2	269218	-0.3841	0.1211	0.001513	--	0	0.344	1	0.5573	0.0491654	Body;Body;Body;Body	ACP1;ACP1;ACP1;ACP1	shelf	NA		NM_001040649	ACP1	189.241	-0.130811	0.169648
cg03564730	2	310099	-0.3575	0.1126	0.001496	--	0	0	1	0.9906	0.0488464	-	-	shore	NA		-
cg15770553	2	383369	0.3126	0.0872	0.0003371		0	0.468	1	0.4939	0.0201594	-	-	open sea	NA		-
cg11754535	2	388418	0.4779	0.1027	3.233e-06		0	0.138	1	0.7102	0.000981858	-	-	open sea	NA		-
cg27503920	2	426104	0.4023	0.0797	4.474e-07		0	0.04	1	0.8409	0.000264068	-	-	shore	NA		-
cg03210281	2	445069	0.3531	0.101	0.00047		0	0.187	1	0.6656	0.024808	-	-	open sea	NA		-
cg20679626	2	489360	0.6549	0.1444	5.78e-06		0	0.069	1	0.7932	0.00143622	-	-	open sea	NA		-
cg21463554	2	495912	-0.5761	0.1821	0.001558	--	0	0.715	1	0.3977	0.0499119	-	-	shore	NA		-
cg14414944	2	583253	-0.4612	0.1341	0.0005813	--	0	0.416	1	0.5191	0.0281548	-	-	island	NA		-
cg17934484	2	601927	-0.6169	0.163	0.0001543	--	0	0.01	1	0.9218	0.01248	-	-	open sea	NA		-
cg26342985	2	628881	-0.4616	0.1332	0.0005283	--	0	0.033	1	0.8564	0.0265884	-	-	shore	NA		-
cg03296200	2	629022	-0.5747	0.1355	2.215e-05	--	0	0.695	1	0.4044	0.00354626	-	-	island	NA		-
cg03167844	2	817733	-0.9548	0.2768	0.0005605	--	0	0.014	1	0.9074	0.0275143	-	-	open sea	NA		-
cg15705865	2	900218	0.601	0.1806	0.0008759		0	0.33	1	0.5656	0.0357107	-	-	open sea	NA		-
cg06431025	2	945298	0.3213	0.1009	0.001447		0	0.132	1	0.7165	0.0478177	TSS1500	SNTG2	shore	NA		NM_018968	SNTG2	269.735	0.00813383	0.916049
cg05472059	2	1054787	-0.5865	0.1018	8.362e-09	--	0	0.677	1	0.4106	1.31184e-05	Body	SNTG2	shelf	NA		NM_018968	SNTG2	269.735	0.00813383	0.916049
cg07609206	2	1270354	0.815	0.2548	0.001378		0	0.3	1	0.5837	0.0464997	Body	SNTG2	shelf	NA		NM_018968	SNTG2	269.735	0.00813383	0.916049
cg12809766	2	1311855	0.4171	0.1176	0.0003897		0	0.071	1	0.7894	0.0219738	Body	SNTG2	open sea	NA		NM_018968	SNTG2	269.735	0.00813383	0.916049
cg16407924	2	1452260	0.3953	0.1214	0.001129		0	0.473	1	0.4915	0.0414241	Body;Body;Body;Body	TPO;TPO;TPO;TPO	open sea	NA		NM_175722	TPO	70.2632	-0.130973	0.29518
cg05678658	2	1500117	0.6035	0.1401	1.654e-05		0	0.027	1	0.8688	0.002959	Body;Body;Body;Body	TPO;TPO;TPO;TPO	open sea	NA		NM_175722	TPO	70.2632	-0.130973	0.29518
cg01312658	2	1516061	0.6129	0.1644	0.0001932		0	0.041	1	0.8389	0.0143321	Body;Body;Body;Body	TPO;TPO;TPO;TPO	shore	NA		NM_175722	TPO	70.2632	-0.130973	0.29518
cg08084788	2	1587102	-0.4185	0.1283	0.001102	--	0	0.707	1	0.4003	0.0409721	-	-	open sea	NA		-
cg16909084	2	1711796	0.6178	0.1608	0.0001221		0	0.129	1	0.72	0.0107979	Body	PXDN	open sea	NA		NM_012293	PXDN	632.193	-0.120349	0.419608
cg01328473	2	1711966	0.8438	0.1466	8.621e-09		0	0.293	1	0.5881	1.33613e-05	Body	PXDN	open sea	NA		NM_012293	PXDN	632.193	-0.120349	0.419608
cg19432688	2	1763410	1.0595	0.3115	0.0006707		0	0.132	1	0.7162	0.0305358	-	-	open sea	NA		-
cg09460712	2	1793435	-0.447	0.0975	4.579e-06	--	2.1	1.021	1	0.3122	0.00123377	3'UTR	MYT1L	open sea	NA		NM_015025	MYT1L	1182.59	-0.150086	0.190308
cg13041597	2	2685798	0.3889	0.1086	0.0003443		0	0.003	1	0.9534	0.0203713	-	-	open sea	NA		-
cg03997167	2	2829723	0.5611	0.1446	0.0001043		1.4	1.014	1	0.3139	0.00988311	-	-	open sea	NA		-
cg11380881	2	2829731	0.4207	0.1087	0.0001089		0	0.432	1	0.5108	0.0101024	-	-	open sea	NA		-
cg07948095	2	3173279	0.3252	0.0935	0.0005072		0	0.176	1	0.6745	0.0259501	-	-	open sea	NA		-
cg17826786	2	3322489	0.4192	0.1269	0.0009567		0	0.233	1	0.629	0.0376222	Body	TSSC1	shore	NA		NM_003310	TSSC1	887.589	-0.0614054	0.640296
cg00548824	2	3452407	0.6337	0.1945	0.00112		0	0.034	1	0.8541	0.0412537	Body	TTC15	island	NA		n.a.
cg16641876	2	3461655	0.3593	0.089	5.38e-05		0	0.095	1	0.7584	0.00634799	Body	TTC15	island	NA		n.a.
cg25928501	2	3465781	-0.3949	0.0873	6.137e-06	--	0	0	1	0.9852	0.00149284	Body	TTC15	shelf	NA		n.a.
cg06886081	2	3479778	0.6511	0.2002	0.001147		0	0.079	1	0.7786	0.0418183	Body	TTC15	open sea	NA		n.a.
cg08211853	2	3658933	0.5076	0.1586	0.001368		0	0.197	1	0.6571	0.04628	Body;Body	COLEC11;COLEC11	open sea	NA		NM_199235	COLEC11	57.6423	-0.266997	0.0211376
cg19220868	2	3659019	0.7571	0.2341	0.001219		0	0.918	1	0.3379	0.0433292	Body;Body	COLEC11;COLEC11	open sea	NA		NM_199235	COLEC11	57.6423	-0.266997	0.0211376
cg20362060	2	3691145	0.3937	0.1219	0.001242		0	0.608	1	0.4355	0.0437421	Body;Body	COLEC11;COLEC11	shore	NA		NM_199235	COLEC11	57.6423	-0.266997	0.0211376
cg04652943	2	3750565	0.5983	0.1472	4.784e-05		0	0.803	1	0.3701	0.00589395	-	-	shore	NA		-
cg17144548	2	5679308	0.5104	0.1176	1.429e-05		0	0.062	1	0.8035	0.00267374	-	-	open sea	NA		-
cg04747036	2	6072981	-0.5601	0.1442	0.0001022	--	0	0.98	1	0.3223	0.00977143	Body	LOC150622	open sea	NA		NR_026832	LOC150622	9784.75	-0.0284826	0.839318
cg14851742	2	7001591	-0.3719	0.0998	0.0001933	--	0	0.028	1	0.8675	0.0143355	Body	CMPK2	shelf	NA		NM_207315	CMPK2	171.525	0.144113	0.266424
cg00034336	2	8684126	0.6509	0.1569	3.332e-05		0	0.774	1	0.3788	0.00463003	-	-	open sea	NA		-
cg04341343	2	8784813	0.405	0.1261	0.001316		0	0.467	1	0.4945	0.0453247	-	-	shore	NA		-
cg08127108	2	8866448	-0.4024	0.0904	8.522e-06	--	0	0.162	1	0.6875	0.00189232	-	-	open sea	NA		-
cg17731409	2	9397282	0.4642	0.1296	0.0003408		0	0.725	1	0.3944	0.0202637	Body;Body	ASAP2;ASAP2	open sea	NA		NM_003887	ASAP2	1662.98	-0.0219337	0.83342
cg24630383	2	9537642	0.3538	0.0845	2.831e-05		10.3	1.115	1	0.291	0.00415144	Body;Body	ASAP2;ASAP2	shelf	NA		NM_003887	ASAP2	1662.98	-0.0219337	0.83342
cg12057242	2	9603687	-0.5803	0.1027	1.616e-08	--	0	0.305	1	0.5808	2.10024e-05	Body	CPSF3	open sea	NA		NM_016207	CPSF3	931.958	0.145322	0.106052
cg25739938	2	9610621	-0.3378	0.0984	0.0005984	--	0	0.095	1	0.7585	0.0285965	Body	CPSF3	shelf	NA		NM_016207	CPSF3	931.958	0.145322	0.106052
cg05592292	2	9778686	0.7167	0.2008	0.0003586		0	0.167	1	0.6831	0.0208819	-	-	open sea	NA		-
cg07951151	2	10155062	0.4717	0.136	0.0005225		0	0.812	1	0.3674	0.0264421	-	-	open sea	NA		-
cg03983476	2	10830698	-0.51	0.1276	6.45e-05	--	11.6	1.131	1	0.2876	0.00712458	TSS1500	NOL10	shore	NA		NM_001261394	NOL10	822.623	0.117973	0.180933
cg26378982	2	11053937	-0.3067	0.0786	9.537e-05	--	0	0.58	1	0.4462	0.00937536	1stExon	KCNF1	island	NA		NM_002236	KCNF1	643.235	-0.12054	0.32163
cg14507100	2	11103980	0.4175	0.1174	0.0003756		0	0.036	1	0.8492	0.0214615	-	-	shelf	NA		-
cg09217581	2	11484701	0.4641	0.1068	1.381e-05		0	0.014	1	0.9072	0.00261718	5'UTR;1stExon	ROCK2;ROCK2	island	NA		NM_004850	ROCK2	1262.35	-0.293193	0.0333818
cg12805629	2	11565653	0.4593	0.1387	0.0009278		0	0.092	1	0.7612	0.0369287	-	-	open sea	NA		-
cg13434975	2	11622769	-0.3933	0.0927	2.187e-05	--	9.4	1.103	1	0.2936	0.00352646	-	-	island	NA		-
cg24011073	2	11917787	-0.6611	0.1865	0.000392	--	0	0.176	1	0.6746	0.0220519	Body	LPIN1	open sea	NA		NM_001261428	LPIN1	3126.95	-0.173715	0.0465614
cg07837078	2	12695813	-0.4411	0.1365	0.001235	--	0	0.001	1	0.9753	0.0436521	-	-	open sea	NA		-
cg16474118	2	12760191	0.9608	0.1652	5.98e-09		0	0.206	1	0.6503	1.01633e-05	-	-	open sea	NA		-
cg14125423	2	14782249	-0.3681	0.1152	0.001395	--	0	0.011	1	0.9152	0.0468171	-	-	open sea	NA		-
cg03263115	2	16687315	-0.3553	0.1068	0.0008766	--	0	0.05	1	0.8232	0.0357282	-	-	shelf	NA		-
cg08383160	2	17981519	0.6441	0.0992	8.569e-11		0	0.014	1	0.9044	3.66434e-07	-	-	open sea	NA		-
cg08187110	2	18057150	-0.4838	0.1262	0.0001257	--	0	0.47	1	0.4929	0.0110062	-	-	shore	NA		-
cg20673481	2	18059454	0.493	0.0767	1.265e-10		0	0.423	1	0.5153	5.08164e-07	TSS1500	KCNS3	shore	NA		NM_002252	KCNS3	314.921	-0.182419	0.204039
cg00745248	2	20101788	-0.3385	0.0901	0.0001723	--	0	0.014	1	0.9074	0.0133925	TSS200	TTC32	island	NA		NM_001008237	TTC32	586.333	0.00959932	0.947003
cg20319457	2	20133404	-0.4588	0.1366	0.0007806	--	0	0.484	1	0.4864	0.0334442	Body;Body	WDR35;WDR35	open sea	NA		NM_020779	WDR35	973.813	0.0886726	0.408571
cg11245806	2	20252225	-0.3639	0.0811	7.251e-06	+	11.4	1.128	1	0.2881	0.00169528	TSS1500	LAPTM4A	shore	NA		NM_014713	LAPTM4A	3812.43	0.0454582	0.625073
cg26636010	2	20306539	0.4563	0.1345	0.0006937		11.2	1.126	1	0.2887	0.0311502	-	-	open sea	NA		-
cg20268689	2	20431435	0.559	0.1498	0.0001909		0	0.428	1	0.513	0.0142452	-	-	open sea	NA		-
cg13471188	2	20638399	0.4562	0.1117	4.402e-05		0	0.408	1	0.523	0.00556821	-	-	open sea	NA		-
cg02153681	2	20714818	0.4633	0.0965	1.597e-06		0	0.472	1	0.4919	0.000625422	-	-	open sea	NA		-
cg10561983	2	23454432	-0.3696	0.1135	0.001127	--	0	0.001	1	0.9785	0.0414195	-	-	open sea	NA		-
cg17384897	2	23610273	-0.6389	0.2005	0.00144	--	0	0.047	1	0.8282	0.0476755	5'UTR	KLHL29	shore	NA		NM_052920	KLHL29	248.029	-0.174946	0.194482
cg13755512	2	24583121	-0.3348	0.0818	4.282e-05	--	0	0.263	1	0.6078	0.00547116	5'UTR;5'UTR;5'UTR	ITSN2;ITSN2;ITSN2	island	NA		NM_147152	ITSN2	897.85	-0.11202	0.410983
cg18449003	2	25171492	-0.6779	0.1573	1.626e-05	--	0	0.41	1	0.5219	0.00293047	Body	DNAJC27	open sea	NA		NM_001198559	DNAJC27	1158.5	0.0351328	0.641247
cg16421803	2	25194856	-0.5961	0.1297	4.325e-06	--	0	0.03	1	0.8634	0.00119074	TSS200	DNAJC27	island	NA		NM_001198559	DNAJC27	1158.5	0.0351328	0.641247
cg22242238	2	25313855	-0.5056	0.1322	0.0001302	--	0	0.854	1	0.3553	0.011215	Body	EFR3B	open sea	NA		NM_014971	EFR3B	3209.62	-0.185105	0.130222
cg09259843	2	25452362	-0.2803	0.0766	0.0002507	--	0	0.006	1	0.9393	0.0168725	-	-	open sea	NA		-
cg10749994	2	25474327	-0.4735	0.1452	0.001111	--	0	0.123	1	0.7257	0.0410763	Body;Body;Body	DNMT3A;DNMT3A;DNMT3A	shore	NA		NM_175630	DNMT3A	141.503	-0.130489	0.264943
cg27369452	2	25475583	-0.2782	0.0818	0.0006695	--	0	0.013	1	0.9103	0.0305087	Body;TSS1500;Body	DNMT3A;DNMT3A;DNMT3A	island	NA		NM_175630	DNMT3A	141.503	-0.130489	0.264943
cg26995204	2	25565215	-0.3076	0.0943	0.001111	--	0	0.009	1	0.9262	0.0410763	TSS1500;5'UTR;5'UTR	DNMT3A;DNMT3A;DNMT3A	island	NA		NM_175630	DNMT3A	141.503	-0.130489	0.264943
cg23192403	2	25781496	0.392	0.1215	0.001258		0	0.061	1	0.8047	0.0440889	Body;Body;Body;Body;Body	DTNB;DTNB;DTNB;DTNB;DTNB	open sea	NA		NM_033148	DTNB	1047.2	-0.253317	0.0407955
cg01738095	2	26101831	0.3747	0.1101	0.0006696		0	0.016	1	0.8997	0.0305087	TSS1500	ASXL2	shore	NA		NM_018263	ASXL2	533.321	-0.111497	0.442629
cg22734086	2	26785367	-0.4583	0.1261	0.000278	--	10.6	1.119	1	0.2902	0.0179812	TSS200	C2orf70	island	NA		n.a.
cg27485108	2	26951130	-0.4204	0.1139	0.0002224	--	0	0.561	1	0.4538	0.0156281	Body	KCNK3	island	NA		NM_002246	KCNK3	157.234	-0.0690238	0.549625
cg17192247	2	27194436	-0.6454	0.1489	1.463e-05	--	0	0.009	1	0.925	0.00272008	5'UTR	MAPRE3	shore	NA		NM_012326	MAPRE3	4058.03	-0.12238	0.407958
cg04099029	2	27271358	0.4602	0.124	0.0002073		0	0.207	1	0.6491	0.0149351	-	-	shore	NA		-
cg06744545	2	27958421	0.2829	0.0871	0.001156		0	0.359	1	0.5493	0.0419906	-	-	island	NA		-
cg20518572	2	27988785	0.3002	0.0941	0.001429		0	0.217	1	0.6411	0.0474833	-	-	open sea	NA		-
cg07920525	2	27988858	-0.3753	0.1106	0.0006934	--	0	0.302	1	0.5826	0.0311502	-	-	open sea	NA		-
cg23239344	2	28569574	0.3881	0.1007	0.0001162		0	0.264	1	0.6074	0.0105183	-	-	open sea	NA		-
cg16155858	2	28636031	-0.4589	0.111	3.55e-05	--	0.7	1.007	1	0.3156	0.00482671	3'UTR	FOSL2	open sea	NA		NM_005253	FOSL2	980.51	-0.18843	0.162664
cg26479971	2	29096504	0.3781	0.1104	0.000618		0	0.366	1	0.545	0.029201	-	-	shelf	NA		-
cg03051598	2	29148591	-0.5719	0.1195	1.706e-06	--	0	0.678	1	0.4104	0.000658384	TSS1500;Body	SNORD53;WDR43	open sea	NA		NM_015131	WDR43	882.063	-0.0320388	0.659608
cg13417951	2	29334875	-0.5599	0.1762	0.001486	--	0	0.046	1	0.8305	0.0486397	-	-	shelf	NA		-
cg20921659	2	29698784	0.7582	0.2108	0.0003215		0	0.553	1	0.4572	0.0195547	Body	ALK	open sea	NA		NM_004304	ALK	215.93	-0.257325	0.0381533
cg00073794	2	30041338	-0.4785	0.129	0.0002086	--	0	0.69	1	0.4061	0.0149637	Body	ALK	open sea	NA		NM_004304	ALK	215.93	-0.257325	0.0381533
cg20495819	2	30448529	-0.6263	0.1812	0.000549	--	10.2	1.114	1	0.2913	0.0272117	-	-	open sea	NA		-
ch.2.30727973R	2	30874469	0.664	0.1632	4.731e-05		0	0.013	1	0.9103	0.00583407	-	-	open sea	NA		-
cg07015663	2	30916892	0.3639	0.1068	0.0006569		0	0.008	1	0.9282	0.0302	-	-	open sea	NA		-
cg24032691	2	31030372	0.7453	0.1589	2.723e-06		0	0.029	1	0.8639	0.000880422	TSS200	CAPN13	open sea	NA		NM_144575	CAPN13	347.226	0.0252654	0.845836
cg08251399	2	31457608	-0.4279	0.1113	0.0001203	--	0	0.756	1	0.3846	0.0106958	1stExon	EHD3	island	NA		NM_014600	EHD3	2170.12	-0.213582	0.151811
cg01471843	2	31508035	0.4054	0.1001	5.167e-05		0	0.286	1	0.5929	0.00618594	-	-	open sea	NA		-
cg16945615	2	31625013	-0.7048	0.1734	4.789e-05	--	0	0.009	1	0.9246	0.00589737	Body	XDH	open sea	NA		NM_000379	XDH	75.224	-0.179385	0.100679
cg09842053	2	31637849	-0.6278	0.1651	0.0001426	--	0	0.122	1	0.7268	0.0118407	TSS1500	XDH	open sea	NA		NM_000379	XDH	75.224	-0.179385	0.100679
cg27569706	2	33173163	0.4084	0.1228	0.0008789		0	0.009	1	0.9247	0.0357945	Body	LTBP1	island	NA		NM_206943	LTBP1	989.353	-0.0840528	0.538164
cg17297628	2	33175761	0.3018	0.0922	0.001067		0	0.004	1	0.9501	0.0402007	Body	LTBP1	shelf	NA		NM_206943	LTBP1	989.353	-0.0840528	0.538164
cg00785193	2	36582293	-0.4109	0.0956	1.71e-05	--	0	0.793	1	0.3732	0.00301443	TSS1500	CRIM1	shore	NA		NM_016441	CRIM1	2536.85	-0.268444	0.0409892
cg00296578	2	36716635	-0.467	0.1361	0.0005983	--	4.7	1.05	1	0.3056	0.0285965	Body	CRIM1	open sea	NA		NM_016441	CRIM1	2536.85	-0.268444	0.0409892
cg14974056	2	37035650	0.56	0.1343	3.055e-05		0	0.355	1	0.5515	0.00437821	Body	VIT	shore	NA		NM_001177970	VIT	45.3606	-0.192908	0.159507
cg14126601	2	37384708	-0.4969	0.1343	0.0002166	--	0	0.51	1	0.4751	0.0153589	TSS1500;TSS1500	EIF2AK2;EIF2AK2	shore	NA		NM_001135651	EIF2AK2	765.556	0.0781507	0.583008
cg26986629	2	37604081	0.4526	0.128	0.0004044		0	0.081	1	0.7758	0.0224682	-	-	open sea	V$AHRARNT_02		-
cg09973148	2	37899355	-0.3873	0.1186	0.001088	--	0	0.033	1	0.8548	0.04072	TSS200	CDC42EP3	island	V$AHRARNT_01		NM_006449	CDC42EP3	293.82	-0.146837	0.323459
cg05655116	2	37899435	-0.3257	0.0933	0.0004788	+	4.4	1.046	1	0.3065	0.0250778	TSS200	CDC42EP3	island	NA		NM_006449	CDC42EP3	293.82	-0.146837	0.323459
cg27293155	2	38044012	0.4828	0.1066	5.992e-06		0	0.044	1	0.8342	0.00146826	-	-	open sea	NA		-
cg11751707	2	38302587	-0.3672	0.1032	0.0003736	--	0	0.01	1	0.9213	0.0213751	5'UTR	CYP1B1	island	NA		NM_000104	CYP1B1	356.092	0.0105097	0.941104
cg22573675	2	38762739	-0.5597	0.1332	2.666e-05	--	0	0.592	1	0.4418	0.00397992	-	-	shore	NA		-
cg11238366	2	38830691	0.4424	0.1032	1.801e-05		0	0	1	0.9904	0.00310466	TSS1500;TSS1500	HNRPLL;HNRPLL	island	NA		NM_138394	HNRPLL	1407.94	0.0328169	0.70621
cg03184472	2	39174738	-0.454	0.0908	5.677e-07	--	0	0.021	1	0.8853	0.000314225	Body	LOC100271715	open sea	NA		n.a.
cg22354234	2	40006543	-0.3564	0.1095	0.00114	--	0	0.005	1	0.942	0.041672	TSS200;TSS200	THUMPD2;THUMPD2	shore	NA		NM_025264	THUMPD2	463.259	0.254643	0.00769358
cg20214973	2	42092039	-0.5647	0.1207	2.885e-06	--	0	0.58	1	0.4463	0.000914663	-	-	open sea	NA		-
cg25002781	2	42166456	0.5503	0.1593	0.0005491		0	0.115	1	0.735	0.0272117	-	-	open sea	NA		-
cg00777375	2	42327026	-0.344	0.102	0.0007441	--	0	0.524	1	0.4692	0.0324638	-	-	shore	NA		-
cg26278888	2	42716338	0.3475	0.0859	5.226e-05		0	0.712	1	0.3986	0.00623566	Body;Body	KCNG3;KCNG3	shelf	NA		n.a.
cg08009902	2	42793517	0.4438	0.1323	0.0007921		0	0.65	1	0.42	0.0337526	-	-	shelf	NA		-
cg16451365	2	44065056	0.4022	0.1135	0.0003952		0	0.841	1	0.3591	0.0221473	Body;TSS1500	ABCG5;ABCG8	open sea	NA		NM_022436	ABCG5	27.1028	-0.133722	0.285455	NM_022437	ABCG8	43.6791	-0.0129193	0.921101
cg03894103	2	44586901	-0.6571	0.1967	0.0008348	--	6.7	1.072	1	0.3006	0.0347649	5'UTR;1stExon;5'UTR;5'UTR;TSS200;TSS200;5'UTR;5'UTR	PREPL;PREPL;PREPL;PREPL;PREPL;PREPL;PREPL;PREPL	shelf	NA		NM_001171613	PREPL	10047.1	-0.198343	0.141668
cg18855104	2	45181829	0.3387	0.1001	0.0007156		0	0.595	1	0.4406	0.0317374	-	-	shore	NA		-
cg09355378	2	45208508	0.4058	0.1112	0.0002623		0	0.66	1	0.4164	0.0173511	-	-	open sea	NA		-
cg10281509	2	45238442	0.6401	0.1827	0.0004578		0	0.621	1	0.4307	0.0244021	-	-	shore	NA		-
cg15845118	2	45238678	0.5406	0.1608	0.0007738		0	0.01	1	0.9203	0.0332292	-	-	shore	NA		-
cg02929500	2	45411462	-0.4479	0.1353	0.0009364	--	0	0.247	1	0.6195	0.0371434	-	-	open sea	NA		-
cg23786806	2	45420623	0.3724	0.0901	3.562e-05		0	0.033	1	0.8567	0.00483471	-	-	open sea	NA		-
cg19359676	2	45534806	0.4761	0.1301	0.0002516		0	0.16	1	0.6888	0.0169177	-	-	shelf	NA		-
cg04679323	2	45866713	0.453	0.0931	1.135e-06		0	0.768	1	0.3809	0.00049948	-	-	shelf	NA		-
cg05208381	2	45870771	-0.4687	0.1064	1.066e-05	--	0	0.896	1	0.3439	0.00218245	-	-	island	NA		-
cg08037937	2	46769513	-0.3494	0.0951	0.0002381	--	0	0.276	1	0.5994	0.0163246	TSS1500	RHOQ	island	NA		NM_012249	RHOQ	4974.24	-0.192043	0.0962634
cg25653703	2	46844310	0.4037	0.1213	0.0008716		0	0.13	1	0.7183	0.0356051	TSS200;TSS200;TSS200	PIGF;CRIPT;PIGF	island	NA		NM_002643	PIGF	477.744	0.32095	0.00134669	NM_014171	CRIPT	1857.52	0.226252	0.0259281
cg17525856	2	47596787	-0.6876	0.1666	3.682e-05	--	0	0.025	1	0.8751	0.00493282	Body	EPCAM	island	NA		NM_002354	EPCAM	199.781	0.026509	0.857431
cg04175739	2	47748042	-0.3519	0.0886	7.088e-05	--	0	0.186	1	0.6662	0.00762165	3'UTR	KCNK12	island	NA		NM_022055	KCNK12	269.885	0.0872131	0.556222
cg16979981	2	48034654	-0.3806	0.1139	0.0008318	--	0	0.007	1	0.9354	0.034697	3'UTR	FBXO11	open sea	NA		NM_001190274	FBXO11	3550.31	-0.0308452	0.752484
cg09534070	2	48664738	0.4468	0.1256	0.000376		0	0.253	1	0.6149	0.0214615	-	-	shelf	NA		-
cg02567323	2	48671699	0.6494	0.191	0.0006756		3.9	1.04	1	0.3077	0.0306819	Body;Body;5'UTR;Body	KLRAQ1;KLRAQ1;KLRAQ1;KLRAQ1	shelf	NA		n.a.
cg18923472	2	48983189	-0.7088	0.1502	2.373e-06	--	0	0.546	1	0.46	0.000808678	TSS1500	LHCGR	shore	NA		n.a.
cg01708458	2	49097906	-0.4753	0.1392	0.0006361	--	0	0.041	1	0.8391	0.0296644	-	-	open sea	NA		-
cg04595505	2	50572944	-0.4603	0.1398	0.0009922	--	0	0.1	1	0.7516	0.0384544	Body;Body;Body	NRXN1;NRXN1;NRXN1	shore	NA		NM_001135659	NRXN1	2324.84	-0.209606	0.103367
cg14669921	2	54015318	0.4312	0.0868	6.799e-07		0	0.85	1	0.3567	0.000350279	Body;Body;TSS1500;TSS1500;Body;Body	LOC100302652;ERLEC1;ASB3;ASB3;ERLEC1;ERLEC1	shore	NA		NM_001127398	ERLEC1	2662.55	0.0209657	0.824619	NM_016115	ASB3	837.216	-0.0104795	0.895788
cg10973735	2	54342651	0.5861	0.1755	0.0008406		0	0.108	1	0.7429	0.0348804	1stExon;5'UTR	ACYP2;ACYP2	island	NA		NM_138448	ACYP2	2045.98	0.0427531	0.686362
cg15543284	2	54785307	-0.3226	0.0784	3.898e-05	--	0	0.419	1	0.5174	0.00512635	TSS1500;Body	SPTBN1;SPTBN1	island	NA		NM_003128	SPTBN1	35860.8	-0.371888	0.00354152
cg09588360	2	54785795	-0.2743	0.0823	0.0008561	--	0	0.245	1	0.6206	0.0352449	5'UTR;1stExon;Body	SPTBN1;SPTBN1;SPTBN1	island	NA		NM_003128	SPTBN1	35860.8	-0.371888	0.00354152
cg10855081	2	54952487	-0.412	0.0865	1.889e-06	--	0	0.415	1	0.5194	0.00070046	Body	EML6	island	NA		NM_001039753	EML6	598.253	-0.321571	0.0155629
cg15871828	2	55988638	-0.5861	0.1712	0.000617	--	0	0.85	1	0.3567	0.0291751	-	-	open sea	NA		-
cg01160855	2	56227870	0.4304	0.1288	0.0008333		0	0.187	1	0.6653	0.0347419	Body	MIR216B	open sea	NA		n.a.
cg10805352	2	56411583	0.5053	0.1495	0.0007233		0	0.192	1	0.6614	0.031916	1stExon;5'UTR	CCDC85A;CCDC85A	island	NA		NM_001080433	CCDC85A	749.473	-0.231953	0.116065
cg08018809	2	58265673	-0.685	0.1946	0.0004303	--	0	0.8	1	0.3712	0.0233829	-	-	open sea	NA		-
cg03247301	2	59058823	0.754	0.1828	3.711e-05		0	0.954	1	0.3287	0.00495415	-	-	open sea	NA		-
cg15843929	2	59182305	-0.4673	0.1046	7.971e-06	--	0	0.938	1	0.3327	0.00180696	-	-	open sea	NA		-
cg27049344	2	60678956	-0.3971	0.1009	8.332e-05	--	0	0.334	1	0.5634	0.00855891	3'UTR;3'UTR	BCL11A;BCL11A	open sea	NA		NM_022893	BCL11A	224.935	-0.159609	0.265871
ch.2.1382002F	2	60745480	0.374	0.1021	0.00025		0	0.135	1	0.7137	0.0168571	Body;Body;Body	BCL11A;BCL11A;BCL11A	open sea	NA		NM_022893	BCL11A	224.935	-0.159609	0.265871
cg25959798	2	61025531	0.5674	0.1142	6.804e-07		0	0.693	1	0.4052	0.000350279	3'UTR	PAPOLG	open sea	NA		NM_022894	PAPOLG	1274.44	0.0505335	0.65116
cg13409174	2	61352525	-0.5623	0.1042	6.787e-08	--	0	0.164	1	0.6858	6.47277e-05	Body	KIAA1841	open sea	NA		NM_032506	KIAA1841	581.296	-0.152732	0.160966
cg19790321	2	61372165	-0.4222	0.1227	0.0005828	--	0	0.053	1	0.8177	0.0282005	TSS200	C2orf74	open sea	NA		NM_001143959	C2orf74	983.091	0.00954766	0.934508
cg19716462	2	62115576	-0.364	0.112	0.001149	--	0	0.146	1	0.7025	0.041851	1stExon	CCT4	island	NA		NM_001256721	CCT4	5642.2	0.291509	0.0350411
cg12904795	2	64245812	0.4292	0.1246	0.0005733		0	0.005	1	0.9433	0.0279255	5'UTR;5'UTR	VPS54;VPS54	shore	NA		NM_001005739	VPS54	1286.3	-0.0183303	0.838479
cg06645778	2	64680425	-0.9008	0.2419	0.0001966	--	0	0.024	1	0.8775	0.0144663	TSS1500	HSPC159	shore	NA		n.a.
cg19220282	2	65217528	-0.9274	0.175	1.152e-07	--	0	0.208	1	0.6484	9.82086e-05	Body;5'UTR	SLC1A4;SLC1A4	shore	NA		NM_003038	SLC1A4	1562.87	-0.257995	0.082654
cg20698421	2	65217623	-0.7011	0.1778	8.068e-05	--	0	0.426	1	0.5137	0.00835022	Body;5'UTR	SLC1A4;SLC1A4	shore	NA		NM_003038	SLC1A4	1562.87	-0.257995	0.082654
cg10159582	2	65283322	0.3421	0.1032	0.0009112		0	0.332	1	0.5643	0.0365817	TSS200	CEP68	island	NA		NM_015147	CEP68	1714.72	-0.206853	0.0247127
cg27560132	2	65521323	0.3195	0.0989	0.001236		0	0.031	1	0.8605	0.0436641	-	-	open sea	NA		-
cg05586598	2	65540924	1.3767	0.1994	5.101e-12		0	0.078	1	0.78	3.97771e-08	Body;Body	SPRED2;SPRED2	island	NA		NM_181784	SPRED2	1101.49	-0.136603	0.336004
cg16240816	2	65861662	0.7245	0.2111	0.0005986		0	0.092	1	0.7614	0.0286009	-	-	open sea	NA		-
cg00783877	2	65955222	0.5118	0.1315	9.923e-05		0	0.44	1	0.5072	0.00961577	-	-	open sea	NA		-
cg22943590	2	66648797	0.4158	0.127	0.001056		0	0.029	1	0.8652	0.0399395	-	-	shelf	NA		-
cg07849384	2	66659536	-0.5818	0.168	0.0005333	--	0	0.117	1	0.7326	0.0267132	-	-	shore	NA		-
cg00095431	2	67775781	0.7765	0.2198	0.0004112		0	0	1	0.9881	0.0227127	-	-	open sea	NA		-
cg17945962	2	67939740	0.7474	0.1834	4.59e-05		0	0.382	1	0.5367	0.00572659	-	-	open sea	NA		-
cg04157272	2	68017838	0.4161	0.1159	0.0003291		4	1.041	1	0.3075	0.019853	-	-	open sea	NA		-
cg19401277	2	68225101	-0.5192	0.094	3.295e-08	--	0	0.97	1	0.3246	3.68608e-05	-	-	open sea	NA		-
cg06066132	2	68520246	-0.4119	0.113	0.000266	--	0	0.456	1	0.4993	0.0175085	Body;3'UTR	CNRIP1;CNRIP1	open sea	NA		NM_001111101	CNRIP1	317.097	-0.27428	0.0607181
cg26569395	2	68694513	-0.3254	0.1009	0.001254	--	0	0.217	1	0.6415	0.044001	TSS200;TSS200	APLF;FBXO48	island	NA		NM_173545	APLF	113.846	-0.109227	0.271816	NM_001024680	FBXO48	112.155	-0.0132654	0.903373
cg09364988	2	68971510	0.52	0.1598	0.001138		0	0.158	1	0.6913	0.0416219	Body;Body	ARHGAP25;ARHGAP25	open sea	NA		NM_014882	ARHGAP25	259.269	0.262199	0.0650769
cg01407235	2	69001799	0.6107	0.177	0.0005613		0	0.758	1	0.3839	0.0275432	Body;TSS200;TSS200;Body	ARHGAP25;ARHGAP25;ARHGAP25;ARHGAP25	open sea	NA		NM_014882	ARHGAP25	259.269	0.262199	0.0650769
cg15361661	2	69001815	0.5867	0.1352	1.423e-05		0	0.802	1	0.3705	0.00266815	Body;TSS200;TSS200;Body	ARHGAP25;ARHGAP25;ARHGAP25;ARHGAP25	open sea	NA		NM_014882	ARHGAP25	259.269	0.262199	0.0650769
cg13339825	2	69001825	0.5482	0.1139	1.5e-06		0	0.013	1	0.9094	0.000600029	Body;TSS200;TSS200;Body	ARHGAP25;ARHGAP25;ARHGAP25;ARHGAP25	open sea	NA		NM_014882	ARHGAP25	259.269	0.262199	0.0650769
cg26238936	2	69001854	0.5854	0.1741	0.0007756		0.1	1.001	1	0.3171	0.0332741	Body;TSS200;TSS200;Body	ARHGAP25;ARHGAP25;ARHGAP25;ARHGAP25	open sea	NA		NM_014882	ARHGAP25	259.269	0.262199	0.0650769
cg12093662	2	69001870	0.5543	0.1286	1.621e-05		0	0.65	1	0.4201	0.00292544	Body;TSS200;TSS200;Body	ARHGAP25;ARHGAP25;ARHGAP25;ARHGAP25	open sea	NA		NM_014882	ARHGAP25	259.269	0.262199	0.0650769
cg25070482	2	69001991	0.5536	0.1274	1.396e-05		0	0.391	1	0.5316	0.00263618	5'UTR;Body;1stExon;5'UTR;1stExon;Body	ARHGAP25;ARHGAP25;ARHGAP25;ARHGAP25;ARHGAP25;ARHGAP25	open sea	V$EGR1_01;V$EGR2_01;V$EGR3_01		NM_014882	ARHGAP25	259.269	0.262199	0.0650769
cg08991742	2	69002218	0.4797	0.0906	1.197e-07		0	0.444	1	0.505	0.000100049	5'UTR;Body;1stExon;5'UTR;1stExon;Body	ARHGAP25;ARHGAP25;ARHGAP25;ARHGAP25;ARHGAP25;ARHGAP25	open sea	NA		NM_014882	ARHGAP25	259.269	0.262199	0.0650769
cg05395210	2	69002378	0.3592	0.1062	0.0007201		0	0.744	1	0.3883	0.0318509	Body;1stExon;1stExon;Body	ARHGAP25;ARHGAP25;ARHGAP25;ARHGAP25	open sea	V$YY1_02;V$TAL1ALPHAE47_01;V$TAL1BETAITF2_01		NM_014882	ARHGAP25	259.269	0.262199	0.0650769
cg21076680	2	69135655	-0.5818	0.1787	0.001135	--	0	0.449	1	0.503	0.0415695	-	-	open sea	NA		-
cg05095428	2	69239676	0.4223	0.1188	0.0003781		0	0.165	1	0.6849	0.0215303	TSS1500;TSS1500;TSS1500	ANTXR1;ANTXR1;ANTXR1	shore	NA		NM_053034	ANTXR1	223.841	-0.271726	0.0676378
cg13766043	2	69396932	0.3941	0.1026	0.000123		0	0	1	0.9829	0.0108594	Body;Body	ANTXR1;ANTXR1	open sea	NA		NM_053034	ANTXR1	223.841	-0.271726	0.0676378
cg09452911	2	69473156	-0.4727	0.1213	9.696e-05	--	0	0.038	1	0.8461	0.00946499	3'UTR	ANTXR1	open sea	NA		NM_053034	ANTXR1	223.841	-0.271726	0.0676378
cg03956367	2	69614464	0.3686	0.1119	0.0009882		0	0.335	1	0.5626	0.0383874	TSS200	GFPT1	island	NA		NM_001244710	GFPT1	2170.39	-0.0243779	0.770078
cg20382057	2	69969052	-0.3475	0.0902	0.0001169	--	0	0.167	1	0.6829	0.0105528	TSS200	ANXA4	island	NA		NM_001153	ANXA4	1339.62	0.0262702	0.81569
cg09743654	2	70329631	0.4535	0.1237	0.0002454		0	0.355	1	0.5513	0.0166409	-	-	open sea	NA		-
cg09364770	2	70933416	-0.3845	0.1179	0.001104	--	0	0.828	1	0.363	0.0410005	Body;Body;Body;Body;Body	ADD2;ADD2;ADD2;ADD2;ADD2	island	NA		NM_017482	ADD2	136.582	-0.306786	0.0249497
cg18991240	2	71298920	0.486	0.108	6.81e-06		0	0.166	1	0.684	0.00161064	Body	NAGK	shelf	NA		NM_017567	NAGK	2294.2	0.228891	0.0282198
ch.2.71774667F	2	71921159	0.3306	0.0947	0.0004804		0	0.032	1	0.859	0.0251268	-	-	open sea	NA		-
cg04219552	2	72126504	0.2989	0.0814	0.0002429		0	0.031	1	0.8601	0.0165213	-	-	open sea	NA		-
cg04586286	2	72359383	0.4079	0.1233	0.0009377		0	0.081	1	0.7755	0.0371672	Body	CYP26B1	open sea	NA		NM_019885	CYP26B1	291.832	-0.375808	0.010296
cg14447606	2	72370328	0.3969	0.1146	0.0005315		0	0.002	1	0.9648	0.0266634	Body	CYP26B1	island	NA		NM_019885	CYP26B1	291.832	-0.375808	0.010296
cg04807855	2	73114341	0.6979	0.1182	3.558e-09		2.6	1.026	1	0.311	6.88561e-06	TSS200	SPR	island	NA		NM_003124	SPR	690.102	0.286877	0.0425368
cg13295852	2	73155195	0.2902	0.0894	0.001166		0	0.69	1	0.406	0.0422035	Body	EMX1	shelf	NA		NM_004097	EMX1	265.507	-0.0777076	0.599883
cg26467949	2	73441162	-0.4327	0.1252	0.0005456	--	0	0.917	1	0.3383	0.0270938	TSS1500	SMYD5	shore	NA		NM_006062	SMYD5	1250.55	0.0464409	0.666168
cg02478828	2	74153195	-0.4161	0.1314	0.001544	--	12.9	1.149	1	0.2838	0.0497338	TSS1500;TSS1500	DGUOK;DGUOK	shore	NA		NM_080916	DGUOK	1060.99	0.0972787	0.347182
cg02237855	2	74329332	0.2472	0.0716	0.0005562		0	0.249	1	0.6175	0.0273894	3'UTR	TET3	open sea	NA		NM_144993	TET3	1946.18	-0.0472197	0.702077
cg20260610	2	74347274	0.4028	0.116	0.0005133		0	0.292	1	0.5889	0.0261411	-	-	island	NA		-
cg02051239	2	74375507	-0.3564	0.1127	0.001561	--	0	0	1	0.9861	0.0499778	TSS1500;TSS1500	BOLA3;BOLA3	shore	NA		NM_001035505	BOLA3	275.002	0.0970829	0.418872
cg25811526	2	74570564	0.5825	0.1735	0.0007854		0	0.067	1	0.7964	0.0335696	TSS200	SLC4A5	open sea	NA		NM_021196	SLC4A5	426.185	-0.37056	0.0109184
cg21667751	2	75144665	0.3516	0.1065	0.0009651		0	0.513	1	0.4737	0.0377956	-	-	shelf	NA		-
cg15127613	2	75299705	0.4005	0.1014	7.876e-05		0	0.296	1	0.5863	0.00822109	Body;Body	TACR1;TACR1	open sea	NA		n.a.
cg14975547	2	75827618	0.4983	0.1473	0.0007207		0	0.07	1	0.7918	0.0318561	-	-	open sea	NA		-
cg00918005	2	79253210	0.321	0.0903	0.0003784		0	0	1	0.9997	0.0215382	5'UTR;5'UTR	REG3G;REG3G	open sea	NA		n.a.
cg23699324	2	79740308	0.4363	0.1044	2.903e-05		0	0.032	1	0.8589	0.00422199	1stExon;1stExon;5'UTR;5'UTR	CTNNA2;CTNNA2;CTNNA2;CTNNA2	shore	NA		NM_004389	CTNNA2	2080.9	-0.257577	0.0803967
cg08185223	2	81417629	0.5312	0.1454	0.0002594		0	0.164	1	0.6852	0.017241	-	-	shelf	NA		-
cg25810927	2	84686638	0.3002	0.0933	0.001288		0	0.005	1	0.9465	0.0447323	TSS200	SUCLG1	island	NA		NM_003849	SUCLG1	3103.5	0.140904	0.0630341
cg00396163	2	84743584	0.5454	0.1425	0.0001288		0	0.056	1	0.8135	0.0111451	5'UTR;1stExon	DNAH6;DNAH6	island	NA		NM_001370	DNAH6	501.13	-0.0158747	0.880383
cg07035437	2	85041893	0.493	0.0892	3.261e-08		0	0.227	1	0.6337	3.67909e-05	Body	DNAH6	open sea	NA		NM_001370	DNAH6	501.13	-0.0158747	0.880383
cg08527179	2	85132050	0.3905	0.1145	0.0006508		0	0.063	1	0.8014	0.0300172	TSS1500	TMSB10	island	NA		NM_021103	TMSB10	9361.11	0.0255374	0.863264
cg08572315	2	85133831	-0.579	0.1599	0.0002949	--	0	0.419	1	0.5174	0.0185849	-	-	shore	V$EGR1_01;V$EGR2_01;V$EGR3_01;V$NGFIC_01		-
cg13159785	2	85356751	0.635	0.1089	5.456e-09		0	0.698	1	0.4036	9.64363e-06	-	-	shelf	NA		-
cg11812015	2	85482129	0.3529	0.0932	0.0001537		0	0.395	1	0.5297	0.0124543	Body	TCF7L1	open sea	NA		NM_031283	TCF7L1	462.625	-0.100596	0.445865
cg25654619	2	85555411	-0.3208	0.0848	0.0001541	+	14.7	1.173	1	0.2789	0.0124714	TSS200	TGOLN2	island	NA		NM_001206844	TGOLN2	172.827	-0.0595113	0.684894
cg24924563	2	85555614	0.5624	0.1395	5.528e-05		0	0.252	1	0.6154	0.00644801	TSS1500	TGOLN2	shore	NA		NM_001206844	TGOLN2	172.827	-0.0595113	0.684894
cg23902361	2	85810844	0.4012	0.0957	2.776e-05		0	0.329	1	0.5664	0.00410484	TSS1500	VAMP5	shore	NA		NM_006634	VAMP5	693.387	0.1149	0.420715
cg20672524	2	86094886	0.4363	0.0971	6.988e-06		0	0.413	1	0.5203	0.0016454	Body;TSS200	ST3GAL5;ST3GAL5	open sea	NA		NM_001042437	ST3GAL5	977.414	-0.0956123	0.383452
cg12225893	2	86115700	-0.3926	0.1067	0.0002324	--	0	0.308	1	0.579	0.0160584	Body	ST3GAL5	island	NA		NM_001042437	ST3GAL5	977.414	-0.0956123	0.383452
cg07610327	2	86423112	0.4503	0.1351	0.0008602		0	0.087	1	0.7686	0.0353204	TSS1500;TSS1500;TSS1500	IMMT;IMMT;IMMT	shore	NA		NM_001100169	IMMT	2039.26	-0.0418641	0.635155
ch.2.1916207F	2	86719269	0.4109	0.108	0.0001429		0	0.293	1	0.5885	0.0118582	3'UTR;3'UTR	KDM3A;KDM3A	open sea	NA		NM_001146688	KDM3A	2585.49	-0.0134951	0.895637
cg11958668	2	86830855	-0.4324	0.1246	0.0005172	--	0	0.918	1	0.3379	0.0262792	3'UTR	RNF103	open sea	V$FREAC3_01		NM_001198952	RNF103	296.286	-0.0878977	0.519525
cg19410791	2	87037000	0.4072	0.1083	0.0001709		0	0	1	0.9976	0.0133266	TSS1500	CD8A	island	NA		NM_171827	CD8A	64.2979	0.0981709	0.491941
cg26135863	2	87090181	0.4715	0.1412	0.0008407		0	0.046	1	0.8298	0.0348804	TSS1500;TSS1500;TSS1500;TSS1500;TSS1500	CD8B;CD8B;CD8B;CD8B;CD8B	shore	NA		NM_004931	CD8B	33.474	0.164143	0.270619
cg06459916	2	88355002	-0.4082	0.1148	0.0003759	--	0	0.022	1	0.8827	0.0214615	5'UTR	KRCC1	island	NA		NM_016618	KRCC1	1653.2	0.214535	0.0487948
cg12500949	2	88357920	0.4653	0.1395	0.0008539		0	0.317	1	0.5735	0.0352021	-	-	shelf	NA		-
cg18148488	2	88366775	-0.5072	0.1069	2.079e-06	--	0	0	1	0.9956	0.000743289	TSS1500	SMYD1	open sea	NA		NM_198274	SMYD1	67.0263	0.07849	0.583364
cg25629041	2	88817360	0.4548	0.1427	0.001435		0	0.183	1	0.6687	0.0475992	-	-	open sea	NA		-
cg18445426	2	89159205	-0.3959	0.1244	0.001463	--	0	0.1	1	0.7517	0.0481604	-	-	open sea	NA		-
cg13790427	2	95527312	0.2958	0.0923	0.001357		0	0.035	1	0.8507	0.0461256	-	-	island	NA		-
cg22029774	2	95534722	-0.4526	0.1293	0.000466	--	0	0.271	1	0.6027	0.0246611	-	-	shelf	NA		-
cg24206697	2	95822125	0.4312	0.1169	0.0002271		0	0.676	1	0.4109	0.0158241	5'UTR	ZNF514	shelf	NA		NM_032788	ZNF514	1372.59	-0.0394991	0.764328
cg14344110	2	95945513	0.4112	0.1204	0.0006375		0	0.045	1	0.8327	0.0297047	Body;Body;Body	PROM2;PROM2;PROM2	open sea	NA		NM_001165978	PROM2	328.685	0.0538928	0.62624
cg05732530	2	96811060	-0.5427	0.1087	6.008e-07	--	0	0.5	1	0.4796	0.000323921	1stExon	DUSP2	island	NA		NM_004418	DUSP2	162.53	0.0593251	0.642945
cg00094734	2	96830479	0.7834	0.1873	2.886e-05		0	0.007	1	0.935	0.00421113	-	-	open sea	NA		-
cg10653297	2	96905832	-0.4035	0.1246	0.001203	--	0	0.994	1	0.3187	0.0430432	TSS200	LOC285033	open sea	NA		NR_046322	LOC285033	157.63	0.0305128	0.719729
ch.2.2008119R	2	96948848	-0.3312	0.0821	5.532e-05	--	0	0.065	1	0.7985	0.00644984	Body	SNRNP200	open sea	NA		NM_014014	SNRNP200	5559.18	-0.123229	0.011327
cg14163484	2	97359926	0.4106	0.0871	2.414e-06		0	0.952	1	0.3293	0.000817396	Body;TSS1500	FER1L5;FER1L5	open sea	NA		NM_001113382	FER1L5	855.826	0.0483547	0.722094
cg10674476	2	97498336	-0.3373	0.0973	0.0005247	--	0	0.001	1	0.979	0.0265281	Body;Body	CNNM3;CNNM3	open sea	NA		NM_017623	CNNM3	2783.95	0.057415	0.569763
cg22931002	2	97541870	0.3966	0.1227	0.001231		0	0.325	1	0.5685	0.0435746	3'UTR;3'UTR	FAM178B;FAM178B	open sea	NA		NM_001122646	FAM178B	957.156	-0.0391412	0.793257
cg14659978	2	97563966	0.5731	0.1255	4.926e-06		0	0.547	1	0.4594	0.00129309	Body;TSS200	FAM178B;FAM178B	open sea	NA		NM_001122646	FAM178B	957.156	-0.0391412	0.793257
cg01266688	2	98274472	0.4594	0.1291	0.0003718		0	0.002	1	0.9681	0.0213043	Body	ACTR1B	open sea	NA		NM_005735	ACTR1B	3479.51	-0.152976	0.248598
cg17016175	2	98507477	-0.4856	0.1403	0.0005385	--	0	0	1	0.9987	0.0268773	Body	TMEM131	open sea	NA		NM_015348	TMEM131	2350.64	-0.0331498	0.563184
cg16184827	2	98961824	-0.5306	0.1631	0.001143	--	0	0.172	1	0.6786	0.0417356	TSS1500;TSS1500	CNGA3;CNGA3	shore	NA		NM_001079878	CNGA3	126.871	0.193132	0.161632
cg05752578	2	99013932	-0.5097	0.1457	0.0004675	--	0	0.874	1	0.3499	0.0247203	3'UTR;3'UTR	CNGA3;CNGA3	open sea	NA		NM_001079878	CNGA3	126.871	0.193132	0.161632
cg02592133	2	99526035	-0.4611	0.1408	0.001055	--	0	0.248	1	0.6188	0.0399074	5'UTR	C2orf55	open sea	NA		n.a.
cg15678169	2	101043080	0.4986	0.1557	0.00136		13.7	1.159	1	0.2817	0.0461831	-	-	open sea	NA		-
cg16781264	2	101087575	0.9821	0.2153	5.075e-06		0	0.375	1	0.5405	0.00131399	Body	NMS	open sea	NA		NM_001011717	NMS	65.2077	-0.132161	0.252346
cg19354017	2	101220624	0.4109	0.1242	0.000934		0	0.785	1	0.3757	0.0370871	-	-	open sea	NA		-
cg12219155	2	101432922	-0.5379	0.1626	0.0009377	--	0	0.015	1	0.9015	0.0371672	-	-	shelf	NA		-
cg13941508	2	101434082	0.5828	0.1567	0.0002001		0	0.651	1	0.4198	0.0146432	-	-	shore	NA		-
cg06352088	2	101889754	-0.4271	0.094	5.575e-06	--	0	0.546	1	0.4598	0.00139575	TSS1500	SNORD89	open sea	NA		n.a.
cg05991009	2	102080674	0.6467	0.1335	1.272e-06		0	0.71	1	0.3993	0.000539591	Body	RFX8	open sea	NA		NM_001145664	RFX8	100.006	-0.087744	0.389711
cg14915462	2	102093364	0.6511	0.2052	0.00151		0	0.2	1	0.655	0.04911	-	-	shelf	NA		-
cg23361809	2	102333216	0.4784	0.1224	9.339e-05		0	0.557	1	0.4554	0.00923206	Body;Body;Body	MAP4K4;MAP4K4;MAP4K4	open sea	NA		NM_001242560	MAP4K4	46997.1	-0.212566	0.140913
ch.2.101965435R	2	102599003	0.5602	0.1403	6.493e-05		0	0.062	1	0.8029	0.00716091	-	-	open sea	NA		-
cg13399261	2	102681071	0.3746	0.1182	0.001532		0	0.651	1	0.4197	0.0495441	-	-	open sea	NA		-
cg27598107	2	102759782	-0.373	0.1127	0.0009347	--	0	0.672	1	0.4122	0.0371093	-	-	shore	NA		-
cg13411038	2	103235539	0.4822	0.1253	0.0001188		0	0.978	1	0.3227	0.0106445	TSS1500	SLC9A2	island	NA		NM_003048	SLC9A2	99.9551	-0.33879	0.0163895
cg26829418	2	103238066	0.5952	0.1843	0.001241		0	0.544	1	0.4607	0.0437417	Body	SLC9A2	shore	NA		NM_003048	SLC9A2	99.9551	-0.33879	0.0163895
cg04667538	2	105372176	-0.4296	0.1093	8.544e-05	--	0	0.114	1	0.736	0.00869916	-	-	open sea	NA		-
cg02013838	2	105460715	-0.417	0.1101	0.0001522	--	0	0.566	1	0.4517	0.0123857	-	-	island	NA		-
cg07152755	2	105474472	-0.3687	0.0938	8.444e-05	--	0	0.024	1	0.8768	0.00862384	-	-	shore	NA		-
cg21778644	2	105924383	0.6348	0.1008	3.028e-10		0	0.081	1	0.7754	9.96689e-07	Body;Body	TGFBRAP1;TGFBRAP1	open sea	NA		NM_004257	TGFBRAP1	359.159	-0.111234	0.33273
cg06795125	2	108905320	0.6213	0.1893	0.00103		0	0.091	1	0.7635	0.0393661	5'UTR;1stExon;1stExon;5'UTR	SULT1C2;SULT1C2;SULT1C2;SULT1C2	open sea	NA		NM_176825	SULT1C2	108.998	0.182522	0.219091
cg10902367	2	109329359	0.3826	0.1129	0.0007032		0	0.117	1	0.7318	0.0314187	-	-	open sea	NA		-
cg02565132	2	109559473	0.4155	0.1095	0.0001482		0	0.063	1	0.8011	0.0121685	5'UTR	EDAR	shore	NA		NM_022336	EDAR	59.4474	0.0131011	0.89809
cg06553052	2	109748972	-0.6171	0.1835	0.0007731	--	0	0.02	1	0.8886	0.0332131	Body	SH3RF3	shelf	NA		NM_001099289	SH3RF3	535.402	0.118473	0.395284
cg27294813	2	109791599	0.4	0.0993	5.594e-05		0	0.497	1	0.4808	0.00649705	Body	SH3RF3	open sea	NA		NM_001099289	SH3RF3	535.402	0.118473	0.395284
cg25707877	2	109889899	-0.3912	0.1177	0.0008865	--	0	0.355	1	0.5514	0.0359989	Body	SH3RF3	open sea	NA		NM_001099289	SH3RF3	535.402	0.118473	0.395284
cg08721931	2	110874344	0.3769	0.0893	2.458e-05		11.9	1.135	1	0.2867	0.00377571	TSS1500	MALL	shore	NA		NM_005434	MALL	119.497	0.0392238	0.779144
cg20710902	2	111440239	0.4523	0.1315	0.0005846		0	0.038	1	0.8462	0.0282363	-	-	shelf	NA		-
cg23262488	2	112468472	0.4041	0.1185	0.00065		0	0.02	1	0.8885	0.0299972	-	-	open sea	NA		-
cg04655474	2	112642012	-0.3133	0.0954	0.001017	--	0	0.153	1	0.6961	0.0390664	TSS1500	ANAPC1	shore	NA		NM_022662	ANAPC1	1627.84	-0.118519	0.0615259
cg11398136	2	112942805	0.3566	0.0828	1.661e-05		0	0.236	1	0.6273	0.0029631	Body;Body	FBLN7;FBLN7	shelf	NA		NM_001128165	FBLN7	74.6526	-0.226961	0.0648827
cg19864468	2	113346566	0.6027	0.1626	0.0002101		0	0.222	1	0.6376	0.0150388	3'UTR	CHCHD5	open sea	NA		NM_032309	CHCHD5	439.486	0.138088	0.252932
cg04345118	2	113995456	0.6994	0.1664	2.625e-05		0	0.776	1	0.3782	0.00394314	Body;Body;Body;Body;Body;Body;Body	PAX8;PAX8;LOC654433;PAX8;PAX8;PAX8;LOC440839	shore	NA		NM_003466	PAX8	51.8587	0.229308	0.117959
cg03207661	2	114737046	0.4432	0.1314	0.0007469		0	0.868	1	0.3516	0.0325217	-	-	island	NA		-
cg16336239	2	115052995	0.4934	0.1289	0.0001295		0	0	1	0.9922	0.0111801	-	-	open sea	NA		-
cg14371620	2	118940169	-0.9046	0.2051	1.027e-05	--	0	0.108	1	0.7429	0.00213224	-	-	shelf	NA		-
cg10115387	2	119134313	-0.4075	0.1077	0.0001543	--	0	0.193	1	0.6606	0.01248	-	-	open sea	NA		-
cg00724015	2	119145086	0.4082	0.1035	8.008e-05		0	0.024	1	0.8774	0.00831602	-	-	open sea	NA		-
cg19860515	2	119248072	0.515	0.1503	0.0006108		0	0.093	1	0.7605	0.0290321	-	-	open sea	NA		-
cg11592631	2	119470715	0.5262	0.1597	0.0009824		0	0.428	1	0.5132	0.0382415	-	-	open sea	NA		-
cg04214938	2	119496171	-0.8309	0.1939	1.822e-05	--	0	0.029	1	0.8645	0.00312866	-	-	open sea	NA		-
cg18183892	2	119513106	0.4496	0.1202	0.0001836		0	0	1	0.9913	0.0139198	-	-	open sea	NA		-
cg16911810	2	119596346	0.6309	0.1642	0.0001218		0	0.18	1	0.6718	0.0107822	-	-	shelf	NA		-
cg08050360	2	119605807	-0.2993	0.0918	0.001112	+	0	0.603	1	0.4376	0.0410846	TSS200	EN1	shore	NA		n.a.
cg11009736	2	119699682	0.4398	0.0945	3.219e-06		0	0.155	1	0.6941	0.000979851	TSS200	MARCO	open sea	NA		NM_006770	MARCO	116.214	-0.198963	0.119043
cg07212778	2	119916510	0.4176	0.1203	0.0005196		0	0.11	1	0.7401	0.0263557	TSS200	C1QL2	island	NA		NM_182528	C1QL2	275.689	-0.158483	0.287412
cg17319142	2	119916581	-0.3405	0.1069	0.001451	--	0	0.773	1	0.3792	0.0479022	TSS200	C1QL2	island	NA		NM_182528	C1QL2	275.689	-0.158483	0.287412
cg17021907	2	119918913	0.5245	0.1332	8.205e-05		0	0.039	1	0.8443	0.00846453	-	-	shelf	NA		-
cg13275609	2	119954389	0.5921	0.1508	8.651e-05		0	0.315	1	0.5745	0.00878081	-	-	open sea	NA		-
cg09474442	2	120189867	-0.3571	0.0856	3.015e-05	--	3.4	1.035	1	0.309	0.0043373	Body	TMEM37	shore	NA		NM_183240	TMEM37	70.9519	0.165803	0.264269
cg19706534	2	120197644	0.7751	0.1352	9.952e-09		0	0.003	1	0.9572	1.46587e-05	3'UTR	SCTR	open sea	NA		NM_002980	SCTR	20.7971	-0.277685	0.0518081
cg04663790	2	121199817	0.5035	0.1341	0.0001744		0	0.238	1	0.6253	0.0135082	-	-	island	NA		-
cg07412254	2	121223534	-0.5496	0.1497	0.0002421	--	0	0.001	1	0.975	0.016488	Body	LOC84931	open sea	NA		n.a.
cg04106877	2	121346290	0.575	0.1465	8.694e-05		0	0.315	1	0.5747	0.00879783	-	-	shore	NA		-
cg15353418	2	121347402	-0.5731	0.1688	0.0006867	--	9.4	1.104	1	0.2934	0.030958	-	-	shelf	NA		-
cg16786136	2	121521535	-0.5635	0.1423	7.505e-05	--	0	0.821	1	0.3649	0.0079581	-	-	open sea	NA		-
cg16365421	2	121523609	0.8173	0.1571	1.977e-07		0	0.685	1	0.4079	0.0001456	-	-	open sea	NA		-
cg04351597	2	121523638	0.5052	0.0903	2.188e-08		0	0.023	1	0.8787	2.67328e-05	-	-	open sea	NA		-
cg23032184	2	121523682	0.5709	0.1647	0.0005274		0	0.861	1	0.3534	0.0265683	-	-	open sea	V$ARP1_01		-
cg15699099	2	121545260	0.7702	0.2264	0.0006709		0	0.155	1	0.6938	0.0305358	-	-	open sea	NA		-
cg02774705	2	121741143	0.8675	0.2329	0.0001956		0	0.665	1	0.4147	0.0144294	Body	GLI2	shore	NA		NM_005270	GLI2	166.469	-0.0116415	0.926275
cg06651508	2	121970600	0.5177	0.1094	2.207e-06		0	0.177	1	0.6742	0.000771284	-	-	open sea	NA		-
cg07210261	2	122088661	0.3589	0.089	5.554e-05		0	0.036	1	0.849	0.00646696	-	-	open sea	NA		-
cg10266681	2	125183768	0.6266	0.1892	0.0009285		0	0.579	1	0.4468	0.0369295	Body	CNTNAP5	open sea	NA		NM_130773	CNTNAP5	156.011	-0.242076	0.0654245
cg01835506	2	127415590	0.4667	0.1114	2.786e-05		0	0.392	1	0.5313	0.00411193	Body;Body	GYPC;GYPC	shore	NA		NM_016815	GYPC	453.524	0.260296	0.0707254
cg01106649	2	127516969	-0.3993	0.1099	0.0002786	--	0	0.258	1	0.6112	0.0180027	-	-	open sea	NA		-
cg21554034	2	127785512	0.4514	0.1342	0.0007686		0	0.281	1	0.596	0.0331077	-	-	shelf	NA		-
cg05942551	2	127801137	0.4216	0.0978	1.622e-05		0	0.856	1	0.3549	0.00292544	-	-	open sea	NA		-
cg23667267	2	127864762	-0.2893	0.0777	0.0001963	+	7.3	1.079	1	0.299	0.0144602	1stExon;5'UTR;1stExon;5'UTR;1stExon;1stExon;1stExon;1stExon;1stExon;1stExon;5'UTR;5'UTR;5'UTR;1stExon;5'UTR;5'UTR;5'UTR;5'UTR;5'UTR;1stExon	BIN1;BIN1;BIN1;BIN1;BIN1;BIN1;BIN1;BIN1;BIN1;BIN1;BIN1;BIN1;BIN1;BIN1;BIN1;BIN1;BIN1;BIN1;BIN1;BIN1	island	NA		NM_139346	BIN1	30219.3	0.0945325	0.450413
cg15551687	2	128381689	0.4038	0.116	0.0005016		0	0.086	1	0.7693	0.025753	Body	MYO7B	island	V$HEN1_01		NM_001080527	MYO7B	270.821	-0.0364976	0.690369
cg03022211	2	128410689	0.8583	0.2084	3.806e-05		0	0.013	1	0.9095	0.00502781	Body;Body;Body;Body	LIMS2;LIMS2;LIMS2;LIMS2	island	NA		NM_001256542	LIMS2	704.004	-0.164752	0.194149
cg02682955	2	128503403	-0.7747	0.1554	6.149e-07	--	0	0.238	1	0.6258	0.000328685	Body;Body	WDR33;WDR33	open sea	NA		NM_001006622	WDR33	722.313	0.156827	0.241724
cg00244034	2	128986926	0.374	0.097	0.0001162		0	0.772	1	0.3795	0.0105183	-	-	shelf	NA		-
cg15112747	2	129120791	0.5481	0.0913	1.934e-09		0	0.006	1	0.9389	4.20295e-06	-	-	open sea	NA		-
cg16597778	2	129335841	0.5171	0.156	0.00092		0	0.07	1	0.7915	0.0367791	-	-	open sea	NA		-
cg12447709	2	129657727	-0.7954	0.1181	1.618e-11	--	0	0.896	1	0.3438	1.06828e-07	-	-	shore	NA		-
cg20387256	2	130693259	0.6467	0.1338	1.354e-06		0	0.01	1	0.9198	0.000568914	TSS1500	LOC389033	shore	NA		NR_026740	LOC389033	132.497	-0.0948339	0.509854
cg00532477	2	130941423	-0.6603	0.1446	4.959e-06	--	0	0.455	1	0.5	0.00129639	TSS1500;TSS1500;TSS1500;TSS1500;TSS1500;TSS1500;TSS1500;Body	SMPD4;SMPD4;SMPD4;SMPD4;SMPD4;SMPD4;SMPD4;FAM128B	shore	NA		NM_017951	SMPD4	2530.31	-0.0391612	0.701569
cg20806140	2	130988056	0.5401	0.1484	0.000273		0	0.052	1	0.8201	0.0177838	-	-	shore	NA		-
cg19257464	2	131009324	0.6823	0.1987	0.0005933		0	0.587	1	0.4435	0.028445	-	-	shore	NA		-
cg15702949	2	131130836	0.4182	0.0914	4.781e-06		0	0.025	1	0.8741	0.00126632	3'UTR;3'UTR	PTPN18;PTPN18	shore	NA		NM_014369	PTPN18	1663.26	0.2107	0.0651285
cg02785604	2	131676136	0.5886	0.1395	2.438e-05		0	0.035	1	0.8523	0.00375368	5'UTR;5'UTR	ARHGEF4;ARHGEF4	shore	NA		NM_032995	ARHGEF4	2891.69	-0.466429	0.000355613
cg09545880	2	132159833	0.2827	0.0862	0.001041		0	0.381	1	0.537	0.0396152	-	-	open sea	NA		-
cg15478157	2	132404442	-0.2956	0.0866	0.0006399	--	0	0.596	1	0.4402	0.0297538	-	-	island	NA		-
cg17419175	2	133037546	0.4351	0.1127	0.0001126		0	0.007	1	0.9354	0.0102943	-	-	open sea	NA		-
cg00055359	2	134023210	0.4196	0.1204	0.0004898		0	0.389	1	0.533	0.025398	Body;Body	NCKAP5;NCKAP5	shore	NA		NM_207481	NCKAP5	1097.91	0.0211815	0.855669
cg23072408	2	134199731	-0.4719	0.125	0.00016	--	0	0.036	1	0.8501	0.0127735	Body;Body	NCKAP5;NCKAP5	open sea	NA		NM_207481	NCKAP5	1097.91	0.0211815	0.855669
cg21340821	2	134855457	0.418	0.101	3.5e-05		0	0.263	1	0.6082	0.00478819	-	-	open sea	NA		-
cg21221263	2	134933179	0.2797	0.0856	0.001086		0	0.098	1	0.7546	0.0406796	-	-	open sea	NA		-
cg08251036	2	135008923	-0.5017	0.103	1.112e-06	--	0	0.452	1	0.5013	0.000492193	-	-	open sea	NA		-
cg16236960	2	135011937	-0.5802	0.0992	4.883e-09	--	0	0.017	1	0.8971	8.80697e-06	5'UTR;1stExon	MGAT5;MGAT5	open sea	NA		NM_002410	MGAT5	5002.21	-0.0664484	0.507114
cg12331160	2	135290945	-0.5559	0.1097	4.064e-07	--	0	0.355	1	0.5514	0.00024927	Body	TMEM163	open sea	NA		NM_030923	TMEM163	401.708	0.0608153	0.682525
cg13056269	2	136633607	-0.3173	0.1002	0.00154	--	0	0.204	1	0.6518	0.0496915	Body	MCM6	island	NA		NM_005915	MCM6	561.433	-0.174318	0.140645
cg26752679	2	141868029	0.4339	0.1365	0.001473		0	0.129	1	0.7192	0.0483455	Body	LRP1B	open sea	NA		NM_018557	LRP1B	1617	-0.201265	0.108104
cg17870520	2	145086783	-0.3388	0.1028	0.0009817	--	0	0.286	1	0.5929	0.0382198	5'UTR	GTDC1	shelf	NA		NM_001006636	GTDC1	1570.19	0.00733728	0.917227
cg17287974	2	145876471	-0.5214	0.1646	0.001541	--	0	0.038	1	0.8449	0.0496915	-	-	open sea	NA		-
cg14850912	2	148480516	-0.7158	0.1715	3.003e-05	--	0	0.802	1	0.3705	0.00432708	-	-	open sea	NA		-
cg16720616	2	149866889	-0.5569	0.1663	0.0008141	--	0	0.925	1	0.3362	0.0342063	Body	KIF5C	island	NA		NM_004522	KIF5C	29384.1	-0.264676	0.0325739
cg23318986	2	149895139	-0.2868	0.086	0.0008501	--	0	0.319	1	0.5725	0.0351165	5'UTR;1stExon	LYPD6B;LYPD6B	island	NA		NM_177964	LYPD6B	27.6812	-0.0935496	0.52747
cg02473327	2	150080315	-0.3611	0.1014	0.0003715	--	0	0	1	0.9836	0.021302	-	-	open sea	NA		-
cg16435469	2	150223994	-0.4649	0.0842	3.433e-08	--	0	0.6	1	0.4384	3.79245e-05	5'UTR	LYPD6	open sea	NA		NM_001195685	LYPD6	123.923	-0.283724	0.0570646
cg02513202	2	150970076	0.5027	0.1098	4.689e-06		0	0.502	1	0.4787	0.00124898	-	-	open sea	NA		-
cg21386863	2	150977022	0.821	0.1662	7.778e-07		0	0.164	1	0.6852	0.000385449	-	-	open sea	NA		-
cg23718633	2	152114699	-0.3923	0.0765	2.903e-07	--	0	0.023	1	0.8795	0.000193717	Body	RBM43	shelf	NA		NM_198557	RBM43	390.319	-0.0340622	0.723459
cg17254273	2	152591967	0.5255	0.1573	0.000839		0	0.628	1	0.4281	0.0348548	TSS1500;TSS1500;TSS1500	NEB;NEB;NEB	open sea	NA		NM_001164507	NEB	779.685	-0.115477	0.0324756
cg07081093	2	154154620	-0.4835	0.1149	2.589e-05	--	0	0.568	1	0.451	0.00390899	-	-	open sea	NA		-
cg00522056	2	154335386	0.4463	0.1329	0.000782		0	0.086	1	0.7697	0.0334783	TSS200	RPRM	island	V$AHRARNT_02		NM_019845	RPRM	193.566	0.0611527	0.605934
cg21821913	2	154336341	0.4055	0.0914	9.056e-06		0	0.093	1	0.7605	0.00196841	TSS1500	RPRM	shore	NA		NM_019845	RPRM	193.566	0.0611527	0.605934
cg15369144	2	157199486	0.4308	0.1296	0.0008901		0	0.984	1	0.3211	0.0360622	-	-	shore	NA		-
cg24576425	2	158114404	0.555	0.1738	0.001406		0	0.012	1	0.9134	0.0470255	1stExon;5'UTR	GALNT5;GALNT5	open sea	NA		n.a.
cg12927252	2	158751910	-0.5934	0.1294	4.532e-06	--	0	0.01	1	0.9204	0.00122609	-	-	open sea	NA		-
cg10560420	2	159911769	0.9155	0.2376	0.0001164		0	0.763	1	0.3825	0.0105328	5'UTR;5'UTR	TANC1;TANC1	open sea	NA		NM_001145909	TANC1	2788.91	0.0781293	0.589815
cg11809342	2	160007430	0.3818	0.0906	2.509e-05		6.6	1.07	1	0.3009	0.00383185	Body;Body	TANC1;TANC1	open sea	NA		NM_001145909	TANC1	2788.91	0.0781293	0.589815
cg08384239	2	160041968	0.7122	0.2006	0.0003846		0	0.072	1	0.7884	0.0217835	Body;Body	TANC1;TANC1	open sea	NA		NM_001145909	TANC1	2788.91	0.0781293	0.589815
cg20357910	2	160919149	-0.3273	0.1029	0.001463	+	5.1	1.054	1	0.3046	0.0481604	TSS200;TSS200	PLA2R1;PLA2R1	island	NA		NM_001007267	PLA2R1	113.329	-0.0835996	0.486572
cg00371920	2	161263848	-0.6054	0.1273	1.96e-06	--	0	0.344	1	0.5573	0.000713557	Body;Body	RBMS1;RBMS1	shore	NA		NM_002897	RBMS1	705.064	0.00397039	0.975633
cg18758281	2	161808953	0.5258	0.1437	0.0002524		0	0.167	1	0.6832	0.0169414	-	-	open sea	NA		-
cg07617207	2	161920006	0.7183	0.1654	1.4e-05		0	0.064	1	0.8001	0.00264185	-	-	open sea	NA		-
cg21518248	2	162101506	0.5708	0.1554	0.000239		0	0.117	1	0.7325	0.0163525	-	-	island	NA		-
cg02283775	2	162272202	-0.4127	0.113	0.0002588	--	0	0.54	1	0.4624	0.0172227	TSS1500	TBR1	shore	NA		NM_006593	TBR1	477.942	-0.123324	0.223901
cg09019936	2	162283434	0.3278	0.0852	0.0001194	-	0	0.957	1	0.328	0.0106551	-	-	shore	NA		-
cg16172329	2	162907368	-0.4141	0.1191	0.0005075	--	1.3	1.014	1	0.314	0.0259504	Body	DPP4	open sea	NA		NM_001935	DPP4	141.454	0.252774	0.0654149
cg18892517	2	162930244	0.3278	0.1015	0.001237		0	0.218	1	0.6403	0.0436937	Body	DPP4	island	NA		NM_001935	DPP4	141.454	0.252774	0.0654149
cg00347673	2	163033514	-0.4677	0.1313	0.0003687	--	0	0.051	1	0.8211	0.021223	Body	FAP	open sea	V$TST1_01		NM_004460	FAP	412.425	0.0195608	0.886363
cg10856972	2	163040992	-0.6316	0.1787	0.0004091	--	0	0.288	1	0.5915	0.0226344	Body	FAP	open sea	NA		NM_004460	FAP	412.425	0.0195608	0.886363
cg24885055	2	163175046	0.3801	0.1116	0.0006581		0	0.55	1	0.4582	0.0302074	TSS200	IFIH1	open sea	NA		NM_022168	IFIH1	420.612	0.276749	0.0593552
cg14983936	2	163228004	-0.4724	0.1336	0.0004053	--	0	0.177	1	0.6737	0.0224955	3'UTR	KCNH7	open sea	V$OCT1_05		NM_173162	KCNH7	28.4917	-0.214709	0.141933
cg21315173	2	164557850	-0.5402	0.1492	0.000294	--	0	0.294	1	0.5876	0.0185634	Body	FIGN	open sea	NA		NM_018086	FIGN	354.827	-0.0483821	0.742827
cg14843496	2	165698108	0.3811	0.0922	3.549e-05		0	0.58	1	0.4462	0.00482671	TSS200	COBLL1	island	NA		NM_014900	COBLL1	382.346	-0.286201	0.0446035
cg22687547	2	168401402	-0.3504	0.101	0.0005217	--	0	0.442	1	0.5063	0.0264167	-	-	open sea	NA		-
cg16960758	2	169658992	0.3477	0.1062	0.001061		0	0.653	1	0.419	0.0400487	5'UTR;TSS200;TSS200;TSS200	NOSTRIN;NOSTRIN;NOSTRIN;NOSTRIN	open sea	NA		NM_001171632	NOSTRIN	360.003	0.0238609	0.854254
cg16691888	2	170219230	0.3325	0.0972	0.0006272		0	0.072	1	0.7888	0.0294515	TSS200	LRP2	shore	NA		NM_004525	LRP2	11611	0.0478438	0.748322
cg22076123	2	170282921	0.5249	0.14	0.0001776		0	0.063	1	0.8024	0.013644	-	-	open sea	NA		-
cg04227745	2	170284215	-0.5256	0.155	0.0006945	--	0	0.527	1	0.4679	0.0311552	-	-	open sea	NA		-
cg12163448	2	170430473	0.4411	0.1231	0.0003398		0	0.338	1	0.5612	0.0202269	TSS200	FASTKD1	open sea	NA		NM_024622	FASTKD1	862.386	0.120276	0.25463
cg24889653	2	170550605	0.3929	0.0988	6.984e-05		0	0.077	1	0.7813	0.00756089	Body;TSS1500;TSS1500	C2orf77;KLHL23;PHOSPHO2	shore	NA		NM_144711	KLHL23	701.463	-0.257247	0.0562787	NM_001199288	PHOSPHO2	209.453	0.102819	0.253058
ch.2.170674427F	2	170966181	0.3631	0.1119	0.001169		0	0.567	1	0.4516	0.0422601	-	-	open sea	NA		-
cg25649889	2	171196296	-0.5978	0.1427	2.809e-05	--	0	0.377	1	0.539	0.00412749	Body;Body;Body	MYO3B;MYO3B;MYO3B	open sea	NA		NM_138995	MYO3B	194.009	0.0158777	0.844891
cg06542928	2	171608308	0.4149	0.1153	0.0003183		0	0.233	1	0.6292	0.0194359	-	-	open sea	NA		-
cg21947724	2	171833973	-0.6045	0.1497	5.365e-05	--	0	0.809	1	0.3685	0.00634799	-	-	shelf	NA		-
cg02218496	2	172948176	-0.4026	0.1244	0.001215	--	0	0.141	1	0.7074	0.0432682	-	-	island	NA		-
cg05714155	2	172974735	0.712	0.1664	1.882e-05		0	0.512	1	0.4742	0.00318324	-	-	shore	NA		-
cg20991420	2	173061715	0.4766	0.0819	5.969e-09		0	0.358	1	0.5494	1.01633e-05	-	-	open sea	NA		-
cg01044293	2	173296469	-0.6192	0.1895	0.001084	--	0	0.041	1	0.8388	0.0406161	Body;Body	ITGA6;ITGA6	shelf	NA		NM_000210	ITGA6	1879.9	-0.0216985	0.869418
cg09459581	2	173685275	-0.4045	0.1071	0.0001589	--	0	0.354	1	0.552	0.0127163	Body;TSS1500	RAPGEF4;RAPGEF4	open sea	NA		NM_007023	RAPGEF4	8930.3	-0.359223	0.0162019
cg01742357	2	173753732	0.2678	0.0825	0.001177		0	0.05	1	0.8223	0.0424336	Body;Body	RAPGEF4;RAPGEF4	open sea	NA		NM_007023	RAPGEF4	8930.3	-0.359223	0.0162019
cg27308218	2	173893111	-0.5577	0.1586	0.0004383	--	0	0.725	1	0.3947	0.0236672	Body;Body	RAPGEF4;RAPGEF4	open sea	NA		NM_007023	RAPGEF4	8930.3	-0.359223	0.0162019
cg18390683	2	175018992	-0.3252	0.0847	0.0001233	--	5.1	1.054	1	0.3047	0.0108751	5'UTR;Body	OLA1;OLA1	open sea	NA		NM_001011708	OLA1	2324.96	-0.0912362	0.469425
cg11664139	2	175204249	-0.356	0.0953	0.0001882	--	0	0.182	1	0.6695	0.0141272	-	-	shore	NA		-
cg06646757	2	175211131	-0.5403	0.1561	0.0005369	--	0	0.128	1	0.7203	0.0268378	-	-	shelf	NA		-
cg17165848	2	175462452	0.515	0.1463	0.0004311		0	0.805	1	0.3697	0.0234119	5'UTR;5'UTR	WIPF1;WIPF1	open sea	V$MEF2_01		NM_003387	WIPF1	7383.09	0.0616567	0.651904
cg27117828	2	175499377	0.4037	0.1274	0.001533		0	0.287	1	0.5925	0.0495441	5'UTR;TSS200	WIPF1;WIPF1	open sea	NA		NM_003387	WIPF1	7383.09	0.0616567	0.651904
cg25075147	2	175547399	-0.4198	0.121	0.0005236	--	0	0.208	1	0.6486	0.0264876	5'UTR	WIPF1	island	NA		NM_003387	WIPF1	7383.09	0.0616567	0.651904
cg01454638	2	175661561	0.4451	0.1355	0.001023		0	0.001	1	0.9751	0.0391777	-	-	open sea	NA		-
cg05500840	2	176972068	-0.3403	0.1001	0.0006735	--	0	0.556	1	0.4557	0.0306285	TSS200	HOXD11	island	NA		n.a.
cg20649017	2	176980837	-0.3385	0.0973	0.0005038	--	0	0.597	1	0.4396	0.025826	TSS1500	HOXD10	island	NA		n.a.
cg06479254	2	176983285	0.5198	0.128	4.909e-05		0	0.664	1	0.4152	0.00598977	Body	HOXD10	shore	NA		n.a.
cg07460010	2	176985174	-0.3601	0.096	0.0001761	--	0	0.499	1	0.4801	0.0135843	-	-	shore	NA		-
cg25820279	2	177001909	-0.3536	0.0976	0.0002932	+	11.4	1.129	1	0.2881	0.0185439	-	-	shore	NA		-
cg26091021	2	177021826	-0.3948	0.1107	0.000362	--	0	0.336	1	0.5623	0.0210291	-	-	shelf	NA		-
cg09387749	2	177028680	-0.3599	0.0968	0.0002016	--	0	0.005	1	0.9446	0.0147197	TSS200	HOXD3	shore	NA		NM_006898	HOXD3	80.4246	-0.0909804	0.539129
cg05021643	2	177029608	-0.3909	0.093	2.647e-05	--	0	0.077	1	0.7809	0.00396048	5'UTR	HOXD3	island	NA		NM_006898	HOXD3	80.4246	-0.0909804	0.539129
cg13053653	2	177037631	-0.5297	0.1435	0.0002223	--	0	0.154	1	0.6948	0.0156252	3'UTR	HOXD3	shore	NA		NM_006898	HOXD3	80.4246	-0.0909804	0.539129
cg08474164	2	177503596	-0.407	0.101	5.631e-05	--	0	0.057	1	0.8109	0.00651486	-	-	shore	NA		-
cg13362540	2	178013807	0.5505	0.1342	4.113e-05		0	0.014	1	0.9054	0.00530774	-	-	open sea	NA		-
cg06534197	2	178069714	0.5084	0.1546	0.001005		0	0.805	1	0.3695	0.0387401	-	-	open sea	NA		-
cg13547053	2	179184864	-0.6331	0.0976	8.713e-11	--	0	0.555	1	0.4564	3.66678e-07	TSS200;Body	OSBPL6;OSBPL6	open sea	NA		NM_001201480	OSBPL6	495.83	-0.265612	0.069711
cg06151464	2	179278855	0.4542	0.137	0.0009191		0	0.224	1	0.6363	0.0367542	Body	MIR548N	shore	NA		n.a.
cg13773959	2	180200208	0.54	0.161	0.0007986		0	0.158	1	0.6907	0.033888	-	-	open sea	NA		-
cg24926589	2	182551611	-0.8522	0.2273	0.0001769	--	0	0.002	1	0.9606	0.0136143	-	-	shelf	NA		-
cg04037038	2	183732062	-0.4239	0.1114	0.000141	--	0	0.081	1	0.7756	0.0117557	TSS1500	FRZB	island	NA		NM_001463	FRZB	306.379	-0.255184	0.0731781
cg20988589	2	183942982	0.3923	0.09	1.316e-05		0	0.24	1	0.6242	0.00253017	TSS1500;TSS1500	DUSP19;DUSP19	open sea	NA		NM_080876	DUSP19	452.705	-0.00552144	0.966486
cg24775027	2	185459721	-0.6391	0.187	0.0006293	--	0	0.758	1	0.3839	0.0294832	-	-	shelf	NA		-
cg00554682	2	185463132	-0.2931	0.0863	0.0006843	--	0	0.762	1	0.3827	0.0308918	1stExon;5'UTR	ZNF804A;ZNF804A	shore	NA		NM_194250	ZNF804A	202.229	-0.0538937	0.716204
cg15809686	2	187867050	-0.4352	0.1287	0.000719	--	0	0.095	1	0.7584	0.031835	-	-	open sea	NA		-
cg11041835	2	189156425	-0.3586	0.1097	0.001077	--	0	0.335	1	0.563	0.0404568	TSS1500	GULP1	island	NA		NM_001252669	GULP1	198.691	-0.266866	0.0718435
cg03209398	2	190537981	-0.4992	0.1288	0.0001068	--	0	0.648	1	0.4207	0.0100162	-	-	shore	NA		-
cg06479433	2	190563594	-0.5261	0.1582	0.000881	--	0	0.765	1	0.3817	0.0358469	Body	ANKAR	open sea	NA		NM_144708	ANKAR	216.004	0.0427602	0.7035
cg22332666	2	190628945	-0.4093	0.1146	0.000357	--	0	0.501	1	0.4789	0.0208116	TSS1500	OSGEPL1	open sea	NA		NM_022353	OSGEPL1	648.788	-0.0304547	0.748777
cg21818141	2	190629158	-0.4722	0.1281	0.0002277	--	0	0	1	0.9912	0.015841	TSS1500	OSGEPL1	open sea	NA		NM_022353	OSGEPL1	648.788	-0.0304547	0.748777
cg05963740	2	191207609	0.4035	0.1087	0.0002058		0	0.074	1	0.7855	0.0148837	TSS1500;TSS1500	INPP1;INPP1	shore	NA		NM_002194	INPP1	3902.67	0.145611	0.217786
cg27612889	2	191510677	0.4881	0.1316	0.000209		0	0.26	1	0.6104	0.0149803	-	-	shelf	NA		-
cg24607686	2	191827930	-0.6827	0.1436	2.012e-06	--	0	0.961	1	0.3269	0.000723799	3'UTR	GLS	open sea	NA		NM_014905	GLS	3972.93	-0.24239	0.100855
cg18481642	2	191897687	-0.355	0.0813	1.251e-05	--	0	0.317	1	0.5735	0.00244239	Body	STAT4	open sea	NA		NM_003151	STAT4	228.735	-0.102425	0.381948
cg06352750	2	192711926	0.4905	0.1431	0.0006077		0	0.523	1	0.4697	0.0289314	5'UTR;1stExon	SDPR;SDPR	open sea	NA		NM_004657	SDPR	612.69	-0.105464	0.480142
cg19094243	2	193058628	0.3598	0.0902	6.585e-05		0	0.005	1	0.9463	0.00723829	Body	TMEFF2	shore	NA		NM_016192	TMEFF2	2994.6	0.111045	0.40411
cg13228431	2	197036432	-0.4683	0.0878	9.68e-08	--	6.7	1.072	1	0.3006	8.49817e-05	TSS200	STK17B	shore	NA		NM_004226	STK17B	460.623	0.137243	0.175574
cg00899641	2	198299586	0.3524	0.1	0.000426		0	0.097	1	0.7552	0.0232698	Body;Body	SF3B1;SF3B1	island	NA		NM_001005526	SF3B1	486.236	-0.110031	0.461337
cg03513874	2	198303466	0.3308	0.0902	0.0002428		0	0.193	1	0.6606	0.0165187	-	-	shelf	NA		-
cg15133265	2	198560904	-0.3747	0.1178	0.00147	--	6.1	1.065	1	0.302	0.0483009	-	-	open sea	NA		-
cg18258980	2	200304161	-0.4603	0.0912	4.529e-07	--	0	0.492	1	0.4831	0.000264141	Body	SATB2	open sea	NA		NM_001172509	SATB2	1165.79	-0.155751	0.297082
cg25928603	2	200323017	0.3243	0.0985	0.0009988		0	0.001	1	0.9755	0.0385839	5'UTR	SATB2	island	NA		NM_001172509	SATB2	1165.79	-0.155751	0.297082
cg08690859	2	200333729	-0.4445	0.1317	0.000741	--	0	0.034	1	0.8534	0.0323765	Body	FLJ32063	island	NA		n.a.
cg25052456	2	200335148	-0.4816	0.1194	5.523e-05	--	0	0.755	1	0.3849	0.00644785	Body	FLJ32063	shore	NA		n.a.
cg15295253	2	200670187	-0.5722	0.1578	0.0002883	--	0	0.49	1	0.4837	0.0183654	-	-	open sea	NA		-
cg13265524	2	202484246	0.6931	0.1742	6.9e-05		0	0.635	1	0.4254	0.00750057	TSS1500;TSS1500;TSS1500;TSS1500	ALS2CR11;ALS2CR11;ALS2CR11;ALS2CR11	shore	NA		NM_001168216	ALS2CR11	70.3474	0.178022	0.14593
cg21374793	2	202643034	-0.5354	0.1231	1.361e-05	--	0	0.384	1	0.5356	0.00259784	5'UTR;5'UTR	ALS2;ALS2	shelf	NA		NM_001135745	ALS2	137.38	-0.212806	0.0551193
cg00887112	2	202644572	-0.5267	0.1562	0.0007464	--	0	0.574	1	0.4487	0.0325213	5'UTR;5'UTR	ALS2;ALS2	shore	NA		NM_001135745	ALS2	137.38	-0.212806	0.0551193
cg16669607	2	202965759	0.337	0.1029	0.001051		0	0.838	1	0.3599	0.0398129	-	-	open sea	NA		-
cg14376374	2	202973269	-0.5759	0.1739	0.0009252	--	0	0.178	1	0.6731	0.0368877	-	-	open sea	NA		-
cg19907380	2	202975246	0.5044	0.127	7.151e-05		0	0.807	1	0.3689	0.00766655	-	-	open sea	NA		-
cg16257518	2	203776997	-0.3447	0.0949	0.00028	--	7	1.076	1	0.2997	0.0180424	TSS200;TSS200;5'UTR;1stExon	WDR12;ALS2CR8;ALS2CR8;ALS2CR8	island	NA		NM_018256	WDR12	548.289	0.0254446	0.802538	NM_001104586	ALS2CR8	1424.84	-0.152619	0.207529
cg12889510	2	204399188	-0.3104	0.0926	0.0007982	+	10.1	1.113	1	0.2915	0.0338818	5'UTR;5'UTR	RAPH1;RAPH1	shore	NA		NM_203365	RAPH1	110.988	-0.248441	0.0554413
cg23012700	2	204639590	-0.5591	0.1556	0.0003263	--	0	0.635	1	0.4254	0.019738	-	-	open sea	NA		-
cg03148693	2	205130924	1.0054	0.2433	3.58e-05		14.4	1.168	1	0.2798	0.00484537	-	-	open sea	NA		-
cg00889363	2	206255841	0.495	0.1282	0.0001133		0	0.056	1	0.8135	0.010344	Body;Body;Body	PARD3B;PARD3B;PARD3B	open sea	NA		NM_152526	PARD3B	567.486	-0.0872227	0.508447
cg02799905	2	206342226	-0.6072	0.1766	0.0005852	--	0	0.014	1	0.9054	0.0282457	Body;Body;Body	PARD3B;PARD3B;PARD3B	open sea	NA		NM_152526	PARD3B	567.486	-0.0872227	0.508447
cg25907138	2	206730974	0.4303	0.1342	0.001338		0	0.101	1	0.7504	0.0457496	-	-	open sea	NA		NM_152526	PARD3B	567.486	-0.0872227	0.508447
cg19953728	2	206981173	-0.3783	0.1095	0.0005503	--	0	0.629	1	0.4278	0.0272353	Body	LOC100329109	open sea	NA		n.a.
cg12885203	2	207656782	-0.542	0.1532	0.0004035	--	0	0.347	1	0.5559	0.0224417	3'UTR;3'UTR;3'UTR	FASTKD2;FASTKD2;FASTKD2	open sea	NA		NM_001136194	FASTKD2	962.328	-0.143439	0.148346
cg03484267	2	207988651	0.5719	0.1333	1.794e-05		0	0.044	1	0.833	0.00309461	Body	KLF7	open sea	NA		NM_001270942	KLF7	2057.06	0.0587237	0.57874
cg19361800	2	208014177	0.3611	0.1064	0.0006891		0	0.05	1	0.8223	0.0310504	Body	KLF7	open sea	NA		NM_001270942	KLF7	2057.06	0.0587237	0.57874
cg05391892	2	208795620	-0.472	0.0855	3.39e-08	--	5.8	1.062	1	0.3028	3.77642e-05	Body	PLEKHM3	island	NA		NM_001080475	PLEKHM3	2190.25	0.00395388	0.970852
cg19917744	2	208890468	-0.3551	0.1029	0.0005559	--	0	0.546	1	0.4598	0.0273848	TSS200	PLEKHM3	shore	NA		NM_001080475	PLEKHM3	2190.25	0.00395388	0.970852
cg20408181	2	208977395	0.7043	0.2062	0.0006379		0	0.596	1	0.4402	0.0297118	-	-	island	NA		-
cg05619712	2	208994720	-0.7024	0.2066	0.0006753	--	0	0.001	1	0.9816	0.0306819	TSS200	CRYGC	open sea	NA		n.a.
cg11729430	2	209028478	0.3962	0.1023	0.000107		0	0.034	1	0.854	0.0100243	TSS200	CRYGA	open sea	NA		n.a.
cg23154849	2	209240193	0.4474	0.1153	0.0001048		0	0.268	1	0.6046	0.00990924	-	-	open sea	NA		-
cg18127934	2	209435755	0.4697	0.1471	0.001405		0	0.607	1	0.4358	0.0470039	-	-	open sea	NA		-
cg00572058	2	210673437	0.5623	0.1112	4.258e-07		0	0.011	1	0.9156	0.000254835	Body;Body	UNC80;UNC80	island	NA		NM_032504	UNC80	1485.08	-0.296764	0.0393015
cg13086402	2	210674064	-0.2979	0.0878	0.0006924	--	0	0.258	1	0.6117	0.0311461	Body;Body	UNC80;UNC80	island	NA		NM_032504	UNC80	1485.08	-0.296764	0.0393015
cg00998735	2	211093895	-0.4157	0.1237	0.0007796	--	0	0.318	1	0.5726	0.0334133	-	-	shelf	NA		-
cg25817111	2	212232130	-0.6039	0.1763	0.0006117	--	0	0.948	1	0.3303	0.0290488	-	-	open sea	NA		-
cg20953052	2	213292541	0.6054	0.1698	0.0003624		0	0.315	1	0.5746	0.0210385	TSS1500;Body;Body	MIR548F2;ERBB4;ERBB4	open sea	NA		NM_001042599	ERBB4	1684.72	-0.320081	0.00918726
cg12346504	2	214148862	-0.4536	0.1119	5.031e-05	--	0	0.002	1	0.9627	0.00607406	TSS1500;TSS1500	SPAG16;SPAG16	shore	NA		NR_047660	SPAG16	314.098	-0.110981	0.2751
cg08563601	2	215675518	0.5481	0.1205	5.396e-06		0	0.021	1	0.8836	0.00137034	TSS1500	BARD1	shore	NA		NM_000465	BARD1	169.075	-0.0981188	0.508901
cg24607575	2	215675637	0.5835	0.1599	0.000262		0	0.689	1	0.4065	0.0173399	TSS1500	BARD1	shore	NA		NM_000465	BARD1	169.075	-0.0981188	0.508901
cg10820936	2	216871234	-0.4313	0.1122	0.0001202	--	0	0.226	1	0.6343	0.0106958	Body	MREG	open sea	NA		NM_018000	MREG	498.589	0.000534625	0.996872
cg13810556	2	217363253	0.4316	0.123	0.0004499		0	0.317	1	0.5737	0.0241168	TSS1500	RPL37A	shore	NA		NM_000998	RPL37A	19653.5	0.103676	0.396089
cg03708155	2	217629419	0.3437	0.0924	0.0001997		0	0.005	1	0.9428	0.014622	-	-	open sea	NA		-
cg23330668	2	218016461	0.4096	0.1139	0.0003226		0	0.039	1	0.844	0.0195812	-	-	open sea	NA		-
cg00792015	2	218466469	0.4447	0.1119	7.07e-05		0	0.083	1	0.7733	0.00761667	Body	DIRC3	open sea	NA		NR_026597	DIRC3	65.8019	-0.13316	0.243331
cg12681370	2	218794733	0.5624	0.115	9.971e-07		0	0.505	1	0.4775	0.000452671	5'UTR	TNS1	open sea	NA		NM_022648	TNS1	11413	-0.272528	0.0433113
cg01712671	2	218938889	0.457	0.1249	0.0002533		0	0.549	1	0.4585	0.0169846	Body	RUFY4	open sea	NA		NM_198483	RUFY4	36.8146	-0.134819	0.242357
cg09905973	2	219028181	0.5195	0.1578	0.0009924		0	0.321	1	0.5709	0.0384544	3'UTR	CXCR1	open sea	NA		NM_000634	CXCR1	24.4595	0.0910019	0.542424
cg10640646	2	219134847	0.6325	0.178	0.0003802		0	0.002	1	0.9686	0.021585	TSS1500;1stExon;5'UTR;TSS1500	PNKD;AAMP;AAMP;PNKD	island	NA		NM_001077399	PNKD	1609.92	0.155081	0.204786	NM_001087	AAMP	3530.14	0.114032	0.152495
cg15099037	2	219246468	0.4461	0.1063	2.714e-05		0	0.867	1	0.3517	0.00404467	TSS1500	SLC11A1	open sea	NA		NM_000578	SLC11A1	1680.61	0.154949	0.222126
cg09107372	2	219534992	0.3892	0.1217	0.001378		0	0.128	1	0.72	0.0464997	Body	RNF25	shore	NA		NM_022453	RNF25	828.87	0.13162	0.219652
cg19962902	2	219536577	0.3406	0.0895	0.0001416		0	0.111	1	0.7385	0.0117946	Body;TSS200	RNF25;STK36	island	NA		NM_022453	RNF25	828.87	0.13162	0.219652	NM_015690	STK36	780.106	-0.0670115	0.613347
cg00821731	2	219744626	0.5381	0.1333	5.445e-05		0	0.148	1	0.7005	0.00639622	TSS1500	WNT10A	shore	NA		n.a.
cg13859511	2	219749205	0.3771	0.0902	2.908e-05		0	0.192	1	0.6616	0.00422695	Body	WNT10A	shore	NA		n.a.
cg12156672	2	219825837	-0.384	0.1043	0.0002318	--	0	0.978	1	0.3228	0.0160378	3'UTR;1stExon	CDK5R2;CDK5R2	island	NA		NM_003936	CDK5R2	700.953	-0.0919665	0.323543
cg18664514	2	219851181	0.9521	0.17	2.123e-08		0	0.216	1	0.642	2.63403e-05	TSS1500	FEV	shore	NA		n.a.
cg25054180	2	219885839	0.4122	0.0835	7.852e-07		0	0.875	1	0.3495	0.000386232	Body	CCDC108	open sea	NA		NM_194302	CCDC108	144.935	-0.14699	0.0707619
cg08098951	2	219894999	0.4103	0.1295	0.001538		0	0.356	1	0.5507	0.0496431	Body	CCDC108	open sea	NA		NM_194302	CCDC108	144.935	-0.14699	0.0707619
cg25705208	2	219895012	0.6492	0.1691	0.0001233		0	0.516	1	0.4726	0.0108751	Body	CCDC108	open sea	NA		NM_194302	CCDC108	144.935	-0.14699	0.0707619
cg14345026	2	220071360	-0.2908	0.0854	0.0006564	--	0	0.281	1	0.5958	0.0301914	TSS200	ZFAND2B	island	NA		NM_001270999	ZFAND2B	1176.27	0.104391	0.291406
cg08396863	2	220117599	-0.6182	0.1772	0.0004871	--	0	0.18	1	0.6711	0.0253373	TSS1500;Body	TUBA4B;TUBA4A	shore	NA		n.a.
cg11348442	2	220117784	-0.6509	0.169	0.0001178	--	0	0.137	1	0.7114	0.0106088	TSS200;Body	TUBA4B;TUBA4A	shore	NA		n.a.
cg09612946	2	220121680	0.4463	0.123	0.0002843		0	0.348	1	0.5553	0.0181717	Body	TUBA4B	shelf	NA		n.a.
cg10583876	2	220301203	0.4501	0.095	2.15e-06		0	0.002	1	0.9626	0.000759024	Body	SPEG	shore	NA		NM_005876	SPEG	1333.61	-0.272119	0.0685605
cg27252970	2	220348312	0.6895	0.1944	0.0003895		0	0.263	1	0.608	0.0219672	Body	SPEG	shore	NA		NM_005876	SPEG	1333.61	-0.272119	0.0685605
cg15660807	2	220381734	0.7535	0.1861	5.131e-05		0	0.841	1	0.3592	0.00615517	Body;Body	ACCN4;ACCN4	shelf	NA		n.a.
cg15021439	2	220416871	-0.3211	0.1011	0.001498	--	0	0.629	1	0.4278	0.0488696	Body	OBSL1	island	NA		NM_001173408	OBSL1	873.52	-0.241236	0.101775
cg03261633	2	220428119	-0.2729	0.0862	0.001538	--	0	0.26	1	0.6101	0.0496431	Body	OBSL1	island	NA		NM_001173408	OBSL1	873.52	-0.241236	0.101775
cg10977352	2	220862582	0.5766	0.1582	0.0002677		4.4	1.046	1	0.3064	0.0175898	-	-	open sea	NA		-
cg09004195	2	222323493	-0.4735	0.1196	7.566e-05	--	0	0.326	1	0.568	0.00798871	Body	EPHA4	open sea	NA		NM_004438	EPHA4	880.646	-0.197186	0.0929193
cg00692780	2	222434778	-0.6046	0.102	3.08e-09	--	3.9	1.041	1	0.3076	6.05476e-06	Body	EPHA4	shore	NA		NM_004438	EPHA4	880.646	-0.197186	0.0929193
cg26294037	2	222683753	-0.5551	0.1291	1.715e-05	--	10.8	1.121	1	0.2897	0.00301923	-	-	open sea	V$XBP1_01		-
cg24829778	2	223066461	-0.4649	0.1015	4.621e-06	--	0	0.229	1	0.6325	0.00124112	Body;3'UTR;Body;Body;Body;Body	PAX3;PAX3;PAX3;PAX3;PAX3;PAX3	open sea	V$HNF1_01		NM_181461	PAX3	33.7023	-0.232679	0.060501
cg25692259	2	223520658	-0.2781	0.0825	0.0007509	--	0	0.412	1	0.5212	0.0326369	Body	FARSB	island	NA		NM_005687	FARSB	1609.21	-0.100648	0.371355
cg06751322	2	224663259	-0.4793	0.1355	0.0004047	--	0	0.056	1	0.8124	0.0224754	Body	AP1S3	open sea	NA		NM_001039569	AP1S3	336.158	0.0610186	0.504921
cg13385881	2	224810212	0.3206	0.0893	0.0003332		0	0.241	1	0.6233	0.0200138	TSS200	WDFY1	island	NA		NM_020830	WDFY1	1792.86	-0.135493	0.0651275
cg11268834	2	224824500	0.5027	0.149	0.0007406		0	0.04	1	0.8422	0.0323697	Body	MRPL44	shore	NA		NM_022915	MRPL44	852.012	0.161123	0.0826791
cg24219966	2	224950887	-0.4901	0.1478	0.0009162	--	0	0.329	1	0.5663	0.0366714	-	-	open sea	NA		-
cg00698413	2	225266656	0.7692	0.2161	0.0003714		0	0.413	1	0.5204	0.021302	5'UTR;1stExon;1stExon;5'UTR	FAM124B;FAM124B;FAM124B;FAM124B	open sea	NA		NM_001122779	FAM124B	25.1292	-0.100024	0.500137
cg25313930	2	225266783	0.6439	0.1665	0.0001098		0	0.896	1	0.3439	0.0101291	TSS200;TSS200	FAM124B;FAM124B	open sea	V$IK1_01		NM_001122779	FAM124B	25.1292	-0.100024	0.500137
cg27092594	2	227517346	0.353	0.1038	0.0006686		0	0	1	0.9841	0.0304971	-	-	open sea	NA		-
cg11093040	2	227701437	0.3277	0.0948	0.0005457		0	0.55	1	0.4582	0.0270938	5'UTR;5'UTR	RHBDD1;RHBDD1	shore	NA		NM_032276	RHBDD1	1015.12	0.0842698	0.434984
cg04482948	2	228190415	-0.3616	0.0938	0.0001169	--	0	0.56	1	0.4541	0.0105528	-	-	island	NA		-
cg20683151	2	228243972	0.3334	0.0993	0.000789		0	0.631	1	0.4269	0.0336638	1stExon	TM4SF20	open sea	NA		NM_024795	TM4SF20	18.7632	0.0146821	0.920183
cg01216370	2	228736459	0.453	0.1228	0.0002248		0	0.078	1	0.78	0.0157217	Body	WDR69	island	NA		NM_178821	WDR69	48.7252	-0.256196	0.0632113
cg19240090	2	229173193	0.3747	0.098	0.0001325		0	0.791	1	0.3738	0.0113431	-	-	open sea	NA		-
cg22960255	2	230656681	0.4545	0.0943	1.45e-06		0	0.479	1	0.489	0.000595004	Body	TRIP12	open sea	NA		NM_004238	TRIP12	5133.77	-0.0478597	0.63776
cg12835175	2	230716443	0.4911	0.1372	0.0003437		0	0.208	1	0.648	0.0203404	Body	TRIP12	open sea	NA		NM_004238	TRIP12	5133.77	-0.0478597	0.63776
cg20924136	2	230808359	0.4728	0.1129	2.81e-05		0	0.063	1	0.8026	0.00412749	Body	FBXO36	open sea	NA		NM_174899	FBXO36	349.099	0.038112	0.739651
cg26338195	2	230933067	-0.3571	0.1058	0.0007394	--	0	0.115	1	0.7342	0.0323653	5'UTR	SLC16A14	island	NA		NM_152527	SLC16A14	333.119	-0.17243	0.247417
cg09456094	2	231280878	0.6893	0.1354	3.577e-07		0	0.017	1	0.8975	0.000226882	5'UTR;1stExon;1stExon;5'UTR	SP100;SP100;SP100;SP100	open sea	NA		NM_001080391	SP100	741.275	0.127859	0.322047
cg11702456	2	231280907	0.5546	0.1566	0.0003986		0	0.409	1	0.5226	0.0222626	5'UTR;1stExon;1stExon;5'UTR	SP100;SP100;SP100;SP100	open sea	V$ELK1_01		NM_001080391	SP100	741.275	0.127859	0.322047
cg18989661	2	231585649	0.4141	0.1217	0.0006683		0	0.758	1	0.3838	0.030496	5'UTR;5'UTR;5'UTR	CAB39;CAB39;CAB39	open sea	NA		NM_016289	CAB39	4619.11	-0.0645459	0.398076
cg00010789	2	232321341	-0.3275	0.0816	6.015e-05	--	0	0.186	1	0.6667	0.00679774	Body;TSS1500;TSS200	NCL;SNORA75;SNORD20	open sea	NA		NM_005381	NCL	15063.6	-0.110251	0.191032
cg23052826	2	232479675	-0.4861	0.1421	0.0006236	--	0	0.606	1	0.4363	0.0293344	-	-	island	NA		-
cg05422352	2	232650747	-0.4377	0.1187	0.0002271	--	11.8	1.134	1	0.2869	0.0158241	TSS1500	COPS7B	shore	NA		NM_022730	COPS7B	1926.79	0.146334	0.0987962
cg09110634	2	232758445	-0.428	0.1278	0.0008076	--	0	0.351	1	0.5536	0.0340898	TSS1500	MIR1471	open sea	NA		n.a.
cg01022012	2	232765174	0.4038	0.1226	0.0009927		0	0.141	1	0.7076	0.0384544	-	-	shore	NA		-
cg12237286	2	232825503	-0.3767	0.1046	0.0003173	+	13.8	1.16	1	0.2816	0.0193971	TSS1500	DIS3L2	shore	NA		NR_046476	DIS3L2	926.036	0.0949508	0.377146
cg08690379	2	233250571	-0.3971	0.1154	0.0005811	--	0	0.2	1	0.6546	0.0281503	Body	ECEL1P2	shore	NA		NR_028501	ECEL1P2	65.9652	0.109104	0.323448
cg00978475	2	233445797	0.5168	0.1365	0.0001535		0	0.164	1	0.6857	0.0124495	-	-	open sea	NA		-
cg08187425	2	233470269	0.697	0.1041	2.131e-11		0	0.321	1	0.5708	1.22824e-07	TSS1500	EFHD1	shore	NA		NM_001243252	EFHD1	26558.4	0.166276	0.236165
cg08817786	2	233470702	-0.4291	0.113	0.0001466	--	0	0.072	1	0.7884	0.0120971	TSS200	EFHD1	island	NA		NM_001243252	EFHD1	26558.4	0.166276	0.236165
cg08251704	2	234296312	0.4527	0.1404	0.001261		0	0.473	1	0.4916	0.044124	Body;TSS1500	DGKD;DGKD	open sea	NA		NM_152879	DGKD	2762.79	-0.226711	0.0797798
cg25796050	2	234621572	0.5961	0.1403	2.141e-05		0	0.663	1	0.4154	0.00347982	TSS200;Body;Body;Body;Body;Body;Body	UGT1A5;UGT1A6;UGT1A10;UGT1A9;UGT1A6;UGT1A7;UGT1A8	open sea	NA		NM_019078	UGT1A5	25.4985	-0.0212173	0.865888	NM_205862	UGT1A6	28.7021	-0.0507455	0.681824	NM_019075	UGT1A10	24.5945	-0.0388278	0.759936	NM_021027	UGT1A9	26.0018	-0.0570359	0.646408	NM_205862	UGT1A6	28.7021	-0.0507455	0.681824	NM_019077	UGT1A7	30.0253	0.0614058	0.613043	NM_019076	UGT1A8	86.0637
cg11272349	2	234637253	0.3468	0.0925	0.0001783		0	0.002	1	0.969	0.0136705	Body;Body;Body;Body;Body;Body;Body;Body;TSS1500	UGT1A10;UGT1A6;UGT1A8;UGT1A4;UGT1A6;UGT1A9;UGT1A7;UGT1A5;UGT1A3	open sea	NA		NM_019075	UGT1A10	24.5945	-0.0388278	0.759936	NM_205862	UGT1A6	28.7021	-0.0507455	0.681824	NM_019076	UGT1A8	86.0637	-0.123847	0.183438	NM_007120	UGT1A4	25.8718	-0.0827182	0.494361	NM_205862	UGT1A6	28.7021	-0.0507455	0.681824	NM_021027	UGT1A9	26.0018	-0.0570359	0.646408	NM_019077	UGT1A7	30.0253
cg15326297	2	235464680	0.3957	0.0985	5.859e-05		0	0.556	1	0.4559	0.00670661	-	-	open sea	NA		-
cg08858245	2	235864091	0.7626	0.2402	0.001496		0	0.506	1	0.4771	0.0488464	5'UTR	SH3BP4	shelf	NA		NM_014521	SH3BP4	3093.69	0.0618354	0.627585
cg25976672	2	235907796	0.9786	0.1744	1.997e-08		0	0.589	1	0.4428	2.49747e-05	5'UTR	SH3BP4	open sea	NA		NM_014521	SH3BP4	3093.69	0.0618354	0.627585
cg10926413	2	235940023	1.0988	0.2596	2.312e-05		5	1.052	1	0.305	0.00362924	5'UTR	SH3BP4	open sea	NA		NM_014521	SH3BP4	3093.69	0.0618354	0.627585
cg09071896	2	235952729	0.4423	0.1173	0.0001628		0	0	1	0.988	0.0129076	Body	SH3BP4	shore	NA		NM_014521	SH3BP4	3093.69	0.0618354	0.627585
cg18586780	2	235953304	0.3591	0.1075	0.0008361		0	0.051	1	0.8214	0.0347875	Body	SH3BP4	shore	NA		NM_014521	SH3BP4	3093.69	0.0618354	0.627585
cg14127046	2	236147233	0.6431	0.1115	8.052e-09		0	0.098	1	0.7538	1.27073e-05	-	-	open sea	NA		-
cg04752945	2	236293610	0.9879	0.2523	9.015e-05		0	0.181	1	0.6704	0.00902279	-	-	shore	NA		-
cg23350812	2	236415734	0.5835	0.1458	6.254e-05		0	0.03	1	0.8617	0.0069856	Body;Body	AGAP1;AGAP1	open sea	NA		NM_001244888	AGAP1	861.574	-0.251206	0.0734708
cg09701233	2	236415814	0.5597	0.1578	0.0003884		0	0.408	1	0.5229	0.0219331	Body;Body	AGAP1;AGAP1	open sea	NA		NM_001244888	AGAP1	861.574	-0.251206	0.0734708
cg02279082	2	236417590	-0.4435	0.1309	0.0007055	--	0	0.276	1	0.5991	0.0314896	Body;Body	AGAP1;AGAP1	open sea	NA		NM_001244888	AGAP1	861.574	-0.251206	0.0734708
cg01254170	2	236473002	0.5062	0.1243	4.652e-05		0	0.048	1	0.8259	0.00577425	Body;Body	AGAP1;AGAP1	open sea	NA		NM_001244888	AGAP1	861.574	-0.251206	0.0734708
cg21195462	2	236481564	0.395	0.1083	0.0002634		1.6	1.017	1	0.3133	0.0174065	Body;Body	AGAP1;AGAP1	open sea	NA		NM_001244888	AGAP1	861.574	-0.251206	0.0734708
cg21672829	2	236619825	0.7307	0.2067	0.0004071		0	0.267	1	0.6057	0.0225473	Body;Body	AGAP1;AGAP1	open sea	NA		NM_001244888	AGAP1	861.574	-0.251206	0.0734708
cg27276994	2	236777122	0.4133	0.1142	0.0002976		0	0.006	1	0.936	0.0187106	Body;Body	AGAP1;AGAP1	shelf	NA		NM_001244888	AGAP1	861.574	-0.251206	0.0734708
cg16175418	2	236840520	0.726	0.2042	0.0003776		0	0.004	1	0.9468	0.0215122	Body;Body	AGAP1;AGAP1	open sea	NA		NM_001244888	AGAP1	861.574	-0.251206	0.0734708
cg02934884	2	236840562	0.6093	0.1648	0.0002172		0	0.95	1	0.3298	0.0153932	Body;Body	AGAP1;AGAP1	open sea	NA		NM_001244888	AGAP1	861.574	-0.251206	0.0734708
cg14505298	2	236867087	0.4272	0.1219	0.0004558		0	0.008	1	0.9275	0.0243248	Body;Body	AGAP1;AGAP1	shore	NA		NM_001244888	AGAP1	861.574	-0.251206	0.0734708
cg17258703	2	237022779	0.7638	0.2154	0.0003913		0	0.011	1	0.9161	0.0220219	Body;Body	AGAP1;AGAP1	open sea	NA		NM_001244888	AGAP1	861.574	-0.251206	0.0734708
cg15742758	2	237126235	0.7489	0.1792	2.929e-05		0	0.949	1	0.3299	0.00424033	Body	ASB18	shelf	NA		NM_001244888	AGAP1	861.574	-0.251206	0.0734708
cg13229084	2	237148866	0.524	0.1236	2.255e-05		0	0.548	1	0.4592	0.00358162	Body	ASB18	shelf	NA		NM_001244888	AGAP1	861.574	-0.251206	0.0734708
cg15650509	2	237476609	0.7533	0.1584	1.972e-06		0	0	1	0.9974	0.000715232	-	-	island	NA		-
cg15140250	2	237973058	0.4299	0.1014	2.231e-05		0	0.19	1	0.6629	0.00355898	-	-	open sea	NA		-
cg22944062	2	238277612	-0.4386	0.1384	0.001533	--	2.6	1.026	1	0.311	0.0495441	Body;Body;Body	COL6A3;COL6A3;COL6A3	shelf	NA		NM_057165	COL6A3	68.5266	0.260629	0.0210241
cg26278699	2	238322972	0.4465	0.1076	3.344e-05		0	0	1	0.9989	0.00463699	TSS200;TSS200;TSS200;TSS200;TSS200	COL6A3;COL6A3;COL6A3;COL6A3;COL6A3	open sea	NA		NM_057165	COL6A3	68.5266	0.260629	0.0210241
cg16989719	2	238392110	0.6063	0.1301	3.149e-06		0	0.001	1	0.9711	0.00096723	-	-	shelf	NA		-
cg07936585	2	238472405	0.7145	0.1784	6.182e-05		0	0.671	1	0.4126	0.00693035	-	-	open sea	NA		-
cg19442696	2	238536066	-0.4645	0.0963	1.421e-06	--	0	0.894	1	0.3444	0.000587751	TSS200	LRRFIP1	island	NA		NM_001137550	LRRFIP1	749.961	-0.174588	0.242596
cg05172609	2	238672804	0.6719	0.1252	8.094e-08		0	0.022	1	0.8832	7.37441e-05	3'UTR;3'UTR;Body;3'UTR;Body	LRRFIP1;LRRFIP1;LRRFIP1;LRRFIP1;LRRFIP1	open sea	NA		NM_001137550	LRRFIP1	749.961	-0.174588	0.242596
cg27567335	2	238768074	-0.3241	0.0949	0.0006353	--	0	0.798	1	0.3717	0.0296579	TSS200	RAMP1	island	NA		NM_005855	RAMP1	1803.6	0.222093	0.104352
cg18068683	2	238990573	0.8925	0.207	1.627e-05		0	0.012	1	0.9143	0.00293047	Body	SCLY	open sea	NA		NM_016510	SCLY	702.637	0.12819	0.25167
cg00559935	2	238990731	0.7454	0.1809	3.787e-05		0	0.623	1	0.43	0.00502287	Body	SCLY	open sea	NA		NM_016510	SCLY	702.637	0.12819	0.25167
cg18772884	2	239009345	0.318	0.0959	0.0009138		0	0.283	1	0.5944	0.0366195	1stExon	ESPNL	island	NA		NM_194312	ESPNL	84.0381	0.0143124	0.922588
cg06375525	2	239023672	0.603	0.0845	9.398e-13		0	0.097	1	0.7559	1.08334e-08	Body	ESPNL	open sea	NA		NM_194312	ESPNL	84.0381	0.0143124	0.922588
cg19045731	2	239037533	0.6192	0.1695	0.0002591		0	0.023	1	0.8782	0.0172341	Body	ESPNL	island	NA		NM_194312	ESPNL	84.0381	0.0143124	0.922588
cg14820497	2	239049550	0.5109	0.1321	0.0001098		0	0.37	1	0.5432	0.0101291	Body	KLHL30	island	NA		NM_198582	KLHL30	56.415	-0.0372112	0.726633
cg05270948	2	239109694	0.5475	0.172	0.001462		0	0.442	1	0.5061	0.0481454	Body	ILKAP	shore	NA		NM_030768	ILKAP	1689.63	0.157261	0.121208
cg25816696	2	239427974	0.3822	0.1121	0.0006506		0	0.062	1	0.8037	0.0300144	-	-	open sea	NA		-
cg26114907	2	240009735	0.3091	0.097	0.001433		0	0.753	1	0.3855	0.0475566	Body	HDAC4	shore	NA		NM_006037	HDAC4	2248.7	0.0051867	0.957926
cg07315051	2	240065559	0.307	0.0939	0.001071		0	0.162	1	0.6874	0.040277	Body	HDAC4	shelf	NA		NM_006037	HDAC4	2248.7	0.0051867	0.957926
cg14758976	2	240118619	0.4684	0.1414	0.0009245		0	0.832	1	0.3618	0.0368795	Body;TSS1500	HDAC4;MGC16025	open sea	NA		NM_006037	HDAC4	2248.7	0.0051867	0.957926	NR_026664	MGC16025	55.4345	0.0620846	0.674927
cg07893471	2	240118890	0.439	0.1319	0.0008758		5.7	1.061	1	0.303	0.0357107	Body	HDAC4	open sea	NA		NM_006037	HDAC4	2248.7	0.0051867	0.957926
cg18228933	2	240170936	0.4869	0.1176	3.462e-05		0	0.003	1	0.9582	0.00474737	Body	HDAC4	open sea	NA		NM_006037	HDAC4	2248.7	0.0051867	0.957926
cg09799039	2	240213875	0.5335	0.129	3.515e-05		0	0	1	0.9954	0.00480375	Body	HDAC4	open sea	NA		NM_006037	HDAC4	2248.7	0.0051867	0.957926
cg06609498	2	240233240	0.4614	0.1216	0.0001476		0	0.119	1	0.7298	0.01215	Body	HDAC4	open sea	NA		NM_006037	HDAC4	2248.7	0.0051867	0.957926
cg01647308	2	240302797	0.4276	0.1336	0.001367		0	0.215	1	0.6426	0.0462698	5'UTR	HDAC4	open sea	NA		NM_006037	HDAC4	2248.7	0.0051867	0.957926
cg06470951	2	240366416	0.9096	0.238	0.0001322		0	0.179	1	0.6721	0.0113211	-	-	open sea	NA		-
cg09164426	2	240499011	-0.8086	0.2304	0.0004482	--	0	0.947	1	0.3304	0.0240451	-	-	open sea	NA		-
cg16585244	2	240567557	-0.4816	0.1237	9.851e-05	--	0	0.126	1	0.7231	0.0095623	-	-	shore	NA		-
cg06419236	2	240650018	0.8946	0.2731	0.001053		0	0.014	1	0.9075	0.0398488	-	-	island	NA		-
cg19821872	2	240667798	0.4061	0.1232	0.0009842		0	0.029	1	0.8644	0.0382778	-	-	open sea	NA		-
cg07506560	2	240697449	-0.3887	0.1144	0.0006773	--	0	0.003	1	0.9582	0.0307013	-	-	open sea	NA		-
cg19743433	2	240965015	-0.4796	0.0796	1.66e-09	--	0	0.416	1	0.5189	3.79409e-06	TSS200	NDUFA10	island	NA		NM_004544	NDUFA10	4502	-0.067689	0.410872
cg02117364	2	240972338	0.452	0.1314	0.0005847		0	0.857	1	0.3545	0.0282363	-	-	open sea	NA		-
cg27115821	2	241262258	0.4913	0.1096	7.324e-06		0	0.028	1	0.8668	0.00170483	-	-	shore	NA		-
cg17206564	2	241288383	0.3541	0.1056	0.0007978		0	0	1	0.9993	0.0338811	-	-	open sea	NA		-
cg26381970	2	241326952	0.5002	0.1427	0.0004561		0	0.063	1	0.8023	0.0243262	-	-	open sea	NA		-
cg09794923	2	241374949	0.6232	0.1414	1.052e-05		0	0.047	1	0.8288	0.00216214	TSS200	GPC1	island	NA		NM_002081	GPC1	3573.83	-0.189925	0.202515
cg13414834	2	241394123	-0.5301	0.1373	0.0001126	--	0	0.003	1	0.9543	0.0102943	TSS1500;Body;Body	MIR149;PP14571;GPC1	shore	NA		NM_002081	GPC1	3573.83	-0.189925	0.202515
cg06591185	2	241395313	-0.4901	0.1248	8.553e-05	--	0	0.104	1	0.7469	0.00870266	TSS200;Body;Body	MIR149;PP14571;GPC1	island	NA		n.a.
cg16909733	2	241459847	-0.7152	0.14	3.243e-07	--	0	0.038	1	0.8448	0.000211256	Body;Body	ANKMY1;ANKMY1	island	NA		NM_017844	ANKMY1	314.76	-0.116162	0.331617
cg03050663	2	241507374	-0.2842	0.0889	0.001389	--	0	0.508	1	0.4762	0.0467103	TSS1500	RNPEPL1	shore	NA		NM_018226	RNPEPL1	2619.18	0.308793	0.00299897
cg25704749	2	241526252	-0.3553	0.1063	0.0008283	--	0	0.109	1	0.7411	0.0346055	1stExon;1stExon;1stExon;5'UTR;1stExon;5'UTR;5'UTR;5'UTR	CAPN10;CAPN10;CAPN10;CAPN10;CAPN10;CAPN10;CAPN10;CAPN10	island	NA		NM_023083	CAPN10	1058.05	0.132329	0.195899
cg22040202	2	241611931	-0.3893	0.1096	0.0003832	--	0	0.674	1	0.4118	0.0217321	-	-	island	NA		-
cg11564239	2	241644188	-0.2618	0.0738	0.0003921	--	0	0.061	1	0.8055	0.0220528	-	-	shelf	NA		-
cg24075745	2	241827864	0.4203	0.1178	0.0003596		0	0.251	1	0.6166	0.0209263	Body;Body	C2orf54;C2orf54	island	NA		NM_001085437	C2orf54	21.7451	0.164942	0.154481
cg09990169	2	241835740	0.4863	0.1528	0.001463		0	0.196	1	0.658	0.0481604	TSS200	C2orf54	open sea	NA		NM_001085437	C2orf54	21.7451	0.164942	0.154481
cg09564509	2	242210639	0.4361	0.0988	1.007e-05		0	0.945	1	0.331	0.00210889	5'UTR;5'UTR	HDLBP;HDLBP	shore	NA		NM_005336	HDLBP	10010.8	-0.11711	0.110689
cg19488206	2	242435732	0.339	0.0774	1.196e-05		0	0.068	1	0.7944	0.00235933	Body	STK25	open sea	NA		NM_001271977	STK25	3777.94	-0.00426524	0.971706
cg24828208	2	242500484	0.3908	0.1135	0.0005737		0	0.002	1	0.9663	0.0279293	Body	BOK	shore	NA		NM_032515	BOK	16266.3	0.26927	0.0620777
cg13853953	2	242557512	0.3466	0.1039	0.0008513		0	0.003	1	0.9585	0.03514	Body;TSS1500	THAP4;THAP4	open sea	NA		NM_001164356	THAP4	666.927	0.117009	0.33185
cg15550100	2	242606289	-0.3054	0.0847	0.0003088	+	0	0.847	1	0.3575	0.0191022	Body;Body	ATG4B;ATG4B	island	NA		NM_013325	ATG4B	3287.22	-0.0505096	0.613614
cg08081485	2	242617771	0.7377	0.2165	0.0006572		0	0.198	1	0.6561	0.0302014	Body;Body;Body	DTYMK;DTYMK;DTYMK	shore	NA		NM_012145	DTYMK	489.507	0.222688	0.0317144
cg21478921	2	242617935	0.6619	0.1873	0.0004082		0	0.074	1	0.7856	0.0225894	Body;Body;Body	DTYMK;DTYMK;DTYMK	shore	V$NFKB_C;V$CREL_01;V$NFKAPPAB_01		NM_012145	DTYMK	489.507	0.222688	0.0317144
cg00994876	2	242663243	0.3903	0.1143	0.0006403		0	0.508	1	0.476	0.0297619	Body	ING5	shore	NA		NM_032329	ING5	2383.51	0.0862878	0.361287
cg18105179	2	242741407	0.3725	0.0906	3.943e-05		0	0.212	1	0.6453	0.0051447	Body	GAL3ST2	shore	NA		NM_022134	GAL3ST2	21.7848	-0.230128	0.104809
cg15576082	2	242754333	0.8643	0.2442	0.0004016		0	0.377	1	0.5391	0.0223783	Body;5'UTR;5'UTR;Body;5'UTR	NEU4;NEU4;NEU4;NEU4;NEU4	island	NA		NM_001167602	NEU4	394.766	0.0491864	0.741283
cg03064403	2	242754596	0.7581	0.2232	0.0006837		0	0.126	1	0.7223	0.0308798	Body;5'UTR;5'UTR;Body;5'UTR	NEU4;NEU4;NEU4;NEU4;NEU4	island	NA		NM_001167602	NEU4	394.766	0.0491864	0.741283
cg21855211	2	242805838	0.4553	0.1228	0.0002084		0	0.828	1	0.3628	0.0149615	-	-	island	NA		-
cg11229343	2	242808427	0.4552	0.116	8.684e-05		0	0.172	1	0.6783	0.00879613	-	-	island	NA		-
cg05507490	2	242808479	0.3826	0.1023	0.0001849		0	0.235	1	0.6281	0.0139784	-	-	island	NA		-
cg05166976	2	242842459	0.5818	0.1436	5.064e-05		0	0.613	1	0.4337	0.00609724	-	-	shore	NA		-
cg26160191	2	242853007	-0.3403	0.098	0.0005164	--	0	0.766	1	0.3814	0.0262536	-	-	open sea	NA		-
cg07329968	2	242887160	0.6322	0.1938	0.001107		0	0.737	1	0.3905	0.0410314	-	-	open sea	NA		-
cg16177805	2	242887778	0.3161	0.0979	0.001238		0	0.511	1	0.4748	0.043694	-	-	open sea	NA		-
cg24676283	2	242919881	0.5226	0.1112	2.603e-06		4	1.041	1	0.3075	0.000850894	-	-	open sea	NA		-
cg15775200	2	242977420	0.5824	0.1676	0.0005107		0	0.517	1	0.4722	0.0260487	-	-	open sea	NA		-
cg06360820	2	242988706	-1.6417	0.4471	0.0002404	--	0	0.033	1	0.8553	0.0164313	-	-	island	NA		-
cg24307799	3	238931	0.425	0.1271	0.0008267		0	0.079	1	0.7782	0.034573	5'UTR	CHL1	island	NA		NM_006614	CHL1	3137.81	-0.245618	0.0848378
cg03167029	3	3377234	-0.5083	0.132	0.0001185	--	0	0.667	1	0.4141	0.0106321	-	-	open sea	NA		-
cg17199247	3	3842717	-0.4513	0.1192	0.0001528	--	0	0.219	1	0.6402	0.0124041	5'UTR	LRRN1	island	NA		NM_020873	LRRN1	768.234	-0.0889649	0.55158
cg12602909	3	4512309	0.3185	0.0975	0.001093		0	0.273	1	0.6012	0.0407747	-	-	shelf	NA		-
cg10887945	3	4805396	0.6639	0.1834	0.0002936		0	0	1	0.9865	0.0185514	Body;Body;Body	ITPR1;ITPR1;ITPR1	open sea	NA		NM_001168272	ITPR1	2063.81	-0.170069	0.218352
cg26389914	3	4805500	0.9505	0.2244	2.289e-05		0	0.413	1	0.5207	0.00361023	Body;Body;Body	ITPR1;ITPR1;ITPR1	open sea	NA		NM_001168272	ITPR1	2063.81	-0.170069	0.218352
cg21545859	3	5068037	-0.5474	0.1273	1.705e-05	--	14.3	1.167	1	0.28	0.00301115	-	-	island	NA		-
cg07330908	3	5163890	0.3964	0.1232	0.00129		0	0.544	1	0.4608	0.0447548	TSS200	ARL8B	island	NA		NM_018184	ARL8B	5983.12	0.0138203	0.849723
cg14209346	3	5625835	0.5691	0.1148	7.167e-07		0	0.142	1	0.7066	0.000361402	-	-	open sea	NA		-
cg19385628	3	6904640	-0.6792	0.1581	1.731e-05	--	1.2	1.012	1	0.3143	0.00303732	Body;Body	GRM7;GRM7	island	NA		NM_181874	GRM7	279.081	-0.18424	0.214815
cg23055496	3	6906371	-0.5945	0.162	0.000243	--	0	0.608	1	0.4357	0.0165238	Body;Body	GRM7;GRM7	shore	NA		NM_181874	GRM7	279.081	-0.18424	0.214815
cg06814944	3	8702782	0.5082	0.1312	0.0001079		0	0.466	1	0.4948	0.0100483	-	-	open sea	NA		-
cg00385883	3	8808259	0.3969	0.0954	3.186e-05		0	0.435	1	0.5094	0.00450027	Body	OXTR	shore	NA		NM_000916	OXTR	197.183	0.284193	0.0570193
cg14329285	3	8911424	-0.3893	0.1026	0.0001475	--	0	0.843	1	0.3585	0.0121487	-	-	open sea	NA		-
cg05890285	3	9439271	0.5519	0.1654	0.000851		0	0.433	1	0.5107	0.0351372	TSS200;TSS200	SETD5;LOC440944	island	NA		NM_001080517	SETD5	5013.98	-0.117325	0.247583
cg23681664	3	9746637	-0.5616	0.1398	5.861e-05	--	0	0.638	1	0.4244	0.00670661	Body	CPNE9	island	NA		NM_153635	CPNE9	243.464	-0.0727385	0.53813
cg04695796	3	9809922	-0.663	0.2085	0.001476	--	7.3	1.079	1	0.299	0.048432	5'UTR	CAMK1	shore	NA		NM_003656	CAMK1	820.881	-0.0720133	0.614417
cg00472373	3	9833414	0.3649	0.106	0.0005764		0	0.039	1	0.843	0.0280045	TSS1500;5'UTR;TSS1500;TSS1500;5'UTR	ARPC4;TADA3;ARPC4;ARPC4;TADA3	shore	NA		NM_001024960	ARPC4	3808.22	0.21181	0.0313712	NM_133480	TADA3	1269.62	-0.0383479	0.540125
cg18073702	3	10202595	0.7186	0.1549	3.495e-06		0	0	1	0.9951	0.00103418	-	-	shelf	NA		-
cg07871024	3	10332170	0.4601	0.0952	1.334e-06		0	0.179	1	0.6725	0.0005614	Body;Body;5'UTR;Body;Body;Body;Body;Body;Body;Body;Body;5'UTR;Body;Body;Body;Body	GHRL;GHRL;GHRL;GHRL;GHRL;GHRL;GHRLOS;GHRL;GHRLOS;GHRLOS;GHRL;GHRL;GHRL;GHRL;GHRL;GHRLOS	open sea	NA		NR_024136	GHRL	79.0142	0.122262	0.241711	NR_073567	GHRLOS	88.1123	0.320103	0.00411088
cg13441156	3	10335288	0.3316	0.0852	0.0001		0	0.106	1	0.7449	0.00967532	TSS1500;TSS1500;TSS1500;TSS1500;TSS1500;TSS1500;TSS1500;TSS1500;TSS1500;TSS1500	GHRL;GHRL;GHRL;GHRL;GHRL;GHRL;GHRL;GHRL;GHRL;GHRL	open sea	NA		NR_024136	GHRL	79.0142	0.122262	0.241711
cg14018079	3	10806175	0.8669	0.2718	0.001422		0	0.852	1	0.3559	0.0473635	TSS1500	LOC285370	open sea	NA		n.a.
cg19877765	3	11079349	0.8286	0.2216	0.000184		0	0	1	0.9981	0.0139382	3'UTR	SLC6A1	open sea	NA		NM_003042	SLC6A1	8069.47	-0.197716	0.152449
cg18146954	3	11391759	-0.3982	0.1253	0.001477	--	0	0.238	1	0.6254	0.0484468	Body;Body;Body	ATG7;ATG7;ATG7	open sea	NA		NM_001136031	ATG7	949.659	-0.0686609	0.507121
cg00977707	3	11517830	-0.6237	0.1198	1.917e-07	--	0	0.297	1	0.586	0.000142368	Body;Body;Body	ATG7;ATG7;ATG7	open sea	NA		NM_001136031	ATG7	949.659	-0.0686609	0.507121
cg20504993	3	12776107	0.5392	0.1496	0.0003143		0	0.425	1	0.5143	0.0192983	3'UTR	TMEM40	open sea	NA		NM_018306	TMEM40	54.5432	-0.0753675	0.433471
cg26692003	3	13063165	0.5755	0.1256	4.573e-06		0	0.005	1	0.9455	0.00123367	Body	IQSEC1	open sea	NA		NM_014869	IQSEC1	1246.76	-0.430105	0.00315427
cg05446471	3	13522740	0.3771	0.114	0.0009398		0	0.016	1	0.8982	0.0372282	5'UTR;Body	HDAC11;HDAC11	shore	NA		NM_001136041	HDAC11	8935.94	0.132455	0.297023
cg11029623	3	13611924	0.3584	0.1033	0.0005241		0	0.002	1	0.9689	0.0265078	Body;Body;Body	FBLN2;FBLN2;FBLN2	island	NA		NM_001004019	FBLN2	331.335	-0.261623	0.065497
cg08839186	3	13612044	0.4719	0.1482	0.001454		0	0.334	1	0.5634	0.0479415	Body;Body;Body	FBLN2;FBLN2;FBLN2	island	NA		NM_001004019	FBLN2	331.335	-0.261623	0.065497
cg02333758	3	13664480	0.5157	0.1473	0.0004624		0	0.013	1	0.9084	0.0245535	Body;Body;Body	FBLN2;FBLN2;FBLN2	open sea	NA		NM_001004019	FBLN2	331.335	-0.261623	0.065497
cg24632944	3	13664715	0.4879	0.134	0.000272		0	0.134	1	0.7143	0.0177361	Body;Body;Body	FBLN2;FBLN2;FBLN2	open sea	NA		NM_001004019	FBLN2	331.335	-0.261623	0.065497
cg11551565	3	13697126	0.5907	0.1707	0.0005401		0	0.396	1	0.5291	0.0269166	Body	LOC285375	island	NA		n.a.
cg19112357	3	13834712	1.0893	0.2567	2.206e-05		0	0.697	1	0.4039	0.00354255	-	-	open sea	NA		-
cg00862016	3	13859125	0.4369	0.1023	1.958e-05		0	0.034	1	0.8546	0.00326454	-	-	shore	NA		-
cg22132982	3	13916247	0.2769	0.08	0.0005334		0	0.151	1	0.6976	0.0267132	Body	WNT7A	shelf	NA		NM_004625	WNT7A	117.34	-0.26646	0.0628901
cg01592081	3	13935759	0.3507	0.0822	1.988e-05		0	0.76	1	0.3833	0.00330042	-	-	shore	NA		-
cg19876987	3	14258049	0.9857	0.2051	1.537e-06		0	0.815	1	0.3667	0.000608214	-	-	open sea	NA		-
cg10722217	3	14347415	0.4906	0.1275	0.000119		0	0.447	1	0.5036	0.0106445	-	-	open sea	NA		-
cg15450445	3	14365151	0.7755	0.2339	0.0009164		0	0.276	1	0.5992	0.0366723	-	-	open sea	NA		-
cg23259384	3	14545312	-0.3177	0.0998	0.001455	--	0	0.351	1	0.5535	0.0479625	Body	GRIP2	open sea	NA		NM_001080423	GRIP2	453.964	-0.0482189	0.719227
cg11099600	3	14558454	1.1198	0.2948	0.0001456		0	0.455	1	0.5	0.0120445	Body	GRIP2	open sea	NA		NM_001080423	GRIP2	453.964	-0.0482189	0.719227
cg27495223	3	14758289	-0.7697	0.1434	7.946e-08	--	0	0.765	1	0.3818	7.31498e-05	Body	C3orf20	open sea	NA		NM_032137	C3orf20	92.9515	-0.424102	0.00290404
cg26386653	3	14815452	0.3926	0.0943	3.14e-05		0	0.325	1	0.5688	0.00445428	-	-	open sea	NA		-
cg02081905	3	14988669	-1.2871	0.3104	3.376e-05	--	3	1.031	1	0.3098	0.00466428	TSS1500	NR2C2	island	NA		NM_003298	NR2C2	2735.14	-0.130088	0.257919
cg19730887	3	15085146	-0.5833	0.1625	0.0003309	--	0	0.53	1	0.4665	0.0199253	3'UTR	NR2C2	open sea	NA		NM_003298	NR2C2	2735.14	-0.130088	0.257919
cg20950633	3	15540137	0.3916	0.1132	0.0005397		0	0.201	1	0.6541	0.0269017	Body;1stExon;Body;5'UTR	COLQ;COLQ;COLQ;COLQ	open sea	NA		NM_005677	COLQ	475.684	-0.044323	0.688004
cg15503597	3	15564744	0.5446	0.1225	8.755e-06		0	0.557	1	0.4556	0.00192951	TSS1500;TSS1500	COLQ;COLQ	open sea	NA		NM_005677	COLQ	475.684	-0.044323	0.688004
cg21638219	3	15643617	0.4955	0.1233	5.855e-05		0	0.482	1	0.4875	0.00670553	TSS1500;Body	HACL1;BTD	shore	NA		NM_012260	HACL1	594.259	-0.0820711	0.357364	NM_000060	BTD	701.203	0.0880477	0.420084
cg15969431	3	16069391	0.6135	0.1829	0.0007963		0	0.173	1	0.6774	0.03385	-	-	open sea	NA		-
cg21919900	3	16103854	-0.483	0.1304	0.0002132	--	0	0.664	1	0.415	0.0151991	-	-	open sea	NA		-
cg20098251	3	16171343	0.5443	0.1695	0.001319		0	0.008	1	0.9291	0.0453573	-	-	open sea	NA		-
cg16011604	3	16647095	-0.4021	0.1097	0.0002456	--	0	0.523	1	0.4695	0.0166409	TSS200	DAZL	island	NA		NM_001190811	DAZL	29.6887	0.0349978	0.744593
cg12948524	3	17136203	0.4246	0.1196	0.0003854		0	0.284	1	0.5939	0.0218102	-	-	open sea	NA		-
cg06668564	3	18077131	-0.5327	0.1039	2.956e-07	--	0	0.016	1	0.8999	0.00019593	-	-	open sea	NA		-
cg26032026	3	18421299	-0.5039	0.1381	0.000263	--	0	0.059	1	0.808	0.0173931	Body;Body	SATB1;SATB1	open sea	NA		NM_001195470	SATB1	2151.21	-0.177786	0.199999
cg03455225	3	23313729	-1.4586	0.4016	0.0002808	--	0	0.357	1	0.5503	0.01807	Body	UBE2E2	open sea	NA		NM_152653	UBE2E2	1376.69	-0.0331938	0.773064
cg25382821	3	23496403	-0.4811	0.127	0.0001515	--	0	0.135	1	0.7133	0.0123553	Body	UBE2E2	open sea	NA		NM_152653	UBE2E2	1376.69	-0.0331938	0.773064
cg13266188	3	23522396	0.746	0.171	1.281e-05		0	0.007	1	0.9324	0.00249178	Body	UBE2E2	open sea	NA		NM_152653	UBE2E2	1376.69	-0.0331938	0.773064
cg04580068	3	23590052	-0.358	0.112	0.001395	--	0	0.084	1	0.7716	0.0468171	Body	UBE2E2	open sea	NA		NM_152653	UBE2E2	1376.69	-0.0331938	0.773064
ch.3.24643237R	3	24668233	0.7151	0.167	1.861e-05		0	0.053	1	0.8183	0.00316625	-	-	open sea	NA		-
cg15011775	3	25482937	0.4557	0.1058	1.645e-05		0	0.119	1	0.7306	0.00294887	5'UTR;Body	RARB;RARB	open sea	NA		NM_000965	RARB	180.195	-0.120171	0.419805
cg24717935	3	27756281	0.6681	0.1967	0.0006837		0	0.998	1	0.3178	0.0308798	-	-	island	NA		-
cg03144753	3	28286464	0.5739	0.1309	1.168e-05		0	0.551	1	0.4579	0.00231963	Body	CMC1	shelf	NA		NM_182523	CMC1	280.425	0.0608667	0.566467
cg01665013	3	28944717	0.7499	0.2221	0.0007336		0	0.695	1	0.4045	0.0322231	-	-	open sea	NA		-
cg01038750	3	29322890	0.4676	0.1287	0.0002807		0	0.271	1	0.6026	0.01807	TSS200;TSS200;TSS200	RBMS3;RBMS3;RBMS3	open sea	NA		NM_001177712	RBMS3	36.8773	-0.42012	0.00421944
cg07577121	3	31207056	0.4636	0.144	0.001288		0	0.642	1	0.4231	0.0447323	-	-	open sea	NA		-
cg24724109	3	31494362	0.4315	0.0914	2.36e-06		0	0.931	1	0.3346	0.00080632	-	-	open sea	NA		-
cg01617750	3	32279261	0.383	0.1146	0.0008337		0	0.047	1	0.8281	0.0347489	TSS1500	CMTM8	shore	NA		NM_178868	CMTM8	89.1388	-0.158442	0.253883
cg11731437	3	32855732	-0.4846	0.1186	4.364e-05	--	0	0.074	1	0.7853	0.005536	-	-	shelf	NA		-
cg07043279	3	33046213	-0.3552	0.0943	0.0001665	--	0	0.934	1	0.3338	0.0131069	Body;Body;Body	GLB1;GLB1;GLB1	open sea	NA		NM_001135602	GLB1	577.021	0.0768587	0.383975
cg07887891	3	33429950	-0.5313	0.119	7.993e-06	--	0	0.156	1	0.6926	0.00180817	3'UTR;3'UTR;3'UTR	UBP1;UBP1;UBP1	open sea	NA		NM_014517	UBP1	1961.63	-0.0687139	0.535666
cg03192231	3	35786480	-0.5888	0.1767	0.0008618	--	0	0.551	1	0.4578	0.0353369	Body	ARPP-21	open sea	NA		n.a.
cg08850369	3	36421231	-0.7073	0.2179	0.001168	--	0	0.002	1	0.9657	0.0422413	TSS1500	STAC	shore	NA		NM_003149	STAC	40.2074	-0.109203	0.412783
cg23448803	3	36754544	-0.4302	0.128	0.0007786	--	0	0.053	1	0.8187	0.0333812	3'UTR	DCLK3	open sea	NA		n.a.
cg03309962	3	36779002	0.5521	0.142	0.0001005		0	0.079	1	0.7781	0.00969278	Body	DCLK3	open sea	NA		n.a.
cg09550909	3	36949957	0.4825	0.1466	0.0009927		0	0.043	1	0.8354	0.0384544	Body	TRANK1	open sea	NA		NM_014831	TRANK1	653.766	-0.25112	0.0722495
cg11870261	3	36986679	-0.5663	0.0893	2.258e-10	--	0	0.67	1	0.4132	8.09002e-07	TSS200	TRANK1	island	NA		NM_014831	TRANK1	653.766	-0.25112	0.0722495
cg21109167	3	37034084	0.3603	0.0914	8.069e-05		0	0.292	1	0.5891	0.00835022	TSS1500;TSS1500;TSS1500;1stExon;TSS1500	MLH1;MLH1;MLH1;EPM2AIP1;MLH1	shore	NA		NM_001258273	MLH1	1677.51	0.10956	0.205142	NM_014805	EPM2AIP1	3354.1	-0.113625	0.232853
cg12919119	3	37904293	-0.3959	0.1182	0.0008088	--	0	0.081	1	0.7764	0.0341187	Body;Body	CTDSPL;CTDSPL	shore	NA		NM_005808	CTDSPL	876.952	-0.102579	0.428117
cg22380476	3	37920130	-0.5632	0.1077	1.706e-07	--	2.1	1.022	1	0.3122	0.000129231	Body;Body	CTDSPL;CTDSPL	open sea	NA		NM_005808	CTDSPL	876.952	-0.102579	0.428117
cg00807586	3	38080790	-0.3212	0.0913	0.0004371	+	0	0.964	1	0.3261	0.0236072	1stExon;1stExon	DLEC1;DLEC1	island	NA		NM_007335	DLEC1	205.962	0.105463	0.467344
cg17034030	3	38179885	-0.3805	0.0848	7.279e-06	--	0	0.781	1	0.3768	0.00170033	TSS1500;TSS1500;TSS1500;TSS200	ACAA1;ACAA1;ACAA1;MYD88	island	NA		NR_024024	ACAA1	2864.05	0.180882	0.0566807	NM_002468	MYD88	287.642	0.215349	0.13225
cg08934427	3	38347441	-0.3131	0.0926	0.000722	+	0	0.906	1	0.3412	0.031887	TSS200	SLC22A14	open sea	NA		NM_004803	SLC22A14	73.0196	-0.05862	0.617948
cg12340144	3	38388808	-0.4603	0.1316	0.0004714	--	0	0.325	1	0.5685	0.0248473	Body	XYLB	shore	NA		NM_005108	XYLB	131.927	0.0209782	0.852234
cg07439618	3	38648988	0.547	0.1151	1.994e-06		13.4	1.154	1	0.2827	0.000720255	Body;Body;Body;Body;Body;Body	SCN5A;SCN5A;SCN5A;SCN5A;SCN5A;SCN5A	open sea	NA		NM_000335	SCN5A	134.749	-0.0597185	0.54678
cg11595270	3	38765009	0.5732	0.1792	0.001382		0	0.125	1	0.7241	0.0465931	Body	SCN10A	open sea	NA		NM_006514	SCN10A	146.743	-0.340147	0.00123521
cg05669873	3	39149014	-0.3401	0.087	9.204e-05	--	0	0.428	1	0.513	0.00914293	1stExon;TSS200;TSS200	GORASP1;TTC21A;TTC21A	island	NA		NM_031899	GORASP1	2552.68	0.00563814	0.942735	NM_145755	TTC21A	452.227	-0.140527	0.140794
cg20543092	3	39184217	0.3524	0.0967	0.000269		0	0.236	1	0.627	0.0176425	3'UTR	CSRNP1	shelf	NA		NM_033027	CSRNP1	1159.01	-0.0865765	0.562135
cg09695948	3	39470478	0.5741	0.143	5.935e-05		0	0.218	1	0.6406	0.0067621	-	-	open sea	NA		-
cg27103603	3	39544721	0.5848	0.1413	3.475e-05		0	0.952	1	0.3292	0.0047589	Body;Body	MOBP;MOBP	shore	NA		NR_003090	MOBP	65466.3	-0.18185	0.217783
cg00656387	3	40428638	-0.6199	0.1515	4.284e-05	--	0	0.545	1	0.4606	0.00547116	TSS200	ENTPD3	shore	NA		NM_001248	ENTPD3	156.944	-0.144363	0.296135
cg10755058	3	40428713	-0.7781	0.2162	0.0003193	--	0	0.202	1	0.6528	0.019479	1stExon;5'UTR	ENTPD3;ENTPD3	island	NA		NM_001248	ENTPD3	156.944	-0.144363	0.296135
cg00417297	3	40518742	-0.3382	0.0878	0.000118	--	0	0.905	1	0.3415	0.010616	1stExon;Body;1stExon;5'UTR;5'UTR;1stExon;1stExon;1stExon;5'UTR;5'UTR;5'UTR	ZNF619;ZNF619;ZNF619;ZNF619;ZNF619;ZNF619;ZNF619;ZNF619;ZNF619;ZNF619;ZNF619	island	NA		NM_001145083	ZNF619	28.2095	-0.127454	0.310624
cg24209194	3	40518798	0.4415	0.1197	0.0002243		0	0.078	1	0.7799	0.015695	1stExon;Body;1stExon;5'UTR;5'UTR;1stExon;1stExon;1stExon;5'UTR;5'UTR;5'UTR	ZNF619;ZNF619;ZNF619;ZNF619;ZNF619;ZNF619;ZNF619;ZNF619;ZNF619;ZNF619;ZNF619	island	NA		NM_001145083	ZNF619	28.2095	-0.127454	0.310624
cg03525191	3	40558426	0.3315	0.0771	1.701e-05		0	0.247	1	0.6195	0.00301115	3'UTR;Body	ZNF620;ZNF620	open sea	NA		NM_175888	ZNF620	377.255	-0.0418847	0.696195
cg03532626	3	41266897	-0.4874	0.1525	0.001393	--	0	0.012	1	0.9126	0.0467736	Body;Body;Body	CTNNB1;CTNNB1;CTNNB1	open sea	NA		NM_001098209	CTNNB1	4976.21	-0.0323712	0.751975
cg22638542	3	42624573	0.363	0.0844	1.685e-05		0	0.45	1	0.5021	0.00299225	TSS1500;TSS1500	SEC22C;SEC22C	shore	NA		NM_001201584	SEC22C	818.679	-0.142545	0.277563
cg01291029	3	42814856	-0.5406	0.1017	1.07e-07	--	4.4	1.046	1	0.3065	9.24065e-05	TSS200	CCDC13	island	NA		NM_144719	CCDC13	262.144	0.104013	0.391371
cg07147573	3	42918806	0.4266	0.1336	0.00141		0	0.025	1	0.8739	0.047094	TSS1500	CYP8B1	shelf	NA		NM_004391	CYP8B1	42.8643	-0.014288	0.896033
cg04573153	3	42944225	0.4005	0.0968	3.534e-05		0	0	1	0.9844	0.00481731	-	-	shelf	NA		-
cg03879291	3	43132552	-0.5356	0.1589	0.0007501	--	0	0.025	1	0.8752	0.0326236	5'UTR	C3orf39	open sea	NA		n.a.
cg25512936	3	44041103	-0.2765	0.0791	0.000475	+	0	0.67	1	0.4131	0.0249428	-	-	island	NA		-
cg03795847	3	44596512	-0.3847	0.1146	0.0007896	--	0	0.167	1	0.6824	0.033684	TSS200;TSS200	ZNF167;ZNF167	shore	NA		n.a.
cg24130043	3	44666362	-0.3233	0.087	0.0002013	--	0	0.011	1	0.9166	0.0147148	TSS200;TSS200	ZNF197;ZNF197	shore	NA		NM_001024855	ZNF197	480.629	-0.00562954	0.933296
cg15225532	3	44803084	-0.3618	0.0886	4.479e-05	--	13.4	1.155	1	0.2825	0.00563195	TSS200;1stExon	KIF15;KIAA1143	island	NA		NM_020242	KIF15	232.422	-0.184945	0.0701999
cg07303143	3	44803452	-0.5331	0.1114	1.701e-06	--	0	0.237	1	0.6262	0.000657412	TSS1500;Body	KIAA1143;KIF15	island	NA		NM_020696	KIAA1143	3191.69	0.0427488	0.627825
cg00315487	3	44906755	0.3904	0.1202	0.001163		0	0.357	1	0.55	0.0421121	3'UTR	TMEM42	shelf	NA		NM_144638	TMEM42	1008.02	0.0541481	0.653227
cg16942931	3	45120749	0.5261	0.1577	0.0008518		0	0.835	1	0.3609	0.0351442	-	-	open sea	NA		-
cg21676273	3	45635931	0.3496	0.0879	7.01e-05		0	0.031	1	0.8614	0.00756648	TSS1500	LIMD1	island	NA		NM_014240	LIMD1	871.391	0.0220653	0.881403
cg16283183	3	45718805	-0.8124	0.1834	9.425e-06	--	0	0.186	1	0.6665	0.0020199	3'UTR	LIMD1	open sea	NA		NM_014240	LIMD1	871.391	0.0220653	0.881403
cg24261921	3	45821484	0.3222	0.097	0.0008917		4	1.042	1	0.3074	0.0360885	Body;Body	SLC6A20;SLC6A20	open sea	NA		NM_020208	SLC6A20	368.476	-0.0955847	0.225159
cg17542594	3	45990547	-0.4453	0.077	7.211e-09	--	0	0.259	1	0.611	1.16576e-05	Body	FYCO1	open sea	NA		NM_024513	FYCO1	1388.31	-0.153563	0.180702
cg02352281	3	46139305	-0.8173	0.2154	0.0001477	--	3	1.031	1	0.3099	0.01215	-	-	open sea	NA		-
cg26536164	3	46539018	0.2585	0.08	0.001236		0	0.218	1	0.6406	0.0436641	TSS1500	RTP3	open sea	NA		n.a.
cg25979992	3	46718369	0.3154	0.0963	0.001057		0	0.023	1	0.8795	0.039966	Body;5'UTR	ALS2CL;ALS2CL	open sea	NA		NM_147129	ALS2CL	348.952	-0.0856563	0.551799
cg00613786	3	46790182	-0.4527	0.1058	1.865e-05	--	0	0.05	1	0.8233	0.00316762	-	-	shore	NA		-
cg07220903	3	46973284	0.6461	0.1967	0.001021		0	0.558	1	0.455	0.0391406	Body	CCDC12	open sea	NA		NM_144716	CCDC12	1090.21	0.221392	0.0359698
cg05796261	3	47421564	0.3718	0.1008	0.0002274		0	0.271	1	0.6026	0.0158367	TSS1500	PTPN23	shore	NA		NM_015466	PTPN23	5088.9	0.045486	0.543687
cg04289624	3	47620963	-0.3198	0.0924	0.0005394	+	0	0.851	1	0.3564	0.0269017	TSS1500	CSPG5	island	NA		NM_006574	CSPG5	1946.07	-0.154044	0.300763
cg15988232	3	47621127	-0.2896	0.0804	0.0003166	--	0	0.004	1	0.9485	0.0193767	TSS1500	CSPG5	island	NA		NM_006574	CSPG5	1946.07	-0.154044	0.300763
cg05387404	3	47888039	0.4304	0.1205	0.0003556		0	0.193	1	0.6608	0.0207665	Body;Body	DHX30;DHX30	island	NA		NR_075079	DHX30	203.01	0.0702799	0.339464
cg06687040	3	48487471	0.3363	0.0872	0.0001158		0	0.655	1	0.4184	0.0105	TSS1500;TSS1500	ATRIP;ATRIP	shore	NA		NM_001271022	ATRIP	276.37	0.0951384	0.294234
cg20732160	3	48590040	0.6675	0.1947	0.0006087		0	0.347	1	0.5556	0.028953	Body	PFKFB4	shelf	NA		NM_004567	PFKFB4	603.302	0.074725	0.516748
cg17226356	3	48600317	0.3727	0.0988	0.0001617		0	0	1	0.9966	0.0128627	Body	UCN2	open sea	NA		n.a.
cg10179004	3	48601902	0.6502	0.1533	2.211e-05		0	0.023	1	0.8788	0.00354626	Body;TSS1500	COL7A1;UCN2	open sea	NA		NM_000094	COL7A1	2029.53	-0.114314	0.228077
cg14364903	3	48631834	0.4184	0.1203	0.0005046		0	0.421	1	0.5162	0.025847	Body	COL7A1	shore	NA		NM_000094	COL7A1	2029.53	-0.114314	0.228077
cg27499202	3	48956740	0.4117	0.1155	0.0003629		0	0.072	1	0.788	0.0210537	1stExon;5'UTR;5'UTR	C3orf71;ARIH2;C3orf71	island	NA		NM_006321	ARIH2	5738.53	0.0693384	0.518802
cg15296866	3	49000524	-0.5396	0.1693	0.001441	--	0	0.307	1	0.5794	0.0476908	Body	ARIH2	open sea	NA		NM_006321	ARIH2	5738.53	0.0693384	0.518802
cg24855490	3	49056168	-0.3311	0.1033	0.001343	+	10.1	1.113	1	0.2915	0.0458437	TSS200;5'UTR	DALRD3;DALRD3	island	NA		NM_001276405	DALRD3	419.288	0.0454432	0.69933
cg01042877	3	50228220	-0.4293	0.1108	0.0001065	--	0	0.159	1	0.6898	0.00999867	TSS1500;TSS1500	GNAT1;GNAT1	shelf	NA		NM_000172	GNAT1	31.0873	-0.130787	0.378496
cg08170375	3	50247180	0.3298	0.104	0.001522		0	0.143	1	0.7056	0.0493188	5'UTR	SLC38A3	shelf	V$LUN1_01		NM_006841	SLC38A3	1336.95	-0.0684401	0.607481
cg15275312	3	50363059	0.281	0.0827	0.0006838		0	0.187	1	0.6658	0.0308798	3'UTR	TUSC2	shelf	NA		NM_007275	TUSC2	1311.38	-0.0385317	0.782181
cg06172942	3	50378529	0.3748	0.1145	0.001061		0	0.769	1	0.3807	0.0400487	TSS200;TSS200	RASSF1;RASSF1	island	NA		NM_170713	RASSF1	1206.63	-0.0638963	0.624657
cg09682796	3	50383167	-0.7104	0.1537	3.79e-06	--	0	0.014	1	0.9047	0.00108985	TSS200	ZMYND10	island	NA		NM_015896	ZMYND10	267.507	0.325775	0.0178242
cg11280108	3	51537627	0.35	0.1055	0.0009023		0	0.031	1	0.8612	0.0363731	-	-	shelf	NA		-
cg06163701	3	51994615	0.9849	0.2275	1.495e-05		0	0.933	1	0.3341	0.00276407	Body;Body;Body	PCBP4;PCBP4;PCBP4	shelf	NA		NM_033008	PCBP4	11087.9	0.117432	0.400556
cg06516769	3	51996797	0.4422	0.1287	0.0005935		0	0.331	1	0.565	0.0284495	5'UTR;5'UTR;TSS1500	PCBP4;PCBP4;PCBP4	open sea	NA		NM_033008	PCBP4	11087.9	0.117432	0.400556
cg01456368	3	52351859	-0.3414	0.1051	0.001158	--	0	0.893	1	0.3446	0.0420287	5'UTR	DNAH1	open sea	NA		NM_015512	DNAH1	2296.32	-0.223338	0.0666211
cg24747396	3	52445239	0.3256	0.0981	0.0009046		0	0.247	1	0.6194	0.0364326	1stExon;5'UTR;5'UTR;TSS1500;1stExon	PHF7;PHF7;PHF7;BAP1;PHF7	shore	NA		NM_173341	PHF7	211.252	-0.37626	0.00426165	NM_004656	BAP1	3250.62	-0.113683	0.416677
cg10356463	3	52811376	0.4444	0.1053	2.418e-05		0	0.604	1	0.437	0.00373528	TSS1500;TSS1500	ITIH1;ITIH1	open sea	NA		NM_002215	ITIH1	77.3302	-0.0317435	0.75982
cg18498877	3	52931657	-0.3877	0.1073	0.0003021	--	0	0.001	1	0.9716	0.018846	TSS200	TMEM110	island	NA		NM_198563	TMEM110	1012.6	-0.01468	0.889566
cg03200095	3	53213700	-1.0076	0.2114	1.873e-06	--	0	0.384	1	0.5355	0.000697453	Body;Body	PRKCD;PRKCD	open sea	NA		NM_212539	PRKCD	630.819	0.0265732	0.858567
cg19033906	3	53532972	-0.7025	0.182	0.0001136	--	0	0.765	1	0.3818	0.0103607	Body;Body;Body	CACNA1D;CACNA1D;CACNA1D	shelf	NA		NM_001128840	CACNA1D	375.204	-0.220647	0.127659
cg23970189	3	53926101	0.7868	0.2325	0.0007151		0	0.679	1	0.4098	0.0317303	TSS200	SELK	island	NA		NM_021237	SELK	1901.54	0.0572227	0.567938
cg25118511	3	53926156	0.4943	0.145	0.0006531		0	0.347	1	0.5557	0.0300814	TSS200	SELK	island	NA		NM_021237	SELK	1901.54	0.0572227	0.567938
cg11383981	3	54962380	0.5554	0.1248	8.553e-06		0	0.01	1	0.9194	0.00189603	TSS1500;Body	LRTM1;CACNA2D3	open sea	NA		NM_018398	CACNA2D3	570.573	-0.149798	0.251912
cg19483126	3	55504238	-0.787	0.1784	1.029e-05	--	0	0.037	1	0.848	0.00213472	Body	WNT5A	island	NA		NM_001256105	WNT5A	265.21	0.221719	0.136676
cg00828602	3	55520834	-0.2646	0.0835	0.001531	--	0	0.063	1	0.802	0.0495317	Body	WNT5A	island	NA		NM_001256105	WNT5A	265.21	0.221719	0.136676
cg24158324	3	55525967	-0.4989	0.1147	1.352e-05	--	0	0.357	1	0.55	0.00258439	-	-	shelf	NA		-
cg15920867	3	56501580	0.4385	0.1247	0.000436		0	0.002	1	0.9626	0.0235724	5'UTR	ERC2	shore	NA		NM_015576	ERC2	574.307	-0.181301	0.192377
cg27243409	3	57261974	-0.3432	0.1002	0.0006134	--	0	0.101	1	0.7501	0.029093	Body	APPL1	island	NA		NM_012096	APPL1	2709.23	-0.0105847	0.868822
cg01571842	3	57934672	0.8683	0.2647	0.001038		0	0.893	1	0.3447	0.0395635	-	-	open sea	NA		-
cg23144063	3	58570828	0.4663	0.1025	5.378e-06		0	0.203	1	0.6523	0.00136839	-	-	shore	NA		-
cg23222057	3	59798132	-0.4717	0.0996	2.16e-06	--	0	0.023	1	0.8787	0.000760529	Body;Body	FHIT;FHIT	open sea	NA		NM_001166243	FHIT	351.18	-0.114054	0.324405
cg25921543	3	59980762	-0.4818	0.1332	0.0002984	--	0	0.354	1	0.5518	0.0187227	Body;Body	FHIT;FHIT	open sea	NA		NM_001166243	FHIT	351.18	-0.114054	0.324405
cg03610148	3	60534659	-0.4764	0.1496	0.001453	--	0	0.051	1	0.8207	0.0479383	5'UTR;5'UTR	FHIT;FHIT	open sea	NA		NM_001166243	FHIT	351.18	-0.114054	0.324405
cg00071984	3	60617504	0.4879	0.1512	0.001252		0	0.018	1	0.8937	0.0439949	5'UTR;5'UTR	FHIT;FHIT	open sea	NA		NM_001166243	FHIT	351.18	-0.114054	0.324405
cg14261840	3	62360417	0.4997	0.118	2.292e-05		0	0.005	1	0.9416	0.00361282	TSS1500	FEZF2	shore	NA		NM_018008	FEZF2	278.374	-0.127421	0.348424
cg01856145	3	63952230	-0.5697	0.1342	2.197e-05	--	0	0.923	1	0.3367	0.00353345	Body;Body	ATXN7;ATXN7	open sea	NA		NM_001128149	ATXN7	1025.31	-0.162984	0.102258
cg00629144	3	64009630	0.4188	0.1163	0.0003172		0	0.23	1	0.6313	0.0193955	TSS1500	PSMD6	shore	NA		NM_001271780	PSMD6	1521.17	0.0553845	0.418732
cg12970730	3	64208023	-0.6982	0.1763	7.479e-05	--	0	0.03	1	0.8636	0.00794431	5'UTR	PRICKLE2	open sea	NA		NM_198859	PRICKLE2	1178.54	-0.185229	0.215117
cg09473396	3	65131979	0.666	0.1832	0.0002782		0	0.012	1	0.9121	0.0179812	-	-	open sea	NA		-
cg02021180	3	65996909	-0.4002	0.1044	0.0001268	--	0	0.063	1	0.8018	0.011026	Body;Body;Body	MAGI1;MAGI1;MAGI1	open sea	NA		NM_001033057	MAGI1	1226.94	-0.246934	0.0587661
cg06109867	3	66002991	0.5005	0.1212	3.641e-05		0	0.333	1	0.564	0.00489521	Body;Body;Body	MAGI1;MAGI1;MAGI1	open sea	NA		NM_001033057	MAGI1	1226.94	-0.246934	0.0587661
cg05972059	3	66456600	0.8269	0.2602	0.00148		8.4	1.091	1	0.2962	0.0485152	Body	LRIG1	open sea	NA		NM_015541	LRIG1	6624.6	-0.21649	0.0590938
cg05526341	3	66489362	0.6276	0.1774	0.0004038		0	0.248	1	0.6182	0.0224443	Body	LRIG1	open sea	NA		NM_015541	LRIG1	6624.6	-0.21649	0.0590938
cg25309956	3	67048708	0.3582	0.0926	0.0001097		0	0.11	1	0.7397	0.0101291	TSS200	KBTBD8	island	NA		NM_032505	KBTBD8	113.667	0.0792787	0.56031
cg02997497	3	68053949	-0.4619	0.1065	1.448e-05	--	0	0.978	1	0.3226	0.00270163	5'UTR	FAM19A1	shelf	NA		NM_213609	FAM19A1	169.674	-0.154696	0.159245
cg12344546	3	69193657	-0.5945	0.152	9.235e-05	--	0	0.149	1	0.7	0.00915513	-	-	open sea	NA		-
cg11377213	3	69370218	0.9466	0.2037	3.371e-06		0	0.183	1	0.6691	0.00100534	Body	FRMD4B	open sea	NA		NM_015123	FRMD4B	5648.06	0.171124	0.207251
cg09009983	3	71203748	0.5923	0.1164	3.592e-07		0	0.753	1	0.3856	0.00022729	Body	FOXP1	open sea	NA		NM_001244808	FOXP1	1743.22	0.0378797	0.669203
cg18996141	3	71359873	0.6492	0.1863	0.0004928		0	0.182	1	0.6699	0.0254838	5'UTR;5'UTR	FOXP1;FOXP1	open sea	NA		NM_001244808	FOXP1	1743.22	0.0378797	0.669203
cg02336104	3	71481486	0.4107	0.1245	0.0009684		0	0.031	1	0.86	0.037884	5'UTR;5'UTR	FOXP1;FOXP1	open sea	NA		NM_001244808	FOXP1	1743.22	0.0378797	0.669203
cg15958828	3	71598380	-0.3939	0.1231	0.001377	--	0	0.279	1	0.5971	0.0464837	5'UTR;5'UTR	FOXP1;FOXP1	open sea	NA		NM_001244808	FOXP1	1743.22	0.0378797	0.669203
cg12388682	3	71806286	-0.6335	0.1698	0.0001917	--	0	0.134	1	0.7146	0.0142607	-	-	shelf	NA		-
cg20852250	3	72149422	-0.688	0.1855	0.0002082	--	0	0.013	1	0.9086	0.0149593	-	-	open sea	NA		-
cg10804678	3	72788309	0.3415	0.0822	3.223e-05		0	0.849	1	0.3568	0.00454044	-	-	island	NA		-
cg14509623	3	72898069	0.3545	0.0994	0.0003629		0	0.009	1	0.9225	0.0210537	TSS1500	SHQ1	shore	NA		NM_018130	SHQ1	440.905	0.188095	0.0556115
cg05093591	3	73433245	0.4881	0.1538	0.001504		0	0.419	1	0.5176	0.0489689	Body	PDZRN3	island	NA		NM_015009	PDZRN3	419.64	-0.269037	0.0709493
cg22379436	3	73789574	-0.5075	0.1558	0.001128	--	0	0.427	1	0.5134	0.0414218	-	-	open sea	NA		-
cg04787417	3	77146138	0.6267	0.1232	3.621e-07		0	0.235	1	0.6278	0.000228225	TSS1500;Body	ROBO2;ROBO2	shore	NA		NM_002942	ROBO2	505.667	-0.306618	0.0359828
cg12416053	3	77522398	-0.3524	0.108	0.001102	--	0	0.047	1	0.8277	0.0409721	Body;Body	ROBO2;ROBO2	open sea	NA		NM_002942	ROBO2	505.667	-0.306618	0.0359828
cg19790002	3	78157630	-0.4446	0.1338	0.0008891	--	0	0.519	1	0.4713	0.036053	-	-	open sea	NA		-
cg07107976	3	79006791	0.4121	0.129	0.001398		0	0.583	1	0.445	0.0468703	Body;Body;Body;Body	ROBO1;ROBO1;ROBO1;ROBO1	open sea	NA		NM_002941	ROBO1	2877.3	-0.177868	0.112642
cg08934319	3	79174694	0.4958	0.1176	2.5e-05		0	0.199	1	0.6558	0.00382471	Body	ROBO1	open sea	V$FOXO1_02;V$FOXO4_02		NM_002941	ROBO1	2877.3	-0.177868	0.112642
cg23445294	3	81533970	-0.5783	0.1498	0.0001135	--	0	0.39	1	0.5323	0.0103552	-	-	open sea	NA		-
cg08887093	3	81810259	-0.3699	0.1074	0.0005713	--	0	0.812	1	0.3674	0.027869	Body	GBE1	shore	NA		NM_000158	GBE1	581.573	0.0247826	0.802128
cg22380921	3	85008786	0.3389	0.0996	0.0006643		0	0.077	1	0.7813	0.0303664	1stExon;1stExon	CADM2;CADM2	island	NA		NM_001167675	CADM2	5746.21	-0.236041	0.109306
cg12340891	3	93778982	-0.4192	0.1139	0.0002323	--	0	0.382	1	0.5363	0.0160556	3'UTR	DHFRL1	shelf	NA		NM_001195643	DHFRL1	716.559	0.0111665	0.933321
cg03505448	3	94656610	-0.483	0.1092	9.753e-06	--	0	0.948	1	0.3302	0.00206479	TSS1500	LOC255025	shore	NA		NR_015400	LOC255025	97.8645	0.185789	0.210773
cg24302080	3	97483591	0.3476	0.1008	0.0005661		0	0.104	1	0.7468	0.0276863	TSS200;TSS200	ARL6;ARL6	island	V$MIF1_01;V$RFX1_02		NM_032146	ARL6	191.131	-0.0707274	0.560323
cg18279254	3	97615749	-0.4882	0.1112	1.124e-05	--	0	0.287	1	0.5923	0.0022559	Body	CRYBG3	open sea	NA		NM_153605	CRYBG3	1474.73	-0.0220698	0.882464
cg09716038	3	97671487	-0.4466	0.1268	0.0004282	--	0	0.244	1	0.6216	0.0233261	Body;Body;Body	MINA;MINA;MINA	open sea	NA		NM_001042533	MINA	636.996	-0.0696918	0.321159
cg19859270	3	98251294	-0.334	0.0879	0.0001436	--	0	0.658	1	0.4173	0.0119051	1stExon	GPR15	open sea	NA		n.a.
cg20521702	3	98452812	-0.6217	0.183	0.0006809	--	0	0.6	1	0.4387	0.0308013	5'UTR	ST3GAL6	shore	NA		NM_001271148	ST3GAL6	487.483	0.0375227	0.765495
cg18033671	3	100427096	0.4136	0.0866	1.797e-06		0	0.285	1	0.5935	0.000680624	TSS1500;TSS1500	TFG;TFG	shore	NA		NM_001195479	TFG	2452.51	0.232703	5.12e-05
cg14453251	3	101443389	-0.2788	0.0879	0.00151	--	0	0.389	1	0.533	0.04911	TSS200	CEP97	shore	NA		NM_024548	CEP97	1499.43	0.0924267	0.531834
cg06097540	3	103645907	-0.4212	0.1265	0.000869	--	0	0.044	1	0.8346	0.0355373	-	-	open sea	NA		-
cg22557207	3	105087171	0.729	0.1669	1.257e-05		0	0.794	1	0.373	0.0024523	Body	ALCAM	shore	NA		NM_001243280	ALCAM	14611.3	0.145594	0.250788
cg15489346	3	106861413	-0.8678	0.1963	9.816e-06	--	13.1	1.151	1	0.2834	0.00207206	Body	LOC100302640	open sea	NA		NR_028303	LOC100302640	163.355	-0.20641	0.144287
cg27238026	3	107941463	0.303	0.089	0.0006656		0	0.088	1	0.7673	0.0304042	TSS200	IFT57	island	NA		NM_018010	IFT57	771.988	-0.0480658	0.692521
cg18733433	3	108837086	0.3824	0.1175	0.001137		0	0.046	1	0.8303	0.041614	TSS200	MORC1	island	NA		NM_014429	MORC1	117.699	0.0200292	0.818551
cg19594764	3	110501630	-0.5353	0.1424	0.0001695	--	0	0.009	1	0.9255	0.0132643	-	-	open sea	NA		-
cg04373596	3	110790607	-0.4938	0.1132	1.285e-05	--	0	0.174	1	0.6762	0.00249225	TSS1500	PVRL3	island	NA		NM_015480	PVRL3	145.486	-0.180511	0.190643
cg03185066	3	111580757	-0.5974	0.1873	0.001425	--	0	0.66	1	0.4165	0.0474098	5'UTR;Body;5'UTR;5'UTR	PHLDB2;PHLDB2;PHLDB2;PHLDB2	shelf	NA		NM_001134438	PHLDB2	202.572	-0.208956	0.126914
cg20126106	3	111718135	0.2728	0.0852	0.001374		0	0.123	1	0.7253	0.0464238	1stExon;5'UTR;5'UTR;5'UTR	TAGLN3;TAGLN3;TAGLN3;TAGLN3	open sea	NA		NM_001008272	TAGLN3	3136.42	-0.150694	0.259633
cg16217908	3	111809470	0.4409	0.1184	0.0001959		0	0.987	1	0.3205	0.0144355	Body	C3orf52	shelf	NA		n.a.
cg05122957	3	112973542	0.7176	0.2083	0.0005729		0	0.14	1	0.7084	0.0279209	Body	BOC	open sea	NA		NM_033254	BOC	443.189	-0.181491	0.212463
cg17171448	3	113415262	0.3792	0.1096	0.0005406		0	0.363	1	0.5468	0.0269364	1stExon;5'UTR	KIAA2018;KIAA2018	island	V$TAXCREB_01		NM_001009899	KIAA2018	1396.72	-0.0614181	0.599951
cg24454435	3	113464350	0.3946	0.0912	1.533e-05		0	0.446	1	0.5043	0.00280112	Body	NAA50	shore	NA		NM_025146	NAA50	2801.14	0.0103415	0.884387
cg06334213	3	113775770	-0.3635	0.0852	1.985e-05	--	0	0.676	1	0.411	0.00329916	TSS1500;5'UTR	KIAA1407;QTRTD1	shore	NA		NM_020817	KIAA1407	549.458	-0.0715967	0.578063	NM_001256836	QTRTD1	488.498	0.08401	0.3767
cg10454162	3	113955940	-0.3493	0.0992	0.0004318	--	2.5	1.025	1	0.3112	0.0234452	5'UTR;1stExon	ZNF80;ZNF80	open sea	NA		NM_007136	ZNF80	98.8248	-0.101247	0.451093
cg02147465	3	114068139	-0.6152	0.1535	6.099e-05	--	0	0.013	1	0.9109	0.00688027	Body;Body;Body;Body;Body;Body;Body	ZBTB20;ZBTB20;ZBTB20;ZBTB20;ZBTB20;ZBTB20;ZBTB20	shore	NA		NM_001164343	ZBTB20	239.072	-0.0727843	0.605773
cg11077657	3	115438561	-0.2992	0.0928	0.001263	--	0	0.015	1	0.901	0.0441532	Body;Body	GAP43;GAP43	open sea	NA		NM_002045	GAP43	3697.18	-0.167577	0.18175
cg22842233	3	118892068	0.4221	0.1218	0.0005312		0	0.015	1	0.9035	0.0266584	TSS1500	UPK1B	open sea	NA		NM_006952	UPK1B	128.553	0.00764368	0.927734
cg25236277	3	119070599	0.5039	0.126	6.365e-05		0	0.23	1	0.6318	0.00706974	Body	CDGAP	open sea	NA		n.a.
cg12328660	3	119896128	0.6442	0.1884	0.0006279		0	0.295	1	0.5873	0.0294593	Body;Body	GPR156;GPR156	open sea	NA		NM_001168271	GPR156	58.7972	-0.112189	0.328818
cg04546097	3	120401058	0.4449	0.1159	0.0001242		0	0.108	1	0.7427	0.0109181	1stExon;5'UTR	HGD;HGD	open sea	NA		NM_000187	HGD	450.476	0.230076	0.0649499
cg14141775	3	120460879	0.3743	0.115	0.001136		0	0.024	1	0.876	0.0415946	Body;TSS1500	RABL3;GTF2E1	open sea	NA		NM_173825	RABL3	1127.98	0.0367677	0.621307	NM_005513	GTF2E1	477.854	0.0509492	0.454869
cg12374511	3	121264942	0.4376	0.1156	0.0001536		0	0.973	1	0.3239	0.01245	TSS200	POLQ	island	V$CETS1P54_01		NM_199420	POLQ	228.509	0.108072	0.319211
cg16417163	3	121280760	0.7582	0.1655	4.625e-06		0	0.23	1	0.6313	0.00124112	-	-	open sea	NA		-
cg07707817	3	121285706	0.4657	0.1238	0.0001693		0	0.002	1	0.9608	0.0132564	TSS1500	ARGFX	open sea	NA		NM_001012659	ARGFX	266.351	0.00262194	0.979025
cg05657709	3	121742496	0.5667	0.1114	3.624e-07		0	0.848	1	0.3572	0.000228225	TSS1500	ILDR1	open sea	NA		n.a.
cg09644952	3	121796071	-0.4169	0.1062	8.673e-05	--	0	0.043	1	0.8349	0.00879	TSS1500;Body	CD86;CD86	open sea	NA		NM_001206924	CD86	243.367	0.304971	0.0331811
ch.3.2385974R	3	122247297	0.5019	0.1477	0.0006784		0	0.897	1	0.3435	0.0307459	Body;Body;Body;Body;Body	PARP9;PARP9;PARP9;PARP9;PARP9	open sea	NA		NM_001146105	PARP9	877.083	0.270689	0.0688477
cg12101558	3	122283265	0.3667	0.1115	0.001003		0	0.288	1	0.5914	0.0386968	TSS200;1stExon;5'UTR;TSS200;TSS200;5'UTR;TSS200;5'UTR	PARP9;DTX3L;PARP9;PARP9;PARP9;PARP9;PARP9;DTX3L	island	NA		NM_001146105	PARP9	877.083	0.270689	0.0688477	NM_138287	DTX3L	1007.99	0.19899	0.182755
cg25439655	3	122641248	0.5608	0.1305	1.72e-05		0	0.04	1	0.8407	0.00302602	Body	SEMA5B	island	NA		NM_001031702	SEMA5B	475.804	-0.181862	0.2136
cg02041593	3	122741233	0.7343	0.1918	0.0001284		0	0.956	1	0.3283	0.0111141	5'UTR	SEMA5B	shelf	NA		NM_001031702	SEMA5B	475.804	-0.181862	0.2136
cg13781758	3	122823409	0.2912	0.0883	0.0009781	-	0	0.861	1	0.3535	0.0381508	Body;Body	PDIA5;PDIA5	open sea	NA		NR_028444	PDIA5	132.953	-0.0382178	0.747428
cg19008133	3	123124015	0.7849	0.2014	9.749e-05		0	0.033	1	0.8564	0.00949575	Body	ADCY5	open sea	NA		NM_183357	ADCY5	6151.38	-0.0301483	0.744802
cg02953559	3	123164964	0.3701	0.0933	7.341e-05		0	0.265	1	0.6064	0.0078512	Body	ADCY5	shore	NA		NM_183357	ADCY5	6151.38	-0.0301483	0.744802
cg06755992	3	123753198	-0.499	0.092	5.872e-08	--	0	0.527	1	0.4678	5.7875e-05	-	-	island	NA		-
cg13308143	3	123813419	-0.4747	0.1441	0.000986	--	3.6	1.037	1	0.3085	0.0383366	TSS200;TSS200;TSS200	KALRN;KALRN;KALRN	open sea	NA		NM_007064	KALRN	428.167	-0.33083	0.0244764
cg14874541	3	124304033	0.4148	0.1241	0.00083		0	0.013	1	0.9098	0.0346437	Body;Body	KALRN;KALRN	island	NA		NM_007064	KALRN	428.167	-0.33083	0.0244764
cg13144004	3	124449104	-0.3791	0.0897	2.354e-05	--	0	0.372	1	0.5418	0.00367775	TSS200	UMPS	shore	NA		NR_033437	UMPS	796.506	0.0200145	0.87426
cg00538102	3	124606184	-0.5071	0.0949	9.098e-08	--	0	0.008	1	0.9278	8.1217e-05	TSS200	ITGB5	island	NA		NM_002213	ITGB5	1638.46	-0.0052819	0.966093
cg18008247	3	124719009	0.5244	0.1543	0.0006799		0	0.495	1	0.4815	0.0307809	Body	HEG1	open sea	NA		NM_020733	HEG1	2275.66	-0.120537	0.325015
cg04418162	3	125687269	-0.3398	0.0899	0.0001582	--	0	0.288	1	0.5916	0.0126794	TSS1500	ROPN1B	shore	NA		NM_001012337	ROPN1B	23.5546	0.039602	0.784727
cg21069563	3	125800198	-0.4289	0.1279	0.0007956	--	0	0.848	1	0.3572	0.0338365	5'UTR;5'UTR;5'UTR;5'UTR	SLC41A3;SLC41A3;SLC41A3;SLC41A3	shelf	NA		NM_001008485	SLC41A3	813.727	-0.157578	0.242604
cg24663845	3	125820497	0.3931	0.0957	3.967e-05		0	0.018	1	0.8942	0.00516839	TSS200	SLC41A3	open sea	NA		NM_001008485	SLC41A3	813.727	-0.157578	0.242604
cg02569236	3	125899915	0.3222	0.0857	0.0001686		0	0.913	1	0.3393	0.0132212	TSS1500	ALDH1L1	shore	NA		NM_012190	ALDH1L1	1855.99	-0.165239	0.268119
cg09686443	3	126113658	-0.4821	0.1457	0.0009404	--	0	0.002	1	0.9614	0.0372408	TSS200	CCDC37	island	NA		NM_182628	CCDC37	182.797	-0.20525	0.143408
cg17148317	3	126257316	0.4178	0.1278	0.001084		0	0.083	1	0.7736	0.0406161	Body	CHST13	shelf	NA		n.a.
cg06312789	3	126374304	-0.5426	0.1398	0.0001035	--	0	0.648	1	0.4209	0.00984249	-	-	shore	NA		-
cg19925599	3	126857123	0.3419	0.0989	0.0005496		0	0.001	1	0.9718	0.0272212	-	-	shelf	NA		-
cg13512580	3	127309512	0.5427	0.1472	0.0002281		0	0.109	1	0.7418	0.0158646	TSS200;1stExon;5'UTR	TPRA1;TPRA1;TPRA1	island	NA		NM_001142646	TPRA1	916.12	0.243781	0.00410577
cg13296238	3	127323965	0.3381	0.1027	0.0009978		0	0.635	1	0.4254	0.0385807	Body	MCM2	island	NA		NM_004526	MCM2	369.205	0.0653514	0.58535
cg19628233	3	127873057	-0.3891	0.1078	0.0003069	--	0	0.178	1	0.6731	0.0190157	Body	EEFSEC	shore	NA		NM_021937	EEFSEC	503.456	0.0566595	0.675838
cg15919410	3	127998771	-0.3177	0.09	0.0004179	--	0	0.3	1	0.5836	0.0229537	Body	EEFSEC	open sea	NA		NM_021937	EEFSEC	503.456	0.0566595	0.675838
cg23819669	3	128187274	0.627	0.184	0.0006554		0	0.068	1	0.7946	0.0301624	TSS1500	DNAJB8	open sea	NA		n.a.
cg02574526	3	128208016	-0.6968	0.1686	3.594e-05	--	0	0.41	1	0.5219	0.00485552	5'UTR;TSS1500;TSS1500	GATA2;GATA2;GATA2	island	V$PAX5_01		NM_001145662	GATA2	204.287	-0.0917919	0.476014
cg15130211	3	128276056	0.3073	0.0828	0.0002068		0	0.422	1	0.516	0.0149185	-	-	shore	NA		-
cg11118413	3	128292699	0.7167	0.2003	0.0003457		0	0.005	1	0.9444	0.0204132	5'UTR	C3orf27	open sea	V$AP1_01		NM_007354	C3orf27	76.0279	-0.058958	0.496807
cg23460149	3	128369684	-0.3612	0.0931	0.0001041	--	11	1.123	1	0.2892	0.00988182	5'UTR;1stExon	RPN1;RPN1	island	NA		NM_002950	RPN1	5440.02	0.289927	0.000743183
cg18531004	3	128564980	0.3902	0.0908	1.724e-05		0	0.025	1	0.8747	0.00303105	-	-	island	NA		-
cg25197194	3	128758787	0.5504	0.1586	0.0005172		0	0.725	1	0.3944	0.0262792	3'UTR	CCDC48	open sea	NA		n.a.
cg07280097	3	128779601	0.6579	0.1423	3.777e-06		0	0.278	1	0.5981	0.00108729	TSS200	GP9	open sea	NA		n.a.
cg14627091	3	129121021	0.5117	0.087	3.982e-09		0	0.221	1	0.6381	7.59528e-06	Body	C3orf25	open sea	NA		n.a.
cg13180098	3	129246923	0.3173	0.0916	0.0005299		0	0.043	1	0.8365	0.0266184	TSS1500	RHO	open sea	NA		n.a.
cg11199036	3	129325693	-0.2883	0.0895	0.00127	--	0	0.022	1	0.8826	0.0443219	TSS200	PLXND1	shore	NA		NM_015103	PLXND1	6197.39	0.0111771	0.926568
cg02650566	3	129368101	-0.4773	0.1218	8.936e-05	--	0	0.046	1	0.8293	0.00896064	3'UTR;3'UTR;3'UTR	TMCC1;TMCC1;TMCC1	open sea	NA		NM_001128224	TMCC1	2365.32	0.125986	0.334669
cg21434959	3	129384521	-0.3161	0.0944	0.0008102	--	0	0.477	1	0.4898	0.0341452	Body;Body;Body	TMCC1;TMCC1;TMCC1	open sea	NA		NM_001128224	TMCC1	2365.32	0.125986	0.334669
cg06509598	3	129436051	0.3378	0.1046	0.00124		0	0.061	1	0.805	0.0437297	Body;Body	TMCC1;TMCC1	open sea	NA		NM_001128224	TMCC1	2365.32	0.125986	0.334669
cg07998479	3	129830310	-0.3177	0.0828	0.000124	+	0	0.975	1	0.3235	0.0109114	TSS200	LOC729375	island	NA		n.a.
cg15085372	3	130612131	0.3011	0.0821	0.0002464		0	0.003	1	0.9601	0.0166865	TSS1500;TSS1500;TSS1500;TSS1500	ATP2C1;ATP2C1;ATP2C1;ATP2C1	shore	NA		NM_001199184	ATP2C1	5260.84	0.080654	0.438662
cg02134189	3	132132889	0.5561	0.1339	3.282e-05		0	0.671	1	0.4126	0.00459426	-	-	shelf	NA		-
cg27181716	3	133467304	0.8261	0.2228	0.0002092		0	0.066	1	0.7975	0.0149865	Body	TF	shore	NA		NM_001063	TF	103664	0.184932	0.195537
cg16954004	3	133613567	-0.3953	0.1104	0.0003446	--	0	0.382	1	0.5368	0.02038	Body	RAB6B	island	NA		NM_016577	RAB6B	5916.91	-0.179046	0.176819
cg17669438	3	133615173	-0.4195	0.1061	7.746e-05	--	0	0.821	1	0.365	0.00813223	TSS1500	RAB6B	island	NA		NM_016577	RAB6B	5916.91	-0.179046	0.176819
cg16782084	3	133777381	0.4097	0.117	0.0004605		0	0.485	1	0.4862	0.0244919	-	-	open sea	NA		-
cg08090496	3	134126381	0.6305	0.1733	0.0002755		0	0.318	1	0.5727	0.0178852	-	-	shore	NA		-
cg01687177	3	134127586	0.2773	0.0779	0.0003737		0	0.03	1	0.8629	0.0213762	-	-	shore	NA		-
cg21413797	3	134165843	0.5922	0.1538	0.0001182		2.1	1.021	1	0.3122	0.0106231	-	-	open sea	NA		-
cg10791959	3	134516302	-0.3414	0.095	0.0003257	+	14.5	1.17	1	0.2794	0.0197197	Body	EPHB1	shore	NA		NM_004441	EPHB1	297.19	-0.189212	0.203758
cg04781626	3	135172091	0.4641	0.1388	0.0008267		0	0.509	1	0.4754	0.034573	-	-	open sea	NA		-
cg16143997	3	136766602	0.4134	0.1084	0.0001358		0	0.129	1	0.7199	0.0114884	-	-	open sea	NA		-
cg14077923	3	137481948	-0.3884	0.1203	0.001245	--	0	0.475	1	0.4909	0.043807	-	-	shore	NA		-
cg08073312	3	137483555	-0.3979	0.1058	0.0001683	--	0	0.607	1	0.4358	0.0132094	TSS200	SOX14	island	NA		n.a.
cg23088142	3	137531265	0.3851	0.114	0.0007278		0	0.106	1	0.7452	0.032064	-	-	open sea	NA		-
cg25112562	3	138048926	-0.2681	0.0812	0.0009668	+	14.1	1.164	1	0.2807	0.037851	TSS200	TXNDC6	shore	NA		n.a.
cg18777431	3	138056475	-0.8596	0.2227	0.0001139	--	0	0.536	1	0.4639	0.0103738	-	-	open sea	NA		-
cg11013714	3	138128339	-0.3209	0.0876	0.000248	+	0	0.734	1	0.3916	0.0167649	-	-	open sea	NA		-
cg09373148	3	138152837	0.3881	0.1015	0.000131		0	0.092	1	0.762	0.0112583	TSS1500	ESYT3	shore	NA		NM_031913	ESYT3	211.418	-0.176159	0.238345
cg02383302	3	138313326	-0.3584	0.0936	0.0001296	--	0	0.527	1	0.4678	0.0111851	TSS200	CEP70	island	NA		NM_024491	CEP70	736.574	-0.11436	0.249345
cg16194234	3	138413709	-0.3795	0.1001	0.0001502	--	8.9	1.098	1	0.2947	0.0122833	Body	PIK3CB	open sea	NA		NM_006219	PIK3CB	1631.44	-0.0924479	0.40448
cg01562502	3	138647470	0.4682	0.1256	0.0001931		0	0.444	1	0.5054	0.0143287	-	-	shore	NA		-
cg17802942	3	138666050	-0.306	0.0892	0.0005975	--	0	0.718	1	0.3969	0.0285689	TSS200;TSS200	FOXL2;C3orf72	island	NA		NM_001040061	C3orf72	165.064	-0.134849	0.194687
cg22141751	3	138766134	0.5532	0.1293	1.885e-05		0	0.075	1	0.7845	0.00318324	-	-	shelf	NA		-
cg12615535	3	139257713	0.4422	0.1146	0.0001137		0	0.075	1	0.7848	0.0103627	Body;Body;Body	RBP1;RBP1;RBP1	island	NA		NM_001130993	RBP1	448.626	-0.161657	0.279183
cg22129809	3	139260099	0.8214	0.2545	0.001249		0	0.914	1	0.339	0.0439186	TSS1500;TSS1500;TSS1500	RBP1;RBP1;RBP1	shore	NA		NM_001130993	RBP1	448.626	-0.161657	0.279183
cg16320894	3	139398044	-0.3521	0.0889	7.516e-05	--	0	0.877	1	0.3489	0.0079581	TSS1500	NMNAT3	shore	NA		NM_178177	NMNAT3	273.114	-0.0963777	0.313626
cg15971629	3	139754783	-0.4195	0.106	7.56e-05	--	0	0.695	1	0.4044	0.00798556	Body	CLSTN2	open sea	NA		NM_022131	CLSTN2	283.04	-0.257839	0.082181
cg00201457	3	140405436	0.5723	0.1292	9.466e-06		0	0.13	1	0.718	0.00202233	Body	TRIM42	shelf	NA		n.a.
cg18467110	3	140661601	-0.3006	0.0789	0.0001393	--	0	0.549	1	0.4589	0.0116653	Body;Body	SLC25A36;SLC25A36	island	NA		NM_001104647	SLC25A36	332.992	-0.195557	0.0815828
cg12690119	3	141043080	0.6637	0.1921	0.0005506		0	0.16	1	0.6888	0.0272402	1stExon;5'UTR	ZBTB38;ZBTB38	open sea	NA		NM_001080412	ZBTB38	4166.35	-0.0235801	0.849624
cg15595571	3	141100473	0.3862	0.1113	0.0005203		0	0.013	1	0.9099	0.0263811	5'UTR	ZBTB38	open sea	NA		NM_001080412	ZBTB38	4166.35	-0.0235801	0.849624
cg25979053	3	141495400	-0.2798	0.0863	0.001193	+	0	0.9	1	0.3428	0.0427951	-	-	shore	NA		-
cg07772898	3	141791518	-0.5458	0.1619	0.0007492	--	0	0.008	1	0.9266	0.0326005	-	-	open sea	NA		-
cg24790788	3	145879626	0.5556	0.1672	0.0008892		0	0.435	1	0.5094	0.036053	TSS1500;TSS1500	PLOD2;PLOD2	shore	NA		NM_182943	PLOD2	1269.32	-0.0878349	0.497128
cg05371578	3	147128157	-0.3272	0.1011	0.001207	--	0	0.05	1	0.8225	0.0431223	1stExon	ZIC1	island	V$YY1_02;V$XBP1_01		NM_003412	ZIC1	1253.08	-0.253039	0.0834401
cg05052450	3	147140118	-1.0168	0.3156	0.001275	--	0	0.245	1	0.6206	0.0444321	-	-	shore	NA		-
cg18304969	3	148415650	-0.502	0.1221	3.918e-05	--	0	0.025	1	0.8745	0.00513508	TSS200;TSS200;TSS200;TSS200	AGTR1;AGTR1;AGTR1;AGTR1	island	NA		n.a.
cg20683108	3	149225178	0.5363	0.1554	0.0005571		0	0.01	1	0.9222	0.0274031	-	-	open sea	NA		-
cg06253058	3	149375085	-0.3587	0.1055	0.0006758	--	0	0.137	1	0.7111	0.0306858	Body;Body;Body	WWTR1;WWTR1;WWTR1	island	NA		NM_001168280	WWTR1	2049.38	0.0403371	0.786631
cg25771041	3	149376042	-0.4033	0.1152	0.0004621	--	0	0.875	1	0.3497	0.0245425	5'UTR;TSS200;TSS1500	WWTR1;WWTR1;WWTR1	island	NA		NM_001168280	WWTR1	2049.38	0.0403371	0.786631
cg04552811	3	149708132	-0.3192	0.0973	0.001043	--	0	0.36	1	0.5486	0.0396401	-	-	open sea	NA		-
cg02504622	3	150238257	-0.5542	0.1493	0.0002051	--	0	0.858	1	0.3544	0.0148533	-	-	open sea	NA		-
cg15711288	3	150500902	0.6869	0.146	2.539e-06		0	0.071	1	0.7905	0.00083831	-	-	shelf	NA		-
cg01292722	3	150690429	0.5149	0.1477	0.0004915		0	0.722	1	0.3956	0.0254414	1stExon;TSS200	CLRN1;CLRN1OS	open sea	NA		n.a.
cg11566131	3	150977655	-0.5547	0.1488	0.0001942	--	0	0.115	1	0.7346	0.0143781	Body;5'UTR	MED12L;P2RY14	open sea	NA		NM_053002	MED12L	360.812	-0.35052	0.017783	NM_001081455	P2RY14	85.2902	-0.362261	0.0138171
cg15488194	3	152016872	0.4404	0.0905	1.148e-06		0	0.022	1	0.8825	0.000502695	TSS1500;5'UTR;TSS1500;TSS1500;TSS1500;TSS1500;5'UTR	MBNL1;MBNL1;MBNL1;MBNL1;MBNL1;MBNL1;MBNL1	open sea	NA		NM_207297	MBNL1	492.742	-0.150863	0.310177
cg08522831	3	152074401	-0.4042	0.1031	8.813e-05	--	0	0.734	1	0.3915	0.00887523	Body;Body;Body;Body;Body;Body;Body	MBNL1;MBNL1;MBNL1;MBNL1;MBNL1;MBNL1;MBNL1	open sea	NA		NM_207297	MBNL1	492.742	-0.150863	0.310177
cg26371501	3	153003079	0.4473	0.0993	6.685e-06		0	0.863	1	0.3528	0.00159244	-	-	open sea	NA		-
cg15238419	3	153834915	-0.4185	0.0952	1.099e-05	--	0	0.588	1	0.4434	0.00222086	-	-	shelf	NA		-
cg20521963	3	154651783	0.5889	0.1716	0.0006005		0	0.013	1	0.9102	0.0286761	-	-	open sea	NA		-
cg19725625	3	154688613	-0.5575	0.1088	3.011e-07	--	0	0.804	1	0.3698	0.000198583	-	-	open sea	NA		-
cg22621169	3	155394118	0.376	0.0938	6.105e-05		0	0.027	1	0.8689	0.00688118	5'UTR;TSS200;TSS200	PLCH1;PLCH1;PLCH1	open sea	NA		NM_001130960	PLCH1	326.228	-0.314039	0.0354348
cg15451248	3	155570809	0.4363	0.0951	4.46e-06		0	0.996	1	0.3183	0.00121529	Body	SLC33A1	shore	NA		NM_004733	SLC33A1	844.733	0.207258	0.0212101
cg00695821	3	156124891	-0.589	0.1839	0.001363	--	0	0.024	1	0.8768	0.0461934	Body;Body;Body	KCNAB1;KCNAB1;KCNAB1	open sea	NA		NM_172159	KCNAB1	1090.73	-0.452235	0.001163
cg07117391	3	156161045	-0.8543	0.1277	2.266e-11	--	0	0.457	1	0.4991	1.27826e-07	Body;Body;Body	KCNAB1;KCNAB1;KCNAB1	open sea	NA		NM_172159	KCNAB1	1090.73	-0.452235	0.001163
cg04798497	3	156273025	-0.4421	0.1267	0.0004846	--	0	0.85	1	0.3564	0.0252618	TSS200	SSR3	island	NA		NM_007107	SSR3	4900.79	0.0855967	0.370323
cg00559054	3	156273071	0.6579	0.1806	0.0002692		0	0.164	1	0.6852	0.0176447	TSS200	SSR3	island	NA		NM_007107	SSR3	4900.79	0.0855967	0.370323
cg18422603	3	156878604	0.3393	0.0957	0.0003906		0	0.054	1	0.8161	0.0220011	TSS200	CCNL1	shore	NA		NM_020307	CCNL1	3309.45	-0.15241	0.220535
cg22796958	3	157221260	0.4489	0.125	0.0003307		0	0.014	1	0.9043	0.0199223	TSS200;1stExon;1stExon;5'UTR;TSS200;5'UTR	VEPH1;VEPH1;VEPH1;VEPH1;VEPH1;VEPH1	open sea	NA		NM_001167911	VEPH1	43.5493	0.110081	0.290688
cg24324441	3	158519002	0.2899	0.0887	0.001079		0	0.187	1	0.6652	0.0405147	TSS1500;TSS1500	MFSD1;MFSD1	shore	NA		NM_001167903	MFSD1	977.456	0.157743	0.201488
cg16975599	3	158962761	0.4796	0.1154	3.245e-05		0	0.48	1	0.4886	0.00455449	Body;Body	IQCJ;IQCJ	open sea	NA		NM_001042705	IQCJ	29.3293	-0.303628	0.0419459
cg01459132	3	160167317	0.4235	0.1318	0.001308		0	0.07	1	0.791	0.0451489	5'UTR	TRIM59	island	NA		NM_173084	TRIM59	3003.48	0.111248	0.418638
cg22114979	3	160533078	-0.5782	0.1509	0.0001274	--	0	0.023	1	0.8785	0.0110564	Body	PPM1L	open sea	NA		NM_139245	PPM1L	139.998	-0.317281	0.0336256
cg13072057	3	160823231	-0.3534	0.1003	0.0004283	--	0	0.439	1	0.5078	0.0233268	TSS200;TSS200;TSS200;TSS200;TSS1500	B3GALNT1;B3GALNT1;B3GALNT1;B3GALNT1;B3GALNT1	island	NA		NM_001038628	B3GALNT1	708.569	-0.208414	0.163063
cg17937726	3	163722051	-0.6434	0.1982	0.001169	--	0	0.666	1	0.4143	0.0422601	-	-	island	NA		-
cg03177600	3	164911744	-0.2953	0.0844	0.0004657	+	0	0.923	1	0.3366	0.0246596	5'UTR	SLITRK3	open sea	NA		NM_014926	SLITRK3	265.797	-0.155787	0.276143
cg03431655	3	167966885	-0.3747	0.1094	0.0006175	--	0	0.723	1	0.3953	0.0291883	TSS1500	C3orf50	shore	NA		n.a.
cg23183079	3	169781404	0.5897	0.1027	9.448e-09		0	0.049	1	0.8244	1.41522e-05	5'UTR	GPR160	open sea	NA		NM_014373	GPR160	56.8162	0.0842372	0.572686
cg07575757	3	169901768	0.4499	0.1022	1.065e-05		0	0.025	1	0.8735	0.00218245	-	-	shelf	NA		-
cg03920172	3	170075494	-0.4259	0.0956	8.359e-06	--	0	0.13	1	0.7181	0.00186865	1stExon;5'UTR;5'UTR;1stExon	SKIL;SKIL;SKIL;SKIL	island	NA		NM_001145097	SKIL	1536.44	0.150321	0.122386
cg17908719	3	170155556	0.311	0.0868	0.0003418		0	0.466	1	0.4948	0.0202913	-	-	open sea	NA		-
cg05663573	3	170302890	-0.8075	0.2349	0.0005857	--	0	0.763	1	0.3825	0.0282544	5'UTR	SLC7A14	shore	NA		NM_020949	SLC7A14	2626.87	-0.134536	0.303647
cg11086773	3	170374502	0.3812	0.096	7.133e-05		0	0.208	1	0.6485	0.00765654	-	-	shelf	NA		-
cg12935178	3	170416333	0.8947	0.1712	1.746e-07		0	0.637	1	0.4249	0.00013151	-	-	open sea	NA		-
cg06085579	3	171509822	1.0781	0.2241	1.5e-06		0	0.701	1	0.4024	0.000600029	5'UTR;5'UTR	PLD1;PLD1	open sea	NA		NM_002662	PLD1	4315.95	0.0580593	0.683725
cg06015258	3	172828575	-0.6828	0.115	2.92e-09	--	0	0.754	1	0.3852	5.90975e-06	Body	SPATA16	open sea	NA		n.a.
cg01101527	3	176080292	0.7698	0.1876	4.077e-05		0	0.627	1	0.4284	0.00527283	-	-	open sea	NA		-
cg00628382	3	176820549	0.5212	0.145	0.0003252		0	0.269	1	0.6041	0.0197074	5'UTR	TBL1XR1	open sea	NA		NM_024665	TBL1XR1	5161.09	-0.0253003	0.727281
cg02630854	3	177652347	-0.6442	0.1829	0.0004282	--	0	0.202	1	0.6532	0.0233261	-	-	open sea	NA		-
cg04679098	3	178969447	-0.3356	0.0919	0.0002604	--	0	0.597	1	0.4397	0.0172642	1stExon;TSS200;Body;Body;5'UTR;Body;Body	KCNMB3;KCNMB3;KCNMB3;KCNMB3;KCNMB3;KCNMB3;KCNMB3	open sea	NA		NM_171828	KCNMB3	17.4658	0.097501	0.480445
cg20278439	3	178969733	-0.4873	0.1359	0.0003369	--	0	0.549	1	0.4587	0.0201594	Body;TSS200;TSS1500;Body;Body;Body	KCNMB3;KCNMB3;KCNMB3;KCNMB3;KCNMB3;KCNMB3	open sea	NA		NM_171828	KCNMB3	17.4658	0.097501	0.480445
cg19206667	3	179065847	0.5314	0.1471	0.0003028		0	0.002	1	0.9657	0.0188675	5'UTR	MFN1	island	NA		NM_033540	MFN1	1586.18	-0.0663416	0.480441
cg18287522	3	179115547	-0.5588	0.1245	7.153e-06	--	0	0.196	1	0.658	0.00167385	3'UTR	GNB4	open sea	NA		NM_021629	GNB4	1849.43	0.182803	0.161974
cg00475787	3	180641553	0.7333	0.2042	0.0003299		0	0.118	1	0.7314	0.0198922	Body;5'UTR;Body	FXR1;FXR1;FXR1	open sea	NA		NM_005087	FXR1	7941.42	0.137846	0.32715
cg03312643	3	181659350	0.4491	0.108	3.234e-05		0	0.72	1	0.396	0.0045511	-	-	open sea	NA		-
cg22356117	3	182881427	-0.3341	0.0946	0.000414	--	0	0.031	1	0.8594	0.0228198	TSS1500	LAMP3	shore	NA		NM_014398	LAMP3	56.4825	0.00387057	0.97572
cg14761246	3	182968758	0.3604	0.1119	0.001284		0	0.734	1	0.3915	0.0446577	Body	MCF2L2	shelf	NA		NM_015078	MCF2L2	1550.28	-0.273957	0.0625407
cg17803523	3	183210190	-0.3691	0.1096	0.0007595	--	0	0.255	1	0.6133	0.0328599	Body	KLHL6	shore	NA		NM_130446	KLHL6	358.137	0.369226	0.0103567
cg20425130	3	183273245	0.4358	0.0979	8.479e-06		0	0.167	1	0.6831	0.00188593	1stExon	KLHL6	open sea	NA		NM_130446	KLHL6	358.137	0.369226	0.0103567
cg02844611	3	183273894	0.4249	0.1259	0.0007381		3.6	1.037	1	0.3084	0.0323341	TSS1500	KLHL6	open sea	NA		NM_130446	KLHL6	358.137	0.369226	0.0103567
cg08411860	3	183959746	-0.3294	0.0926	0.0003745	+	0	0.781	1	0.3769	0.0214081	Body	VWA5B2	island	NA		NM_138345	VWA5B2	1101.8	-0.218795	0.127204
cg08832414	3	183993571	-0.4025	0.123	0.001062	--	0	0.057	1	0.8108	0.040075	Body;TSS1500;TSS1500;TSS1500	ECE2;ECE2;ECE2;ECE2	shore	NA		NM_001100121	ECE2	499.764	-0.0329716	0.824634
cg13239077	3	184081208	-0.3963	0.105	0.0001598	--	0	0.775	1	0.3788	0.0127729	1stExon;5'UTR	POLR2H;POLR2H	island	NA		NM_006232	POLR2H	692.037	0.0802036	0.452433
cg02913568	3	184444946	0.4684	0.131	0.0003499		0	0.009	1	0.9244	0.0205559	-	-	open sea	NA		-
cg16617097	3	184530243	0.3929	0.1073	0.0002518		0	0.864	1	0.3525	0.0169226	5'UTR;5'UTR	VPS8;VPS8	island	NA		NM_015303	VPS8	2910.04	0.0495506	0.429492
cg11644349	3	184661427	-0.8467	0.1607	1.38e-07	--	0	0.266	1	0.6063	0.000111113	Body;Body	VPS8;VPS8	open sea	NA		NM_015303	VPS8	2910.04	0.0495506	0.429492
cg15373928	3	184893413	0.7374	0.2287	0.001259		0	0.212	1	0.6454	0.0441064	-	-	open sea	NA		-
cg16042006	3	185993852	-0.4067	0.1132	0.0003273	--	7.5	1.081	1	0.2986	0.0197759	Body;Body;Body	DGKG;DGKG;DGKG	open sea	NA		NM_001346	DGKG	1113.96	-0.094838	0.500288
cg12354056	3	186136503	0.5931	0.1527	0.0001024		10.1	1.112	1	0.2916	0.00977997	-	-	open sea	NA		-
cg24082174	3	186503643	-0.2981	0.09	0.0009272	--	0	0.033	1	0.856	0.0369221	TSS1500;TSS1500;Body;TSS1500	SNORA63;MIR1248;EIF4A2;SNORA81	shore	NA		NR_002586	SNORA63	39.3645	-0.0728916	0.614007	NM_001967	EIF4A2	19062.3	0.0270291	0.844301
cg05050884	3	186567346	-0.481	0.1191	5.37e-05	--	0.1	1.001	1	0.317	0.00634799	5'UTR	ADIPOQ	open sea	NA		NM_004797	ADIPOQ	107.044	0.0455769	0.701102
cg14703224	3	187389415	-0.4862	0.1302	0.0001885	--	0	0.085	1	0.7708	0.0141337	TSS1500	SST	shore	NA		NM_001048	SST	409.61	0.0474093	0.641936
cg19149264	3	187571176	0.5132	0.1035	7.107e-07		0	0.905	1	0.3415	0.000360281	-	-	open sea	NA		-
cg01985201	3	187789927	0.3411	0.0988	0.0005524		0	0.657	1	0.4178	0.0272882	-	-	open sea	NA		-
cg18127680	3	187871034	-0.4013	0.0902	8.57e-06	--	0	0.003	1	0.9556	0.00189821	TSS1500	LPP	shore	NA		NM_005578	LPP	2282.88	-0.0745053	0.495629
cg15417654	3	187959138	0.6819	0.1903	0.0003382		0	0.281	1	0.5961	0.0201725	5'UTR;5'UTR;5'UTR	LPP;LPP;LPP	open sea	NA		NM_005578	LPP	2282.88	-0.0745053	0.495629
cg23493553	3	188055123	-0.558	0.1642	0.00068	--	0	0.99	1	0.3198	0.0307809	5'UTR;5'UTR;5'UTR	LPP;LPP;LPP	open sea	NA		NM_005578	LPP	2282.88	-0.0745053	0.495629
cg03176993	3	188664887	0.4324	0.1301	0.0008847		0	0.143	1	0.705	0.0359478	-	-	shore	NA		-
cg04474190	3	188868788	0.324	0.0861	0.0001689		0	0.279	1	0.5973	0.0132369	-	-	open sea	NA		-
cg24792365	3	188869178	0.3558	0.1061	0.0007948		0	0.299	1	0.5848	0.0338296	-	-	open sea	NA		-
cg03343083	3	189718843	0.5178	0.1407	0.0002321		0	0.127	1	0.722	0.0160502	5'UTR;Body	LEPREL1;LEPREL1	open sea	NA		NM_001134418	LEPREL1	593.612	0.0345195	0.8148
cg03623835	3	190040974	0.4838	0.1303	0.000204		0	0.993	1	0.319	0.0148101	TSS1500	CLDN1	shore	NA		NM_021101	CLDN1	52.2892	-0.209567	0.153714
cg27235662	3	190105986	0.4913	0.0765	1.335e-10		3.4	1.035	1	0.309	5.28279e-07	1stExon	CLDN16	open sea	NA		NM_006580	CLDN16	70.7924	0.00756797	0.931492
cg17184516	3	190232443	-0.2918	0.0872	0.0008166	--	0	0.363	1	0.547	0.0342733	5'UTR;5'UTR;5'UTR;5'UTR;5'UTR;5'UTR	IL1RAP;IL1RAP;IL1RAP;IL1RAP;IL1RAP;IL1RAP	island	NA		NM_001167930	IL1RAP	63.5495	-0.362621	0.0151963
cg27312961	3	191048361	0.669	0.19	0.0004293		0	0.109	1	0.7415	0.0233477	TSS200;Body;Body	UTS2D;CCDC50;CCDC50	shore	NA		NM_198152	UTS2D	216.297	-0.167575	0.0334315	NM_178335	CCDC50	2463.89	-0.0521787	0.580237
cg01526748	3	191930926	0.6976	0.1406	7.041e-07		0	0.547	1	0.4596	0.000358306	Body;Body	FGF12;FGF12	open sea	NA		NM_004113	FGF12	1106.08	-0.181147	0.160546
cg24346204	3	192124844	0.261	0.0793	0.0009992		0	0.141	1	0.7076	0.0385839	Body;Body	FGF12;FGF12	shore	NA		NM_004113	FGF12	1106.08	-0.181147	0.160546
cg20970886	3	192568714	-0.5555	0.1587	0.0004636	--	0	0.001	1	0.9692	0.0245877	Body	C3orf59	open sea	NA		n.a.
cg25581347	3	193491262	0.3845	0.0858	7.318e-06		0	0.938	1	0.3327	0.00170483	-	-	open sea	NA		-
cg02524863	3	193858041	0.3962	0.1106	0.0003431		0	0.032	1	0.8582	0.0203139	-	-	shore	NA		-
cg05323324	3	194120023	-0.792	0.1754	6.326e-06	--	0	0.071	1	0.7901	0.0015317	TSS200	GP5	shore	NA		NM_004488	GP5	27.6276	0.113729	0.281534
cg08656333	3	194218174	-0.4779	0.0982	1.134e-06	--	0	0.518	1	0.4717	0.00049948	-	-	open sea	NA		-
cg21600781	3	194301565	0.4249	0.122	0.0004979		0	0.078	1	0.7793	0.0256625	-	-	shelf	NA		-
cg00753867	3	194319463	-0.6415	0.1859	0.0005604	--	0	0.206	1	0.6498	0.0275143	Body;Body;Body;Body	TMEM44;TMEM44;TMEM44;TMEM44	open sea	NA		NM_001166305	TMEM44	277.383	-0.0955524	0.478174
cg04226276	3	194406284	0.4441	0.1316	0.0007421		6.7	1.072	1	0.3006	0.0324139	TSS1500	FAM43A	shore	NA		NM_153690	FAM43A	365.432	-0.0931127	0.531621
cg20074526	3	194754642	0.3925	0.0952	3.725e-05		0	0.641	1	0.4233	0.00496534	-	-	open sea	NA		-
cg02151983	3	194756646	0.4979	0.1184	2.621e-05		0	0.098	1	0.7541	0.00394159	-	-	open sea	NA		-
cg16421129	3	194780291	0.3401	0.0909	0.0001814		0	0.023	1	0.8783	0.0138163	-	-	open sea	NA		-
cg08223984	3	195476016	0.4296	0.1059	5.004e-05		0	0.82	1	0.3651	0.00605802	Body;Body;Body	MUC4;MUC4;MUC4	shore	NA		NM_138297	MUC4	105.593	-0.182723	0.0907774
cg13752114	3	195489708	1.3658	0.355	0.0001195		0	0.014	1	0.9067	0.0106569	Body;Body;Body	MUC4;MUC4;MUC4	island	NA		NM_138297	MUC4	105.593	-0.182723	0.0907774
cg18918831	3	195489782	1.1725	0.2566	4.896e-06		2	1.021	1	0.3124	0.00128676	Body;Body;Body	MUC4;MUC4;MUC4	island	NA		NM_138297	MUC4	105.593	-0.182723	0.0907774
cg18713687	3	195489789	0.6872	0.2134	0.001281		0	0.141	1	0.7077	0.0445826	Body;Body;Body	MUC4;MUC4;MUC4	island	NA		NM_138297	MUC4	105.593	-0.182723	0.0907774
cg08120226	3	195531633	0.7922	0.2405	0.0009897		0	0.719	1	0.3966	0.0384055	Body;Body;Body	MUC4;MUC4;MUC4	open sea	NA		NM_138297	MUC4	105.593	-0.182723	0.0907774
cg21425003	3	195599105	0.3739	0.1161	0.001275		0	0.039	1	0.8444	0.0444321	Body;Body	TNK2;TNK2	island	NA		NM_005781	TNK2	8092.53	-0.134309	0.261962
cg08767936	3	195600608	0.5113	0.1597	0.001365		0	0.128	1	0.7201	0.0462434	Body;Body	TNK2;TNK2	shore	NA		NM_005781	TNK2	8092.53	-0.134309	0.261962
cg12923728	3	195709715	-0.569	0.165	0.0005626	--	0	0.966	1	0.3257	0.0275868	Body	SDHAP1	open sea	NA		NR_003264	SDHAP1	366.014	-0.145464	0.0912315
cg11177333	3	195857752	0.5704	0.1305	1.235e-05		4.9	1.052	1	0.3051	0.00242006	-	-	open sea	NA		-
cg02067535	3	196366191	0.3056	0.087	0.0004449		0	0.243	1	0.6224	0.0239116	TSS1500	LRRC33	shore	NA		NM_198565	LRRC33	130.698	0.141838	0.325056
cg09732145	3	197066980	0.8354	0.1821	4.472e-06		0	0.704	1	0.4013	0.00121731	-	-	open sea	NA		-
cg23061672	3	197663860	0.7364	0.1079	8.978e-12		0	0.564	1	0.4527	6.43332e-08	Body;Body	IQCG;IQCG	open sea	NA		NM_001134435	IQCG	710.784	0.0577109	0.581726
cg21915659	3	197664106	0.5606	0.1611	0.0005039		0	0.03	1	0.863	0.0258261	Body;Body	IQCG;IQCG	open sea	NA		NM_001134435	IQCG	710.784	0.0577109	0.581726
cg11678896	4	568514	-0.2509	0.0771	0.00113	--	0	0.15	1	0.6986	0.0414551	-	-	island	NA		-
cg07833435	4	585499	-0.5095	0.1453	0.0004534	--	0	0.042	1	0.8384	0.02427	-	-	shelf	NA		-
cg04926732	4	619314	-0.3737	0.0801	3.085e-06	--	0	0.42	1	0.5172	0.00095329	TSS200;TSS200	PDE6B;PDE6B	shore	NA		NM_001145291	PDE6B	2416.98	0.0542669	0.714454
cg14470398	4	657536	-0.5553	0.1039	8.995e-08	--	14.4	1.168	1	0.2798	8.05688e-05	Body;Body;Body	PDE6B;PDE6B;PDE6B	island	NA		NM_001145291	PDE6B	2416.98	0.0542669	0.714454
cg15843217	4	699224	0.3619	0.099	0.0002582		9.2	1.101	1	0.2941	0.0172087	TSS1500	PCGF3	shore	NA		NM_006315	PCGF3	3306.9	0.0408378	0.578794
cg02689072	4	802844	-0.6733	0.2102	0.001362	--	0	0.011	1	0.9157	0.0461831	Body	CPLX1	shelf	NA		NM_006651	CPLX1	1864.87	-0.145081	0.171807
cg01552919	4	901847	-0.6117	0.1092	2.136e-08	--	0	0.248	1	0.6186	2.63403e-05	Body	GAK	shore	NA		NM_005255	GAK	3709.42	-0.0105743	0.888944
cg19800605	4	903531	-0.3826	0.1195	0.001373	--	0	0.281	1	0.5959	0.0463959	Body	GAK	shelf	NA		NM_005255	GAK	3709.42	-0.0105743	0.888944
cg08891904	4	980608	-0.4107	0.1004	4.333e-05	--	0	0.88	1	0.3481	0.00551631	TSS200;Body	IDUA;SLC26A1	island	NA		NM_000203	IDUA	580.503	-0.0951359	0.362681	NM_213613	SLC26A1	133.773	-0.190463	0.130088
cg04790147	4	1108671	-0.5034	0.1137	9.487e-06	--	0	0.633	1	0.4264	0.00202278	TSS1500;TSS1500	RNF212;RNF212	shore	NA		NM_001131034	RNF212	81.6191	-0.157325	0.16003
cg26188814	4	1292205	0.3988	0.1168	0.0006354		0	0.555	1	0.4564	0.0296579	Body;Body	MAEA;MAEA	open sea	NA		NM_005882	MAEA	1533.13	0.0292491	0.783451
cg22914057	4	1331882	0.3236	0.0942	0.0005889		0	0.163	1	0.6863	0.0283469	Body;Body	MAEA;MAEA	shore	NA		NM_005882	MAEA	1533.13	0.0292491	0.783451
cg20099968	4	1364147	0.344	0.1079	0.001428		0	0.388	1	0.5332	0.0474739	Body	KIAA1530	island	NA		n.a.
cg01953429	4	1367848	0.4482	0.1335	0.000787		0	0.083	1	0.7726	0.0336109	Body	KIAA1530	shore	NA		n.a.
cg17588400	4	1376165	0.9499	0.2542	0.0001864		0	0.087	1	0.7684	0.0140433	Body	KIAA1530	open sea	NA		n.a.
cg04844267	4	1394941	0.4351	0.1361	0.00139		0	0.416	1	0.5189	0.0467262	-	-	shore	NA		-
cg24980653	4	1399235	-0.4668	0.1431	0.00111	--	0	0.993	1	0.319	0.0410623	-	-	island	V$AHRARNT_02		-
cg05028750	4	1544598	0.478	0.1198	6.614e-05		0	0.753	1	0.3856	0.00726113	-	-	shore	NA		-
cg25007799	4	1579657	-0.4144	0.131	0.001558	--	0	0.916	1	0.3387	0.0499119	-	-	shore	NA		-
cg00935307	4	1581921	-0.4292	0.1116	0.0001203	--	7.2	1.078	1	0.2992	0.0106958	-	-	island	NA		-
cg21969792	4	1594995	-0.6074	0.1426	2.035e-05	--	0	0.002	1	0.9645	0.00334286	-	-	shore	NA		-
cg11508406	4	1595515	-1.0221	0.206	6.979e-07	--	0	0.481	1	0.488	0.000356519	-	-	island	NA		-
cg08462952	4	1600710	-0.6019	0.1702	0.0004068	--	0	0.29	1	0.5899	0.0225473	-	-	island	NA		-
cg25640297	4	1604486	-0.493	0.1454	0.0006957	--	0	0.491	1	0.4833	0.0311835	-	-	shelf	NA		-
cg00010108	4	1615271	0.3466	0.0862	5.855e-05		0	0.008	1	0.9307	0.00670553	-	-	open sea	NA		-
cg16885470	4	1643073	0.3589	0.1114	0.001273		0	0.074	1	0.7855	0.0443916	Body	FAM53A	shelf	NA		NM_001174070	FAM53A	170.545	0.0488816	0.734646
cg27571057	4	1646179	0.7449	0.2024	0.0002326		0	0	1	0.9951	0.0160596	Body	FAM53A	island	NA		NM_001174070	FAM53A	170.545	0.0488816	0.734646
cg23574835	4	1902177	-0.8568	0.1698	4.482e-07	--	0	0.013	1	0.909	0.000264068	5'UTR;5'UTR;TSS200;5'UTR;5'UTR;5'UTR	WHSC1;WHSC1;WHSC1;WHSC1;WHSC1;WHSC1	open sea	NA		NM_007331	WHSC1	991.222	-0.3262	0.00479895
cg01553866	4	1975115	-0.3133	0.0965	0.001168	--	0	0.02	1	0.8886	0.0422413	Body;Body;Body;TSS1500;Body	WHSC1;WHSC1;WHSC1;SCARNA22;WHSC1	open sea	NA		NM_007331	WHSC1	991.222	-0.3262	0.00479895
cg27577070	4	2263840	-0.2929	0.0768	0.0001379	+	11.3	1.128	1	0.2883	0.0115884	TSS200	MXD4	island	NA		NM_006454	MXD4	3542.18	0.196806	0.133108
cg26644779	4	2280924	-0.2913	0.0908	0.001332	--	0	0.182	1	0.6693	0.0456033	Body	ZFYVE28	shelf	NA		NM_001172657	ZFYVE28	114.38	-0.337169	0.0212399
cg22744555	4	2306425	0.3289	0.0939	0.0004581		0	0.639	1	0.4241	0.0244083	Body	ZFYVE28	island	NA		NM_001172657	ZFYVE28	114.38	-0.337169	0.0212399
cg06540198	4	2463228	0.2894	0.0847	0.0006359		0	0.027	1	0.8694	0.0296644	-	-	shore	NA		-
cg13117552	4	2758176	0.3045	0.0798	0.0001345		0	0.18	1	0.671	0.0114294	TSS1500;TSS200	TNIP2;TNIP2	shore	NA		NM_001161527	TNIP2	788.733	0.19903	0.145201
cg24084459	4	2928179	0.4901	0.1283	0.0001343		0	0.071	1	0.7892	0.0114198	Body;Body;Body;Body	ADD1;ADD1;ADD1;ADD1	island	NA		NM_014189	ADD1	14595.4	-0.146392	0.10282
cg22057897	4	2928238	1.0658	0.244	1.251e-05		0	0.13	1	0.7184	0.00244239	Body;Body;Body;Body	ADD1;ADD1;ADD1;ADD1	island	NA		NM_014189	ADD1	14595.4	-0.146392	0.10282
cg20334836	4	2966982	-0.3472	0.0787	1.03e-05	--	0	0.021	1	0.8854	0.00213513	Body;Body;Body	GRK4;GRK4;GRK4	shore	NA		NM_001004057	GRK4	256.014	-0.147926	0.218638
cg00464757	4	3288648	0.2879	0.0842	0.0006231		0	0.059	1	0.808	0.0293344	-	-	open sea	NA		-
cg03257255	4	3288876	0.4517	0.1409	0.001352		0	0.334	1	0.5631	0.0460147	-	-	open sea	NA		-
cg22770294	4	3308933	0.6333	0.1751	0.000298		0	0.17	1	0.6802	0.0187179	-	-	shore	NA		-
cg19653907	4	3309417	-0.2488	0.0758	0.001023	--	0	0.018	1	0.8922	0.0391777	-	-	shore	NA		-
cg08847300	4	3399249	-0.3754	0.1045	0.0003271	--	0	0.784	1	0.3759	0.0197683	Body;Body;Body	RGS12;RGS12;RGS12	open sea	NA		NM_198229	RGS12	1255.32	-0.112858	0.294371
cg24789434	4	3526865	0.3705	0.1066	0.00051		0	0.658	1	0.4172	0.0260231	Body	LRPAP1	island	NA		NM_002337	LRPAP1	4241.92	0.045452	0.624638
cg16550757	4	3704852	-0.2918	0.0754	0.0001079	--	0	0.61	1	0.4348	0.0100483	-	-	open sea	NA		-
cg18954865	4	3865107	0.5217	0.1326	8.389e-05		0	0.097	1	0.7551	0.00859083	-	-	open sea	NA		-
cg21716061	4	3877666	0.4751	0.1393	0.0006491		0	0.58	1	0.4463	0.0299852	-	-	shore	NA		-
cg14134658	4	4271375	0.4743	0.0968	9.656e-07		0	0.209	1	0.6477	0.000447567	Body;Body	LYAR;LYAR	open sea	NA		NM_001145725	LYAR	497.614	0.194869	0.101278
cg08179817	4	4335184	0.7182	0.1185	1.335e-09		0	0.668	1	0.4138	3.24722e-06	-	-	open sea	V$NF1_Q6;V$COMP1_01		-
cg00231207	4	4616630	0.5366	0.1452	0.0002194		0	0.75	1	0.3866	0.0154829	-	-	open sea	NA		-
cg25793736	4	4629206	0.8815	0.2253	9.117e-05		1.4	1.014	1	0.3139	0.00908032	-	-	open sea	NA		-
cg09062218	4	4671041	0.7393	0.1798	3.928e-05		0	0.437	1	0.5088	0.00513524	-	-	open sea	NA		-
cg11561301	4	5526510	0.5035	0.1543	0.001106		0	0.492	1	0.4832	0.041023	TSS1500	C4orf6	open sea	NA		NM_005750	C4orf6	19.9413	-0.066669	0.616653
cg17045844	4	5526706	0.5648	0.1585	0.0003672		0	0.303	1	0.5821	0.0211734	TSS200	C4orf6	open sea	NA		NM_005750	C4orf6	19.9413	-0.066669	0.616653
cg20988964	4	5568112	0.426	0.115	0.0002123		0	0.278	1	0.5979	0.0151512	Body;Body	EVC2;EVC2	shelf	NA		NM_147127	EVC2	92.3084	0.0837595	0.528557
cg14003611	4	5570306	-0.5072	0.1523	0.0008674	--	0	0.107	1	0.7434	0.0355061	Body;Body	EVC2;EVC2	island	NA		NM_147127	EVC2	92.3084	0.0837595	0.528557
cg26875219	4	5712592	0.4393	0.123	0.0003559		0	0.097	1	0.7549	0.0207703	TSS1500;TSS1500	EVC2;EVC	shore	NA		NM_147127	EVC2	92.3084	0.0837595	0.528557	NM_153717	EVC	173.661	-0.288647	0.0337768
cg18013519	4	6473964	-0.3156	0.0886	0.0003666	--	9.8	1.108	1	0.2924	0.0211711	5'UTR;1stExon	PPP2R2C;PPP2R2C	island	NA		NM_001206996	PPP2R2C	8082.44	-0.198973	0.134988
cg19087233	4	6664463	-0.5844	0.1107	1.304e-07	--	0	0.581	1	0.4457	0.000105727	-	-	shore	NA		-
cg10062503	4	6839424	0.275	0.0855	0.001302		0	0.552	1	0.4573	0.0450291	Body;Body	KIAA0232;KIAA0232	open sea	NA		NM_001100590	KIAA0232	4918.99	-0.234273	0.0113775
cg09884257	4	6988322	-0.4492	0.1096	4.154e-05	--	0	0.514	1	0.4736	0.00535153	Body;TSS1500;Body	TBC1D14;TBC1D14;TBC1D14	island	NA		NM_001113363	TBC1D14	939.988	-0.151035	0.224668
cg04497889	4	7046407	-0.4966	0.148	0.0007905	--	0	0.006	1	0.9358	0.0337061	Body	TADA2B	shore	NA		NM_152293	TADA2B	1231.03	0.037608	0.552596
cg04636069	4	7055967	0.3388	0.1061	0.001414	-	13.6	1.157	1	0.2821	0.04718	Body	TADA2B	shore	V$CEBP_01		NM_152293	TADA2B	1231.03	0.037608	0.552596
cg20704376	4	7058690	-0.3775	0.1026	0.0002344	--	0	0.915	1	0.3387	0.0161545	3'UTR	TADA2B	shelf	NA		NM_152293	TADA2B	1231.03	0.037608	0.552596
cg19775672	4	7104195	0.3315	0.0961	0.0005634		0	0.03	1	0.8619	0.0276158	Body	FLJ36777	open sea	NA		NR_027441	FLJ36777	89.0647	0.126025	0.290223
cg02430732	4	7106023	0.4332	0.1092	7.307e-05		0	0.002	1	0.9607	0.0078243	TSS1500	FLJ36777	open sea	NA		NR_027441	FLJ36777	89.0647	0.126025	0.290223
cg05779630	4	7473106	-0.4741	0.1437	0.0009712	--	0	0.245	1	0.621	0.0379616	Body	SORCS2	open sea	NA		NM_020777	SORCS2	4384.42	0.152229	0.283326
cg01497434	4	7646087	0.4185	0.1124	0.0001958		0	0.244	1	0.6211	0.0144321	Body	SORCS2	shore	NA		NM_020777	SORCS2	4384.42	0.152229	0.283326
cg14900909	4	7735312	1.1453	0.2998	0.0001335		0	0.07	1	0.7917	0.0113883	Body	SORCS2	open sea	NA		NM_020777	SORCS2	4384.42	0.152229	0.283326
cg23257141	4	8160580	-0.3888	0.0956	4.795e-05	--	0	0.642	1	0.4228	0.00590201	TSS200;TSS200;TSS200;TSS200;TSS200;TSS200;TSS200	ABLIM2;ABLIM2;ABLIM2;ABLIM2;ABLIM2;ABLIM2;ABLIM2	island	NA		NM_001130088	ABLIM2	256.66	-0.333268	0.0217476
cg10413136	4	8207119	0.3804	0.119	0.001393		0	0.003	1	0.9571	0.0467736	Body	SH3TC1	open sea	NA		NM_018986	SH3TC1	594.16	0.275656	0.0649814
cg25840318	4	8249430	0.7849	0.1494	1.502e-07		0	0.414	1	0.5199	0.000117975	-	-	open sea	NA		-
cg24301288	4	8263007	0.4107	0.1008	4.581e-05		0	0.255	1	0.6133	0.00572364	-	-	open sea	NA		-
cg24105933	4	8270795	0.4488	0.1169	0.0001236		0	0.025	1	0.8752	0.0108906	TSS1500	HTRA3	shore	NA		NM_053044	HTRA3	28.2832	0.0691453	0.634921
cg01161811	4	8345211	0.7858	0.1965	6.34e-05		0	0.762	1	0.3828	0.00704787	-	-	shelf	NA		-
cg07213119	4	8359269	-0.534	0.1125	2.083e-06	--	13.6	1.158	1	0.2819	0.000743289	-	-	open sea	NA		-
cg06862062	4	8442641	-0.3279	0.0887	0.0002177	--	0	0.034	1	0.8545	0.0154081	TSS200;TSS200	ACOX3;ACOX3	island	NA		NM_001101667	ACOX3	593.318	-0.173626	0.0927778
cg16218302	4	8492328	0.4677	0.1297	0.0003094		0	0.029	1	0.8647	0.0191214	-	-	open sea	NA		-
cg21431929	4	8536117	0.4725	0.1242	0.0001422		0	0.586	1	0.4438	0.0118186	-	-	open sea	NA		-
cg21911019	4	8581650	0.2948	0.0913	0.001246		0	0.464	1	0.4956	0.0438364	TSS1500	GPR78	shore	NA		NR_045511	GPR78	43.4148	-0.212474	0.101275
cg09450657	4	8642776	0.4098	0.0935	1.18e-05		0	0.865	1	0.3523	0.00233646	-	-	shelf	NA		-
cg22869564	4	8651451	0.5831	0.1753	0.0008789		0	0.196	1	0.6577	0.0357945	-	-	open sea	NA		-
cg06837308	4	10686335	-0.3789	0.1051	0.0003107	--	0	0.306	1	0.5803	0.0191749	1stExon;5'UTR	CLNK;CLNK	open sea	NA		NM_052964	CLNK	60.2628	-0.0241957	0.841741
cg12232903	4	10686413	-0.4989	0.1016	9.198e-07	--	0	0.573	1	0.4489	0.000429341	TSS200	CLNK	open sea	NA		NM_052964	CLNK	60.2628	-0.0241957	0.841741
ch.4.10698657R	4	11089559	-0.4641	0.1306	0.0003792	--	0	0.293	1	0.5886	0.0215559	-	-	open sea	NA		-
cg04643653	4	11373980	-0.6248	0.1944	0.00131	--	0	0.184	1	0.6683	0.0451944	-	-	shelf	NA		-
cg22738516	4	13550758	-0.4373	0.12	0.0002691	--	0	0.081	1	0.7766	0.0176425	TSS1500	LOC285548	shore	NA		n.a.
cg10438589	4	14531493	-0.4075	0.1287	0.001545	--	0	0.718	1	0.3969	0.0497479	-	-	open sea	NA		-
cg06097727	4	15376119	-0.6674	0.145	4.183e-06	--	0	0.018	1	0.8941	0.00116495	Body;TSS200	C1QTNF7;C1QTNF7	open sea	NA		n.a.
cg11553868	4	15784659	0.533	0.168	0.001512		0	0.017	1	0.8972	0.049157	Body	CD38	shelf	NA		NM_001775	CD38	149.091	-0.0976677	0.51103
cg21039166	4	15938093	0.4704	0.1249	0.0001654		11	1.124	1	0.2891	0.0130435	Body	FGFBP1	open sea	NA		n.a.
cg09565002	4	15939889	0.7456	0.1664	7.463e-06		0	0.063	1	0.8025	0.00173099	1stExon;5'UTR	FGFBP1;FGFBP1	open sea	NA		n.a.
cg13726191	4	15940033	0.7516	0.2009	0.0001828		0	0.237	1	0.6263	0.0138866	TSS200	FGFBP1	open sea	NA		n.a.
cg09532284	4	16084247	-0.5014	0.0831	1.627e-09	--	0	0.811	1	0.368	3.751e-06	5'UTR;5'UTR	PROM1;PROM1	island	NA		NM_001145850	PROM1	308.28	-0.141839	0.262217
cg21918419	4	16208221	0.6304	0.1387	5.519e-06		0	0.001	1	0.9813	0.00138828	Body	TAPT1	open sea	NA		NM_153365	TAPT1	3108.53	0.101853	0.187709
cg06532184	4	16227813	-0.3428	0.0943	0.0002782	--	0	0.23	1	0.6312	0.0179812	TSS1500;TSS1500;Body	FLJ39653;FLJ39653;TAPT1	island	NA		NM_153365	TAPT1	3108.53	0.101853	0.187709
cg12687090	4	17634096	0.4555	0.1293	0.000426		0	0.173	1	0.6772	0.0232698	3'UTR	FAM184B	open sea	NA		NM_015688	FAM184B	635.943	0.0320191	0.77557
cg02108033	4	17783294	-0.3795	0.1102	0.0005754	--	0	0.016	1	0.9006	0.0279713	TSS200	FAM184B	island	NA		NM_015688	FAM184B	635.943	0.0320191	0.77557
cg17637556	4	20701575	0.3511	0.0981	0.0003451		0	0.096	1	0.7572	0.0203914	TSS1500;TSS1500	PACRGL;PACRGL	shore	NA		NM_001130727	PACRGL	416.902	0.13158	0.107998
cg21625829	4	22623367	0.4171	0.1179	0.0004018		0	0.259	1	0.6107	0.02238	-	-	open sea	NA		-
cg05700616	4	24246786	0.5769	0.1768	0.001102		0	0.041	1	0.8388	0.0409721	-	-	open sea	NA		-
cg03297165	4	24490702	0.3147	0.0923	0.0006471		0	0.092	1	0.7614	0.029952	-	-	open sea	NA		-
cg14325123	4	24537107	-0.6626	0.1925	0.0005767	--	0	0.216	1	0.6417	0.0280139	Body	DHX15	open sea	NA		NM_001358	DHX15	3154.61	0.0667738	0.480364
cg27034413	4	24586189	0.3692	0.1147	0.001286		0	0.57	1	0.4504	0.0446921	TSS200	DHX15	shore	NA		NM_001358	DHX15	3154.61	0.0667738	0.480364
cg05706652	4	24799557	-0.418	0.1147	0.0002693	--	0	0.515	1	0.473	0.0176469	5'UTR	SOD3	shore	NA		NM_003102	SOD3	418.563	-0.115632	0.438779
cg11583475	4	24914929	-0.3713	0.1139	0.001114	--	0	0.871	1	0.3507	0.0411356	TSS1500;5'UTR	CCDC149;CCDC149	open sea	NA		NM_001130726	CCDC149	1093.69	-0.160089	0.0764393
cg09490880	4	24914970	-0.4036	0.1257	0.001322	--	7.7	1.083	1	0.2981	0.0454134	TSS1500;5'UTR	CCDC149;CCDC149	open sea	NA		NM_001130726	CCDC149	1093.69	-0.160089	0.0764393
cg27399020	4	25088516	-0.3385	0.1019	0.0008959	--	0	0.155	1	0.6938	0.0362183	-	-	shore	NA		-
cg02428792	4	25090597	-0.4266	0.1063	5.983e-05	--	0	0.947	1	0.3306	0.00677024	-	-	shore	NA		-
cg22845362	4	25378974	-0.3503	0.0863	4.905e-05	--	0	0.129	1	0.7194	0.00598977	5'UTR	ANAPC4	island	NA		NM_013367	ANAPC4	1456.06	0.104267	0.239278
cg09157302	4	25656830	0.6213	0.1336	3.291e-06		0	0.123	1	0.7254	0.000993555	TSS1500	SLC34A2	shore	NA		NM_006424	SLC34A2	41.6198	0.0705146	0.578087
cg25571414	4	25659572	-0.5399	0.1524	0.0003947	--	0	0.392	1	0.5311	0.022138	5'UTR	SLC34A2	shelf	NA		NM_006424	SLC34A2	41.6198	0.0705146	0.578087
cg18636319	4	26492206	0.6645	0.1987	0.000826		0	0.66	1	0.4166	0.0345626	TSS200	CCKAR	open sea	NA		n.a.
cg15928132	4	26492378	0.6635	0.1816	0.0002584		0	0.379	1	0.5382	0.0172114	TSS1500	CCKAR	open sea	NA		n.a.
cg01791890	4	26862182	0.5683	0.1675	0.0006938		0	0.508	1	0.476	0.0311502	TSS200;TSS200;TSS200	STIM2;STIM2;STIM2	island	NA		NM_020860	STIM2	1198.05	-0.0466589	0.540021
cg16865618	4	27123753	0.4194	0.1226	0.0006234		0	0.045	1	0.832	0.0293344	-	-	open sea	NA		-
cg18431856	4	37245254	-0.6083	0.1862	0.001084	--	0	0.351	1	0.5537	0.0406161	TSS1500	KIAA1239	island	NA		n.a.
cg05076677	4	37825222	-0.5606	0.1172	1.722e-06	--	0	0.57	1	0.4503	0.000662054	-	-	shelf	NA		-
cg25608041	4	37891834	-0.3216	0.0833	0.0001139	--	0	0.688	1	0.4068	0.0103738	TSS1500	TBC1D1	island	V$TAXCREB_02		NM_001253912	TBC1D1	1045.38	-0.0633793	0.603383
cg08266311	4	37990443	0.3966	0.0788	4.902e-07		0	0.386	1	0.5342	0.000277283	Body	TBC1D1	open sea	NA		NM_001253912	TBC1D1	1045.38	-0.0633793	0.603383
cg04099808	4	38115022	-0.2816	0.0867	0.001167	+	0	0.753	1	0.3856	0.0422281	Body	TBC1D1	open sea	NA		NM_001253912	TBC1D1	1045.38	-0.0633793	0.603383
cg03446008	4	38515027	-0.5008	0.1429	0.0004581	--	9.9	1.11	1	0.2921	0.0244083	-	-	open sea	NA		-
cg16471864	4	38666270	-0.4559	0.0886	2.706e-07	--	0	0.246	1	0.6199	0.000184432	5'UTR;TSS200	KLF3;FLJ13197	island	NA		NM_016531	KLF3	3053.74	0.163741	0.145958	NR_026804	FLJ13197	667.715	0.0297419	0.771058
cg25769980	4	38830902	0.3098	0.0936	0.0009328		0	0.307	1	0.5793	0.0370672	Body	TLR6	open sea	NA		NM_006068	TLR6	177.043	0.21461	0.141996
cg02221520	4	38859706	0.5693	0.1696	0.0007889		0	0.091	1	0.7629	0.0336638	TSS1500	TLR6	open sea	NA		NM_006068	TLR6	177.043	0.21461	0.141996
cg16714752	4	39368184	-0.4597	0.1424	0.001242	--	0	0.001	1	0.9786	0.0437421	TSS200	RFC1	island	NA		NM_001204747	RFC1	3302.04	-0.0458874	0.675563
cg20227860	4	39368720	-0.5553	0.1239	7.423e-06	--	0	0.531	1	0.4661	0.00172485	TSS1500	RFC1	shore	NA		NM_001204747	RFC1	3302.04	-0.0458874	0.675563
cg01778842	4	39482398	0.3216	0.0997	0.001256		0	0.438	1	0.5079	0.0440595	Body	LOC401127	shore	NA		NR_026854	LOC401127	200.43	0.117043	0.413784
cg20022216	4	39700309	-0.3506	0.1043	0.0007707	--	0	0.557	1	0.4555	0.033154	Body;Body;Body	UBE2K;UBE2K;UBE2K	shore	NA		NM_001111112	UBE2K	2602.44	-0.190998	0.12938
cg20171453	4	40198129	0.4878	0.1296	0.0001663		0	0.199	1	0.6554	0.0130989	TSS1500	RHOH	open sea	NA		n.a.
[truncated: 6,285 more rows]
[truncated: 17 more columns]

## Sheet: Description
Supplementary Table 6. DMPs from meta-analysis of cohorts 1 and 2 (adjusted P-Value < 0.05).
# when different transcripts/gene are significantly differentially expressed, the best P-value was chosen.
n.a., not available
-, intergenic
