# Supplementary material for: Neuronal methylome reveals CREB-associated neuro-axonal impairment in multiple sclerosis
Source: Clin Epigenetics. 2019 May 30;11:86. doi: 10.1186/s13148-019-0678-1 (PMC6543588; doi:10.1186/s13148-019-0678-1)
Supplement: Supplementary file 8 — Table S7. Comparison of DNA methylation with gene expression (Huynh et al., 2014). (XLSX 24 kb) [file 13148_2019_678_MOESM8_ESM.xlsx]

## Sheet: TS7. Comparison with expression
Supplementary Table 7. Comparison of DNA methylation with gene expression (Huynh et al., 2014).
BS-DMPs (adjusted P-value < 0.05, Meta-analysis)
	Total number	Fraction					Huynh et al., 2014
BS-DMPs	8281						RNA-seq
Unique BS DMP-assoc. genes	4669						DE (p<0.05)	2251
Present in RNA-seq	3941	0.844078					Up in MS	1008	0.447801
p<0.1 (tendency)	836	0.212129					Down in MS	1243	0.552199
p<0.05 (nominal significance)	510	0.129409
CpG-Gene pairs	755	0.191576
								Observed			Expected		CHITEST
Correlation (Methylation-Expression)								Up in MS	Down in MS		Up in MS	Down in MS	P-value
	TOTAL	UP-UP	UP-DOWN	DOWN-UP	DOWN-DOWN		Unique*	198	312		228.378	281.622	0.00682742
ALL	755	176	256	90	233		ALL	266	489		338.09	416.91	1.31992e-07
ALL-TSS200	686	158	233	78	217		ALL-TSS200	236	450		307.191	378.809	4.6011e-08
Promoter#	295	90	80	44	81		Promoter#	134	161		132.101	162.899	0.824073
TSS1500	114	41	27	15	31		TSS1500	56	58		51.0493	62.9507	0.351107
TSS200	69	18	23	12	16		TSS200	30	39		30.8983	38.1017	0.827845
5' UTR	83	22	22	13	26		5' UTR	35	48		37.1675	45.8325	0.632338
1st Exon	29	9	8	4	8		1st Exon	13	16		12.9862	16.0138	0.995897
Body	433	79	167	40	147		Body	119	314		193.898	239.102	4.54437e-13
3' UTR	27	7	9	6	5		3' UTR	13	14		12.0906	14.9094	0.724882
5mC-DMPs (adjusted P-value < 0.05, cohort 2)
	Total number	Fraction					Huynh et al., 2014
5mC-DMPs	2811						RNA-seq
Unique DMP-assoc. genes	1816						DE (p<0.05)	2251
Present in RNA-seq	1558	0.85793					Up in MS	1008	0.447801
p<0.1 (tendency)	321	0.206033					Down in MS	1243	0.552199
p<0.05 (nominal significance)	200	0.12837
CpG-Gene pairs	253	0.162388
								Observed			Expected		CHITEST
Correlation (Methylation-Expression)								Up in MS	Down in MS		Up in MS	Down in MS	P-value
	TOTAL	UP-UP	UP-DOWN	DOWN-UP	DOWN-DOWN		Unique*	65	135		89.5602	110.44	0.000478665
ALL	253	10	20	62	161		ALL	72	181		113.294	139.706	1.78203e-07
ALL-TSS200	233	8	18	53	154		ALL-TSS200	61	172		104.338	128.662	1.13319e-08
Promoter#	64	5	5	19	35		Promoter#	24	40		28.6593	35.3407	0.241512
TSS1500	17	2	1	5	9		TSS1500	7	10		7.61262	9.38738	0.765096
TSS200	20	2	2	9	7		TSS200	11	9		8.95602	11.044	0.358034
5' UTR	19	1	1	3	14		5' UTR	4	15		8.50822	10.4918	0.0375367
1st Exon	8	0	1	2	5		1st Exon	2	6		3.58241	4.41759	0.260555
Body	170	5	15	36	114		Body	41	129		76.1262	93.8738	6.03664e-08
3' UTR	19	0	0	7	12		3' UTR	7	12		8.50822	10.4918	0.486541
5hmC-DhMPs (adjusted P-value < 0.05, cohort 2)
	Total number	Fraction					Huynh et al., 2014
5hmC-DhMPs	1534						RNA-seq
Unique DhMP-assoc. genes	1014						DE (p<0.05)	2251
Present in RNA-seq	826	0.814596					Up in MS	1008	0.447801
p<0.1 (tendency)	193	0.233656					Down in MS	1243	0.552199
p<0.05 (nominal significance)	122	0.1477
CpG-Gene pairs	141	0.170702
Correlation (Methylation-Expression)								Observed			Expected		CHITEST
	TOTAL	UP-UP	UP-DOWN	DOWN-UP	DOWN-DOWN			Up in MS	Down in MS		Up in MS	Down in MS	P-value
ALL	141	33	69	12	27		Unique*	43	79		54.6317	67.3683	0.0341967
ALL-TSS200	131	31	66	9	25		ALL	45	96		63.1399	77.8601	0.00212556
Promoter#	36	10	14	5	7		ALL-TSS200	40	91		58.6619	72.3381	0.00104206
TSS1500	15	3	7	2	3		Promoter#	15	21		16.1208	19.8792	0.707166
TSS200	10	2	3	3	2		TSS1500	5	10		6.71701	8.28299	0.372643
5' UTR	7	3	2	0	2		TSS200	5	5		4.47801	5.52199	0.739927
1st Exon	4	2	2	0	0		5' UTR	3	4		3.13461	3.86539	0.918509
Body	97	20	51	6	20		1st Exon	2	2		1.7912	2.2088	0.833712
3' UTR	8	3	4	1	0		Body	26	71		43.4367	53.5633	0.000370416
							3' UTR	4	4		3.58241	4.41759	0.766539
BS-DMPs (adjusted P-value < 0.05, cohort 2)
	Total number	Fraction					Huynh et al., 2014
BS-DMPs	1434						RNA-seq
Unique BS DMP-assoc. genes	1031						DE (p<0.05)	2251
Present in RNA-seq	883	0.85645					Up in MS	1008	0.447801
p<0.1 (tendency)	194	0.219706					Down in MS	1243	0.552199
p<0.05 (nominal significance)	129	0.146093
CpG-Gene pairs	141	0.159683
								Observed			Expected		CHITEST
Correlation (Methylation-Expression)								Up in MS	Down in MS		Up in MS	Down in MS	P-value
	TOTAL	UP-UP	UP-DOWN	DOWN-UP	DOWN-DOWN		Unique*	43	86		57.7663	71.2337	0.00893603
ALL	141	9	18	37	77		ALL	46	95		63.1399	77.8601	0.00369904
ALL-TSS200	118	8	17	28	65		ALL-TSS200	36	82		52.8405	65.1595	0.00182314
Promoter#	69	5	4	19	41		Promoter#	24	45		30.8983	38.1017	0.0949128
TSS1500	22	1	2	5	14		TSS1500	6	16		9.85162	12.1484	0.098665
TSS200	23	1	1	9	12		TSS200	10	13		10.2994	12.7006	0.900085
5' UTR	19	3	1	3	12		5' UTR	6	13		8.50822	10.4918	0.247202
1st Exon	5	0	0	2	3		1st Exon	2	3		2.239	2.761	0.829809
Body	67	4	14	14	35		Body	18	49		30.0027	36.9973	0.00318978
3' UTR	5	0	0	4	1		3' UTR	4	1		2.239	2.761	0.113254
BS-DMPs (cohort 1, p < 0.001)
	Total number	Fraction					Huynh et al., 2014
BS-DMPs	770						RNA-seq
Unique BS DMP-assoc. genes	540						DE (p<0.05)	2251
Present in RNA-seq	453	0.838889					Up in MS	1008	0.447801
p<0.1 (tendency)	91	0.200883					Down in MS	1243	0.552199
p<0.05 (nominal significance)	53	0.116998
CpG-Gene pairs	69	0.152318
								Observed			Expected		CHITEST
Correlation (Methylation-Expression)								Up in MS	Down in MS		Up in MS	Down in MS	P-value
	TOTAL	UP-UP	UP-DOWN	DOWN-UP	DOWN-DOWN		Unique*	18	35		23.7335	29.2665	0.11325
ALL	69	29	26	1	13		ALL	30	39		30.8983	38.1017	0.827845
ALL-TSS200	66	28	25	1	12		ALL-TSS200	29	37		29.5549	36.4451	0.890755
Promoter#	26	15	7	1	3		Promoter#	16	10		11.6428	14.3572	0.085721
TSS1500	11	10	1	0	0		TSS1500	10	1		4.92581	6.07419	0.00209332
TSS200	3	1	1	0	1		TSS200	1	2		1.3434	1.6566	0.69011
5' UTR	7	2	2	1	2		5' UTR	3	4		3.13461	3.86539	0.918509
1st Exon	5	2	3	0	0		1st Exon	2	3		2.239	2.761	0.829809
Body	40	13	18	0	9		Body	13	27		17.912	22.088	0.118321
3' UTR	3	1	1	0	1		3' UTR	1	2		1.3434	1.6566	0.69011

## Sheet: Description
Supplementary Table 7. Comparison of DNA methylation with gene expression (Huynh et al., 2014).
# promoter-associated feature includes TSS1500, TSS200, 5'UTR and 1stExon annotations
* each DMP is uniquely associated to a gene
DE: differentially expressed
P-value < 5.E-05 are highlighted in bold
